# Supplementary material for: Comprehensive CRISPR/Cas9-based mutagenesis identifies single-amino acid substitutions that abrogate SPEN function in X inactivation
Source: Nat Commun. 2026 Apr 6;17:4898. doi: 10.1038/s41467-026-71400-4 (PMC13230580; doi:10.1038/s41467-026-71400-4)
Supplement: Supplementary file 5 — Supplementary Data 1-3 [file 41467_2026_71400_MOESM5_ESM.xlsx]

## Sheet: S.Table1_gRNAsequences
Hprt screen
Name	Spacer sequence	PAM	Exon	Orientation	PAM pos. (ChrX) (ENSMUSG00000025630)
sgH01	GTGCTTTAATGTAATCCAGC	AGG	3	rev	52091062
sgH02	ACTTGCTCGAGATGTCATGA	AGG	3	fw	52090975
sgH03	GATGGGAGGCCATCACATTG	TGG	3	fw	52091019
sgH04	TAAGTTCTTTGCTGACCTGC	TGG	3	fw	52091067
sgH05	AGCCCCCCTTGAGCACACAG	AGG	3	rev	52091023
sgH06	AGCCATTGCTGAGGCGGCGA	GGG	1 (intron upstream)	fw	52076999
sgH07	GGTCGGCTCGCGGCAAAAAG	CGG	1	rev	52077070
sgH08	CAGATTAGCGATGATGAACC	AGG	2	fw	52087986
sgH09	CTCATGGACTGATTATGGAC	AGG	2	fw	52088074
sgH10	ACTTGCTCGAGATGTCATGA	AGG	3	fw	52090995
sgH11	GATGGGAGGCCATCACATTG	TGG	3	fw	52091019
sgH12	GTGCTTTAATGTAATCCAGC	AGG	3	rev	52091062
sgH13	CTGATAAAATCTACAGTCAT	AGG	3	rev	52091111
sgH14	CTAGAATGATCAGTCAACGG	GGG	4	fw	52097547
sgH15	GATGATCTCTCAACTTTAAC	TGG	4	fw	52097590
sgH16	ACTTTCTAACTTAGTGTGTA	TGG	5 (intron downstream)	fw	52101228
sgH17	TAAAAGGATATAATTGACAC	TGG	6	fw	52105239
sgH18	TGGGGCTGTACTGCTTAACC	AGG	6	rev	52105266
sgH19	GTACAGCCCCAAAATGGTTA	AGG	6	fw	52105298
sgH20	CCTGTATCCAACACTTCGAG	AAG	7	rev	52109000
sgH21	AAGGGCATCTACTTACAGTC	TGG	7	rev	52109023
sgH22	TATCCAACAACAAACTTGTC	TGG	8	rev	52109218
sgH23	GAAGTACTCATTATAGTCAA	GGG	8	rev	52109243
sgH24	GTTTGTGTCATTAGTGAAAC	TGG	9	fw	52109968
sgH25	AAGTTGAATCTGCAAATACG	AGG	9	fw	52110022
sgH26	ATGTTGCCAGTAAAATTAGC	AGG	9	fw	52110055
sgH27	TTCATGCAAAAAGCTTTACT	AGG	9	rev	52110082
sgH28	AAAACAGTAACATTCATAGA	AGG	9	rev	52110104
Msh2 screen
Name	Spacer sequence	PAM	Exon	Orientation	PAM pos. (Chr17) (ENSMUSG00000024151)
sgMsh2_01	GCCTGCAAGGCTGCAGAAGT	CGG	1 (5' UTR)	fw	87979789
sgMsh2_02	TCCTAGAGTTCGCGGGAAGC	TGG	1 (5' UTR)	fw	87979833
sgMsh2_03	CGGTAGACTCCCACCCACCG	GGG	1 (5' UTR)	fw	87979884
sgMsh2_04	AGAGGCCGGACGAGGTTTAG	GGG	1 (5' UTR)	fw	87979939
sgMsh2_05	GAAACGACGCGGCCAGCGCA	GGG	1 (5' UTR)	fw	87979980
sgMsh2_06	GTGGAGCGGCTCGGAAATGG	CGG	1	fw	87980029
sgMsh2_07	GGCTTCGTGCGCTTCTTTGA	GGG	1	fw	87980096
sgMsh2_08	GCGCCGTGTAAAAGTCGCCG	CGG	1	rev	87980138
sgMsh2_09	CTGGGTCTTGAACACCTCGC	GGG	1	rev	87980185
sgMsh2_10	CGTGATCAAGTACATGGGGC	CGG	1	fw	87980230
sgMsh2_11	GCTAAGCACAACACTCTGCA	GGG	2	rev	87985646
sgMsh2_12	TATAAACTTCAACTCGATAC	TGG	2	rev	87985713
sgMsh2_13	AGCTGGAAATAAGGCGTCTA	AGG	2	fw	87985763
sgMsh2_14	ACATGTCATTGTTACCAAAC	AGG	3	rev	87987264
sgMsh2_15	TATGGGTATTAAAATGGCCG	TGG	3	fw	87987323
sgMsh2_16	TGGAGAACTGATCATTCTCG	GGG	3	rev	87987396
sgMsh2_17	TCTGATTCAGATTGGACCAA	AGG	3	fw	87987452
sgMsh2_18	GGAGAGACTACTGGAGACAT	GGG	3	fw	87987492
sgMsh2_19	TATAAACAGGTTATCCAGAG	AGG	4	fw	87989971
sgMsh2_20	GATCTCAACCGGTTACTGAA	AGG	4	fw	87990052
sgMsh2_21	TAGTGCTGCCCTACCAGAGA	TGG	4	fw	87990096
sgMsh2_22	TTATCAGACGATTCAAATTT	TGG	5	fw	87992931
sgMsh2_23	CCATGTCCAACTTCATGTAC	TGG	5	rev	87992964
sgMsh2_24	CCAGGTAAAAGAGACAACAT	GGG	5 (intron downstream)	fw	87993032
sgMsh2_25	GGTTCTGTTGAAGACACCAC	TGG	6	fw	87993745
sgMsh2_26	GACAAAGATTGGTTAACCAG	TGG	6	fw	87993815
sgMsh2_27	AGCCGCTCATGGATAGGAAC	AGG	6	fw	87993845
sgMsh2_28	TTGTCGAGGATTCAGAACTG	AGG	7	fw	87996411
sgMsh2_29	ATTTCTTGGCAAGCCGGTTA	AGG	7	rev	87996452
sgMsh2_30	AGACTGTTACCGACTGTATC	AGG	7	fw	87996520
sgMsh2_31	CAGGCTCTGGAGAAATACGA	AGG	7	fw	87996569
sgMsh2_32	TCAGAACGAAGATCAATAAG	AGG	8	rev	88003962
sgMsh2_33	AACAACTTTAGATATGGATC	AGG	8	fw	88004032
sgMsh2_34	CTCAGGTTAGGATCAAATGA	AGG	9	rev	88014638
sgMsh2_35	CCGGGCTGCATTTATTAAGG	TGG	9	fw	88014728
sgMsh2_36	GCCCGGGGGCTCGGTAAGAT	GGG	9 (intron downstream)	fw	88014742
sgMsh2_37	AATCGTAAAGGATTGGATCC	TGG	10	fw	88015891
sgMsh2_38	TTATTTCCGTGTAACCTGCA	AGG	10	fw	88015953
sgMsh2_39	ATGGCGTGAAGTTTACCAAC	AGG	10	fw	88016030
sgMsh2_40	GAACAAAGGCGAGTATGAAG	AGG	11	fw	88020111
sgMsh2_41	GAAATTGTCAATATTTCCTC	AGG	11	fw	88020154
sgMsh2_42	ACATCGTTGAGCGTCTGCAT	TGG	12	rev	88024895
sgMsh2_43	ACTGGTCGTACATAAGGAAC	GGG	12	rev	88024970
sgMsh2_44	GAATTATATTGAAAGCCTCC	AGG	12	fw	88025036
sgMsh2_45	CAGATGTTCCACATCATTAC	TGG	12	fw	88025128
sgMsh2_46	TCAACATACATTCGTCAGAC	CGG	13	fw	88026070
sgMsh2_47	GACACTTCTGCCGACTCACA	GGG	13	rev	88026110
sgMsh2_48	TTGCATCCTTGCTCGAGTCG	GGG	13	fw	88026162
sgMsh2_49	CACATTCATGGCTGAAATGC	TGG	13	fw	88026213
sgMsh2_50	CTTAATAATCATTGATGAGC	TGG	14	fw	88026755
sgMsh2_51	GATTACATTGCAACGAAGAT	TGG	14	fw	88026828
sgMsh2_52	ATTAACAGTTGGTATTTGGT	TGG	14	rev	88026878
sgMsh2_53	CACTTGGTAAAGCATAGTTA	GGG	14	rev	88026935
sgMsh2_54	TCAGAGTTTCGGGATTCACG	TGG	15	fw	88028342
sgMsh2_55	GATAGCGTGCGCCAAGCAGA	AGG	15	fw	88028393
sgMsh2_56	CAGAACATTGGAACCTCGCT	GGG	15	fw	88028436
sgMsh2_57	CGGTCAGCAGGGCATTCGTC	AGG	15 (intron downstream)	fw	88028510
sgMsh2_58	GCACCTGCTTGACCTTCGAC	AGG	16	rev	88030786
sgMsh2_59	GCCCTTTACTGCCATGTCGG	AGG	16	fw	88030827
sgMsh2_60	CGAGATCATTTCACGGATAA	AGG	16	fw	88030917
sgMsh2_61	GACAGTGGGTGGGCGTGCAC	GGG	16 (3' UTR)	fw	88030957
sgMsh2_62	TAGTGCTCCCCACTGGAACC	TGG	16 (3' UTR)	fw	88031011
sgMsh2_63	AAACATTACCGTCTGTAGCT	GGG	16 (3' UTR)	fw	88031069
sgMsh2_64	ATCATGTAGTTTGTACATTG	GGG	16 (3' UTR)	fw	88031148
Spen screen
Name	Spacer sequence	PAM	Exon	Orientation	PAM pos. (Chr4) (ENSMUSG00000040761)
sgSp001	AAACTTACCGGAGAACGTGC	GGG	1	fw	141265654
sgSp002	GTCAAGATTCTCCCCAAGCG	GGG	2	fw	141249423
sgSp003	CACAACTCCGTCAACAAAAT	GGG	2	fw	141249507
sgSp004	CTCTCTACTACGAGACGCTA	TGG	2	rev	141249587
sgSp005	CCATCACTTCATGCACGAGA	AGG	2	fw	141249678
sgSp006	CCCCCGTTCATGGTGTCCAT	AGG	3	rev	141244186
sgSp007	GTTGTAAAGTCCGCTCTCGA	GGG	3	rev	141244259
sgSp008	CGGGCCCTAGGTTCGTATCG	GGG	3	rev	141244338
sgSp009	GACATTACCCGGGAGGTACG	AGG	3	fw	141244430
sgSp010	CTAGAAACCAGTCCCCGCAG	AGG	3	fw	141244512
sgSp011	GCTGCTGATGGAGTCACTAC	TGG	3	rev	141244579
sgSp012	GCGGGCCGGAGAGTCGTCAC	TGG	4	rev	141221595
sgSp013	CCCTTGAAAAAGATGAGCCC	CGG	4	fw	141221687
sgSp014	GTAGACACAAGCCTTAAAGA	CGG	5	fw	141220749
sgSp015	CTTGCTGCCGGAAGAACACC	AGG	5	rev	141220827
sgSp016	AAAGCATTGACCGCATCCAA	GGG	5	fw	141220881
sgSp017	TGAAAATGAGTTTCGGCCCT	TGG	6	fw	141217213
sgSp018	AGCGCTGAAAGATGTTTCGA	AGG	6	rev	141217298
sgSp019	TACTGCAGGAACGCGTACTG	AGG	7	rev	141215360
sgSp020	CCTTGGAAATAACCGCCTCA	AGG	7	fw	141215454
sgSp021	GCATGCCTACCAACTGTGTG	TGG	8	fw	141214939
sgSp022	CCTTTACCACAGGTCCGTAT	CGG	8	rev	141214995
sgSp023	GTGGTGTTTGACCGCTTGAA	AGG	9	fw	141212916
sgSp024	GGATGCACAGGCGGCTGTCA	AGG	9	fw	141212969
sgSp025	TGCAAATCGGGAAAGCCAAC	TGG	10	fw	141211090
sgSp026	TATCACTGCATGGAGAAATC	TGG	10	fw	141211118
sgSp027	CTCAGTCCAAGCATGAAGAC	TGG	11	fw	141208117
sgSp028	CCTATGAGTACAGTCAAGAA	CGG	12	fw	141198744
sgSp029	AGGAGGGACTATCCGGCTCG	GGG	12	fw	141198815
sgSp030	CTATATTCTCTGTATTCGCG	AGG	12	rev	141198885
sgSp031	ATATTCGGGAGTACAGCTAT	AGG	12	fw	141198948
sgSp032	CTGTGGACGACGCAAGTGCA	CGG	12	rev	141199033
sgSp033	CTGAGAGGAGGCTGTACCGC	CGG	12	fw	141199122
sgSp034	GCGCTACACAAAAAACGAAA	AGG	12	fw	141199219
sgSp035	ACGAATAGTTCGCAAGGAGA	AGG	12	fw	141199288
sgSp036	TCAGCCTTCGGAAACCGAGC	AGG	12	fw	141199369
sgSp037	AGGGCCAGCCAAGAACCGCC	TGG	12	fw	141199465
sgSp038	CCGATGCCTTGGTAGTGTCA	CGG	12	rev	141199562
sgSp039	CGGCCCGAGGGAAAGCGCTG	AGG	12	fw	141199656
sgSp040	GCTGAGCTCGGGCGTCTGCT	CGG	12	rev	141199732
sgSp041	AAAAGGCGCTTTGCAGATTC	TGG	12	fw	141199805
sgSp042	AGTATCCTCTGTCTCGGGGC	TGG	12	rev	141199846
sgSp043	CAGCCTGACACATCAAGAGA	TGG	12	fw	141199907
sgSp044	GGAATCAAAAAAAACTAAGC	TGG	12	fw	141199990
sgSp045	CCCAGCTCAGACGTACACGC	AGG	12	fw	141200087
sgSp046	AGCTGCAGCTGTTTGGGCTG	AGG	12	rev	141200160
sgSp047	CCGGCCTCGTGAGGAACCAG	CGG	12	fw	141200251
sgSp048	CGCAGAGCTACCGGAACAGA	TGG	12	fw	141200346
sgSp049	AAGATGTAGATGACTACGAA	AGG	12	fw	141200438
sgSp050	GAAGCGAAGGACGGATCACG	TGG	12	fw	141200526
sgSp051	TGCTCTCCGAGTGTCCGCCA	CGG	12	fw	141200625
sgSp052	TCACTGCTGCGTTAGGATAG	GGG	12	rev	141200712
sgSp053	TCTCTCTTGCCAGAATCGTA	AGG	12	rev	141198704
sgSp054	ATCGGAGGGTCCCACCGGCT	TGG	12	rev	141198782
sgSp055	AGAGAGACAGTCTACGAAAG	AGG	12	fw	141198875
sgSp056	CCGAGGGCTGTCATAGAAGC	TGG	12	rev	141198960
sgSp057	GACTCGCTAGCTCTTTAGAA	AGG	12	fw	141199055
sgSp058	TTTCTTCACGGGATGATGAG	AGG	12	rev	141199132
sgSp059	CCAGGACGGAATAGGCCTGG	GGG	12	rev	141199230
sgSp060	CTGATAAAAAGGACGAGCGC	AGG	12	fw	141199319
sgSp061	AGAGGCTGCAGCACCTTGAG	AGG	12	fw	141199415
sgSp062	TGATTCGGTGCAGGAGCCAG	TGG	12	fw	141199512
sgSp063	GAAGGACCAGAAGCCCAAAG	AGG	12	fw	141199590
sgSp064	CCGAAAGCCCCTGTTTCAGC	TGG	12	fw	141199684
sgSp065	GCGGAGGCTCCTTCACCAGC	AGG	12	fw	141199780
sgSp066	CTGTACCCGTGGAGCAGCCC	AGG	12	fw	141199865
sgSp067	TTCAGCATTCACACAAGGGA	CGG	12	rev	141199962
sgSp068	GGGCTGGGGACTGCTAGGTT	TGG	12	rev	141200034
sgSp069	GTGGCGTCAGGCTCAGTGCT	TGG	12	rev	141200123
sgSp070	TTCTACATCTTCAGAAGCGG	GGG	12	rev	141200178
sgSp071	AGGCTTCTCCACGACGCTGG	CGG	12	rev	141200277
sgSp072	AAGAGGTCCAGCTCTCCTCG	TGG	12	fw	141200359
sgSp073	TGAGAGGCAAGCTAGGCTCA	GGG	12	rev	141200449
sgSp074	CGACCACGAGAGCCGGTCCC	CGG	12	fw	141200538
sgSp075	CCACCACCCCTCGGAGGGGA	AGG	12	fw	141200636
sgSp076	CAGCTGCTGCTGGACCCCAA	GGG	12	fw	141200771
sgSp077	GAAGGTAACCCTAAGTCCAG	AGG	12	fw	141198727
sgSp078	CACCTTCCCAGTTGAGGTCC	TGG	12	fw	141198819
sgSp079	TTCCAGGCTTCTCTGATGCG	CGG	12	rev	141198897
sgSp080	AGGAGCCACTTCCCTTCTGG	GGG	12	rev	141198997
sgSp081	GGAAAGTGCGTCTGCCTCCA	CGG	12	fw	141199089
sgSp082	CGTGGCCGTGCCCTTGCTAG	CGG	12	rev	141199182
sgSp083	CCAGGCCAGCGAAACTGAAC	TGG	12	fw	141199278
sgSp084	CTGAGATCCTGGGGGAACGG	AGG	12	rev	141199344
sgSp085	AGTCGGGAATCTTGGAGACA	GGG	12	fw	141199430
sgSp086	AGAGTCACCACTGTTTCCTC	TGG	12	rev	141199506
sgSp087	ACTCCTCCCCGGAAAGACAA	AGG	12	fw	141199582
sgSp088	CACAGAGACTCGTGCCTCTG	AGG	12	fw	141199662
sgSp089	CGAAGGTGCACTCCGCAGGA	GGG	12	rev	141199762
sgSp090	GGGAGCACAGGGGCTTTGCA	CGG	12	rev	141199847
sgSp091	GATCGAGTGCACCTTGAACC	TGG	12	rev	141199920
sgSp092	TGGAGGTGGGAGCTTTGCTA	TGG	12	rev	141200010
sgSp093	GATGGGGTGGACTGAGCCCG	AGG	12	rev	141200105
sgSp094	TACACTGAGGAAGATCCTCA	TGG	12	fw	141200199
sgSp095	GAGTGCGCCTTGTCTGCAGG	AGG	12	fw	141200289
sgSp096	TTCTCTTTGTCGGCAGCCAC	CGG	12	rev	141200384
sgSp097	GATGCCCGTTAGCATTGACC	TGG	12	fw	141200472
sgSp098	GGGCCCTTTAAGGCATTCAC	CGG	12	rev	141200570
sgSp099	GGCCCCGTGAGGACATTCAC	GGG	12	rev	141200666
sgSp100	TGTTGTGGCCGTCACGCCAC	AGG	12	rev	141200763
sgSp101	GCGGCTGTTCTCATTGCTAC	TGG	12	rev	141198711
sgSp102	GCAGACACGGGCTCTGGCGC	GGG	12	fw	141198793
sgSp103	TGTCCATTGCGCTGGCTGGA	GGG	12	rev	141198892
sgSp104	CCGACCCAGTCTGCACCCAA	AGG	12	fw	141198988
sgSp105	TGGCCGGTCCGTCTTCACGG	AGG	12	rev	141199080
sgSp106	GACCCAGGGTGGCACAGTGA	AGG	12	fw	141199170
sgSp107	GTCAGCAAGCTTCTTGTTGG	TGG	12	rev	141199245
sgSp108	TCCTTCAGCCAGCTAACCTG	GGG	12	fw	141199316
sgSp109	GGGGGTTGCCAAGTGGGCGA	TGG	12	rev	141199416
sgSp110	CGCTGTGGAGGTCGTGCTGC	TGG	12	rev	141199506
sgSp111	GGCATGATGACAGACTGCTC	TGG	12	rev	141199598
sgSp112	CCGGATGCTGTAGGTGATGC	TGG	12	rev	141199698
sgSp113	GGTTCATTATCACCTCCCTG	TGG	12	fw	141199878
sgSp114	TCCCCGGGACGTGCGGATCA	TGG	12	fw	141199974
sgSp115	CGCTTCCTTCACCAGTTGCT	GGG	12	rev	141200058
sgSp116	CGGGCTTCACCATGAGGGGG	CGG	12	rev	141200156
sgSp117	ACCTGTGGTCGTAACCCACG	GGG	12	fw	141200250
sgSp118	CTGCTGAGCGGGGGCGTGGT	AGG	12	rev	141200313
sgSp119	GAAAGCTGGCTTCCTCACCT	GGG	12	rev	141200400
sgSp120	AGGCTGCGTGGCCTGCGTAG	AGG	13	rev	141197499
sgSp121	ACCGAGTGGCAAGATTCCTC	AGG	13	fw	141197595
sgSp122	GCCCTCTGAAGCTGAGCGTG	TGG	13	rev	141197681
sgSp123	CTGCTTTGGGGCAGCCTGAG	AGG	13	rev	141197781
sgSp124	GAAGACTCTTGTTTGGGAGC	TGG	13	rev	141197876
sgSp125	CGGGACACCACAACGGCCTG	TGG	13	fw	141197925
sgSp126	GCAGGCCCTGCCACACGATG	GGG	14	rev	141197158
sgSp127	CGTCTCTGGCAACAATGTCC	TGG	14	fw	141197241
sgSp128	CGCCCAGAGGATGCGACTAG	AGG	14	fw	141197310
sgSp129	TCCTCCTGGTCACGGCCACA	GGG	15	rev	141196753
sgSp130	TGCCTTCATCACTTACCTGC	AGG	15	fw	141196826
sgSp131	GTGACTCTCGGAGAACTCAC	AGG	16	rev	141195255
sgSp132	CCGAGGCAATGACAATCATG	AGG	16	rev	141195331
Engineering of W522C
	Sequence	PAM	Cut to mutation distance	Direction	Position
sgRNA	CCAACTGTGTGTGGTTAGAT	GGG	0	rev	141487635
	Sequence
plus donor	AATGCCGAGTTAAATACTGATCGGACACATTTGAAGAAAGGCCATCTAAGCACACACAGTTGGTAGGCATGCTCTTTCCAAAACCCAGCTGA			fw
minus donor	TCAGCTGGGTTTTGGAAAGAGCATGCCTACCAACTGTGTGTGCTTAGATGGCCTTTCTTCAAATGTGTCCGATCAGTATTTAACTCGGCATT			rev

## Sheet: S.Table2_PCRprimers
Hprt screen
Primer name	Sequence (5'-3')	Amplicon length
AS-HPRT-for1	CTTCCTCCTCAGACCGCTTTT	1110 bp
AS-HPRT-rev1	AATCGAGAGCTTCAGACTCGT
Msh2 screen
Primer name	Sequence (5'-3')	Amplicon length
MSH2_FW1	CTGGGACCTTGCTCGCTTAT	1598 bp
MSH2_RV1	GGAACTCGTGGTTTTCCACC
MSH2_FW2	TATTAACCAGCTCCCCAGCG	1499 bp
MSH2_RV2	GTTCCAGTGGGGAGCACTAC
Spen screen
Primer name	Sequence (5'-3')	Amplicon length
SPEN-AS-for1	GAGAGGGATGGTCTCTGCAC	2185 bp
SPEN-AS-rev1	TGGAGTCCTCAGGGTAGGTG
SPEN-AS-for2	GAGACCAAGGGCAGGAAAAT	2153 bp
SPEN-AS-rev2	TCATCATCGTCATGGAAGGA
SPEN-AS-for3	AGAAGCGAAGGACGGATCAC	2247 bp
SPEN-AS-rev3	CAGGCTCTTTCCTCTCATGC
SPEN-AS-for4	CCTAGCTTGCCTCTCAGCAG	2092 bp
SPEN-AS-rev4	GAGCCACCTTCTCTTTGTCG
SPEN-AS-for5	TGTCTGCCACAGGAGTTACG	2197 bp
SPEN-AS-rev5	TCACCACTGGAGTGCACAAT
SPEN-AS-for6	TGGTGAAGGAAGCGGTTAAG	1300 bp
SPOC-rev	AGGGCATTTTCCTGAGGCTC

## Sheet: S.Table3_Phosphoproteomics
Index	Gene	Protein	Protein ID	Peptide	Best Localization Probability	20250219_002_S887722_WT_noDox_enriched Localization Probability	20250219_003_S887723_WT_Dox_enriched Localization Probability	20250219_002_S887722_WT_noDox_enriched Intensity	20250219_003_S887723_WT_Dox_enriched Intensity
A0A087WPF7_S1220	Auts2	sp|A0A087WPF7|AUTS2_MOUSE	A0A087WPF7	TPPTAALsAPPPLISTLGGRPGSPR	0.8936	0	0.8936	0	439163
A0A087WPF7_S1235	Auts2	sp|A0A087WPF7|AUTS2_MOUSE	A0A087WPF7	TPPTAALSAPPPLISTLGGRPGsPR	0.9606	0	0.9606	451862	567609
A0A087WPF7_S956	Auts2	sp|A0A087WPF7|AUTS2_MOUSE	A0A087WPF7	TPGVDSTRPNsTSsREAEPR	0.5986	0	0.5986	0	94451
A0A087WPF7_S959	Auts2	sp|A0A087WPF7|AUTS2_MOUSE	A0A087WPF7	TPGVDSTRPNsTSsREAEPR	0.4477	0	0.4477	0	94451
A0A087WPF7_T798	Auts2	sp|A0A087WPF7|AUTS2_MOUSE	A0A087WPF7	tPPSFPTPPPWLKPGELER	0.941	0	0.941	0	65159.9
A0A088MLT8_S412	Iqcj-Schip1	sp|A0A088MLT8|IQIP1_MOUSE	A0A088MLT8	QSSSYsDRDTTEEESESLDDMDFLTR	0.9475	0.8386	0	45434.4	0
A0A0A6YY25_S430	Btbd18	sp|A0A0A6YY25|BTBDI_MOUSE	A0A0A6YY25	LQDILLSASHsPDHPMVK	0.956	0	0	37451.5	0
A0A0A6YY25_S583	Btbd18	sp|A0A0A6YY25|BTBDI_MOUSE	A0A0A6YY25	SENTESFEPLsPLVMPSEVSR	0.9628	0	0.9627	0	51347.9
A0A1D9BZF0_S118	Gcna	sp|A0A1D9BZF0|GCNA_MOUSE	A0A1D9BZF0	LPLIVIDDDDDGsPDLK;LPLIVIDDDDDGsPDLKNTK	1	1	1	1.64511e+06	2.94975e+06
A0A1D9BZF0_S209	Gcna	sp|A0A1D9BZF0|GCNA_MOUSE	A0A1D9BZF0	GEsESEAKGEMETEAK	0.9605	0	0.9354	0	51656.4
A0A1D9BZF0_S225	Gcna	sp|A0A1D9BZF0|GCNA_MOUSE	A0A1D9BZF0	GEMETEAKGEsESEAK;GEMETEAKGEsESEAKGEMETEAK	0.9529	0.9423	0.9522	120049	229358
A0A1D9BZF0_S227	Gcna	sp|A0A1D9BZF0|GCNA_MOUSE	A0A1D9BZF0	GEMETEAKGESEsEAKGEMETEAK	0.3306	0.3306	0	52685.1	0
A0A1W2P884_S137	Cep85l	sp|A0A1W2P884|CE85L_MOUSE	A0A1W2P884	WSTSLMQtLGDHsRGERDSSLDMK	0.395	0	0	0	0
A0A1W2P884_S182	Cep85l	sp|A0A1W2P884|CE85L_MOUSE	A0A1W2P884	NHSGIAYPQELRNsLEMTGK	0.887	0	0	0	0
A0A1W2P884_T132	Cep85l	sp|A0A1W2P884|CE85L_MOUSE	A0A1W2P884	WSTSLMQtLGDHsRGERDSSLDMK	0.395	0	0	0	0
A0A338P6K9_S1249	Qser1	sp|A0A338P6K9|QSER1_MOUSE	A0A338P6K9	TsPAAQAPSETGGVSLSEK	0.4869	0	0	0	389145
A0A338P6K9_S134	Qser1	sp|A0A338P6K9|QSER1_MOUSE	A0A338P6K9	NFATTsPLVLQDSSFNTTSNGILSPHDPLLQIK	0.947	0	0.947	0	38306.4
A0A338P6K9_S152	Qser1	sp|A0A338P6K9|QSER1_MOUSE	A0A338P6K9	NFATTSPLVLQDSSFNTTSNGILsPHDPLLQIK	0.9593	0	0.9233	0	82313.8
A0A338P6K9_S566	Qser1	sp|A0A338P6K9|QSER1_MOUSE	A0A338P6K9	GQSLPVSTPTPSYTSMHPSPNAQTQGSsAQPQEFLPAVQSSFASSTR	0.4755	0.4755	0	24335.5	0
A0A338P6K9_S595	Qser1	sp|A0A338P6K9|QSER1_MOUSE	A0A338P6K9	GQTLQSSIPsPDPK	0.9622	0	0.9622	0	188776
A0A338P6K9_S629	Qser1	sp|A0A338P6K9|QSER1_MOUSE	A0A338P6K9	LQALQsQASLESSSQR	0.5004	0.5004	0	179791	0
A0A338P6K9_S632	Qser1	sp|A0A338P6K9|QSER1_MOUSE	A0A338P6K9	LQALQSQAsLESSSQR	0.9616	0	0.9616	0	70878.6
A0A338P6K9_S814	Qser1	sp|A0A338P6K9|QSER1_MOUSE	A0A338P6K9	VQsPQQIVHPFLQMDGHIIQSNGEHPQQQLHPHNSDIMK	0.9627	0.9383	0.9537	216614	329385
A0A338P6K9_Y551	Qser1	sp|A0A338P6K9|QSER1_MOUSE	A0A338P6K9	GQSLPVSTPTPSyTSMHPSPNAQTQGSSAQPQEFLPAVQSSFASSTR	0.4282	0.4282	0.4065	23871.8	37419.4
A0JNT9_S83	Bicdl1	sp|A0JNT9|BICL1_MOUSE	A0JNT9	SSEPGEHPQAEPEsPVEGHGPPLPPPPTQDPELLSVIR	0.9594	0	0.9594	0	79905.7
A1A5B6_S184	Tbc1d25	sp|A1A5B6|TBC25_MOUSE	A1A5B6	VDIRPSEDsPLLEDWDIISPK	0.9617	0.9599	0	178289	0
A1A5B6_S211	Tbc1d25	sp|A1A5B6|TBC25_MOUSE	A1A5B6	RSsLTTAALPFTQSILSQVGR	0.4838	0.4731	0.4834	73119.1	115154
A1A5B6_S560	Tbc1d25	sp|A1A5B6|TBC25_MOUSE	A1A5B6	QAsLDGLQQLR	1	1	1	191478	566964
A1A5B6_T213	Tbc1d25	sp|A1A5B6|TBC25_MOUSE	A1A5B6	RSSLtTAALPFTQSILSQVGR	0.4769	0.316	0	68235.6	0
A1A5B6_T214	Tbc1d25	sp|A1A5B6|TBC25_MOUSE	A1A5B6	RSSLTtAALPFTQSILSQVGR	0.3119	0	0.3119	0	60691.9
A1L3P4_S687	Slc9a6	sp|A1L3P4|SL9A6_MOUSE	A1L3P4	LVLPMDDsEPALNSLDDTR	0.9499	0	0	0	0
A1L3P4_S693	Slc9a6	sp|A1L3P4|SL9A6_MOUSE	A1L3P4	LVLPMDDSEPALNsLDDTR;LVLPMDDSEPALNsLDDTRHSPA	0.8878	0.8829	0.4344	71110.8	128121
A1L3P4_S700	Slc9a6	sp|A1L3P4|SL9A6_MOUSE	A1L3P4	LVLPMDDSEPALNSLDDTRHsPA	0.9517	0.9517	0.484	902770	290067
A2A3V1_S423	Akap17b	sp|A2A3V1|AK17B_MOUSE	A2A3V1	SEAHHTPGTALKsPEEEELNTR	0.9593	0.9514	0.9547	391422	302127
A2A3V1_S671	Akap17b	sp|A2A3V1|AK17B_MOUSE	A2A3V1	DIAsETDEHLSPTDGESYPVEK;DIAsETDEHLsPTDGESYPVEK	0.9624	0.9607	0.9052	648926	322244
A2A3V1_S678	Akap17b	sp|A2A3V1|AK17B_MOUSE	A2A3V1	DIASETDEHLsPTDGESYPVEK;DIAsETDEHLsPTDGESYPVEK	0.9622	0.9548	0.9616	276525	701804
A2A3V1_S753	Akap17b	sp|A2A3V1|AK17B_MOUSE	A2A3V1	SMAVYNssPEKRPLGTDK	0.963	0.9613	0.961	1.38955e+06	1.06114e+06
A2A3V1_S754	Akap17b	sp|A2A3V1|AK17B_MOUSE	A2A3V1	SMAVYNSsPEKRPLGTDK;SMAVYNssPEKRPLGTDK;SMAVyNSsPEKRPLGTDK	0.9628	0.961	0.961	1.98592e+06	1.34815e+06
A2A3V1_T673	Akap17b	sp|A2A3V1|AK17B_MOUSE	A2A3V1	DIASEtDEHLSPTDGESYPVEK	0.9427	0	0	0	0
A2A3V1_Y751	Akap17b	sp|A2A3V1|AK17B_MOUSE	A2A3V1	SMAVyNSsPEKRPLGTDK	0.9334	0.9334	0	596368	0
A2A432_S110	Cul4b	sp|A2A432|CUL4B_MOUSE	A2A432	SATDGNTSTTPPtsAKK;SATDGNTSTtPPTsAKK;SATDGNTStTPPTsAKK	0.9564	0	0.9553	0	182871
A2A432_S149	Cul4b	sp|A2A432|CUL4B_MOUSE	A2A432	DSAsPSTSSFCLGVPVATSSHVPIQK	0.3968	0	0.3968	86911	64894.2
A2A432_S17	Cul4b	sp|A2A432|CUL4B_MOUSE	A2A432	ENDTDsEDNSSETSNQER;ENDtDsEDNSSETSNQER;ERRENDtDsEDNSSETSNQER;RENDTDsEDNSSETSNQER;RENDtDsEDNSSETSNQER	0.9625	0.9616	0.9601	630907	801735
A2A432_S196	Cul4b	sp|A2A432|CUL4B_MOUSE	A2A432	MAEESSSSsSSSSPTAATSQQQQQQQLK	0.1944	0	0.1944	0	63711.9
A2A432_S199	Cul4b	sp|A2A432|CUL4B_MOUSE	A2A432	MAEESSSSSSSsSPTAATSQQQQQQQLK	0.8625	0.4649	0.8625	591854	131687
A2A432_S200	Cul4b	sp|A2A432|CUL4B_MOUSE	A2A432	MAEESSSSSSSSsPTAATSQQQQQQQLK;MAEESSSSSSSSsPtAATSQQQQQQQLK	0.9613	0	0.9613	0	2.07769e+06
A2A432_S250	Cul4b	sp|A2A432|CUL4B_MOUSE	A2A432	SSTAVSSFANSKPGsAK;SSTAVSSFANSKPGsAKK	0.9597	0.9572	0.9533	230860	414234
A2A432_S922	Cul4b	sp|A2A432|CUL4B_MOUSE	A2A432	TLsHNLLVSEVYNQLK	0.4881	0	0	0	0
A2A432_T105	Cul4b	sp|A2A432|CUL4B_MOUSE	A2A432	SATDGNTStTPPTsAKK	0.8038	0	0	0	0
A2A432_T106	Cul4b	sp|A2A432|CUL4B_MOUSE	A2A432	SATDGNTSTtPPTSAK;SATDGNTSTtPPTSAKK;SATDGNTSTtPPTsAKK	0.957	0	0.9567	388550	326761
A2A432_T109	Cul4b	sp|A2A432|CUL4B_MOUSE	A2A432	SATDGNTSTTPPtsAKK	0.4899	0	0.4899	0	86229.1
A2A432_T140	Cul4b	sp|A2A432|CUL4B_MOUSE	A2A432	EDFDSTSSSStPPQPR;LNSSSSSSNSSNEREDFDSTSSSStPPQPR	0.962	0.2394	0.962	268952	238197
A2A432_T15	Cul4b	sp|A2A432|CUL4B_MOUSE	A2A432	ENDtDSEDNSSETSNQER;ENDtDsEDNSSETSNQER;ERRENDtDsEDNSSETSNQER;RENDtDSEDNSSETSNQER;RENDtDsEDNSSETSNQER	0.9626	0.9616	0.9602	592679	801735
A2A432_T202	Cul4b	sp|A2A432|CUL4B_MOUSE	A2A432	MAEESSSSSSSSSPtAATSQQQQQQQLK;MAEESSSSSSSSsPtAATSQQQQQQQLK	0.4745	0	0.4745	220820	115944
A2A432_T205	Cul4b	sp|A2A432|CUL4B_MOUSE	A2A432	MAEESSSSSSSSSPTAAtSQQQQQQQLK	0.1238	0	0.1238	0	37709.9
A2A432_T53	Cul4b	sp|A2A432|CUL4B_MOUSE	A2A432	QGPPRPPYPPLLPPVFPPPtPPPQVR	0.9649	0	0	494448	410876
A2A4P0_S14	Dhx8	sp|A2A4P0|DHX8_MOUSE	A2A4P0	AVAVAAAGVLMGsEPGPAEELAK	1	0	1	0	9934.82
A2A4P0_S419	Dhx8	sp|A2A4P0|DHX8_MOUSE	A2A4P0	LTRIsDPEKWEIK	0.9606	0	0.8169	0	104630
A2A4P0_S484	Dhx8	sp|A2A4P0|DHX8_MOUSE	A2A4P0	QSMDMsPIK	0.9643	0	0.9642	0	1242795
A2A5K6_S1007	Znf335	sp|A2A5K6|ZN335_MOUSE	A2A5K6	THHMGGSQGSStPPPAASHTLGLVVPQsPPSAAASSTK;THHMGGSQGSsTPPPAASHTLGLVVPQsPPSAAASSTK	0.903	0	0.903	0	128629
A2A5K6_S326	Znf335	sp|A2A5K6|ZN335_MOUSE	A2A5K6	TTEEDRPEEEEEDDDIVDAGAIDDLEEDsDYNPAEDEPR	0.9396	0.9396	0.4902	48550.9	52870.7
A2A5K6_S990	Znf335	sp|A2A5K6|ZN335_MOUSE	A2A5K6	THHMGGSQGSsTPPPAASHTLGLVVPQsPPSAAASSTK	0.8299	0	0.8299	0	68450.8
A2A5K6_T991	Znf335	sp|A2A5K6|ZN335_MOUSE	A2A5K6	THHMGGSQGSStPPPAASHTLGLVVPQsPPSAAASSTK	0.339	0	0.339	0	60178.2
A2A5K6_Y328	Znf335	sp|A2A5K6|ZN335_MOUSE	A2A5K6	TTEEDRPEEEEEDDDIVDAGAIDDLEEDSDyNPAEDEPR	0.768	0.768	0	51191.3	0
A2A5R2_S1518	Arfgef2	sp|A2A5R2|BIG2_MOUSE	A2A5R2	HLDVDLDRQsLSSIDR;HLDVDLDRQsLSsIDR;HLDVDLDRQsLsSIDR	0.9433	0	0.9057	0	62864
A2A5R2_S1520	Arfgef2	sp|A2A5R2|BIG2_MOUSE	A2A5R2	HLDVDLDRQSLssIDR;HLDVDLDRQsLsSIDR	0.9399	0.9399	0.9051	66103.4	62864
A2A5R2_S1521	Arfgef2	sp|A2A5R2|BIG2_MOUSE	A2A5R2	HLDVDLDRQSLssIDR;HLDVDLDRQsLSsIDR	0.9453	0.9401	0	66103.4	0
A2A5R2_S218	Arfgef2	sp|A2A5R2|BIG2_MOUSE	A2A5R2	ELEKPMQSKPQsPVIQATAGSPK;ELEKPMQSKPQsPVIQATAGsPK;ELEKPMQSKPQsPVIQAtAGSPK;PMQSKPQsPVIQATAGSPK;PMQSKPQsPVIQATAGsPK;PMQSKPQsPVIQAtAGSPK	0.9622	0.926	0.9622	2.27677e+06	3.51717e+06
A2A5R2_S227	Arfgef2	sp|A2A5R2|BIG2_MOUSE	A2A5R2	ELEKPMQSKPQSPVIQATAGsPK;ELEKPMQSKPQsPVIQATAGsPK;PMQSKPQSPVIQATAGsPK;PMQSKPQsPVIQATAGsPK;PQSPVIQATAGsPK	0.9622	0.957	0.9622	2032441	3.42124e+06
A2A5R2_S355	Arfgef2	sp|A2A5R2|BIG2_MOUSE	A2A5R2	QSLsSADNLEPDVQGHQVAAR	0.7244	0.7244	0	21410.5	0
A2A5R2_S356	Arfgef2	sp|A2A5R2|BIG2_MOUSE	A2A5R2	QSLSsADNLEPDVQGHQVAAR	0.9174	0	0.9174	0	34764.5
A2A5R2_T224	Arfgef2	sp|A2A5R2|BIG2_MOUSE	A2A5R2	ELEKPMQSKPQSPVIQAtAGSPK;ELEKPMQSKPQsPVIQAtAGSPK;PMQSKPQsPVIQAtAGSPK	0.9391	0.6238	0.6285	622646	1.46999e+06
A2A690_S1446	Tanc2	sp|A2A690|TANC2_MOUSE	A2A690	PSQGLPVIQsPPSSPAHR;PSQGLPVIQsPPSsPAHR;PSQGLPVIQsPPsSPAHR	0.9625	0.9553	0.9625	0	121491
A2A690_S1449	Tanc2	sp|A2A690|TANC2_MOUSE	A2A690	PSQGLPVIQsPPsSPAHR	0.9493	0	0.9493	0	48223
A2A690_S1450	Tanc2	sp|A2A690|TANC2_MOUSE	A2A690	PSQGLPVIQsPPSsPAHR	0.9607	0	0.6284	0	0
A2A690_S1460	Tanc2	sp|A2A690|TANC2_MOUSE	A2A690	DSAYIsSSPLGSHQVFDFR	0.9308	0	0.9308	0	96687.2
A2A690_S1462	Tanc2	sp|A2A690|TANC2_MOUSE	A2A690	DSAYISSsPLGSHQVFDFR	0.4848	0.4848	0	118730	58544.6
A2A690_S1583	Tanc2	sp|A2A690|TANC2_MOUSE	A2A690	YQQETNVSQLPGRPKsPLSK	0.9553	0	0.9495	63336.5	137270
A2A699_S445	Fam171a2	sp|A2A699|F1712_MOUSE	A2A699	sVEGPGGLEPSLDEYRR	0.9639	0	0	0	0
A2A699_S785	Fam171a2	sp|A2A699|F1712_MOUSE	A2A699	RDsLTSPEDELGAEVGDEAGDKK	0.9544	0	0.9544	0	49210.6
A2A699_T787	Fam171a2	sp|A2A699|F1712_MOUSE	A2A699	RDSLtSPEDELGAEVGDEAGDKK	0.9248	0	0	0	0
A2A6A1_S1013	Gpatch8	sp|A2A6A1|GPTC8_MOUSE	A2A6A1	KGsWGHESPEERR;KGsWGHEsPEER;KGsWGHEsPEERR	1	1	1	406507	455880
A2A6A1_S1018	Gpatch8	sp|A2A6A1|GPTC8_MOUSE	A2A6A1	GSWGHEsPEERR;KGSWGHEsPEER;KGSWGHEsPEERR;KGsWGHEsPEER;KGsWGHEsPEERR	1	1	1	400697	550116
A2A6A1_S1037	Gpatch8	sp|A2A6A1|GPTC8_MOUSE	A2A6A1	IYRsQsPHYFQSGR	0.9466	0	0.6911	0	50506
A2A6A1_S1039	Gpatch8	sp|A2A6A1|GPTC8_MOUSE	A2A6A1	IYRsQsPHYFQSGR;SQsPHYFQSGR	0.9473	0	0.9158	69600.2	135355
A2A6A1_S1179	Gpatch8	sp|A2A6A1|GPTC8_MOUSE	A2A6A1	GEEQEHsEPEEGSPR;GEEQEHsEPEEGsPR	1	0	1	0	98321.2
A2A6A1_S1185	Gpatch8	sp|A2A6A1|GPTC8_MOUSE	A2A6A1	GEEQEHSEPEEGsPR;GEEQEHsEPEEGsPR	1	0.9593	1	64641.5	98321.2
A2A6A1_S1206	Gpatch8	sp|A2A6A1|GPTC8_MOUSE	A2A6A1	SSDAPFGHQFSEEAAGPLsDPPPEEPK	0.9638	0	0.9596	0	101995
A2A6A1_S648	Gpatch8	sp|A2A6A1|GPTC8_MOUSE	A2A6A1	QEPGGSHMsETEDTGR	0.9594	0	0.9594	0	311776
A2A6A1_S809	Gpatch8	sp|A2A6A1|GPTC8_MOUSE	A2A6A1	SQPssGDEDsDDASSHR	0.9554	0	0.953	0	68380.9
A2A6A1_S810	Gpatch8	sp|A2A6A1|GPTC8_MOUSE	A2A6A1	SQPssGDEDsDDASSHR	0.9554	0	0.953	0	68380.9
A2A6A1_S815	Gpatch8	sp|A2A6A1|GPTC8_MOUSE	A2A6A1	SQPssGDEDsDDASSHR	0.9553	0	0.9529	0	68380.9
A2A6A1_S820	Gpatch8	sp|A2A6A1|GPTC8_MOUSE	A2A6A1	SQPSSGDEDSDDASsHR	0.3274	0	0.3274	0	33617.7
A2A6M5_S205	Calcoco2	sp|A2A6M5|CACO2_MOUSE	A2A6M5	ASWEEEKAsWEEEK;ASWEEEKAsWEEEKASWEEEK	0.963	0.9593	0	125080	0
A2A6Q5_S365	Cdc27	sp|A2A6Q5|CDC27_MOUSE	A2A6Q5	EVTPVLVAQTQSSGPQTSTTPQVLsPTITSPPNALPR	0.9538	0	0.9538	0	98583.6
A2A6Q5_S370	Cdc27	sp|A2A6Q5|CDC27_MOUSE	A2A6Q5	EVTPVLVAQTQSSGPQTSTTPQVLSPTITsPPNALPR	0.4657	0	0	0	0
A2A6Q5_T205	Cdc27	sp|A2A6Q5|CDC27_MOUSE	A2A6Q5	QPETVLTEtPQDTIELNR	0.9445	0	0.9317	0	108792
A2A6T1_S179	Cdr2l	sp|A2A6T1|CDR2L_MOUSE	A2A6T1	LHSsSLELGPRPLEQENER	0.4923	0	0	129810	136918
A2A6T1_S180	Cdr2l	sp|A2A6T1|CDR2L_MOUSE	A2A6T1	LHSSsLELGPRPLEQENER	0.3333	0	0	0	0
A2A6T1_S303	Cdr2l	sp|A2A6T1|CDR2L_MOUSE	A2A6T1	EEHLAEALLAPLTQAPEADDPQPGSGDDSNAQDGVsSPAASPSHAVR	0.3247	0	0	0	0
A2A6T1_S304	Cdr2l	sp|A2A6T1|CDR2L_MOUSE	A2A6T1	EEHLAEALLAPLTQAPEADDPQPGSGDDSNAQDGVSsPAASPSHAVR;EEHLAEALLAPLTQAPEADDPQPGSGDDSNAQDGVSsPAAsPSHAVR	0.4768	0	0.3678	179204	159632
A2A6T1_S308	Cdr2l	sp|A2A6T1|CDR2L_MOUSE	A2A6T1	EEHLAEALLAPLTQAPEADDPQPGSGDDSNAQDGVSsPAAsPSHAVR	0.495	0	0.495	179204	159632
A2A791_S1065	Zmym4	sp|A2A791|ZMYM4_MOUSE	A2A791	TLsQGESQTSEQELFLDTK;TLsQGESQTsEQELFLDTK;TLsQGESQtSEQELFLDTK;TLsQGEsQTsEQELFLDTK;TLsQGEsQtSEQELFLDTK	0.9522	0.9522	0.9072	242453	389409
A2A791_S1069	Zmym4	sp|A2A791|ZMYM4_MOUSE	A2A791	TLSQGEsQTSEQELFLDTK;TLSQGEsQtsEQELFLDTK;TLsQGEsQTsEQELFLDTK;TLsQGEsQtSEQELFLDTK	0.955	0.955	0.6788	208316	56844.1
A2A791_S1072	Zmym4	sp|A2A791|ZMYM4_MOUSE	A2A791	TLSQGESQTsEQELFLDTK;TLSQGESQtsEQELFLDTK;TLSQGEsQtsEQELFLDTK;TLsQGESQTsEQELFLDTK;TLsQGEsQTsEQELFLDTK	0.9626	0.9593	0.9616	590388	823886
A2A791_S1092	Zmym4	sp|A2A791|ZMYM4_MOUSE	A2A791	DQGSTYsGDLESEAVSTPHSWEEELNHYALK;DQGSTYsGDLESEAVSTPHsWEEELNHYALK;DQGSTysGDLESEAVSTPHSWEEELNHYALK;DQGStYsGDLESEAVSTPHSWEEELNHYALK;IFEKDQGSTYsGDLESEAVSTPHSWEEELNHYALK;IFEKDQGSTysGDLESEAVSTPHSWEEELNHYALK	0.9576	0.9576	0.9558	649120	373550
A2A791_S1101	Zmym4	sp|A2A791|ZMYM4_MOUSE	A2A791	DQGSTYSGDLESEAVsTPHSWEEELNHYALK	0.5893	0	0	0	0
A2A791_S1105	Zmym4	sp|A2A791|ZMYM4_MOUSE	A2A791	DQGSTYSGDLESEAVSTPHsWEEELNHYALK;DQGSTYsGDLESEAVSTPHsWEEELNHYALK	0.9589	0.9582	0.9589	431705	196416
A2A791_S121	Zmym4	sp|A2A791|ZMYM4_MOUSE	A2A791	AAHQEsDNENEIQIQNQLK;AAHQEsDNENEIQIQNQLKK;RAAHQEsDNENEIQIQNQLK;RAAHQEsDNENEIQIQNQLKK	1	1	1	1214477	2.04432e+06
A2A791_S242	Zmym4	sp|A2A791|ZMYM4_MOUSE	A2A791	ESIGSELGNsFASNIR	0.9626	0	0.9626	0	31503.9
A2A791_S306	Zmym4	sp|A2A791|ZMYM4_MOUSE	A2A791	ISAVFSVSGsPLAPQLTTGFQPSLASPGMNK	0.9439	0.9439	0	96687	51499.2
A2A791_S595	Zmym4	sp|A2A791|ZMYM4_MOUSE	A2A791	TSAIPQYHLAMsDGSIR	0.942	0	0	0	0
A2A791_T1071	Zmym4	sp|A2A791|ZMYM4_MOUSE	A2A791	TLSQGESQtSEQELFLDTK;TLSQGESQtsEQELFLDTK;TLSQGEsQtsEQELFLDTK;TLsQGESQtSEQELFLDTK;TLsQGEsQtSEQELFLDTK	0.9026	0.874	0.9026	189390	247328
A2A791_T1090	Zmym4	sp|A2A791|ZMYM4_MOUSE	A2A791	DQGStYsGDLESEAVSTPHSWEEELNHYALK	0.5398	0	0	0	0
A2A791_Y1091	Zmym4	sp|A2A791|ZMYM4_MOUSE	A2A791	DQGSTysGDLESEAVSTPHSWEEELNHYALK;IFEKDQGSTySGDLESEAVSTPHSWEEELNHYALK;IFEKDQGSTysGDLESEAVSTPHSWEEELNHYALK	0.7782	0	0	0	32432.5
A2A7S8_S136	Nhsl3	sp|A2A7S8|NHSL3_MOUSE	A2A7S8	RGsTFRPHDSFPK	0.6395	0	0	0	0
A2A7S8_S143	Nhsl3	sp|A2A7S8|NHSL3_MOUSE	A2A7S8	GSTFRPHDsFPK	0.9585	0	0	0	0
A2A7S8_S159	Nhsl3	sp|A2A7S8|NHSL3_MOUSE	A2A7S8	RsTVLGLPQHVQK	0.9322	0	0	0	0
A2A7S8_S213	Nhsl3	sp|A2A7S8|NHSL3_MOUSE	A2A7S8	VsLQALEAETEAGTDAEAVIQR	0.9594	0	0	141116	99545.1
A2A7S8_S273	Nhsl3	sp|A2A7S8|NHSL3_MOUSE	A2A7S8	STGARPPPLTRPMSLAVPGLTGGAGsPEPLSPAMSISPQATYLSK;STGARPPPLTRPMSLAVPGLTGGAGsPEPLSPAMSIsPQATYLSK	0.9613	0.953	0.9397	36026.2	53069.1
A2A7S8_S282	Nhsl3	sp|A2A7S8|NHSL3_MOUSE	A2A7S8	STGARPPPLTRPMSLAVPGLTGGAGSPEPLSPAMsISPQATYLSK	0.757	0.757	0	129327	0
A2A7S8_S284	Nhsl3	sp|A2A7S8|NHSL3_MOUSE	A2A7S8	STGARPPPLTRPMSLAVPGLTGGAGSPEPLSPAMSIsPQATYLSK;STGARPPPLTRPMSLAVPGLTGGAGsPEPLSPAMSIsPQATYLSK	0.9622	0.9602	0	97490.1	0
A2A7S8_S340	Nhsl3	sp|A2A7S8|NHSL3_MOUSE	A2A7S8	FSSASsPRPR	0.4902	0	0	0	49670.7
A2A7S8_S518	Nhsl3	sp|A2A7S8|NHSL3_MOUSE	A2A7S8	TLsPSSGYSSQSGTPTLPPK	0.9476	0	0.89	0	298750
A2A7S8_S543	Nhsl3	sp|A2A7S8|NHSL3_MOUSE	A2A7S8	GLAVAPAsPGKAQPPKPDR	1	0	0	109330	7107.23
A2A7S8_S610	Nhsl3	sp|A2A7S8|NHSL3_MOUSE	A2A7S8	VPAPFsPPPSK	0.9644	0.9633	0.9642	1.32577e+06	722215
A2A7S8_S667	Nhsl3	sp|A2A7S8|NHSL3_MOUSE	A2A7S8	DEsPPPsPPPSYHPPPPPTK	0.963	0.959	0.9511	75048.1	107310
A2A7S8_S671	Nhsl3	sp|A2A7S8|NHSL3_MOUSE	A2A7S8	DEsPPPsPPPSYHPPPPPTK	0.9629	0.9589	0.9512	75048.1	107310
A2A7S8_S838	Nhsl3	sp|A2A7S8|NHSL3_MOUSE	A2A7S8	ALsGRASPVTAPSsGLHAAVR;ALsGRAsPVTAPSSGLHAAVR	0.9634	0.9534	0	49004.3	0
A2A7S8_S842	Nhsl3	sp|A2A7S8|NHSL3_MOUSE	A2A7S8	ALsGRAsPVTAPSSGLHAAVR	0.9634	0.9534	0	49004.3	0
A2A7S8_S849	Nhsl3	sp|A2A7S8|NHSL3_MOUSE	A2A7S8	ALsGRASPVTAPSsGLHAAVR	0.3841	0	0	0	0
A2A7S8_S883	Nhsl3	sp|A2A7S8|NHSL3_MOUSE	A2A7S8	ASSLAASESPASALPTGIPEAEPRsPQSPASK;ASSLAASESPASALPTGIPEAEPRsPQsPASK	0.9628	0.9595	0.9628	132391	201567
A2A7S8_S886	Nhsl3	sp|A2A7S8|NHSL3_MOUSE	A2A7S8	ASSLAASESPASALPTGIPEAEPRsPQsPASK	0.9627	0.9595	0.9627	85263.6	82992
A2A7S8_S909	Nhsl3	sp|A2A7S8|NHSL3_MOUSE	A2A7S8	KLQLERPVsPEAQADLQR;LQLERPVsPEAQADLQR;PVsPEAQADLQR	1	1	1	2419030	2.615e+06
A2A7S8_S959	Nhsl3	sp|A2A7S8|NHSL3_MOUSE	A2A7S8	KPSVGVPPPsPSLPR	0.9638	0	0.9594	36257.7	43521.2
A2A7S8_T160	Nhsl3	sp|A2A7S8|NHSL3_MOUSE	A2A7S8	RStVLGLPQHVQK	0.5	0	0	0	0
A2A7Y5_S307	Miip	sp|A2A7Y5|MIIP_MOUSE	A2A7Y5	RKsFDASDTLALPR;sFDASDTLALPR	0.9636	0.9152	0.954	81847.7	189708
A2A863_S1470	Itgb4	sp|A2A863|ITB4_MOUSE	A2A863	MTAANVAYGTHLsPHLSHR	0.8491	0	0	0	0
A2A870_S206	Fbf1	sp|A2A870|FBF1_MOUSE	A2A870	sPGAAAGQGPSVPLTPGDTPIR	0.9609	0	0.9444	0	120519
A2A8L1_S154	Chd5	sp|A2A8L1|CHD5_MOUSE	A2A8L1	EPKSSGQLMAEWGLDDVDyLFsEDDyHTLTNYK	0.7943	0.7943	0	301693	0
A2A8L1_T1219	Chd5	sp|A2A8L1|CHD5_MOUSE	A2A8L1	FGTEELFKDDVEGMMSQGQRPTtPIPDIQSTK	0.3281	0	0	0	0
A2A8L1_T1243	Chd5	sp|A2A8L1|CHD5_MOUSE	A2A8L1	HGStPPGDNKDVEDSSVIHYDDAAISK	0.927	0	0.927	0	164029
A2A8L1_Y151	Chd5	sp|A2A8L1|CHD5_MOUSE	A2A8L1	EPKSSGQLMAEWGLDDVDyLFsEDDyHTLTNYK	0.8003	0.8003	0	301693	0
A2A8L1_Y158	Chd5	sp|A2A8L1|CHD5_MOUSE	A2A8L1	EPKSSGQLMAEWGLDDVDyLFsEDDyHTLTNYK	0.7943	0.7943	0	301693	0
A2A8L5_S1282	Ptprf	sp|A2A8L5|PTPRF_MOUSE	A2A8L5	THsPSSKDEQSIGLK	0.92	0	0.92	0	96770.2
A2A8L5_S1302	Ptprf	sp|A2A8L5|PTPRF_MOUSE	A2A8L5	DEQSIGLKDSLLAHSsDPVEMRR	0.3259	0	0	0	0
A2A8L5_T1280	Ptprf	sp|A2A8L5|PTPRF_MOUSE	A2A8L5	tHSPSSKDEQSIGLK	0.5613	0	0	0	0
A2A8L5_Y543	Ptprf	sp|A2A8L5|PTPRF_MOUSE	A2A8L5	IVKyELVYWAAEDEGQQHK	0.9528	0	0	0	0
A2A8U2_S441	Tmem201	sp|A2A8U2|TM201_MOUSE	A2A8U2	RVsPSSLPGR	0.9596	0.9499	0.9596	136783	331186
A2A8U2_S443	Tmem201	sp|A2A8U2|TM201_MOUSE	A2A8U2	RVSPssLPGR	0.8432	0.8432	0	87250.7	0
A2A8U2_S444	Tmem201	sp|A2A8U2|TM201_MOUSE	A2A8U2	RVSPssLPGR	0.8432	0.8432	0	87250.7	0
A2A8U2_S454	Tmem201	sp|A2A8U2|TM201_MOUSE	A2A8U2	ALsLGTIPPLTR	0.9636	0.9635	0.9635	276815	420606
A2A8U2_S466	Tmem201	sp|A2A8U2|TM201_MOUSE	A2A8U2	TDsGYLFSGSRPPSR	0.9617	0	0.9617	0	310407
A2A8U2_S554	Tmem201	sp|A2A8U2|TM201_MOUSE	A2A8U2	LLLFSSPGEAPNTPsssEEFSPPNGSLFIESPQLPQR	0.639	0	0	0	37322.8
A2A8U2_S555	Tmem201	sp|A2A8U2|TM201_MOUSE	A2A8U2	LLLFSSPGEAPNTPsssEEFSPPNGSLFIESPQLPQR;LLLFSSPGEAPNtPSssEEFSPPNGSLFIESPQLPQR	0.8187	0.6758	0	35345.8	37322.8
A2A8U2_S556	Tmem201	sp|A2A8U2|TM201_MOUSE	A2A8U2	LLLFSSPGEAPNTPsssEEFSPPNGSLFIESPQLPQR;LLLFSSPGEAPNtPSssEEFSPPNGSLFIESPQLPQR	0.8187	0.6758	0	35345.8	37322.8
A2A8U2_T464	Tmem201	sp|A2A8U2|TM201_MOUSE	A2A8U2	tDSGYLFSGSRPPSR	0.534	0	0	0	0
A2A8U2_T552	Tmem201	sp|A2A8U2|TM201_MOUSE	A2A8U2	LLLFSSPGEAPNtPSssEEFSPPNGSLFIESPQLPQR	0.8633	0.8633	0	35345.8	0
A2A8Z1_S319	Osbpl9	sp|A2A8Z1|OSBL9_MOUSE	A2A8Z1	LIDSSGSAsVLTHSSSGNSLK	0.2341	0	0.2341	0	1.14487e+06
A2A8Z1_S324	Osbpl9	sp|A2A8Z1|OSBL9_MOUSE	A2A8Z1	LIDSSGSASVLTHsSSGNSLKR	0.6743	0	0	0	0
A2A8Z1_S325	Osbpl9	sp|A2A8Z1|OSBL9_MOUSE	A2A8Z1	LIDSSGSASVLTHSsSGNSLK;LIDSSGSASVLTHSsSGNSLKR	0.9515	0.4483	0.9515	303628	1.2475e+06
A2A8Z1_S326	Osbpl9	sp|A2A8Z1|OSBL9_MOUSE	A2A8Z1	LIDSSGSASVLTHSSsGNSLK;LIDSSGSASVLTHSSsGNSLKR;RLIDSSGSASVLTHSSsGNSLK	0.9513	0.3234	0	1.91333e+06	2487874
A2A8Z1_S329	Osbpl9	sp|A2A8Z1|OSBL9_MOUSE	A2A8Z1	LIDSSGSASVLTHSSSGNsLKR	0.8117	0.8117	0	110331	0
A2A8Z1_S342	Osbpl9	sp|A2A8Z1|OSBL9_MOUSE	A2A8Z1	RPDTTESLNSsMSNGTSDADLFDSHDDRDDDGEAGSVEEHK	0.9608	0	0.9608	0	69734.5
A2A8Z1_T322	Osbpl9	sp|A2A8Z1|OSBL9_MOUSE	A2A8Z1	LIDSSGSASVLtHSSSGNSLK;LIDSSGSASVLtHSSSGNSLKR	0.8931	0.2574	0.5565	120556	831844
A2A935_S550	Prdm16	sp|A2A935|PRD16_MOUSE	A2A935	LPsPLGNPALPLVSAVSNSSQGATAATGSEEK	0.9568	0	0	0	0
A2A9C3_S1387	Szt2	sp|A2A9C3|SZT2_MOUSE	A2A9C3	AILVSEsSIETEDLSEPEFQSSR	0.8496	0	0.8496	0	36129.2
A2A9C3_S3230	Szt2	sp|A2A9C3|SZT2_MOUSE	A2A9C3	LPLEPETPGSLVGsPR	0.9586	0	0	0	0
A2A9C3_T3096	Szt2	sp|A2A9C3|SZT2_MOUSE	A2A9C3	NHIYQGtLELPtPLIAAHQLYNYVADHASSYHMK	0.852	0	0	0	0
A2A9C3_T3101	Szt2	sp|A2A9C3|SZT2_MOUSE	A2A9C3	NHIYQGtLELPtPLIAAHQLYNYVADHASSYHMK	0.8409	0	0	0	0
A2A9T0_S500	Tbkbp1	sp|A2A9T0|TBKB1_MOUSE	A2A9T0	AYGGELYGRPLsPR	0.9604	0.951	0	146461	0
A2AAE1_S1361	Bltp1	sp|A2AAE1|BLTP1_MOUSE	A2AAE1	sFGSFPYTPSADSNSFHQYR	0.9584	0	0.9584	0	82599.6
A2AAE1_S4124	Bltp1	sp|A2AAE1|BLTP1_MOUSE	A2AAE1	AGMPGSSGLGsPLGR	0.9622	0	0	0	0
A2AAE1_S4308	Bltp1	sp|A2AAE1|BLTP1_MOUSE	A2AAE1	LFLGDQTVNLPTSGPGTPDSIEGVSQHLsPESSR	0.9528	0.9528	0.9456	81284.2	49799.1
A2AAE1_S447	Bltp1	sp|A2AAE1|BLTP1_MOUSE	A2AAE1	GQLLHVDATTsMQYRTLLEAEMLAFHINASYPR	0.2827	0.2827	0	3398149	0
A2AAY5_S291	Sh3pxd2b	sp|A2AAY5|SPD2B_MOUSE	A2AAY5	LGPSsPAHSGALDLDGVSR	0.9614	0.485	0	716697	86561.9
A2AAY5_S528	Sh3pxd2b	sp|A2AAY5|SPD2B_MOUSE	A2AAY5	KEsIIKSEEELLER	0.9569	0.9563	0	30114.7	0
A2AAY5_S551	Sh3pxd2b	sp|A2AAY5|SPD2B_MOUSE	A2AAY5	GSsPKPPGMILPMIPAK	0.9415	0.9415	0.5	1.88981e+06	14059.7
A2AB59_S155	Arhgap27	sp|A2AB59|RHG27_MOUSE	A2AB59	PAAPVRPAQsLDDLAR	1	0	0	0	0
A2AB59_S215	Arhgap27	sp|A2AB59|RHG27_MOUSE	A2AB59	AEsPKQVDDPPEPVYANVER	0.9638	0	0.9633	162410	400673
A2AB59_S287	Arhgap27	sp|A2AB59|RHG27_MOUSE	A2AB59	LSPVWETHTDTGTGRPYYYNPDTGVTTWESPFETPEGTTsPATSR	0.9559	0	0.9559	0	45013
A2AB59_S350	Arhgap27	sp|A2AB59|RHG27_MOUSE	A2AB59	VFFYNPLTGETAWEDETEELEEDHQEQLEMQPSLsPR	0.9607	0.9607	0.946	23782.1	27099.8
A2AB59_S614	Arhgap27	sp|A2AB59|RHG27_MOUSE	A2AB59	AIAEGISELSADLLQGEEGEPSSADFGsSER	0.9309	0	0.9309	0	76808.6
A2ABV5_S1001	Med14	sp|A2ABV5|MED14_MOUSE	A2ABV5	RRsVNEDDNPPSPIGGDMMDsLISQLQPPQQQPFPK;SVNEDDNPPSPIGGDMMDsLISQLQPPQQQPFPK	0.9566	0	0.9031	0	149930
A2ABV5_S1004	Med14	sp|A2ABV5|MED14_MOUSE	A2ABV5	RSVNEDDNPPSPIGGDMMDSLIsQLQPPQQQPFPK;SVNEDDNPPSPIGGDMMDSLIsQLQPPQQQPFPK	0.9443	0.9443	0.5886	145586	7528.56
A2ABV5_S1133	Med14	sp|A2ABV5|MED14_MOUSE	A2ABV5	LPGMsPANPSLHSPVPDVSHSPR;LPGMsPANPSLHSPVPDVSHsPR;LPGMsPANPSLHSPVPDVsHSPR;LPGMsPANPSLHsPVPDVSHSPR;LPGMsPANPSLHsPVPDVSHsPR;LPGMsPANPsLHSPVPDVSHSPR	0.9612	0.9561	0.7715	666942	457602
A2ABV5_S1138	Med14	sp|A2ABV5|MED14_MOUSE	A2ABV5	LPGMsPANPsLHSPVPDVSHSPR	0.8041	0	0	0	0
A2ABV5_S1141	Med14	sp|A2ABV5|MED14_MOUSE	A2ABV5	LPGMSPANPSLHsPVPDVSHSPR;LPGMSPANPSLHsPVPDVSHsPR;LPGMsPANPSLHsPVPDVSHSPR;LPGMsPANPSLHsPVPDVSHsPR	0.9613	0.9557	0.9252	712032	728344
A2ABV5_S1147	Med14	sp|A2ABV5|MED14_MOUSE	A2ABV5	LPGMSPANPSLHSPVPDVsHSPR;LPGMsPANPSLHSPVPDVsHSPR	0.8551	0.8551	0.4033	449560	126634
A2ABV5_S1149	Med14	sp|A2ABV5|MED14_MOUSE	A2ABV5	LPGMSPANPSLHSPVPDVSHsPR;LPGMSPANPSLHsPVPDVSHsPR;LPGMsPANPSLHSPVPDVSHsPR;LPGMsPANPSLHsPVPDVSHsPR	0.9578	0.9274	0.9241	874886	760769
A2ABV5_S983	Med14	sp|A2ABV5|MED14_MOUSE	A2ABV5	RRsVNEDDNPPSPIGGDMMDsLISQLQPPQQQPFPK;RRsVNEDDNPPsPIGGDMMDSLISQLQPPQQQPFPK	0.9536	0	0.9484	0	261750
A2ABV5_S992	Med14	sp|A2ABV5|MED14_MOUSE	A2ABV5	RRsVNEDDNPPsPIGGDMMDSLISQLQPPQQQPFPK;RSVNEDDNPPsPIGGDMMDSLISQLQPPQQQPFPK;SVNEDDNPPsPIGGDMMDSLISQLQPPQQQPFPK	0.9621	0.961	0.9499	350252	367058
A2ACJ2_S819	Faap100	sp|A2ACJ2|FP100_MOUSE	A2ACJ2	IQTMVTEQAALGSsPPDLR	0.9572	0	0.9572	0	0
A2ADY9_S120	Ddi2	sp|A2ADY9|DDI2_MOUSE	A2ADY9	TQAQHsSPGEMASSPQGLDNPALLR	0.8539	0.8539	0.4648	520453	0
A2ADY9_S121	Ddi2	sp|A2ADY9|DDI2_MOUSE	A2ADY9	TQAQHSsPGEMASSPQGLDNPALLR	0.3294	0	0.3294	40360.1	2.63231e+06
A2ADY9_S128	Ddi2	sp|A2ADY9|DDI2_MOUSE	A2ADY9	TQAQHSSPGEMASsPQGLDNPALLR	0.9604	0.9604	0.9599	461110	243613
A2AEV7_S357	Ccdc120	sp|A2AEV7|CC120_MOUSE	A2AEV7	RSNsSEALLVDR;SNsSEALLVDR	0.9606	0	0.9451	0	111027
A2AEY4_S159	Map7d3	sp|A2AEY4|MA7D3_MOUSE	A2AEY4	RWsWEGGVMNADK	1	0	1	0	580124
A2AEY4_S276	Map7d3	sp|A2AEY4|MA7D3_MOUSE	A2AEY4	ITIEVPsPPKLEESSEADAEVR	0.9596	0	0.9596	0	436470
A2AEY4_S429	Map7d3	sp|A2AEY4|MA7D3_MOUSE	A2AEY4	LEASVEGQPEANVEGsPK;LEASVEGQPEANVEGsPKNPEIDKR	0.9473	0	0.9473	0	189935
A2AEY4_S613	Map7d3	sp|A2AEY4|MA7D3_MOUSE	A2AEY4	TFLEsPEVQK	0.9634	0	0.9634	0	293855
A2AEY4_S863	Map7d3	sp|A2AEY4|MA7D3_MOUSE	A2AEY4	ASNLEHPFASVYsRLAFGKEAEEsDV	0.9257	0	0	0	0
A2AEY4_S874	Map7d3	sp|A2AEY4|MA7D3_MOUSE	A2AEY4	ASNLEHPFASVYsRLAFGKEAEEsDV	0.9266	0	0	0	0
A2AF47_S12	Dock11	sp|A2AF47|DOC11_MOUSE	A2AF47	RLsKPGTAAELR	0.9226	0.9226	0	21555.8	0
A2AF47_S1237	Dock11	sp|A2AF47|DOC11_MOUSE	A2AF47	EDsRGSLIPEGATGFPDPGSTSENTR	0.9619	0.9601	0.9613	622361	394765
A2AF47_S1240	Dock11	sp|A2AF47|DOC11_MOUSE	A2AF47	EDSRGsLIPEGATGFPDPGSTSENTR;REDSRGsLIPEGATGFPDPGSTSENTR	0.9618	0.4809	0.8886	173692	105342
A2AG50_S248	Map7d2	sp|A2AG50|MA7D2_MOUSE	A2AG50	HLSSSTVAISYsPDR	0.4783	0	0	102743	81809.4
A2AG50_S315	Map7d2	sp|A2AG50|MA7D2_MOUSE	A2AG50	VATSAASGGHGsPLR;VATSAASGGHGsPLRR	0.9629	0.9331	0	72960.3	0
A2AG50_S357	Map7d2	sp|A2AG50|MA7D2_MOUSE	A2AG50	PTYLGsPVK;TAKPTYLGsPVK	0.9594	0	0	0	0
A2AG50_S770	Map7d2	sp|A2AG50|MA7D2_MOUSE	A2AG50	NLIEGFNsPGQETTLNTFC	0.6209	0.6209	0	261507	0
A2AG50_T690	Map7d2	sp|A2AG50|MA7D2_MOUSE	A2AG50	SNSLDDStEDVQSMDVSPVSK	0.2445	0	0.2445	52899.1	42874
A2AG50_T779	Map7d2	sp|A2AG50|MA7D2_MOUSE	A2AG50	NLIEGFNSPGQETTLNtFC	0.319	0	0	0	0
A2AG58_S205	Bclaf3	sp|A2AG58|BCLA3_MOUSE	A2AG58	VQEESYPQsPRR	0.9325	0	0	0	0
A2AG58_S307	Bclaf3	sp|A2AG58|BCLA3_MOUSE	A2AG58	HHKLsESEQDFPDGR	0.9519	0	0	0	0
A2AG58_S592	Bclaf3	sp|A2AG58|BCLA3_MOUSE	A2AG58	ERLQNEDENIFHMAsPTER;LQNEDENIFHMAsPTER	0.9638	0.9622	0.9622	1.82509e+06	345203
A2AG58_S78	Bclaf3	sp|A2AG58|BCLA3_MOUSE	A2AG58	SYVNRsPSPNVKPVEK;SYVNRsPsPNVKPVEK;sPsPNVKPVEK	1	1	1	2992566	1851476
A2AG58_S80	Bclaf3	sp|A2AG58|BCLA3_MOUSE	A2AG58	SYVNRsPsPNVKPVEK;sPsPNVKPVEK	1	1	1	2.99257e+06	1851476
A2AGH6_S636	Med12	sp|A2AGH6|MED12_MOUSE	A2AGH6	GDLAFGAPGPRPPsPFDDPTDDPER;GDLAFGAPGPRPPsPFDDPTDDPERK	0.964	0.9614	0.9339	2.0453e+06	1.29361e+06
A2AGH6_T642	Med12	sp|A2AGH6|MED12_MOUSE	A2AGH6	GDLAFGAPGPRPPSPFDDPtDDPER	0.568	0	0	0	0
A2AGT5_S830	Ckap5	sp|A2AGT5|CKAP5_MOUSE	A2AGT5	HSTsATDEGEDGEEPGEGGNDVVDLLPR	0.2927	0	0	268020	273829
A2AGT5_T1541	Ckap5	sp|A2AGT5|CKAP5_MOUSE	A2AGT5	AVSPHFDDMHSNTAStINFIISQVASGDINTSIQALTQIDEVLR	0.4454	0	0	0	0
A2AGT5_T832	Ckap5	sp|A2AGT5|CKAP5_MOUSE	A2AGT5	HSTSAtDEGEDGEEPGEGGNDVVDLLPR	0.9485	0.9485	0.9417	275527	238439
A2AHC3_S1041	Camsap1	sp|A2AHC3|CAMP1_MOUSE	A2AHC3	ISQQQEQLLMKsPTVPTPGTK	0.9615	0.9584	0.9593	236006	242392
A2AHC3_S1069	Camsap1	sp|A2AHC3|CAMP1_MOUSE	A2AHC3	APVHFVEPLsPTGVPGHR;IKAPVHFVEPLsPTGVPGHR	0.9645	0.9625	0.9642	2.1501e+06	3.20778e+06
A2AHC3_S1133	Camsap1	sp|A2AHC3|CAMP1_MOUSE	A2AHC3	sPSDPGGELPEK	0.9588	0	0.9578	0	132496
A2AHC3_S364	Camsap1	sp|A2AHC3|CAMP1_MOUSE	A2AHC3	SSRPPVPIsNAtKR	0.9595	0	0	0	0
A2AHC3_S415	Camsap1	sp|A2AHC3|CAMP1_MOUSE	A2AHC3	GASTFsPSHPLLPLR	0.909	0.909	0	50677.8	0
A2AHC3_S497	Camsap1	sp|A2AHC3|CAMP1_MOUSE	A2AHC3	sISKDSLASNIIHLTPQNQPHPSAGK	0.7172	0	0.7172	0	187119
A2AHC3_S499	Camsap1	sp|A2AHC3|CAMP1_MOUSE	A2AHC3	SIsKDSLASNIIHLTPQNQPHPSAGK	0.9492	0	0	455999	479254
A2AHC3_S550	Camsap1	sp|A2AHC3|CAMP1_MOUSE	A2AHC3	TDVsPPSPQMPR;TDVsPPsPQMPR	0.9598	0.9598	0.8463	105850	404758
A2AHC3_S553	Camsap1	sp|A2AHC3|CAMP1_MOUSE	A2AHC3	TDVSPPsPQMPR;TDVsPPsPQMPR	0.9613	0.9519	0.9613	110248	279160
A2AHC3_S560	Camsap1	sp|A2AHC3|CAMP1_MOUSE	A2AHC3	TsPQAPGLVASIR;TsPQAPGLVASIRsPQR	0.9551	0.9216	0.7807	1.50355e+06	1.52019e+06
A2AHC3_S569	Camsap1	sp|A2AHC3|CAMP1_MOUSE	A2AHC3	TSPQAPGLVAsIRSPQR;TSPQAPGLVAsIRsPQR	0.7666	0	0.5	0	116665
A2AHC3_S572	Camsap1	sp|A2AHC3|CAMP1_MOUSE	A2AHC3	TSPQAPGLVASIRsPQR;TSPQAPGLVAsIRsPQR;TsPQAPGLVASIRsPQR;tSPQAPGLVASIRsPQR	0.9486	0.7116	0.7043	62342.7	111093
A2AHC3_S716	Camsap1	sp|A2AHC3|CAMP1_MOUSE	A2AHC3	WYVGsQsPSSHDSEPWTILR	0.9611	0.9611	0.9512	45005.9	31312.7
A2AHC3_S718	Camsap1	sp|A2AHC3|CAMP1_MOUSE	A2AHC3	WYVGSQsPSSHDSEPWTILR;WYVGsQsPSSHDSEPWTILR	0.961	0.961	0.9512	889244	1.02866e+06
A2AHC3_S724	Camsap1	sp|A2AHC3|CAMP1_MOUSE	A2AHC3	WYVGSQSPSSHDsEPWTILR	0.2378	0	0	0	0
A2AHC3_S734	Camsap1	sp|A2AHC3|CAMP1_MOUSE	A2AHC3	QDsDSDVVDVEDTEQDFIGEDHPVVIPR;QDsDsDVVDVEDTEQDFIGEDHPVVIPR	0.9655	0.9652	0.9654	360403	551590
A2AHC3_S736	Camsap1	sp|A2AHC3|CAMP1_MOUSE	A2AHC3	QDsDsDVVDVEDTEQDFIGEDHPVVIPR	0.9655	0.9652	0.9654	148619	186984
A2AHC3_T1071	Camsap1	sp|A2AHC3|CAMP1_MOUSE	A2AHC3	IKAPVHFVEPLSPtGVPGHR	0.569	0.569	0	50579.3	0
A2AHC3_T1111	Camsap1	sp|A2AHC3|CAMP1_MOUSE	A2AHC3	SKtPTPSVETLPQSR	0.9424	0	0	0	149357
A2AHC3_T367	Camsap1	sp|A2AHC3|CAMP1_MOUSE	A2AHC3	SSRPPVPIsNAtKR	0.9595	0	0	0	0
A2AHC3_T511	Camsap1	sp|A2AHC3|CAMP1_MOUSE	A2AHC3	SISKDSLASNIIHLtPQNQPHPSAGK	0.9418	0	0.9418	0	40961.5
A2AHC3_T559	Camsap1	sp|A2AHC3|CAMP1_MOUSE	A2AHC3	tSPQAPGLVASIRsPQR	0.8402	0.6246	0.6186	62342.7	48805.6
A2AHJ4_S1262	Brwd3	sp|A2AHJ4|BRWD3_MOUSE	A2AHJ4	IKAEDPDssDLEEDSEMVDLDsDGPGTSSGR	0.9599	0	0	0	0
A2AHJ4_S1263	Brwd3	sp|A2AHJ4|BRWD3_MOUSE	A2AHJ4	IKAEDPDssDLEEDSEMVDLDsDGPGTSSGR	0.9599	0	0	0	0
A2AHJ4_S1276	Brwd3	sp|A2AHJ4|BRWD3_MOUSE	A2AHJ4	IKAEDPDssDLEEDSEMVDLDsDGPGTSSGR	0.9598	0	0	0	0
A2AHJ4_S1490	Brwd3	sp|A2AHJ4|BRWD3_MOUSE	A2AHJ4	TSsPFssPVSDAAEGVSLYLLDDEGDGPFSPSSFSGYSR	0.4356	0	0.4356	0	26036.3
A2AHJ4_S1493	Brwd3	sp|A2AHJ4|BRWD3_MOUSE	A2AHJ4	TSSPFsSPVSDAAEGVSLYLLDDEGDGPFSPSSFSGYSR;TSsPFssPVSDAAEGVSLYLLDDEGDGPFSPSSFSGYSR	0.6553	0	0.6553	0	26036.3
A2AHJ4_S1494	Brwd3	sp|A2AHJ4|BRWD3_MOUSE	A2AHJ4	TSsPFssPVSDAAEGVSLYLLDDEGDGPFSPSSFSGYSR	0.6553	0	0.6553	0	26036.3
A2AHJ4_S1576	Brwd3	sp|A2AHJ4|BRWD3_MOUSE	A2AHJ4	KLLSAsEEDESMGGEEK	0.956	0.956	0	51191.7	0
A2AHJ4_S1760	Brwd3	sp|A2AHJ4|BRWD3_MOUSE	A2AHJ4	TVLYNDDsDNDNFVSTEDPLNLGTSR	0.9621	0.9621	0.9597	329644	414112
A2AHJ4_S685	Brwd3	sp|A2AHJ4|BRWD3_MOUSE	A2AHJ4	SYSVNGALSsPNMDIPSSPNIGLR;SYSVNGALSsPNMDIPSsPNIGLR	0.7824	0.7824	0.7714	149051	188662
A2AHJ4_S692	Brwd3	sp|A2AHJ4|BRWD3_MOUSE	A2AHJ4	SYSVNGALSSPNMDIPssPNIGLR	0.4914	0	0.4914	0	37573.3
A2AHJ4_S693	Brwd3	sp|A2AHJ4|BRWD3_MOUSE	A2AHJ4	SYSVNGALSSPNMDIPSsPNIGLR;SYSVNGALSSPNMDIPssPNIGLR;SYSVNGALSsPNMDIPSsPNIGLR	0.5803	0.5803	0.573	67330.3	327247
A2AHJ4_S883	Brwd3	sp|A2AHJ4|BRWD3_MOUSE	A2AHJ4	IYssSEDENLKLEDR;IYsssEDENLKLEDR	0.9548	0.9548	0	162895	477494
A2AHJ4_S884	Brwd3	sp|A2AHJ4|BRWD3_MOUSE	A2AHJ4	IYssSEDENLKLEDR;IYsssEDENLKLEDR;IySssEDENLKLEDR	0.9549	0.9549	0.7333	162895	933522
A2AHJ4_S885	Brwd3	sp|A2AHJ4|BRWD3_MOUSE	A2AHJ4	IYsssEDENLKLEDR;IySssEDENLKLEDR	0.7761	0.75	0.7662	67020.3	933522
A2AHJ4_Y882	Brwd3	sp|A2AHJ4|BRWD3_MOUSE	A2AHJ4	IySssEDENLKLEDR	0.7673	0	0.7673	0	456029
A2AI08_S457	Tprn	sp|A2AI08|TPRN_MOUSE	A2AI08	PAsPPPFLPATAEAEPAEGLGVPGLAK;WQRPAsPPPFLPATAEAEPAEGLGVPGLAK	0.9645	0.9634	0.9627	1.15904e+06	600035
A2AI08_S501	Tprn	sp|A2AI08|TPRN_MOUSE	A2AI08	NGQEPVRPGLPVTFIDEVDsEEEAFQEAK	0.9645	0.964	0.9642	471037	658998
A2AI08_T465	Tprn	sp|A2AI08|TPRN_MOUSE	A2AI08	WQRPASPPPFLPAtAEAEPAEGLGVPGLAK	0.6545	0	0.6545	0	56541.7
A2AI08_T494	Tprn	sp|A2AI08|TPRN_MOUSE	A2AI08	NGQEPVRPGLPVtFIDEVDSEEEAFQEAK	0.9392	0.7808	0.6105	30098.5	0
A2AIV2_S133	Virma	sp|A2AIV2|VIR_MOUSE	A2AIV2	VIsHDRDSPPPPPPPPPPPQPQPTLK;VIsHDRDSPPPPPPPPPPPQPQPTLKR	0.952	0.952	0.6727	152491	1.35832e+06
A2AIV2_S138	Virma	sp|A2AIV2|VIR_MOUSE	A2AIV2	VISHDRDsPPPPPPPPPPPQPQPTLK;VISHDRDsPPPPPPPPPPPQPQPTLKR	0.9625	0.956	0.9618	8962601	9094734
A2AIV2_S1577	Virma	sp|A2AIV2|VIR_MOUSE	A2AIV2	SFLSEPsSPGR	0.9453	0.4903	0.9453	461431	2.32787e+06
A2AIV2_S1578	Virma	sp|A2AIV2|VIR_MOUSE	A2AIV2	SFLSEPSsPGR	0.954	0.9292	0.9479	464740	2.28179e+06
A2AIV2_S173	Virma	sp|A2AIV2|VIR_MOUSE	A2AIV2	HADGEKEDQFNGsPPRPQPR	1	1	1	2.40939e+06	3.79124e+06
A2AIV2_S1765	Virma	sp|A2AIV2|VIR_MOUSE	A2AIV2	GPLPPLRPLSSTGYRPsPR	0.9101	0	0	0	0
A2AIV2_S222	Virma	sp|A2AIV2|VIR_MOUSE	A2AIV2	tPPGPPPPDDDEDDPMSLPVSGDKEEDVPHREDYFEPIsPDR	0.9131	0	0	0	0
A2AIV2_S584	Virma	sp|A2AIV2|VIR_MOUSE	A2AIV2	TSAVPNHsEPDQDTDAVLER	0.9553	0	0.9553	61874.2	194026
A2AIV2_S63	Virma	sp|A2AIV2|VIR_MOUSE	A2AIV2	AYGETsPHTFQLDLFFNNVSKPSAPVFDR	0.9533	0	0.9143	0	35019
A2AIV2_T184	Virma	sp|A2AIV2|VIR_MOUSE	A2AIV2	GPRtPPGPPPPDDDEDDPMSLPVSGDKEEDVPHR;tPPGPPPPDDDEDDPMSLPVSGDKEEDVPHR;tPPGPPPPDDDEDDPMSLPVSGDKEEDVPHREDYFEPIsPDR	0.9621	0	0.9621	0	200749
A2AIV2_T66	Virma	sp|A2AIV2|VIR_MOUSE	A2AIV2	AYGETSPHtFQLDLFFNNVSKPSAPVFDR	0.3275	0	0	0	0
A2AIW0_S241	Entr1	sp|A2AIW0|ENTR1_MOUSE	A2AIW0	ISPAsPAGsPNADFAAHEESLGDR	0.9634	0.9634	0.9583	98805.1	97372.1
A2AIW0_S245	Entr1	sp|A2AIW0|ENTR1_MOUSE	A2AIW0	ISPAsPAGsPNADFAAHEESLGDR	0.9634	0.9634	0.9581	98805.1	97372.1
A2AJI0_S114	Map7d1	sp|A2AJI0|MA7D1_MOUSE	A2AJI0	RsSQPsPTTVPASDsPPAKQDVK	0.9206	0	0.9206	0	149258
A2AJI0_S115	Map7d1	sp|A2AJI0|MA7D1_MOUSE	A2AJI0	RSsQPSPTTVPASDSPPAK;RSsQPsPTTVPASDsPPAK	0.9494	0.9494	0.9136	373356	502255
A2AJI0_S118	Map7d1	sp|A2AJI0|MA7D1_MOUSE	A2AJI0	RSSQPsPTTVPAsDsPPAK;RSSQPsPtTVPASDSPPAK;RSSQPsPtTVPASDsPPAK;RSsQPsPTTVPASDsPPAK;RsSQPsPTTVPASDsPPAKQDVK;SSQPsPTTVPASDsPPAKQDVK	0.9376	0	0.9376	0	592758
A2AJI0_S125	Map7d1	sp|A2AJI0|MA7D1_MOUSE	A2AJI0	RSSQPsPTTVPAsDsPPAK	0.5643	0	0	0	0
A2AJI0_S127	Map7d1	sp|A2AJI0|MA7D1_MOUSE	A2AJI0	RSSQPSPttVPASDsPPAKQDVK;RSSQPsPTTVPAsDsPPAK;RSSQPsPtTVPASDsPPAK;RSsQPsPTTVPASDsPPAK;RsSQPsPTTVPASDsPPAKQDVK;SSQPSPTTVPASDsPPAKQDVK;SSQPSPTtVPASDsPPAKQDVK;SSQPsPTTVPASDsPPAKQDVK	0.9607	0	0.9385	156904	520083
A2AJI0_S234	Map7d1	sp|A2AJI0|MA7D1_MOUSE	A2AJI0	WsWAGALHHSsPGR	0.8986	0	0	0	0
A2AJI0_S242	Map7d1	sp|A2AJI0|MA7D1_MOUSE	A2AJI0	WSWAGALHHsSPGR;WSWAGALHHsSPGRK	0.9416	0.9187	0.4918	323814	137181
A2AJI0_S243	Map7d1	sp|A2AJI0|MA7D1_MOUSE	A2AJI0	WSWAGALHHSsPGR;WSWAGALHHSsPGRK;WsWAGALHHSsPGR	0.9487	0.9487	0	367885	370905
A2AJI0_S28	Map7d1	sp|A2AJI0|MA7D1_MOUSE	A2AJI0	IPQEPRPsPEGDPSPPPPPTPMSALVPDtPPDTPPALK	0.9138	0	0.5899	0	67581.6
A2AJI0_S313	Map7d1	sp|A2AJI0|MA7D1_MOUSE	A2AJI0	sRSAVTLPR	0.885	0	0	0	0
A2AJI0_S315	Map7d1	sp|A2AJI0|MA7D1_MOUSE	A2AJI0	SRsAVTLPR	0.6023	0	0	0	0
A2AJI0_S34	Map7d1	sp|A2AJI0|MA7D1_MOUSE	A2AJI0	IPQEPRPSPEGDPsPPPPPTPMSALVPDTPPDTPPALK;IPQEPRPSPEGDPsPPPPPTPMSALVPDtPPDTPPALK	0.9515	0.9248	0.9062	48760.3	185510
A2AJI0_S401	Map7d1	sp|A2AJI0|MA7D1_MOUSE	A2AJI0	RKPGAGGsPALAR	1	1	1	102560	395735
A2AJI0_S444	Map7d1	sp|A2AJI0|MA7D1_MOUSE	A2AJI0	RQsLPASIRPR	0.7635	0	0	0	0
A2AJI0_S469	Map7d1	sp|A2AJI0|MA7D1_MOUSE	A2AJI0	ARPSsPSTTWHR	0.3971	0	0	19542.5	63494.6
A2AJI0_S544	Map7d1	sp|A2AJI0|MA7D1_MOUSE	A2AJI0	AAEEKEPAAPAsPAPSPVPSPTPAQPQK;AAEEKEPAAPAsPAPSPVPsPTPAQPQK;AAEEKEPAAPAsPAPsPVPSPTPAQPQK;AAEEKEPAAPAsPAPsPVPsPTPAQPQK;EPAAPAsPAPsPVPSPtPAQPQK	0.9584	0.9273	0.9576	17151.5	815289
A2AJI0_S548	Map7d1	sp|A2AJI0|MA7D1_MOUSE	A2AJI0	AAEEKEPAAPASPAPsPVPSPTPAQPQK;AAEEKEPAAPASPAPsPVPSPtPAQPQK;AAEEKEPAAPASPAPsPVPsPTPAQPQK;AAEEKEPAAPAsPAPsPVPSPTPAQPQK;AAEEKEPAAPAsPAPsPVPsPTPAQPQK;EPAAPASPAPsPVPSPTPAQPQK;EPAAPAsPAPsPVPSPtPAQPQK	0.9584	0.9269	0.9576	174454	741573
A2AJI0_S552	Map7d1	sp|A2AJI0|MA7D1_MOUSE	A2AJI0	AAEEKEPAAPASPAPSPVPsPTPAQPQK;AAEEKEPAAPASPAPsPVPsPTPAQPQK;AAEEKEPAAPAsPAPSPVPsPTPAQPQK;AAEEKEPAAPAsPAPsPVPsPTPAQPQK	0.9583	0	0.9575	0	776272
A2AJI0_S805	Map7d1	sp|A2AJI0|MA7D1_MOUSE	A2AJI0	EMPGSLVNGLQPLPAHQENGFsPK	0.9639	0.9506	0.9354	135442	102581
A2AJI0_T120	Map7d1	sp|A2AJI0|MA7D1_MOUSE	A2AJI0	RSSQPSPttVPASDsPPAKQDVK;RSSQPsPtTVPASDSPPAK;RSSQPsPtTVPASDsPPAK	0.546	0	0.546	0	455214
A2AJI0_T121	Map7d1	sp|A2AJI0|MA7D1_MOUSE	A2AJI0	RSSQPSPttVPASDsPPAKQDVK;SSQPSPTtVPASDsPPAKQDVK	0.4765	0	0.4765	0	13063.9
A2AJI0_T49	Map7d1	sp|A2AJI0|MA7D1_MOUSE	A2AJI0	IPQEPRPSPEGDPSPPPPPTPMSALVPDtPPDTPPALK;IPQEPRPSPEGDPsPPPPPTPMSALVPDtPPDTPPALK;IPQEPRPsPEGDPSPPPPPTPMSALVPDtPPDTPPALK	0.9615	0	0.8051	0	460885
A2AJI0_T554	Map7d1	sp|A2AJI0|MA7D1_MOUSE	A2AJI0	AAEEKEPAAPASPAPsPVPSPtPAQPQK;EPAAPAsPAPsPVPSPtPAQPQK	0.9146	0	0.9146	0	217140
A2AJK6_S1864	Chd7	sp|A2AJK6|CHD7_MOUSE	A2AJK6	APFKDEIDEFANsPAEDKEESMEVHSSGK	0.9625	0.95	0.9618	374766	1178821
A2AJK6_S2345	Chd7	sp|A2AJK6|CHD7_MOUSE	A2AJK6	QMFDFQGLVPGYPPSAVDsPLQK	0.9624	0	0.9551	0	63400.8
A2AJK6_S2548	Chd7	sp|A2AJK6|CHD7_MOUSE	A2AJK6	NIPsPGQLDPDTR;NIPsPGQLDPDTRIPVINLEDGTR	0.9645	0.9639	0.9645	1.14345e+06	1859254
A2AJK6_S2972	Chd7	sp|A2AJK6|CHD7_MOUSE	A2AJK6	TVESSILEDEVAQGEELDsLEGGDEIENTGNDE	0.9615	0	0.9615	0	356325
A2AJK6_S550	Chd7	sp|A2AJK6|CHD7_MOUSE	A2AJK6	VPVHQHsPSEPFLEK;VPVHQHsPSEPFLEKPVPDMTQVSAQNAQLVK	0.9607	0.9166	0.9607	234232	639514
A2AJK6_S552	Chd7	sp|A2AJK6|CHD7_MOUSE	A2AJK6	VPVHQHSPsEPFLEKPVPDMTQVSAQNAQLVK	0.6277	0	0	0	0
A2AJK6_S712	Chd7	sp|A2AJK6|CHD7_MOUSE	A2AJK6	TEGsENSDLDKTPPPsPAPEEDEDPGVQK	0.4678	0	0	0	0
A2AJK6_S715	Chd7	sp|A2AJK6|CHD7_MOUSE	A2AJK6	GKTEGSENsDLDKtPPPsPAPEEDEDPGVQK	0.5891	0	0.5891	0	114079
A2AJK6_S724	Chd7	sp|A2AJK6|CHD7_MOUSE	A2AJK6	GKTEGSENsDLDKtPPPsPAPEEDEDPGVQK;TEGsENSDLDKTPPPsPAPEEDEDPGVQK	0.6437	0	0.6437	0	114079
A2AJK6_S758	Chd7	sp|A2AJK6|CHD7_MOUSE	A2AJK6	YTEDLEFKIsDEEADDADAAGR	0.9326	0	0.9326	0	93972
A2AJK6_S99	Chd7	sp|A2AJK6|CHD7_MOUSE	A2AJK6	MMGSAPGNGLAsPHSQYHTPPVPQVPHGGGGGGQMGVYPGIQNER	0.916	0	0	0	0
A2AJK6_T106	Chd7	sp|A2AJK6|CHD7_MOUSE	A2AJK6	MMGSAPGNGLASPHSQYHtPPVPQVPHGGGGGGQMGVYPGIQNER	0.4257	0	0	0	0
A2AJK6_T402	Chd7	sp|A2AJK6|CHD7_MOUSE	A2AJK6	AMSNPAGtPPPQVRPGSAGMPMEVGSYPNMPHPQPSHQPPGAMGIGQR	0.9571	0.9571	0.9452	99966.6	238555
A2AJK6_T564	Chd7	sp|A2AJK6|CHD7_MOUSE	A2AJK6	VPVHQHSPSEPFLEKPVPDMtQVSAQNAQLVK	0.338	0	0	0	0
A2AJK6_T720	Chd7	sp|A2AJK6|CHD7_MOUSE	A2AJK6	GKTEGSENsDLDKtPPPsPAPEEDEDPGVQK	0.5891	0	0.5891	0	114079
A2AJT4_S211	Pnisr	sp|A2AJT4|PNISR_MOUSE	A2AJT4	QRsPIALPVK;QRsPIALPVKQEPPQIDAVK;sPIALPVK;sPIALPVKQEPPQIDAVK	1	1	1	4361431	5.1216e+06
A2AJT4_S286	Pnisr	sp|A2AJT4|PNISR_MOUSE	A2AJT4	sKFDSDEEDEDAENLEAVSSGK	0.9435	0	0.4909	0	293339
A2AJT4_S290	Pnisr	sp|A2AJT4|PNISR_MOUSE	A2AJT4	FDsDEEDEDAENLEAVSSGK;SKFDsDEEDEDAENLEAVSSGK;SKFDsDEEDEDAENLEAVSSGKVtR;SKFDsDEEDEDAENLEAVssGKVTR	0.9621	0	0.9621	973516	4.06342e+06
A2AJT4_S304	Pnisr	sp|A2AJT4|PNISR_MOUSE	A2AJT4	SKFDsDEEDEDAENLEAVssGKVTR	0.9538	0	0.9538	0	93893.3
A2AJT4_S305	Pnisr	sp|A2AJT4|PNISR_MOUSE	A2AJT4	SKFDsDEEDEDAENLEAVssGKVTR	0.9538	0	0.9538	0	93893.3
A2AJT4_S311	Pnisr	sp|A2AJT4|PNISR_MOUSE	A2AJT4	VTRsPsPAPQEEHSEPEMTEEEKEYQMMLLTK;VTRsPsPAPQEEHSEPEMtEEEKEYQMMLLTK;VTRsPsPAPQEEHsEPEMTEEEKEYQMMLLTK;sPSPAPQEEHSEPEMTEEEKEYQMMLLTK;sPsPAPQEEHSEPEMTEEEKEYQMMLLTK;sPsPAPQEEHsEPEMTEEEKEYQMMLLTK	0.9621	0.9621	0.9613	1.54463e+06	1.12496e+06
A2AJT4_S313	Pnisr	sp|A2AJT4|PNISR_MOUSE	A2AJT4	SPsPAPQEEHSEPEMTEEEKEYQMMLLTK;VTRSPsPAPQEEHsEPEMtEEEKEYQMMLLTK;VTRsPsPAPQEEHSEPEMTEEEKEYQMMLLTK;VTRsPsPAPQEEHSEPEMtEEEKEYQMMLLTK;VTRsPsPAPQEEHsEPEMTEEEKEYQMMLLTK;sPsPAPQEEHSEPEMTEEEKEYQMMLLTK;sPsPAPQEEHsEPEMTEEEKEYQMMLLTK	0.962	0.962	0.9613	1.54463e+06	1.12496e+06
A2AJT4_S321	Pnisr	sp|A2AJT4|PNISR_MOUSE	A2AJT4	VTRSPsPAPQEEHsEPEMtEEEKEYQMMLLTK;VTRsPsPAPQEEHsEPEMTEEEKEYQMMLLTK;sPsPAPQEEHsEPEMTEEEKEYQMMLLTK	0.9622	0.9622	0.9612	1.16377e+06	1.09982e+06
A2AJT4_S393	Pnisr	sp|A2AJT4|PNISR_MOUSE	A2AJT4	QLAQSSALASLTGLGGLGGYGsGDSEDER	0.9515	0.9515	0	122015	63792.2
A2AJT4_S396	Pnisr	sp|A2AJT4|PNISR_MOUSE	A2AJT4	QLAQSSALASLTGLGGLGGYGSGDsEDERSDR	0.8755	0	0.8755	0	44003.3
A2AJT4_S467	Pnisr	sp|A2AJT4|PNISR_MOUSE	A2AJT4	EQNSLsLLEASEADRDAVNDK	0.492	0	0.4868	0	35306.6
A2AJT4_T309	Pnisr	sp|A2AJT4|PNISR_MOUSE	A2AJT4	SKFDsDEEDEDAENLEAVSSGKVtR	0.9555	0	0	0	0
A2AJT4_T326	Pnisr	sp|A2AJT4|PNISR_MOUSE	A2AJT4	VTRSPsPAPQEEHsEPEMtEEEKEYQMMLLTK;VTRsPsPAPQEEHSEPEMtEEEKEYQMMLLTK	0.7721	0.634	0.7721	72170.1	345654
A2AJT4_T338	Pnisr	sp|A2AJT4|PNISR_MOUSE	A2AJT4	SPSPAPQEEHSEPEMTEEEKEyQMMLLtK	0.4997	0.4997	0	93179.9	0
A2AJT4_T383	Pnisr	sp|A2AJT4|PNISR_MOUSE	A2AJT4	QLAQSSALASLtGLGGLGGYGSGDSEDER;QLAQSSALASLtGLGGLGGYGSGDSEDERSDR	0.5553	0	0.5553	0	127831
A2AJT4_T485	Pnisr	sp|A2AJT4|PNISR_MOUSE	A2AJT4	KRtPNEAPSVLEPK	0.9225	0	0.9225	0	65405
A2AJT4_Y332	Pnisr	sp|A2AJT4|PNISR_MOUSE	A2AJT4	SPSPAPQEEHSEPEMTEEEKEyQMMLLtK	0.4997	0.4997	0	93179.9	0
A2AKB9_S30	Dcaf10	sp|A2AKB9|DCA10_MOUSE	A2AKB9	MFPFGPHSPGGDETAGAEEPPPLGGPAAAsRPPsPAPR;MFPFGPHSPGGDETAGAEEPPPLGGPAAAsRPPsPAPRPAsPQR	0.6	0.6	0.6	572021	243619
A2AKB9_S34	Dcaf10	sp|A2AKB9|DCA10_MOUSE	A2AKB9	MFPFGPHSPGGDETAGAEEPPPLGGPAAASRPPsPAPR;MFPFGPHSPGGDETAGAEEPPPLGGPAAAsRPPsPAPR;MFPFGPHSPGGDETAGAEEPPPLGGPAAAsRPPsPAPRPAsPQR	0.6	0.6	0.6	572021	243619
A2AKB9_S41	Dcaf10	sp|A2AKB9|DCA10_MOUSE	A2AKB9	MFPFGPHSPGGDETAGAEEPPPLGGPAAAsRPPsPAPRPAsPQR	0.6	0.6	0.6	388991	195274
A2AKB9_S67	Dcaf10	sp|A2AKB9|DCA10_MOUSE	A2AKB9	LPGGPAVsPAER	1	1	1	150663	132739
A2AKX3_S1318	Setx	sp|A2AKX3|SETX_MOUSE	A2AKX3	LIsPQTLSIK	0.9622	0.9622	0.9579	75477	101883
A2AKX3_S1376	Setx	sp|A2AKX3|SETX_MOUSE	A2AKX3	IVQGSDVLEADsDEPDDHR;IVQGSDVLEADsDEPDDHRVSEPLAISNEK	0.9615	0.4974	0.9615	263346	249319
A2AKX3_S1385	Setx	sp|A2AKX3|SETX_MOUSE	A2AKX3	IVQGSDVLEADSDEPDDHRVsEPLAISNEK	0.3863	0.3863	0	45569.1	0
A2AKX3_S207	Setx	sp|A2AKX3|SETX_MOUSE	A2AKX3	VIELGLLEsPDIYTSSVLEK	0.9624	0.9589	0.9624	32630.9	36941.9
A2AKX3_S2572	Setx	sp|A2AKX3|SETX_MOUSE	A2AKX3	sPMQAEPPPAHPAAAASTSK	0.9622	0	0.9595	0	95261.2
A2AKX3_S2595	Setx	sp|A2AKX3|SETX_MOUSE	A2AKX3	KYsDPDAGLSHK	0.9598	0.9359	0.9595	20289	55017.5
A2AKX3_S870	Setx	sp|A2AKX3|SETX_MOUSE	A2AKX3	SEELDNsssDDEDKLQIQEGR	0.9669	0.9656	0.9667	77579.2	159461
A2AKX3_S871	Setx	sp|A2AKX3|SETX_MOUSE	A2AKX3	SEELDNsssDDEDKLQIQEGR	0.9669	0.9656	0.9667	77579.2	159461
A2AKX3_S872	Setx	sp|A2AKX3|SETX_MOUSE	A2AKX3	SEELDNSSsDDEDKLQIQEGR;SEELDNsssDDEDKLQIQEGR	0.9669	0.9656	0.9667	77579.2	159461
A2AKX3_T2450	Setx	sp|A2AKX3|SETX_MOUSE	A2AKX3	SLtHPPATAPEAPRPQGGLPSNR	0.4882	0	0.4882	0	143442
A2AKX3_T2522	Setx	sp|A2AKX3|SETX_MOUSE	A2AKX3	LDAEAKGtFLK	1	0	1	0	70858.9
A2AKX3_T364	Setx	sp|A2AKX3|SETX_MOUSE	A2AKX3	tKKDSGWR	0.9606	0	0	0	0
A2AL36_S1205	Cntrl	sp|A2AL36|CNTRL_MOUSE	A2AL36	DSSGPLPASGYWVYsPIR	0.9565	0.9565	0	61977.5	0
A2AL36_S2165	Cntrl	sp|A2AL36|CNTRL_MOUSE	A2AL36	sEVKDEIRtSLR	0.9429	0	0	0	0
A2AL36_S34	Cntrl	sp|A2AL36|CNTRL_MOUSE	A2AL36	SRsLsPLIGSETQPLHPGGQWPAQAELTDESTVPLEPQQR	0.6359	0	0.6359	283308	186907
A2AL36_S36	Cntrl	sp|A2AL36|CNTRL_MOUSE	A2AL36	SRsLsPLIGSETQPLHPGGQWPAQAELTDESTVPLEPQQR	0.6359	0	0.6359	283308	186907
A2AL36_S41	Cntrl	sp|A2AL36|CNTRL_MOUSE	A2AL36	SRSLSPLIGsEtQPLHPGGQWPAQAELTDESTVPLEPQQR	0.431	0	0	0	0
A2AL36_S721	Cntrl	sp|A2AL36|CNTRL_MOUSE	A2AL36	LKDAETsQLKQELEK	0.5	0	0	0	0
A2AL36_T2173	Cntrl	sp|A2AL36|CNTRL_MOUSE	A2AL36	sEVKDEIRtSLR	0.9427	0	0	0	0
A2AL36_T330	Cntrl	sp|A2AL36|CNTRL_MOUSE	A2AL36	SLKEEAMLQKQSCEELESDLStK	0.3264	0.3264	0	18227.9	0
A2AL36_T43	Cntrl	sp|A2AL36|CNTRL_MOUSE	A2AL36	SRSLSPLIGsEtQPLHPGGQWPAQAELTDESTVPLEPQQR	0.431	0	0	0	0
A2ALK8_S357	Ptpn3	sp|A2ALK8|PTN3_MOUSE	A2ALK8	sLsVERLETK	0.9481	0	0	0	0
A2ALK8_S359	Ptpn3	sp|A2ALK8|PTN3_MOUSE	A2ALK8	sLsVERLETK	0.948	0	0	0	0
A2ALK8_S370	Ptpn3	sp|A2ALK8|PTN3_MOUSE	A2ALK8	SLPsRSPPITPNWR;SLPsRSPPITPNWRsPR	0.9412	0.9412	0.5923	54070.9	179624
A2ALK8_S372	Ptpn3	sp|A2ALK8|PTN3_MOUSE	A2ALK8	SLPSRsPPITPNWR;SLPSRsPPITPNWRsPR;SLPSRsPPItPNWR;SLPSRsPPItPNWRSPR;SLPSRsPPItPNWRsPR;sPPITPNWR	0.9644	0	0.9644	0	269449
A2ALK8_S381	Ptpn3	sp|A2ALK8|PTN3_MOUSE	A2ALK8	SLPSRsPPITPNWRsPR;SLPSRsPPItPNWRsPR;SLPsRSPPITPNWRsPR	0.9475	0.9416	0.7849	54070.9	265140
A2ALK8_S394	Ptpn3	sp|A2ALK8|PTN3_MOUSE	A2ALK8	HsSADNLANEMTYITETEDVFYTYK	0.842	0.482	0.4826	181962	403668
A2ALK8_S395	Ptpn3	sp|A2ALK8|PTN3_MOUSE	A2ALK8	HSsADNLANEMTYITETEDVFYTYK	0.9575	0.9575	0.4826	449531	704696
A2ALK8_T376	Ptpn3	sp|A2ALK8|PTN3_MOUSE	A2ALK8	SLPSRsPPItPNWR;SLPSRsPPItPNWRSPR;SLPSRsPPItPNWRsPR	0.785	0	0.785	0	199089
A2ALS5_S484	Rap1gap	sp|A2ALS5|RPGP1_MOUSE	A2ALS5	AAGISLIVPGKsPTR	0.9597	0.4939	0.9538	36703.3	52062.9
A2ALS5_S499	Rap1gap	sp|A2ALS5|RPGP1_MOUSE	A2ALS5	RSsAIGIENIQEVQEK	0.9432	0	0	0	0
A2ALS5_S625	Rap1gap	sp|A2ALS5|RPGP1_MOUSE	A2ALS5	DSFLYSTWLDDSVSTTSGGSsPGLTR	0.4773	0.4773	0	36385.9	27470.5
A2ALU4_S1043	Shroom2	sp|A2ALU4|SHRM2_MOUSE	A2ALU4	SPsPQFAPQK	0.9616	0.9616	0.9605	131054	216544
A2ALU4_S1153	Shroom2	sp|A2ALU4|SHRM2_MOUSE	A2ALU4	ARPPEPRPPsTPAPPVR;ARPPEPRPPstPAPPVR	1	0.9056	0.9627	195871	687320
A2ALU4_S132	Shroom2	sp|A2ALU4|SHRM2_MOUSE	A2ALU4	YFDVHPEPAAsLFLNTSGSPSWK	0.8135	0.4716	0.548	811183	566825
A2ALU4_S138	Shroom2	sp|A2ALU4|SHRM2_MOUSE	A2ALU4	YFDVHPEPAASLFLNTsGSPSWK;YFDVHPEPAASLFLNTsGsPSWK;YFDVHPEPAASLFLNtsGSPSWK	0.964	0.3265	0.964	847295	862968
A2ALU4_S140	Shroom2	sp|A2ALU4|SHRM2_MOUSE	A2ALU4	YFDVHPEPAASLFLNTSGsPSWK;YFDVHPEPAASLFLNTsGsPSWK	0.9609	0.9581	0.9609	1.8323e+06	1.40179e+06
A2ALU4_S153	Shroom2	sp|A2ALU4|SHRM2_MOUSE	A2ALU4	SQHQASSSsHDLSGSWEHTSLQR	0.2402	0.2402	0	59244.1	0
A2ALU4_S157	Shroom2	sp|A2ALU4|SHRM2_MOUSE	A2ALU4	SQHQASSSSHDLsGSWEHTSLQR	0.7674	0	0.7674	0	120744
A2ALU4_S169	Shroom2	sp|A2ALU4|SHRM2_MOUSE	A2ALU4	TsDHFSSMGSIDSLDHSSQLYPSGHLSSAK	0.3449	0	0.3449	0	110502
A2ALU4_S173	Shroom2	sp|A2ALU4|SHRM2_MOUSE	A2ALU4	TSDHFssMGSIDSLDHSSQLYPSGHLSSAK	0.5618	0	0.5618	0	145610
A2ALU4_S174	Shroom2	sp|A2ALU4|SHRM2_MOUSE	A2ALU4	TSDHFSsMGSIDSLDHSSQLYPSGHLSSAK;TSDHFSsMGsIDSLDHSSQLYPSGHLSSAK;TSDHFSsMGsIDsLDHSSQLYPSGHLSSAK;TSDHFssMGSIDSLDHSSQLYPSGHLSSAK	0.9464	0.3798	0.623	111423	200789
A2ALU4_S177	Shroom2	sp|A2ALU4|SHRM2_MOUSE	A2ALU4	TSDHFSSMGsIDSLDHSSQLYPSGHLSSAK;TSDHFSSMGsIDsLDHSSQLYPSGHLSSAK;TSDHFSsMGsIDSLDHSSQLYPSGHLSSAK;TSDHFSsMGsIDsLDHSSQLYPSGHLSSAK	0.948	0	0.7238	0	250172
A2ALU4_S180	Shroom2	sp|A2ALU4|SHRM2_MOUSE	A2ALU4	TSDHFSSMGSIDsLDHSSQLYPSGHLSSAK;TSDHFSSMGSIDsLDHsSQLYPSGHLSSAK;TSDHFSSMGsIDsLDHSSQLYPSGHLSSAK;TSDHFSsMGsIDsLDHSSQLYPSGHLSSAK	0.9485	0.4831	0	23841.6	17556.9
A2ALU4_S184	Shroom2	sp|A2ALU4|SHRM2_MOUSE	A2ALU4	TSDHFSSMGSIDsLDHsSQLYPSGHLSSAK	0.6447	0.6447	0	23841.6	0
A2ALU4_S236	Shroom2	sp|A2ALU4|SHRM2_MOUSE	A2ALU4	ADASsTENILYK	0.9622	0.9556	0.9622	186940	630181
A2ALU4_S318	Shroom2	sp|A2ALU4|SHRM2_MOUSE	A2ALU4	APsPPPLGLPLR;KAPsPPPLGLPLR	1	1	1	4078373	5180489
A2ALU4_S747	Shroom2	sp|A2ALU4|SHRM2_MOUSE	A2ALU4	TFDHSASSsLSSFPGEPDSAPR	0.4711	0	0	0	0
A2ALU4_S798	Shroom2	sp|A2ALU4|SHRM2_MOUSE	A2ALU4	SYsEPEKINEVGLSGDHRPHPTVR	0.3297	0	0.3297	164146	93263
A2ALU4_S930	Shroom2	sp|A2ALU4|SHRM2_MOUSE	A2ALU4	SsGRYHSADDILDAGLDQQQRPQYIHER	0.4817	0	0	0	0
A2ALU4_S935	Shroom2	sp|A2ALU4|SHRM2_MOUSE	A2ALU4	YHsADDILDAGLDQQQRPQYIHER	0.9614	0.9528	0.956	594896	1.15381e+06
A2ALU4_S957	Shroom2	sp|A2ALU4|SHRM2_MOUSE	A2ALU4	sRSSPSTDHYSQEVPVEPNR	0.893	0	0	0	0
A2ALU4_S959	Shroom2	sp|A2ALU4|SHRM2_MOUSE	A2ALU4	SRssPSTDHYSQEVPVEPNR	0.6474	0.6447	0	425104	962416
A2ALU4_S960	Shroom2	sp|A2ALU4|SHRM2_MOUSE	A2ALU4	SRSsPSTDHYSQEVPVEPNR;SRssPSTDHYSQEVPVEPNR;SsPSTDHYSQEVPVEPNR	0.8924	0.6447	0.8924	3.06529e+06	4.49474e+06
A2ALU4_T1154	Shroom2	sp|A2ALU4|SHRM2_MOUSE	A2ALU4	ARPPEPRPPstPAPPVR	1	0	0	0	0
A2ALU4_T137	Shroom2	sp|A2ALU4|SHRM2_MOUSE	A2ALU4	YFDVHPEPAASLFLNtsGSPSWK	0.8559	0	0.8559	0	145991
A2ALU4_T613	Shroom2	sp|A2ALU4|SHRM2_MOUSE	A2ALU4	TPMLHSLtQDGTWRPGNSK	0.9549	0	0	0	0
A2ALU4_T820	Shroom2	sp|A2ALU4|SHRM2_MOUSE	A2ALU4	INEVGLSGDHRPHPTVRtPEDTVGTFADR	0.4829	0	0	0	0
A2ALU4_T963	Shroom2	sp|A2ALU4|SHRM2_MOUSE	A2ALU4	SRSSPStDHYSQEVPVEPNR	0.4769	0.2819	0	684081	0
A2ALU4_Y797	Shroom2	sp|A2ALU4|SHRM2_MOUSE	A2ALU4	SySEPEKINEVGLSGDHRPHPTVR	0.4545	0	0.4545	0	71724.4
A2AM29_S413	Mllt3	sp|A2AM29|AF9_MOUSE	A2AM29	DLHsDDNEEEsDEAEDNDNDSEMERPVNR;DLHsDDNEEEsDEAEDNDNDsEMERPVNR	1	1	1	206277	236593
A2AM29_S420	Mllt3	sp|A2AM29|AF9_MOUSE	A2AM29	DLHsDDNEEEsDEAEDNDNDSEMERPVNR;DLHsDDNEEEsDEAEDNDNDsEMERPVNR	1	1	1	206277	236593
A2AM29_S430	Mllt3	sp|A2AM29|AF9_MOUSE	A2AM29	DLHsDDNEEEsDEAEDNDNDsEMERPVNR	1	1	1	54804.1	79704.3
A2AM29_S484	Mllt3	sp|A2AM29|AF9_MOUSE	A2AM29	TNNNQILEVKsPIK	0.9632	0.9632	0.9595	445629	355329
A2AN08_S178	Ubr4	sp|A2AN08|UBR4_MOUSE	A2AN08	TLSDVEDQKELAsPVSPELR;TLSDVEDQKELAsPVsPELR	0.9635	0.9609	0.9627	936857	1.21595e+06
A2AN08_S181	Ubr4	sp|A2AN08|UBR4_MOUSE	A2AN08	TLSDVEDQKELASPVsPELR;TLSDVEDQKELAsPVsPELR	0.9635	0.96	0.963	795239	1204134
A2AN08_S208	Ubr4	sp|A2AN08|UBR4_MOUSE	A2AN08	TVPsPPISPQALVEGENDEQSSPDQVSAAK;TVPsPPIsPQALVEGENDEQSSPDQVSAAK	0.8722	0	0	0	0
A2AN08_S212	Ubr4	sp|A2AN08|UBR4_MOUSE	A2AN08	TVPsPPIsPQALVEGENDEQSSPDQVSAAK	0.8803	0	0	0	0
A2AN08_S2715	Ubr4	sp|A2AN08|UBR4_MOUSE	A2AN08	HVTLPsSPR	0.902	0	0.4896	0	1.73258e+06
A2AN08_S2716	Ubr4	sp|A2AN08|UBR4_MOUSE	A2AN08	HVTLPSsPR;HVTLPSsPRsNTPMGDKDDDDDDDADEK;HVTLPSsPRsNtPMGDKDDDDDDDADEK	0.9571	0.9172	0.9571	990269	2.1791e+06
A2AN08_S2719	Ubr4	sp|A2AN08|UBR4_MOUSE	A2AN08	HVTLPSsPRsNTPMGDKDDDDDDDADEK;HVTLPSsPRsNtPMGDKDDDDDDDADEK;sNTPMGDKDDDDDDDADEKMQSSGIPDGGHIR	0.9454	0.7707	0.7599	407085	471660
A2AN08_S2882	Ubr4	sp|A2AN08|UBR4_MOUSE	A2AN08	TsPADHGGSVGSESGGSAVDSVAGEHSVSGR	0.9192	0.383	0.9192	208748	364040
A2AN08_S2892	Ubr4	sp|A2AN08|UBR4_MOUSE	A2AN08	TSPADHGGSVGsESGGSAVDSVAGEHSVSGR	0.3955	0	0	0	0
A2AN08_S3111	Ubr4	sp|A2AN08|UBR4_MOUSE	A2AN08	SQQsDEEPVAASQLLKPHTTSSPPDMSPFFLR	0.4827	0.4827	0	62214.9	101342
A2AN08_S3119	Ubr4	sp|A2AN08|UBR4_MOUSE	A2AN08	SQQSDEEPVAAsQLLKPHTTSSPPDMSPFFLR	0.4702	0	0	0	0
A2AN08_S362	Ubr4	sp|A2AN08|UBR4_MOUSE	A2AN08	TGsTSSKEDDYESDAATIVQK	0.9551	0.4772	0.9551	227100	2840052
A2AN08_S365	Ubr4	sp|A2AN08|UBR4_MOUSE	A2AN08	TGSTSsKEDDYESDAATIVQK	0.3668	0	0	0	0
A2AN08_S372	Ubr4	sp|A2AN08|UBR4_MOUSE	A2AN08	TGSTSSKEDDYEsDAATIVQK	0.2028	0	0.2028	0	1.38987e+06
A2AN08_S4083	Ubr4	sp|A2AN08|UBR4_MOUSE	A2AN08	GVDGNGKsPSKSELHR	0.9623	0.9617	0	28637.8	48513.8
A2AN08_S619	Ubr4	sp|A2AN08|UBR4_MOUSE	A2AN08	AAPPPPPPPPPLEsSPR	0.9376	0.5	0.5	168738	473630
A2AN08_S620	Ubr4	sp|A2AN08|UBR4_MOUSE	A2AN08	AAPPPPPPPPPLESsPR	0.9494	0.9494	0.928	248154	327445
A2AN08_T2721	Ubr4	sp|A2AN08|UBR4_MOUSE	A2AN08	HVTLPSsPRsNtPMGDKDDDDDDDADEK;SNtPMGDKDDDDDDDADEK;SNtPMGDKDDDDDDDADEKMQSSGIPDGGHIR	0.9181	0.9181	0.4888	1.68008e+06	1.99754e+06
A2AN08_Y370	Ubr4	sp|A2AN08|UBR4_MOUSE	A2AN08	TGSTSSKEDDyESDAATIVQK	0.329	0	0	0	0
A2ANX9_S200	Znf711	sp|A2ANX9|ZN711_MOUSE	A2ANX9	TEEDDDDDVKSTsEDYLMISLDDVGEKLEHMGNTPLK	0.9281	0	0	0	0
A2ANX9_T199	Znf711	sp|A2ANX9|ZN711_MOUSE	A2ANX9	TEEDDDDDVKStSEDYLMISLDDVGEKLEHMGNTPLK	0.4696	0.4696	0	30851.8	0
A2APB8_S486	Tpx2	sp|A2APB8|TPX2_MOUSE	A2APB8	KVIPATVPKsPVFALK;VIPATVPKsPVFALK;sPVFALK	1	0.9629	1	2.10061e+06	2.42107e+06
A2APB8_S645	Tpx2	sp|A2APB8|TPX2_MOUSE	A2APB8	sLAENPSGSLVQEPFQLATER	0.9607	0.8598	0.9516	88758.7	95438.8
A2APB8_S653	Tpx2	sp|A2APB8|TPX2_MOUSE	A2APB8	SLAENPSGsLVQEPFQLATER	0.9576	0.8769	0.9458	47546.6	77651.9
A2APB8_S737	Tpx2	sp|A2APB8|TPX2_MOUSE	A2APB8	SSELPLTVPVsPK	0.961	0.9569	0.9575	695252	1.1134e+06
A2APB8_T369	Tpx2	sp|A2APB8|TPX2_MOUSE	A2APB8	DPQtPILQTK	0.9629	0	0.9629	0	227032
A2APT9_S361	Klhdc7a	sp|A2APT9|KLD7A_MOUSE	A2APT9	KVsLLQIAENPELQLQPEGFR	1	1	0	114894	0
A2APV2_S1015	Fmnl2	sp|A2APV2|FMNL2_MOUSE	A2APV2	LLEQEALMEQQDAKsPSHK	0.9627	0	0	1.28906e+06	947578
A2APV2_S171	Fmnl2	sp|A2APV2|FMNL2_MOUSE	A2APV2	sIEDLHR	1	1	0	43153.1	0
A2AQ14_S237	Oip5	sp|A2AQ14|MS18B_MOUSE	A2AQ14	KQHILGLTAsPK	0.9636	0	0	179151	209888
A2AQ19_S263	Rtf1	sp|A2AQ19|RTF1_MOUSE	A2AQ19	KLTQIQEsQVTSHNKER	0.7624	0.7624	0	381318	0
A2AQ19_S318	Rtf1	sp|A2AQ19|RTF1_MOUSE	A2AQ19	TSEVYsDDEEEEDDDKSSEK	0.4845	0	0.4809	50835	132675
A2AQ19_S58	Rtf1	sp|A2AQ19|RTF1_MOUSE	A2AQ19	VVIDsDTEDSGSDENLDQELLSLAK;VVIDsDTEDSGsDENLDQELLSLAK;VVIDsDTEDsGsDENLDQELLSLAK;VVIDsDtEDSGsDENLDQELLSLAK;VVIDsDtEDsGSDENLDQELLSLAK	0.9615	0.9566	0.9425	1431428	518085
A2AQ19_S63	Rtf1	sp|A2AQ19|RTF1_MOUSE	A2AQ19	VVIDSDTEDsGSDENLDQELLSLAK;VVIDSDTEDsGsDENLDQELLSLAK;VVIDSDtEDsGsDENLDQELLSLAK;VVIDsDTEDsGsDENLDQELLSLAK;VVIDsDtEDsGSDENLDQELLSLAK	0.9616	0.9567	0.9422	1956423	1.3765e+06
A2AQ19_S65	Rtf1	sp|A2AQ19|RTF1_MOUSE	A2AQ19	VVIDSDTEDSGsDENLDQELLSLAK;VVIDSDTEDsGsDENLDQELLSLAK;VVIDSDtEDsGsDENLDQELLSLAK;VVIDsDTEDSGsDENLDQELLSLAK;VVIDsDTEDsGsDENLDQELLSLAK;VVIDsDtEDSGsDENLDQELLSLAK	0.9865	0.9622	0.9614	2.13654e+06	1.41863e+06
A2AQ19_S702	Rtf1	sp|A2AQ19|RTF1_MOUSE	A2AQ19	sLNLEDYKK	0.961	0.9598	0.9562	56930.3	147619
A2AQ19_T60	Rtf1	sp|A2AQ19|RTF1_MOUSE	A2AQ19	VVIDSDtEDsGsDENLDQELLSLAK;VVIDsDtEDSGsDENLDQELLSLAK;VVIDsDtEDsGSDENLDQELLSLAK	0.9438	0.8643	0	1.41875e+06	383205
A2AQ25_S1035	Skt	sp|A2AQ25|SKT_MOUSE	A2AQ25	GDAAGDKLELSEDsPNSEQELDK	0.9436	0	0.9436	0	387304
A2AQ25_S1049	Skt	sp|A2AQ25|SKT_MOUSE	A2AQ25	IGGKsPPPPPPPPRR	1	1	1	69205.4	197730
A2AQ25_S125	Skt	sp|A2AQ25|SKT_MOUSE	A2AQ25	LsHSPQPPNLGDPVEHLSETSGDSLEAMSEGEVPsPFAR;LsHsPQPPNLGDPVEHLSETSGDSLEAMsEGEVPSPFAR;LsHsPQPPNLGDPVEHLsETSGDSLEAMSEGEVPSPFAR	0.9105	0	0.3324	0	40543
A2AQ25_S127	Skt	sp|A2AQ25|SKT_MOUSE	A2AQ25	LSHsPQPPNLGDPVEHLSETSGDSLEAMSEGEVPSPFAR;LSHsPQPPNLGDPVEHLSETSGDSLEAMsEGEVPSPFAR;LsHsPQPPNLGDPVEHLSETSGDSLEAMsEGEVPSPFAR;LsHsPQPPNLGDPVEHLsETSGDSLEAMSEGEVPSPFAR	0.9469	0.4783	0.5388	98943.6	333874
A2AQ25_S1373	Skt	sp|A2AQ25|SKT_MOUSE	A2AQ25	HANMNMNEDGEsTPSSPsEEHTATDNIAFMITK	0.5653	0	0	0	0
A2AQ25_S1377	Skt	sp|A2AQ25|SKT_MOUSE	A2AQ25	HANMNMNEDGESTPSsPSEEHTATDNIAFMITK	0.9454	0	0.9454	0	71276.8
A2AQ25_S1379	Skt	sp|A2AQ25|SKT_MOUSE	A2AQ25	HANMNMNEDGEsTPSSPsEEHTATDNIAFMITK	0.4178	0	0	0	0
A2AQ25_S141	Skt	sp|A2AQ25|SKT_MOUSE	A2AQ25	LSHSPQPPNLGDPVEHLsETSGDSLEAMsEGEVPSPFAR;LSHSPQPPNLGDPVEHLsETSGDsLEAMSEGEVPSPFAR;LSHSPQPPNLGDPVEHLsETsGDsLEAMSEGEVPSPFAR;LSHSPQPPNLGDPVEHLsEtsGDSLEAMSEGEVPSPFAR;LsHsPQPPNLGDPVEHLsETSGDSLEAMSEGEVPSPFAR	0.9536	0.9536	0.8262	238514	929611
A2AQ25_S144	Skt	sp|A2AQ25|SKT_MOUSE	A2AQ25	LSHSPQPPNLGDPVEHLSETsGDSLEAMSEGEVPSPFAR;LSHSPQPPNLGDPVEHLSETsGDsLEAMsEGEVPSPFAR;LSHSPQPPNLGDPVEHLSEtsGDSLEAMSEGEVPSPFAR;LSHSPQPPNLGDPVEHLSEtsGDsLEAMSEGEVPSPFAR;LSHSPQPPNLGDPVEHLsETsGDsLEAMSEGEVPSPFAR;LSHSPQPPNLGDPVEHLsEtsGDSLEAMSEGEVPSPFAR	0.9534	0.9534	0.9406	589525	1.09815e+06
A2AQ25_S147	Skt	sp|A2AQ25|SKT_MOUSE	A2AQ25	LSHSPQPPNLGDPVEHLSETSGDsLEAMSEGEVPSPFAR;LSHSPQPPNLGDPVEHLSETsGDsLEAMsEGEVPSPFAR;LSHSPQPPNLGDPVEHLSEtsGDsLEAMSEGEVPSPFAR;LSHSPQPPNLGDPVEHLsETSGDsLEAMSEGEVPSPFAR;LSHSPQPPNLGDPVEHLsETsGDsLEAMSEGEVPSPFAR	0.8167	0.2165	0.8068	395019	974362
A2AQ25_S152	Skt	sp|A2AQ25|SKT_MOUSE	A2AQ25	LSHSPQPPNLGDPVEHLSETSGDSLEAMsEGEVPSPFAR;LSHSPQPPNLGDPVEHLSETsGDsLEAMsEGEVPSPFAR;LSHSPQPPNLGDPVEHLsETSGDSLEAMsEGEVPSPFAR;LSHsPQPPNLGDPVEHLSETSGDSLEAMsEGEVPSPFAR;LsHsPQPPNLGDPVEHLSETSGDSLEAMsEGEVPSPFAR	0.958	0	0.958	86445	167326
A2AQ25_S158	Skt	sp|A2AQ25|SKT_MOUSE	A2AQ25	LsHSPQPPNLGDPVEHLSETSGDSLEAMSEGEVPsPFAR	0.9121	0	0.4712	0	40543
A2AQ25_S1647	Skt	sp|A2AQ25|SKT_MOUSE	A2AQ25	QEQLsPEGTLPASR;RQEQLsPEGTLPASR	0.9628	0	0.9625	0	1.4225e+06
A2AQ25_S1686	Skt	sp|A2AQ25|SKT_MOUSE	A2AQ25	QLENTISEMsPR	0.9415	0	0.9415	0	60470.3
A2AQ25_S169	Skt	sp|A2AQ25|SKT_MOUSE	A2AQ25	TRAsLPVVR	0.7339	0.5064	0.7339	209161	393967
A2AQ25_S1732	Skt	sp|A2AQ25|SKT_MOUSE	A2AQ25	SLLVLDEVPPAPEPPTsISPASR;SLLVLDEVPPAPEPPTsISPASRK	0.9483	0.3279	0.4564	603799	68197.9
A2AQ25_S1734	Skt	sp|A2AQ25|SKT_MOUSE	A2AQ25	SLLVLDEVPPAPEPPTSIsPASR	0.9624	0.9617	0.9622	1.04921e+06	1.47342e+06
A2AQ25_S1808	Skt	sp|A2AQ25|SKT_MOUSE	A2AQ25	IPALsPSSGK	0.963	0.9627	0.9621	291074	411830
A2AQ25_S1843	Skt	sp|A2AQ25|SKT_MOUSE	A2AQ25	PSIASTPLsPQAGR;SSSLPSASGDSSNLPNAPATKPSIASTPLsPQAGR	0.9612	0.949	0.9456	242740	410156
A2AQ25_S1899	Skt	sp|A2AQ25|SKT_MOUSE	A2AQ25	AAPTTSSSSsPPSPASPTSLNQGAR;AAPTTSSSSsPPSPAsPTSLNQGAR	0.9459	0.1419	0.9459	546494	1.24004e+06
A2AQ25_S1902	Skt	sp|A2AQ25|SKT_MOUSE	A2AQ25	AAPTTSSSSSPPsPASPTSLNQGAR;AAPTTSSSSSPPsPAsPTSLNQGAR	0.9619	0.9607	0.9603	153578	286073
A2AQ25_S1905	Skt	sp|A2AQ25|SKT_MOUSE	A2AQ25	AAPTTSSSSSPPSPAsPTSLNQGAR;AAPTTSSSSSPPsPAsPTSLNQGAR;AAPTTSSSSsPPSPAsPTSLNQGAR	0.9624	0.9603	0.9624	76146.7	1.54726e+06
A2AQ25_S302	Skt	sp|A2AQ25|SKT_MOUSE	A2AQ25	GDGLVAPRPGsVAHPPHVIPNSPPSTPVPHSLPPSPSR;PGsVAHPPHVIPNSPPSTPVPHSLPPsPSR	0.9374	0.8096	0	412334	0
A2AQ25_S313	Skt	sp|A2AQ25|SKT_MOUSE	A2AQ25	GDGLVAPRPGSVAHPPHVIPNsPPSTPVPHSLPPSPSR;GDGLVAPRPGSVAHPPHVIPNsPPSTPVPHSLPPSPsR;GDGLVAPRPGSVAHPPHVIPNsPPSTPVPHSLPPsPSR;GDGLVAPRPGSVAHPPHVIPNsPPSTPVPHsLPPSPSR;PGSVAHPPHVIPNsPPSTPVPHSLPPSPSR;PGSVAHPPHVIPNsPPSTPVPHSLPPsPSR	0.9613	0.9526	0.9612	2149040	7062979
A2AQ25_S322	Skt	sp|A2AQ25|SKT_MOUSE	A2AQ25	GDGLVAPRPGSVAHPPHVIPNsPPSTPVPHsLPPSPSR	0.7444	0	0	0	0
A2AQ25_S326	Skt	sp|A2AQ25|SKT_MOUSE	A2AQ25	GDGLVAPRPGSVAHPPHVIPNSPPSTPVPHSLPPsPSR;GDGLVAPRPGSVAHPPHVIPNsPPSTPVPHSLPPsPSR;PGSVAHPPHVIPNSPPSTPVPHSLPPsPSR;PGSVAHPPHVIPNsPPSTPVPHSLPPsPSR;PGsVAHPPHVIPNSPPSTPVPHSLPPsPSR	0.9593	0.9525	0.9593	2524199	5048831
A2AQ25_S328	Skt	sp|A2AQ25|SKT_MOUSE	A2AQ25	GDGLVAPRPGSVAHPPHVIPNsPPSTPVPHSLPPSPsR	0.6712	0	0.604	0	44065.4
A2AQ25_S359	Skt	sp|A2AQ25|SKT_MOUSE	A2AQ25	sIsPSPSAILER	0.9647	0	0	0	0
A2AQ25_S361	Skt	sp|A2AQ25|SKT_MOUSE	A2AQ25	SIsPSPSAILER;sIsPSPSAILER	0.9647	0.9618	0.9607	529364	558511
A2AQ25_S363	Skt	sp|A2AQ25|SKT_MOUSE	A2AQ25	SISPsPSAILER	0.9629	0	0	0	0
A2AQ25_S468	Skt	sp|A2AQ25|SKT_MOUSE	A2AQ25	KYPDSHLPTLGsKTPPASPHR	0.899	0	0	0	0
A2AQ25_S474	Skt	sp|A2AQ25|SKT_MOUSE	A2AQ25	KYPDSHLPTLGSKtPPAsPHR	0.9539	0	0.8787	0	78476.7
A2AQ25_S505	Skt	sp|A2AQ25|SKT_MOUSE	A2AQ25	MIDLHPHLNTHGPPHTLQPDRAsPSR	0.961	0.9412	0.9525	526986	675579
A2AQ25_S507	Skt	sp|A2AQ25|SKT_MOUSE	A2AQ25	MIDLHPHLNTHGPPHTLQPDRASPsR	0.489	0	0.489	0	99853.2
A2AQ25_S809	Skt	sp|A2AQ25|SKT_MOUSE	A2AQ25	sMTDVLTMLR	0.9628	0.9608	0.9621	67174.4	73224.3
A2AQ25_T143	Skt	sp|A2AQ25|SKT_MOUSE	A2AQ25	LSHSPQPPNLGDPVEHLSEtSGDSLEAMSEGEVPSPFAR;LSHSPQPPNLGDPVEHLSEtsGDSLEAMSEGEVPSPFAR;LSHSPQPPNLGDPVEHLSEtsGDsLEAMSEGEVPSPFAR;LSHSPQPPNLGDPVEHLsEtsGDSLEAMSEGEVPSPFAR	0.9536	0.9536	0.9406	589525	878088
A2AQ25_T166	Skt	sp|A2AQ25|SKT_MOUSE	A2AQ25	tRASLPVVR	0.9296	0	0.5373	0	374555
A2AQ25_T1840	Skt	sp|A2AQ25|SKT_MOUSE	A2AQ25	SSSLPSASGDSSNLPNAPATKPSIAStPLSPQAGR	0.3333	0	0	0	0
A2AQ25_T470	Skt	sp|A2AQ25|SKT_MOUSE	A2AQ25	KYPDSHLPTLGSKtPPASPHR;KYPDSHLPTLGSKtPPAsPHR	0.9566	0	0.875	0	78476.7
A2AQH4_S1744	Bcorl1	sp|A2AQH4|BCORL_MOUSE	A2AQH4	QVASSQLLSPAERPGsLEDRSPPGSSETVELVQYEPELLR	0.4109	0.4109	0	25469.6	0
A2AQH4_S593	Bcorl1	sp|A2AQH4|BCORL_MOUSE	A2AQH4	MPGGTDQQTEGTSVTFsPLK	0.9586	0.9371	0.9559	349693	96054.8
A2AQW0_S234	Map3k15	sp|A2AQW0|M3K15_MOUSE	A2AQW0	FTsLLKDIR	0.5	0.5	0	40545.4	0
A2AQW0_S719	Map3k15	sp|A2AQW0|M3K15_MOUSE	A2AQW0	NIVQYLGsVSENGYIK	0.9309	0	0	0	0
A2AQW0_S942	Map3k15	sp|A2AQW0|M3K15_MOUSE	A2AQW0	SGTGTLALPssGELVGSSSSEHGSISPDSDAQPDAFFEK	0.6431	0	0.6431	0	46053
A2AQW0_S943	Map3k15	sp|A2AQW0|M3K15_MOUSE	A2AQW0	SGTGTLALPssGELVGSSSSEHGSISPDSDAQPDAFFEK	0.6431	0	0.6431	0	46053
A2AQW0_S956	Map3k15	sp|A2AQW0|M3K15_MOUSE	A2AQW0	SGTGTLALPSSGELVGSSSSEHGsIsPDSDAQPDAFFEK	0.9387	0	0.9387	0	49249.7
A2AQW0_S958	Map3k15	sp|A2AQW0|M3K15_MOUSE	A2AQW0	SGTGTLALPSSGELVGSSSSEHGSIsPDSDAQPDAFFEK;SGTGTLALPSSGELVGSSSSEHGsIsPDSDAQPDAFFEK	0.9387	0	0.9387	0	85063.3
A2AQW0_S984	Map3k15	sp|A2AQW0|M3K15_MOUSE	A2AQW0	HQLSHLLsVPDESPALDDR	0.9575	0	0.9575	0	48382.7
A2AR02_S252	Ppig	sp|A2AR02|PPIG_MOUSE	A2AR02	KsPSsEsEAENVDAQPQSTVRPEEIPPIPENR;KsPsSESEAENVDAQPQSTVRPEEIPPIPENR;sPSsEsEAENVDAQPQSTVRPEEIPPIPENR;sPssESEAENVDAQPQSTVRPEEIPPIPENR	0.9506	0.7778	0.9506	1.05825e+06	2.13613e+06
A2AR02_S254	Ppig	sp|A2AR02|PPIG_MOUSE	A2AR02	KSPssESEAENVDAQPQSTVRPEEIPPIPENR;KSPssEsEAENVDAQPQSTVRPEEIPPIPENR;KsPsSESEAENVDAQPQSTVRPEEIPPIPENR;SPssESEAENVDAQPQSTVRPEEIPPIPENR;SPssEsEAENVDAQPQSTVRPEEIPPIPENR;sPssESEAENVDAQPQSTVRPEEIPPIPENR	0.9506	0.7102	0.9506	1.78072e+06	3.30051e+06
A2AR02_S255	Ppig	sp|A2AR02|PPIG_MOUSE	A2AR02	KSPSsEsEAENVDAQPQSTVRPEEIPPIPENR;KSPssESEAENVDAQPQSTVRPEEIPPIPENR;KSPssEsEAENVDAQPQSTVRPEEIPPIPENR;KsPSsEsEAENVDAQPQSTVRPEEIPPIPENR;SPSsEsEAENVDAQPQSTVRPEEIPPIPENR;SPssESEAENVDAQPQSTVRPEEIPPIPENR;SPssEsEAENVDAQPQSTVRPEEIPPIPENR;sPSsEsEAENVDAQPQSTVRPEEIPPIPENR;sPssESEAENVDAQPQSTVRPEEIPPIPENR	0.9495	0.7176	0.9467	2.12503e+06	4347897
A2AR02_S257	Ppig	sp|A2AR02|PPIG_MOUSE	A2AR02	KSPSsEsEAENVDAQPQSTVRPEEIPPIPENR;KSPssEsEAENVDAQPQSTVRPEEIPPIPENR;KsPSsEsEAENVDAQPQSTVRPEEIPPIPENR;SPSsEsEAENVDAQPQSTVRPEEIPPIPENR;SPssEsEAENVDAQPQSTVRPEEIPPIPENR;sPSsEsEAENVDAQPQSTVRPEEIPPIPENR	0.9459	0.809	0.9459	1.90996e+06	4347897
A2AR02_S354	Ppig	sp|A2AR02|PPIG_MOUSE	A2AR02	FRRsETPPHWR;FRRsEtPPHWR;RsETPPHWR;RsEtPPHWR;sETPPHWR;sEtPPHWR	1	1	1	7190789	6690629
A2AR02_S395	Ppig	sp|A2AR02|PPIG_MOUSE	A2AR02	SELNEIKENQRsPVR	0.9642	0.9621	0.9595	3.85824e+06	3.67874e+06
A2AR02_S411	Ppig	sp|A2AR02|PPIG_MOUSE	A2AR02	HMsEsPNRKVEK	1	1	1	1.94875e+06	1.15736e+06
A2AR02_S413	Ppig	sp|A2AR02|PPIG_MOUSE	A2AR02	HMsEsPNRKVEK	1	1	1	1.94875e+06	1.15736e+06
A2AR02_S714	Ppig	sp|A2AR02|PPIG_MOUSE	A2AR02	NQEDEKTRsPVEK	0.9432	0.9432	0.9179	279649	116881
A2AR02_T356	Ppig	sp|A2AR02|PPIG_MOUSE	A2AR02	FRRSEtPPHWR;FRRsEtPPHWR;RSEtPPHWR;RsEtPPHWR;SEtPPHWR;sEtPPHWR	1	1	1	7401000	6690629
A2AR02_T712	Ppig	sp|A2AR02|PPIG_MOUSE	A2AR02	NQEDEKtRSPVEK	0.9371	0.8222	0	245580	0
A2AR50_S297	Ralgps1	sp|A2AR50|RGPS1_MOUSE	A2AR50	LVsSKEDLAGPSAGSSSAR	0.7998	0.7998	0	100835	0
A2AR50_S298	Ralgps1	sp|A2AR50|RGPS1_MOUSE	A2AR50	LVSsKEDLAGPSAGSSSAR	0.8258	0	0.8258	0	514174
A2ARP1_S1147	Ppip5k1	sp|A2ARP1|VIP1_MOUSE	A2ARP1	TLHsPPLQLR	0.9541	0	0	77644.3	102612
A2ARP1_S959	Ppip5k1	sp|A2ARP1|VIP1_MOUSE	A2ARP1	ALQTsPQPVEGTGLPR	0.9581	0	0.9581	0	72373.1
A2ARV4_S4464	Lrp2	sp|A2ARV4|LRP2_MOUSE	A2ARV4	LPsLSSLAK;LPsLSSLAKPSENGNGVTFR;LPsLSsLAKPSENGNGVTFR;LPsLsSLAKPSENGNGVTFR	0.9634	0	0.9633	0	2.25438e+06
A2ARV4_S4466	Lrp2	sp|A2ARV4|LRP2_MOUSE	A2ARV4	LPsLsSLAKPSENGNGVTFR	0.7391	0	0.5963	0	112806
A2ARV4_S4467	Lrp2	sp|A2ARV4|LRP2_MOUSE	A2ARV4	LPSLSsLAKPSENGNGVTFR;LPsLSsLAKPSENGNGVTFR	0.6995	0	0.6276	0	320457
A2ARV4_S4577	Lrp2	sp|A2ARV4|LRP2_MOUSE	A2ARV4	SIDPSEIVPEPKPAsPGADETQGTK	0.9615	0	0.9612	0	5.76264e+06
A2ARV4_S4624	Lrp2	sp|A2ARV4|LRP2_MOUSE	A2ARV4	EAVAVAPPPsPSLPAK;QTTNFENPIYAEMDTEQKEAVAVAPPPsPSLPAK	0.9631	0	0.9631	0	3.01661e+06
A2ARV4_S4635	Lrp2	sp|A2ARV4|LRP2_MOUSE	A2ARV4	RsSTPGYTATEDTFKDTANLVK	0.9439	0	0	0	0
A2ARV4_S4636	Lrp2	sp|A2ARV4|LRP2_MOUSE	A2ARV4	RSsTPGYTATEDTFKDTANLVK;SsTPGYTATEDTFKDTANLVK	0.9494	0	0.9494	0	227559
A2ARV4_S4658	Lrp2	sp|A2ARV4|LRP2_MOUSE	A2ARV4	SSTPGYTATEDTFKDTANLVKEDsDV	0.9632	0	0.9602	0	394163
A2ARV4_T4586	Lrp2	sp|A2ARV4|LRP2_MOUSE	A2ARV4	SIDPSEIVPEPKPASPGADETQGtK	0.4219	0	0.4219	0	3.49093e+06
A2ASS6_S17438	Ttn	sp|A2ASS6|TITIN_MOUSE	A2ASS6	EEGGTYWSRVsRAPItK	0.9426	0	0	0	0
A2ASS6_S21117	Ttn	sp|A2ASS6|TITIN_MOUSE	A2ASS6	PMPTVsWKK	0.9623	0	0.9623	0	178772
A2ASS6_S21895	Ttn	sp|A2ASS6|TITIN_MOUSE	A2ASS6	FDEVTAEAMTLKWGPPKDDGGsEITNyVLEK	0.9201	0.9201	0	4516.62	0
A2ASS6_S22804	Ttn	sp|A2ASS6|TITIN_MOUSE	A2ASS6	ITGYVIEAQRKGSDQWTHIstVK	0.4888	0	0	0	0
A2ASS6_S23857	Ttn	sp|A2ASS6|TITIN_MOUSE	A2ASS6	NSVSLsWEK	0.9323	0	0	0	0
A2ASS6_S33861	Ttn	sp|A2ASS6|TITIN_MOUSE	A2ASS6	RRtPsPDYDLYYYR	0.9634	0.9356	0.9634	167870	203984
A2ASS6_S33875	Ttn	sp|A2ASS6|TITIN_MOUSE	A2ASS6	sLGDMsDEELLLPIDDYLAMK	0.9642	0.9625	0	45136	0
A2ASS6_S33880	Ttn	sp|A2ASS6|TITIN_MOUSE	A2ASS6	sLGDMsDEELLLPIDDYLAMK	0.9642	0.9625	0	45136	0
A2ASS6_S33920	Ttn	sp|A2ASS6|TITIN_MOUSE	A2ASS6	sPPRFELSsLR	0.9408	0.9408	0	3907.75	0
A2ASS6_S33928	Ttn	sp|A2ASS6|TITIN_MOUSE	A2ASS6	sPPRFELSsLR	0.9406	0.9406	0	3907.75	0
A2ASS6_S34063	Ttn	sp|A2ASS6|TITIN_MOUSE	A2ASS6	sLsPTYIELMR	0.9623	0	0	0	0
A2ASS6_S34065	Ttn	sp|A2ASS6|TITIN_MOUSE	A2ASS6	SLsPTYIELMR;SLsPTYIELMRPVSELIR;sLsPTYIELMR	0.9623	0.9616	0.9404	26340.1	21073.7
A2ASS6_S34097	Ttn	sp|A2ASS6|TITIN_MOUSE	A2ASS6	PAEEYEDDAERRsPtPER	0.9629	0	0.9531	89758.1	230194
A2ASS6_S34107	Ttn	sp|A2ASS6|TITIN_MOUSE	A2ASS6	TRPRsPsPVSSER	0.9465	0	0.9445	0	21980.9
A2ASS6_S34109	Ttn	sp|A2ASS6|TITIN_MOUSE	A2ASS6	TRPRsPsPVSSER;tRPRSPsPVSSER	0.9461	0	0.9453	0	21980.9
A2ASS6_S34464	Ttn	sp|A2ASS6|TITIN_MOUSE	A2ASS6	VKsPETVKsPK	0.9644	0.9597	0.9618	81485.2	50692.9
A2ASS6_S34470	Ttn	sp|A2ASS6|TITIN_MOUSE	A2ASS6	VKsPETVKsPK	0.9648	0.9597	0.9618	81485.2	50692.9
A2ASS6_S34476	Ttn	sp|A2ASS6|TITIN_MOUSE	A2ASS6	VKsPEPVTSHPK	0.9631	0	0	48105	40990.4
A2ASS6_S34488	Ttn	sp|A2ASS6|TITIN_MOUSE	A2ASS6	AVsPTETKPTEK	0.9562	0	0.9562	0	93368.6
A2ASS6_T12127	Ttn	sp|A2ASS6|TITIN_MOUSE	A2ASS6	RPEAttVPVPEADQAVVPEK	1	0	0	0	0
A2ASS6_T12128	Ttn	sp|A2ASS6|TITIN_MOUSE	A2ASS6	RPEAttVPVPEADQAVVPEK	1	0	0	0	0
A2ASS6_T17443	Ttn	sp|A2ASS6|TITIN_MOUSE	A2ASS6	EEGGTYWSRVsRAPItK	0.9432	0	0	0	0
A2ASS6_T17538	Ttn	sp|A2ASS6|TITIN_MOUSE	A2ASS6	DGGSPIKGyIVEMQEEGTtDWK	0.552	0	0.552	0	322650
A2ASS6_T21074	Ttn	sp|A2ASS6|TITIN_MOUSE	A2ASS6	TAVNISQPSEPSDPVtILAENVPPR	0.7854	0.7854	0	71062	0
A2ASS6_T22805	Ttn	sp|A2ASS6|TITIN_MOUSE	A2ASS6	ITGYVIEAQRKGSDQWTHIstVK	0.4888	0	0	0	0
A2ASS6_T29811	Ttn	sp|A2ASS6|TITIN_MOUSE	A2ASS6	MNMEITDVLGSTSLFVRDAtR	0.8024	0	0.8024	0	1253592
A2ASS6_T33859	Ttn	sp|A2ASS6|TITIN_MOUSE	A2ASS6	RRtPsPDYDLYYYR	0.9634	0.9351	0.9634	167870	203984
A2ASS6_T34099	Ttn	sp|A2ASS6|TITIN_MOUSE	A2ASS6	PAEEYEDDAERRsPtPER	0.9628	0	0.9525	89758.1	230194
A2ASS6_T34103	Ttn	sp|A2ASS6|TITIN_MOUSE	A2ASS6	tRPRSPsPVSSER	0.8597	0	0	0	0
A2ASS6_T5396	Ttn	sp|A2ASS6|TITIN_MOUSE	A2ASS6	GGTAAFQAtLKGSLPItVtWLK	0.933	0	0.933	0	121678
A2ASS6_T5404	Ttn	sp|A2ASS6|TITIN_MOUSE	A2ASS6	GGTAAFQAtLKGSLPItVtWLK	0.9333	0	0.9333	0	121678
A2ASS6_T5406	Ttn	sp|A2ASS6|TITIN_MOUSE	A2ASS6	GGTAAFQAtLKGSLPItVtWLK	0.9334	0	0.9334	0	121678
A2ASS6_Y17528	Ttn	sp|A2ASS6|TITIN_MOUSE	A2ASS6	DGGSPIKGyIVEMQEEGTtDWK	0.6211	0	0.6211	0	322650
A2ASS6_Y21900	Ttn	sp|A2ASS6|TITIN_MOUSE	A2ASS6	FDEVTAEAMTLKWGPPKDDGGsEITNyVLEK	0.9205	0.9205	0	4516.62	0
A2ASS6_Y24200	Ttn	sp|A2ASS6|TITIN_MOUSE	A2ASS6	TTGLEEGIEyEFR	0.9565	0	0.9565	0	103247
A2AT37_S512	Upf2	sp|A2AT37|RENT2_MOUSE	A2AT37	DNKEASsPDDLELELENLEINDDTLELEGADEAEDLTKK	0.92	0	0	0	0
A2AT37_S8	Upf2	sp|A2AT37|RENT2_MOUSE	A2AT37	sASMEEKESLLNNK	0.9613	0	0.9533	0	145430
A2AUM9_S121	Cep152	sp|A2AUM9|CE152_MOUSE	A2AUM9	TEDQHLGYHPGEGGDEGGSGYsPPGKR	0.9397	0	0.932	0	39688.1
A2AUM9_S1561	Cep152	sp|A2AUM9|CE152_MOUSE	A2AUM9	HTTLRsPSEMPR	0.4892	0.4892	0	164244	209105
A2AUM9_T1558	Cep152	sp|A2AUM9|CE152_MOUSE	A2AUM9	HTtLRSPSEMPR	0.7264	0	0	0	0
A2AUM9_Y120	Cep152	sp|A2AUM9|CE152_MOUSE	A2AUM9	TEDQHLGYHPGEGGDEGGSGySPPGKR	0.9524	0	0	0	0
A2AUY4_S1186	Baz2b	sp|A2AUY4|BAZ2B_MOUSE	A2AUY4	DAsGGIDLGEEQHPLGTPTPGR	0.962	0.962	0	275154	0
A2AUY4_S1382	Baz2b	sp|A2AUY4|BAZ2B_MOUSE	A2AUY4	DNTNLFLQKPGsFSK;EKDNTNLFLQKPGsFSK	0.9538	0.4924	0	23265.4	0
A2AUY4_S1384	Baz2b	sp|A2AUY4|BAZ2B_MOUSE	A2AUY4	EKDNTNLFLQKPGSFsK	0.5194	0	0	0	0
A2AUY4_S1437	Baz2b	sp|A2AUY4|BAZ2B_MOUSE	A2AUY4	HPLGSVPSATTAQsPVGK	0.9608	0.9605	0.9598	613265	180164
A2AUY4_S1513	Baz2b	sp|A2AUY4|BAZ2B_MOUSE	A2AUY4	SPsPAPAALLGPSSVQSPPGLNPFALSPLQVK	0.4573	0	0	0	0
A2AUY4_S1537	Baz2b	sp|A2AUY4|BAZ2B_MOUSE	A2AUY4	SPSPAPAALLGPSSVQSPPGLNPFALsPLQVK	0.9571	0	0	0	0
A2AUY4_S1598	Baz2b	sp|A2AUY4|BAZ2B_MOUSE	A2AUY4	sDSPVPPAERPSSAQPVAVEVAKPVDFPSPK	0.9321	0.9321	0	49401.2	0
A2AUY4_S1600	Baz2b	sp|A2AUY4|BAZ2B_MOUSE	A2AUY4	SDsPVPPAERPSSAQPVAVEVAKPVDFPSPK	0.9195	0.9195	0	428916	0
A2AUY4_S1974	Baz2b	sp|A2AUY4|BAZ2B_MOUSE	A2AUY4	GNVAGDTEDEDsASTSSSLKR;KGNVAGDTEDEDsASTSSSLK;KGNVAGDtEDEDsASTSSSLKR	0.9559	0.9312	0	117821	0
A2AUY4_S1976	Baz2b	sp|A2AUY4|BAZ2B_MOUSE	A2AUY4	KGNVAGDTEDEDSAsTSSSLKR	0.7642	0	0	0	0
A2AUY4_S358	Baz2b	sp|A2AUY4|BAZ2B_MOUSE	A2AUY4	LVVPsPDVLK	1	1	0	16603.3	0
A2AUY4_S484	Baz2b	sp|A2AUY4|BAZ2B_MOUSE	A2AUY4	INENVSSSTPFSsPVNLSTSGR	0.9428	0.9428	0	52167.6	0
A2AUY4_S507	Baz2b	sp|A2AUY4|BAZ2B_MOUSE	A2AUY4	APGSQTPALPSAsPILHSSGK;RAPGSQTPALPSAsPILHSSGK	0.9559	0	0	0	0
A2AUY4_S60	Baz2b	sp|A2AUY4|BAZ2B_MOUSE	A2AUY4	IKVsPDSVSGAEWWR	0.9635	0.9623	0	417208	104513
A2AUY4_T1200	Baz2b	sp|A2AUY4|BAZ2B_MOUSE	A2AUY4	DASGGIDLGEEQHPLGtPTPGR;DASGGIDLGEEQHPLGtPTPGRK	0.9628	0.9617	0.9605	977948	354345
A2AUY4_T1772	Baz2b	sp|A2AUY4|BAZ2B_MOUSE	A2AUY4	LFKEHDGELtGDEENSAHALAR	0.96	0.9557	0	61861.9	0
A2AUY4_T1969	Baz2b	sp|A2AUY4|BAZ2B_MOUSE	A2AUY4	GNVAGDtEDEDSASTSSSLK;GNVAGDtEDEDSASTSSSLKR;KGNVAGDtEDEDSASTSSSLK;KGNVAGDtEDEDSASTSSSLKR;KGNVAGDtEDEDsASTSSSLKR	0.9589	0.9589	0	444363	0
A2AWA9_S42	Rabgap1	sp|A2AWA9|RBGP1_MOUSE	A2AWA9	QGDETPSTNNGsDDEKTGLK	0.9577	0	0.9407	0	100422
A2AWA9_S987	Rabgap1	sp|A2AWA9|RBGP1_MOUSE	A2AWA9	GVsDEDTDEEKETLK	0.9607	0.925	0.9607	51374.7	71456.6
A2AWA9_T991	Rabgap1	sp|A2AWA9|RBGP1_MOUSE	A2AWA9	GVSDEDtDEEKETLK	0.9626	0.9626	0.9615	202267	148281
A2AWL7_S1391	Mga	sp|A2AWL7|MGAP_MOUSE	A2AWL7	IsMPssQDQDDMAEKSGSETPDGPLSPGKMDDISPVQTDALDSVR	0.4954	0	0	0	0
A2AWL7_S1394	Mga	sp|A2AWL7|MGAP_MOUSE	A2AWL7	ISMPssQDQDDMAEKSGSETPDGPLsPGKMDDISPVQTDALDSVR;IsMPssQDQDDMAEKSGSETPDGPLSPGKMDDISPVQTDALDSVR	0.9325	0	0.9325	0	250780
A2AWL7_S1395	Mga	sp|A2AWL7|MGAP_MOUSE	A2AWL7	ISMPssQDQDDMAEKSGSETPDGPLsPGKMDDISPVQTDALDSVR;IsMPssQDQDDMAEKSGSETPDGPLSPGKMDDISPVQTDALDSVR	0.9325	0	0.9325	0	250780
A2AWL7_S1405	Mga	sp|A2AWL7|MGAP_MOUSE	A2AWL7	ISMPSSQDQDDMAEKsGSETPDGPLsPGKMDDISPVQTDALDSVR;ISMPSSQDQDDMAEKsGSEtPDGPLsPGKMDDISPVQTDALDSVR;ISMPSSQDQDDMAEKsGsETPDGPLSPGK;ISMPSSQDQDDMAEKsGsETPDGPLsPGKMDDISPVQTDALDSVR	0.9442	0.9442	0.8505	617078	250125
A2AWL7_S1407	Mga	sp|A2AWL7|MGAP_MOUSE	A2AWL7	ISMPSSQDQDDMAEKSGsEtPDGPLSPGK;ISMPSSQDQDDMAEKSGsEtPDGPLSPGKMDDIsPVQTDALDSVR;ISMPSSQDQDDMAEKSGsEtPDGPLsPGKMDDISPVQTDALDSVR;ISMPSSQDQDDMAEKsGsETPDGPLSPGK;ISMPSSQDQDDMAEKsGsETPDGPLsPGKMDDISPVQTDALDSVR;SGsEtPDGPLsPGKMDDISPVQTDALDSVR	0.9538	0.666	0.9538	199895	442885
A2AWL7_S1415	Mga	sp|A2AWL7|MGAP_MOUSE	A2AWL7	ISMPSSQDQDDMAEKSGSETPDGPLsPGKMDDIsPVQtDALDSVR;ISMPSSQDQDDMAEKSGSEtPDGPLsPGKMDDISPVQTDALDSVR;ISMPSSQDQDDMAEKSGsEtPDGPLsPGKMDDISPVQTDALDSVR;ISMPSSQDQDDMAEKsGSETPDGPLsPGKMDDISPVQTDALDSVR;ISMPSSQDQDDMAEKsGSEtPDGPLsPGKMDDISPVQTDALDSVR;ISMPSSQDQDDMAEKsGsETPDGPLsPGKMDDISPVQTDALDSVR;ISMPssQDQDDMAEKSGSETPDGPLsPGKMDDISPVQTDALDSVR;SGSETPDGPLsPGKMDDISPVQTDALDSVR;SGSEtPDGPLsPGKMDDISPVQTDALDSVR;SGsEtPDGPLsPGKM…	0.9631	0.9621	0.9618	1458420	1.15919e+06
A2AWL7_S1423	Mga	sp|A2AWL7|MGAP_MOUSE	A2AWL7	ISMPSSQDQDDMAEKSGSETPDGPLsPGKMDDIsPVQtDALDSVR;ISMPSSQDQDDMAEKSGsEtPDGPLSPGKMDDIsPVQTDALDSVR;MDDIsPVQTDALDSVR;SGSETPDGPLSPGKMDDIsPVQTDALDSVR;SGSETPDGPLSPGKMDDIsPVQtDALDSVR;SGSEtPDGPLSPGKMDDIsPVQTDALDSVR	0.9418	0.9399	0.9251	132639	451167
A2AWL7_S1450	Mga	sp|A2AWL7|MGAP_MOUSE	A2AWL7	GLPFYAGLsPSGK	0.9614	0.9604	0.9614	247496	198447
A2AWL7_S1973	Mga	sp|A2AWL7|MGAP_MOUSE	A2AWL7	QNSGIIASENTsNNsLDDGGDLLDEETLR	0.9523	0.9288	0.9523	28872.5	43564.9
A2AWL7_S1976	Mga	sp|A2AWL7|MGAP_MOUSE	A2AWL7	QNSGIIASENTSNNsLDDGGDLLDEETLR;QNSGIIASENTsNNsLDDGGDLLDEETLR	0.953	0.9288	0.953	40019.3	58836.1
A2AWL7_S2067	Mga	sp|A2AWL7|MGAP_MOUSE	A2AWL7	VEPQEGsDNPENPDDFLVLSK;VKVEPQEGsDNPENPDDFLVLSK	0.964	0.9599	0.9593	409666	529056
A2AWL7_S2524	Mga	sp|A2AWL7|MGAP_MOUSE	A2AWL7	DQATENAsPSDTPHSSANLVMTPQGQLLTLK	0.9563	0.9563	0.9405	72279.6	79834.9
A2AWL7_S277	Mga	sp|A2AWL7|MGAP_MOUSE	A2AWL7	NSsDQEGNSVSSSPAHR	0.4848	0.4848	0	187047	182330
A2AWL7_S283	Mga	sp|A2AWL7|MGAP_MOUSE	A2AWL7	NSSDQEGNsVSSsPAHR	0.9409	0	0.9409	0	33165.5
A2AWL7_S2835	Mga	sp|A2AWL7|MGAP_MOUSE	A2AWL7	ELPDVQEESEsISPLLLHLEDDDFsENEKQLGDTASEPDVLK	0.5064	0	0.5064	0	46838.2
A2AWL7_S2837	Mga	sp|A2AWL7|MGAP_MOUSE	A2AWL7	ELPDVQEESESIsPLLLHLEDDDFSENEK;ELPDVQEESESIsPLLLHLEDDDFSENEKQLGDtASEPDVLK;ELPDVQEESESIsPLLLHLEDDDFsENEK;ELPDVQEESESIsPLLLHLEDDDFsENEKQLGDTASEPDVLK	0.9626	0.9626	0.9614	947787	667609
A2AWL7_S2849	Mga	sp|A2AWL7|MGAP_MOUSE	A2AWL7	ELPDVQEESESISPLLLHLEDDDFsENEK;ELPDVQEESESISPLLLHLEDDDFsENEKQLGDTASEPDVLK;ELPDVQEESESIsPLLLHLEDDDFsENEK;ELPDVQEESESIsPLLLHLEDDDFsENEKQLGDTASEPDVLK;ELPDVQEESEsISPLLLHLEDDDFsENEKQLGDTASEPDVLK	0.9622	0.9622	0.9613	586090	950574
A2AWL7_S286	Mga	sp|A2AWL7|MGAP_MOUSE	A2AWL7	NSSDQEGNSVSsSPAHR	0.9282	0.4777	0.9282	0	36354.3
A2AWL7_S2860	Mga	sp|A2AWL7|MGAP_MOUSE	A2AWL7	ELPDVQEESESISPLLLHLEDDDFSENEKQLGDTAsEPDVLK;QLGDTAsEPDVLK	0.9623	0.4846	0	215569	0
A2AWL7_S287	Mga	sp|A2AWL7|MGAP_MOUSE	A2AWL7	NSSDQEGNSVSSsPAHR;NSSDQEGNsVSSsPAHR	0.9612	0.9612	0.9574	964038	543945
A2AWL7_S2883	Mga	sp|A2AWL7|MGAP_MOUSE	A2AWL7	KsSDGGQSTSGLPAEPESVSSPPILHMK;sSDGGQSTSGLPAEPESVSSPPILHMK	0.9502	0.4775	0.482	336579	340363
A2AWL7_S2884	Mga	sp|A2AWL7|MGAP_MOUSE	A2AWL7	KSsDGGQSTSGLPAEPESVSSPPILHMK;SsDGGQSTSGLPAEPESVSsPPILHMK;SsDGGQSTSGLPAEPEsVSSPPILHMK	0.8639	0.5597	0.8639	135538	346800
A2AWL7_S2891	Mga	sp|A2AWL7|MGAP_MOUSE	A2AWL7	KSSDGGQSTsGLPAEPESVSSPPILHMK	0.9354	0.9354	0	205956	0
A2AWL7_S2899	Mga	sp|A2AWL7|MGAP_MOUSE	A2AWL7	KSSDGGQSTSGLPAEPEsVSSPPILHMK;SsDGGQSTSGLPAEPEsVSSPPILHMK	0.9245	0.5866	0.9245	70892.6	179134
A2AWL7_S2901	Mga	sp|A2AWL7|MGAP_MOUSE	A2AWL7	KSSDGGQSTSGLPAEPESVsSPPILHMK;SSDGGQSTSGLPAEPESVsSPPILHMK;SSDGGQSTSGLPAEPESVssPPILHMK	0.9361	0.4702	0.9361	747772	772073
A2AWL7_S2902	Mga	sp|A2AWL7|MGAP_MOUSE	A2AWL7	KSSDGGQSTSGLPAEPESVSsPPILHMK;SSDGGQSTSGLPAEPESVSsPPILHMK;SSDGGQSTSGLPAEPESVssPPILHMK;SsDGGQSTSGLPAEPESVSsPPILHMK	0.9594	0.7924	0.9594	930235	1.12401e+06
A2AWL7_S304	Mga	sp|A2AWL7|MGAP_MOUSE	A2AWL7	LTEGEGSEIHsGDFDPVLR	0.8588	0	0.8588	0	31218.8
A2AWL7_S368	Mga	sp|A2AWL7|MGAP_MOUSE	A2AWL7	IVNSFEDDSQISsPSNPNGNFNVVIK	0.9596	0	0.9506	85772.9	97819.6
A2AWL7_S370	Mga	sp|A2AWL7|MGAP_MOUSE	A2AWL7	IVNSFEDDSQISSPsNPNGNFNVVIK	0.9081	0	0	0	0
A2AWL7_S414	Mga	sp|A2AWL7|MGAP_MOUSE	A2AWL7	QEETDEETDVYsNsDDDPILEK	0.9188	0	0.9188	0	60066
A2AWL7_S416	Mga	sp|A2AWL7|MGAP_MOUSE	A2AWL7	QEETDEETDVYsNsDDDPILEK	0.9188	0	0.9188	0	60066
A2AWL7_S448	Mga	sp|A2AWL7|MGAP_MOUSE	A2AWL7	WLPNsPGVAK	1	0	1	0	1.08793e+06
A2AWL7_S482	Mga	sp|A2AWL7|MGAP_MOUSE	A2AWL7	IsELPDNMLSTsR	0.9261	0.9261	0	23374.4	0
A2AWL7_S492	Mga	sp|A2AWL7|MGAP_MOUSE	A2AWL7	IsELPDNMLSTsR	0.9256	0.9256	0	23374.4	0
A2AWL7_S558	Mga	sp|A2AWL7|MGAP_MOUSE	A2AWL7	YPDILDNSsTER	0.856	0	0	0	0
A2AWL7_S604	Mga	sp|A2AWL7|MGAP_MOUSE	A2AWL7	TVTASHSAsPNTPGK;TVTASHSAsPNTPGKR;TVTASHSAsPNtPGKR	0.9618	0.9608	0.96	155068	92750.6
A2AWL7_S848	Mga	sp|A2AWL7|MGAP_MOUSE	A2AWL7	LMETNIGFSSNAPTsPVVYQLPTK	0.9571	0	0	1.05805e+06	1.08936e+06
A2AWL7_S873	Mga	sp|A2AWL7|MGAP_MOUSE	A2AWL7	QsTISPSTSHSVKPQSVTTASR	0.7736	0.7736	0	28646.7	0
A2AWL7_S921	Mga	sp|A2AWL7|MGAP_MOUSE	A2AWL7	SILPYPVsPK	0.9613	0.9553	0.9586	3.15372e+06	1.44941e+06
A2AWL7_T1409	Mga	sp|A2AWL7|MGAP_MOUSE	A2AWL7	ISMPSSQDQDDMAEKSGSEtPDGPLsPGKMDDISPVQTDALDSVR;ISMPSSQDQDDMAEKSGsEtPDGPLSPGK;ISMPSSQDQDDMAEKSGsEtPDGPLSPGKMDDIsPVQTDALDSVR;ISMPSSQDQDDMAEKSGsEtPDGPLsPGKMDDISPVQTDALDSVR;ISMPSSQDQDDMAEKsGSEtPDGPLsPGKMDDISPVQTDALDSVR;SGSEtPDGPLSPGKMDDIsPVQTDALDSVR;SGSEtPDGPLsPGKMDDISPVQTDALDSVR;SGsEtPDGPLsPGKMDDISPVQTDALDSVR	0.955	0.9452	0.955	377001	594616
A2AWL7_T1427	Mga	sp|A2AWL7|MGAP_MOUSE	A2AWL7	ISMPSSQDQDDMAEKSGSETPDGPLsPGKMDDIsPVQtDALDSVR;SGSETPDGPLSPGKMDDISPVQtDALDSVR;SGSETPDGPLSPGKMDDIsPVQtDALDSVR	0.7447	0.6227	0.3317	364894	45016.2
A2AWL7_T2858	Mga	sp|A2AWL7|MGAP_MOUSE	A2AWL7	ELPDVQEESESIsPLLLHLEDDDFSENEKQLGDtASEPDVLK	0.9384	0.6547	0	73257.2	0
A2AWL7_T607	Mga	sp|A2AWL7|MGAP_MOUSE	A2AWL7	TVTASHSASPNtPGKR;TVTASHSAsPNtPGKR	0.9612	0.9468	0.9542	78754.4	63643.5
A2AWL7_T847	Mga	sp|A2AWL7|MGAP_MOUSE	A2AWL7	LMETNIGFSSNAPtSPVVYQLPTK	0.8322	0	0.8322	1.06752e+06	1.1158e+06
A2AWP0_S203	Birc7	sp|A2AWP0|BIRC7_MOUSE	A2AWP0	IQTYTPLLGSWDQREEPEDAVSATPSAPAHGsPELLR	0.8776	0.8152	0	54928.6	0
A2AWP8_S279	Arhgef10l	sp|A2AWP8|ARGAL_MOUSE	A2AWP8	KDVLGDsEEEDMGLLEVGVTDIKPPAPELGPMPDGLSPQQVVR	0.9627	0.9627	0	75755.9	0
A2AWT3_S129	Atxn7l3	sp|A2AWT3|AT7L3_MOUSE	A2AWT3	IANSNNMNKsEsDQEDNDDINDNDWSYGSEK	0.9558	0	0.9558	0	155026
A2AWT3_S131	Atxn7l3	sp|A2AWT3|AT7L3_MOUSE	A2AWT3	IANSNNMNKSEsDQEDNDDINDNDWSYGSEK;IANSNNMNKsEsDQEDNDDINDNDWSYGSEK	0.9558	0	0.9558	0	230898
A2AWT3_S281	Atxn7l3	sp|A2AWT3|AT7L3_MOUSE	A2AWT3	LQWDGSSDLsPSDSGSSK	0.9561	0	0.9561	0	138567
A2BDX3_S202	Mocs3	sp|A2BDX3|MOCS3_MOUSE	A2BDX3	PLVsAsALR	1	0	0	0	0
A2BDX3_S204	Mocs3	sp|A2BDX3|MOCS3_MOUSE	A2BDX3	PLVsAsALR	1	0	0	0	0
A2BE28_S12	Las1l	sp|A2BE28|LAS1L_MOUSE	A2BE28	AWDGQsFKENQPESPSAR	0.9637	0	0.9637	0	179237
A2BE28_S20	Las1l	sp|A2BE28|LAS1L_MOUSE	A2BE28	AWDGQSFKENQPEsPSAR	0.9598	0.9588	0.9598	237743	386616
A2BE28_S22	Las1l	sp|A2BE28|LAS1L_MOUSE	A2BE28	AWDGQSFKENQPESPsAR	0.9158	0	0	0	0
A2BE28_S682	Las1l	sp|A2BE28|LAS1L_MOUSE	A2BE28	EALQGSAWQVsSEDVR	0.9221	0	0	0	0
A2BH40_S1183	Arid1a	sp|A2BH40|ARI1A_MOUSE	A2BH40	sNSVGIQDAFPDGSDPTFQKR	0.9448	0	0.9448	0	128903
A2BH40_S1185	Arid1a	sp|A2BH40|ARI1A_MOUSE	A2BH40	SNsVGIQDAFPDGSDPTFQK;SNsVGIQDAFPDGSDPTFQKR	0.9594	0.4889	0.9594	63542	115532
A2BH40_S1205	Arid1a	sp|A2BH40|ARI1A_MOUSE	A2BH40	RNsMTPNPGYQPSMNTSDMMGR	0.9325	0	0.9325	0	39054.1
A2BH40_S1601	Arid1a	sp|A2BH40|ARI1A_MOUSE	A2BH40	PMENRTsPSKSPFLHSGMK;PMENRTsPSKsPFLHSGMK;PMENRTsPsKSPFLHSGMK;TsPSKSPFLHSGMK;TsPSKsPFLHSGMK	0.959	0.4844	0.959	1.35003e+06	2681245
A2BH40_S1603	Arid1a	sp|A2BH40|ARI1A_MOUSE	A2BH40	PMENRTSPsKSPFLHSGMK;PMENRTsPsKSPFLHSGMK	0.7284	0	0.7284	228675	225279
A2BH40_S1605	Arid1a	sp|A2BH40|ARI1A_MOUSE	A2BH40	PMENRTsPSKsPFLHSGMK;TsPSKsPFLHSGMK;tSPSKsPFLHSGMK	0.8088	0	0.8088	191152	1.06334e+06
A2BH40_S1756	Arid1a	sp|A2BH40|ARI1A_MOUSE	A2BH40	VYsPAHTEEEEEEHLDPK;VYsPAHTEEEEEEHLDPKLEEEEEEGVGNDEEMAFLGK;VYsPAHtEEEEEEHLDPK;VYsPAHtEEEEEEHLDPKLEEEEEEGVGNDEEMAFLGK	0.9629	0.9508	0.9629	1.06656e+06	1999815
A2BH40_S1927	Arid1a	sp|A2BH40|ARI1A_MOUSE	A2BH40	SSTLTDEGAKsAEATK	0.9616	0	0.9616	0	92251.4
A2BH40_S1942	Arid1a	sp|A2BH40|ARI1A_MOUSE	A2BH40	ESSKFPFGIsPAQSHR;FPFGIsPAQSHR	0.9646	0.9638	0.9643	1.17549e+06	2.04645e+06
A2BH40_S234	Arid1a	sp|A2BH40|ARI1A_MOUSE	A2BH40	SAYPPPPQAYALSsPR	0.4885	0	0.4885	0	234714
A2BH40_S302	Arid1a	sp|A2BH40|ARI1A_MOUSE	A2BH40	FGAMGGGGPSAAGGGTPQPTATPTLNQLLTsPSSAR	0.9607	0	0.9607	46206	323653
A2BH40_S365	Arid1a	sp|A2BH40|ARI1A_MOUSE	A2BH40	SHHAPMsPGSSGGGGQPLAR	0.9636	0.9624	0	363021	1.2329e+06
A2BH40_S384	Arid1a	sp|A2BH40|ARI1A_MOUSE	A2BH40	TPQSSsPMDQMGK	0.9586	0	0.935	0	254106
A2BH40_S605	Arid1a	sp|A2BH40|ARI1A_MOUSE	A2BH40	FPPPQELsQDSFGSQASSAPSMTSSK	0.9571	0.9342	0.9165	128952	375883
A2BH40_S608	Arid1a	sp|A2BH40|ARI1A_MOUSE	A2BH40	FPPPQELSQDsFGSQASSAPSMTSSK	0.8369	0	0.8369	0	59370.5
A2BH40_S697	Arid1a	sp|A2BH40|ARI1A_MOUSE	A2BH40	GPsPSPVGSPASVAQSR;GPsPSPVGsPASVAQSR	0.963	0.9556	0.963	974378	2.77469e+06
A2BH40_S699	Arid1a	sp|A2BH40|ARI1A_MOUSE	A2BH40	GPSPsPVGSPASVAQSR	0.9521	0	0.9521	0	67269.9
A2BH40_S703	Arid1a	sp|A2BH40|ARI1A_MOUSE	A2BH40	GPSPSPVGsPASVAQSR;GPsPSPVGsPASVAQSR	0.963	0	0.963	0	312586
A2BH40_S716	Arid1a	sp|A2BH40|ARI1A_MOUSE	A2BH40	SGPLsPAAVPGNQMPPRPPSGQSDSIMHPSMNQSSIAQDR;SGPLsPAAVPGNQMPPRPPsGQSDSIMHPSMNQSSIAQDR	0.9261	0	0.9144	162207	1642826
A2BH40_S731	Arid1a	sp|A2BH40|ARI1A_MOUSE	A2BH40	SGPLSPAAVPGNQMPPRPPsGQSDSIMHPSMNQSSIAQDR;SGPLsPAAVPGNQMPPRPPsGQSDSIMHPSMNQSSIAQDR	0.9174	0	0.9174	0	189336
A2BH40_S765	Arid1a	sp|A2BH40|ARI1A_MOUSE	A2BH40	NPQMPQYTsPQPGSALSPR;NPQMPQYTsPQPGSALsPR	0.9621	0	0.9621	0	880528
A2BH40_S770	Arid1a	sp|A2BH40|ARI1A_MOUSE	A2BH40	NPQMPQYTSPQPGsALSPR;NPQMPQYTSPQPGsALsPR	0.947	0	0.4755	0	165829
A2BH40_S773	Arid1a	sp|A2BH40|ARI1A_MOUSE	A2BH40	NPQMPQYTSPQPGSALsPR;NPQMPQYTSPQPGsALsPR;NPQMPQYTsPQPGSALsPR	0.9623	0	0.9623	1.53085e+06	3.79097e+06
A2BH40_T1600	Arid1a	sp|A2BH40|ARI1A_MOUSE	A2BH40	tSPSKSPFLHSGMK;tSPSKsPFLHSGMK	0.959	0.959	0.8892	1.16747e+06	1.261e+06
A2BH40_T1760	Arid1a	sp|A2BH40|ARI1A_MOUSE	A2BH40	VYSPAHtEEEEEEHLDPK;VYsPAHtEEEEEEHLDPK;VYsPAHtEEEEEEHLDPKLEEEEEEGVGNDEEMAFLGK	0.9629	0.9509	0.9629	74314.4	373479
A2BH40_T1882	Arid1a	sp|A2BH40|ARI1A_MOUSE	A2BH40	HLTtVEGTPGTTEQEGPPPDGLPEKR	0.4525	0	0	0	0
A2BH40_T1886	Arid1a	sp|A2BH40|ARI1A_MOUSE	A2BH40	HLTTVEGtPGTTEQEGPPPDGLPEK;HLTTVEGtPGTTEQEGPPPDGLPEKR;KHLTTVEGtPGTTEQEGPPPDGLPEK;KHLTTVEGtPGTTEQEGPPPDGLPEKR	0.947	0.4819	0.947	591512	1.81418e+06
A2BH40_T1890	Arid1a	sp|A2BH40|ARI1A_MOUSE	A2BH40	HLTTVEGTPGTtEQEGPPPDGLPEK	0.3184	0	0.3184	0	193625
A2BH40_T2136	Arid1a	sp|A2BH40|ARI1A_MOUSE	A2BH40	LSIQDNNVDLILAtPPFSR	0.9482	0.9482	0	8124.19	0
A2CG49_S1725	Kalrn	sp|A2CG49|KALRN_MOUSE	A2CG49	SESVAHLQSQPSLNsIHssPGPKR	0.9501	0	0	0	0
A2CG49_S1728	Kalrn	sp|A2CG49|KALRN_MOUSE	A2CG49	SESVAHLQSQPSLNSIHsSPGPK;SESVAHLQSQPSLNsIHssPGPKR	0.9501	0	0.9457	0	112994
A2CG49_S1729	Kalrn	sp|A2CG49|KALRN_MOUSE	A2CG49	SESVAHLQSQPSLNSIHSsPGPK;SESVAHLQSQPSLNSIHSsPGPKR;SESVAHLQSQPSLNsIHssPGPKR	0.952	0.9413	0.4164	289980	115406
A2CG49_S2233	Kalrn	sp|A2CG49|KALRN_MOUSE	A2CG49	VPQAsPRPYSSGPVGSEKPPK	0.9529	0.9459	0	64607.9	0
A2CG49_S2265	Kalrn	sp|A2CG49|KALRN_MOUSE	A2CG49	ISTsNGSPGFDYHQPGDKFDASK	0.9103	0	0	0	0
A2CG49_S2268	Kalrn	sp|A2CG49|KALRN_MOUSE	A2CG49	ISTSNGsPGFDYHQPGDKFDASK	0.9373	0.9373	0	104029	0
A2CG49_S827	Kalrn	sp|A2CG49|KALRN_MOUSE	A2CG49	KLAMNNMTFEVIQQGQDLHQYIMEVQAsGIELICEK	0.4905	0.4905	0	4395.3	0
A2CG49_T2264	Kalrn	sp|A2CG49|KALRN_MOUSE	A2CG49	IStSNGSPGFDYHQPGDKFDASK	0.3553	0.3553	0	33996.7	0
A2CG63_S431	Arid4b	sp|A2CG63|ARI4B_MOUSE	A2CG63	VKEEsETEIKEVNVEDSK	0.8355	0.8355	0.4904	46015.6	97499.9
A2CG63_S666	Arid4b	sp|A2CG63|ARI4B_MOUSE	A2CG63	RLsKsPFQSNPsPEMVSK	0.8784	0.8614	0.795	44333.3	76553.3
A2CG63_S668	Arid4b	sp|A2CG63|ARI4B_MOUSE	A2CG63	RLsKsPFQSNPsPEMVSK	0.8784	0.8606	0.7951	44333.3	76553.3
A2CG63_S675	Arid4b	sp|A2CG63|ARI4B_MOUSE	A2CG63	RLsKsPFQSNPsPEMVSK;SPFQSNPsPEMVSK	0.9606	0.8618	0.7779	44333.3	76553.3
A2CG63_S710	Arid4b	sp|A2CG63|ARI4B_MOUSE	A2CG63	SIEITSILNGLQAsEssAEDSEQEDER	0.8627	0	0.8627	0	32805.6
A2CG63_S712	Arid4b	sp|A2CG63|ARI4B_MOUSE	A2CG63	SIEITSILNGLQASEssAEDsEQEDER;SIEITSILNGLQAsEssAEDSEQEDER	0.8627	0.6986	0.8627	25157	65359.2
A2CG63_S713	Arid4b	sp|A2CG63|ARI4B_MOUSE	A2CG63	SIEITSILNGLQASEssAEDsEQEDER;SIEITSILNGLQAsEssAEDSEQEDER	0.8627	0.6986	0.8627	25157	65359.2
A2CG63_S717	Arid4b	sp|A2CG63|ARI4B_MOUSE	A2CG63	SIEITSILNGLQASESSAEDsEQEDER;SIEITSILNGLQASEssAEDsEQEDER	0.961	0.9588	0.8055	59215.3	32553.5
A2CG63_S755	Arid4b	sp|A2CG63|ARI4B_MOUSE	A2CG63	NELISKEEQsSPSLLEENK	0.9359	0.9359	0	470173	0
A2CG63_S756	Arid4b	sp|A2CG63|ARI4B_MOUSE	A2CG63	EEQSsPSLLEENKVHTDLVIAK;NELISKEEQSsPSLLEENK;NELISKEEQSsPSLLEENKVHTDLVIAK	0.9571	0	0.9571	135699	247959
A2CG63_S790	Arid4b	sp|A2CG63|ARI4B_MOUSE	A2CG63	DMEAIsEDTDFEEEDEITKK;DMEAIsEDtDFEEEDEITK;DMEAIsEDtDFEEEDEITKK	0.9646	0.9314	0.9646	41546.3	87972.7
A2CG63_T433	Arid4b	sp|A2CG63|ARI4B_MOUSE	A2CG63	VKEESEtEIKEVNVEDSK	0.9236	0.9236	0	41219.9	0
A2CG63_T793	Arid4b	sp|A2CG63|ARI4B_MOUSE	A2CG63	DMEAISEDtDFEEEDEITKK;DMEAIsEDtDFEEEDEITK;DMEAIsEDtDFEEEDEITKK	0.9646	0.7868	0.9646	46504.4	87972.7
A2RSJ4_S1400	Bltp3b	sp|A2RSJ4|BLT3B_MOUSE	A2RSJ4	MHSSVTQATQTsPEVPLPSQSANFLDITR	0.9507	0	0	56673.6	80824.7
A2RSJ4_S1407	Bltp3b	sp|A2RSJ4|BLT3B_MOUSE	A2RSJ4	MHSSVTQATQTSPEVPLPsQSANFLDITR	0.1921	0	0	0	0
A2RSJ4_S418	Bltp3b	sp|A2RSJ4|BLT3B_MOUSE	A2RSJ4	NLGSPPKsPTHASPQHTQTEK	0.9623	0	0.9623	107478	302712
A2RSJ4_S890	Bltp3b	sp|A2RSJ4|BLT3B_MOUSE	A2RSJ4	SPASESGsPLLPDFLPAENGGFLSSK	0.833	0	0	45762.3	49530.6
A2RSJ4_S934	Bltp3b	sp|A2RSJ4|BLT3B_MOUSE	A2RSJ4	SMsVDLSHAPLKDPLLFK	0.9632	0	0.9587	0	24314.9
A2RSJ4_T1397	Bltp3b	sp|A2RSJ4|BLT3B_MOUSE	A2RSJ4	MHSSVTQAtQTSPEVPLPSQSANFLDITR	0.9462	0.9044	0.9462	33534.7	82109.9
A2RSQ0_S1076	Dennd5b	sp|A2RSQ0|DEN5B_MOUSE	A2RSQ0	RLsITSLTGK	0.9477	0.9477	0	81317.2	0
A2RSQ0_S690	Dennd5b	sp|A2RSQ0|DEN5B_MOUSE	A2RSQ0	LRQsSEHIGLDSDLR	0.947	0.4919	0	44025.9	0
A2RSQ0_S822	Dennd5b	sp|A2RSQ0|DEN5B_MOUSE	A2RSQ0	EEKQEHLTDsPVALGPER;SALWSHLLQFQDREEKQEHLTDsPVALGPER	0.9507	0.8551	0	30841.6	0
A2RSQ0_S833	Dennd5b	sp|A2RSQ0|DEN5B_MOUSE	A2RSQ0	RKsDSGVMLPTLR	0.9486	0.9466	0	143719	0
A2RSQ0_S880	Dennd5b	sp|A2RSQ0|DEN5B_MOUSE	A2RSQ0	LLsQHLKQLLSNQPLtK	0.8141	0	0.8141	0	484.105
A2RSQ0_T820	Dennd5b	sp|A2RSQ0|DEN5B_MOUSE	A2RSQ0	SALWSHLLQFQDREEKQEHLtDSPVALGPER	0.833	0.833	0	98738.2	0
A2RSQ0_T893	Dennd5b	sp|A2RSQ0|DEN5B_MOUSE	A2RSQ0	LLsQHLKQLLSNQPLtK	0.8124	0	0.8124	0	484.105
A2RSY1_S523	Kansl3	sp|A2RSY1|KANL3_MOUSE	A2RSY1	LPTsPSGSEDLSSVSSSPTSSPK	0.4739	0.4739	0	145454	251470
A2RSY1_S532	Kansl3	sp|A2RSY1|KANL3_MOUSE	A2RSY1	LPTSPSGSEDLSsVSSSPTSSPK	0.7602	0.7602	0	320561	0
A2RSY1_S535	Kansl3	sp|A2RSY1|KANL3_MOUSE	A2RSY1	LPTSPSGSEDLSSVSsSPTSSPK;LPTSPSGSEDLSSVSsSPTSsPK;LPTSPSGSEDLSSVSssPTSsPK	0.4997	0	0.4997	0	571017
A2RSY1_S536	Kansl3	sp|A2RSY1|KANL3_MOUSE	A2RSY1	LPTSPSGSEDLSSVSSsPTSSPK;LPTSPSGSEDLSSVSSsPTSsPK;LPTSPSGSEDLSSVSssPTSsPK	0.9542	0.9443	0.9542	693384	730384
A2RSY1_S539	Kansl3	sp|A2RSY1|KANL3_MOUSE	A2RSY1	LPTSPSGSEDLSSVSSSPTssPK	0.3892	0	0	0	0
A2RSY1_S540	Kansl3	sp|A2RSY1|KANL3_MOUSE	A2RSY1	LPTSPSGSEDLSSVSSSPTSsPK;LPTSPSGSEDLSSVSSSPTssPK;LPTSPSGSEDLSSVSSsPTSsPK;LPTSPSGSEDLSSVSsSPTSsPK;LPTSPSGSEDLSSVSssPTSsPK	0.9561	0.9561	0.9526	620911	1.08435e+06
A2RSY1_S770	Kansl3	sp|A2RSY1|KANL3_MOUSE	A2RSY1	TSGLPGsPSPGPAPQATSVK	0.9553	0	0.9553	0	75571.4
A2RSY6_S607	Trmt1l	sp|A2RSY6|TRM1L_MOUSE	A2RSY6	RKsNEMAINLAK	1	1	1	93632.6	197534
A2RTL5_S157	Rsrc2	sp|A2RTL5|RSRC2_MOUSE	A2RTL5	sLSRTPsPPPFR;sLSRtPsPPPFR;sLsRtPSPPPFR	0.9309	0.7618	0.9309	454274	535803
A2RTL5_S159	Rsrc2	sp|A2RTL5|RSRC2_MOUSE	A2RTL5	SLsRTPsPPPFR;SLsRtPSPPPFR;SLsRtPsPPPFR;sLsRtPSPPPFR	0.939	0.939	0.9384	1.00702e+06	1.31e+06
A2RTL5_S163	Rsrc2	sp|A2RTL5|RSRC2_MOUSE	A2RTL5	SLSRtPsPPPFR;SLsRTPsPPPFR;SLsRtPsPPPFR;TPsPPPFR;sLSRTPsPPPFR;sLSRtPsPPPFR;tPsPPPFR	1	1	1	1.42021e+06	1.94731e+06
A2RTL5_S45	Rsrc2	sp|A2RTL5|RSRC2_MOUSE	A2RTL5	ERLNsSENGEDR	0.9627	0.9591	0.9621	161114	185236
A2RTL5_S46	Rsrc2	sp|A2RTL5|RSRC2_MOUSE	A2RTL5	ERLNSsENGEDR	0.9159	0	0	0	0
A2RTL5_T161	Rsrc2	sp|A2RTL5|RSRC2_MOUSE	A2RTL5	SLSRtPsPPPFR;SLsRtPSPPPFR;SLsRtPsPPPFR;sLSRtPsPPPFR;sLsRtPSPPPFR;tPsPPPFR	1	1	1	1.40491e+06	1.94731e+06
A2TJV2_S139	Palm3	sp|A2TJV2|PALM3_MOUSE	A2TJV2	EGPRPLsQSAMEAAPTAPTDVDK;EGPRPLsQSAMEAAPTAPTDVDKR	0.9532	0	0	0	0
A2TJV2_S141	Palm3	sp|A2TJV2|PALM3_MOUSE	A2TJV2	EGPRPLSQsAMEAAPTAPTDVDKR	0.9367	0	0	0	0
A2TJV2_S158	Palm3	sp|A2TJV2|PALM3_MOUSE	A2TJV2	RTsLPDAPVGMSPESPSDPR;RTsLPDAPVGMSPESPSDPREESIAVLPASR;TsLPDAPVGMSPESPSDPR;TsLPDAPVGMSPESPSDPREESIAVLPASR;TsLPDAPVGMSPEsPSDPREESIAVLPASR	0.956	0.4889	0.9515	225898	537319
A2TJV2_S167	Palm3	sp|A2TJV2|PALM3_MOUSE	A2TJV2	TSLPDAPVGMsPESPSDPR;TSLPDAPVGMsPESPSDPREESIAVLPASR	0.9408	0	0.9408	0	68331.5
A2TJV2_S170	Palm3	sp|A2TJV2|PALM3_MOUSE	A2TJV2	TSLPDAPVGMSPEsPSDPR;TSLPDAPVGMSPEsPSDPREESIAVLPASR;TSLPDAPVGMSPEsPsDPREESIAVLPASR;TsLPDAPVGMSPEsPSDPREESIAVLPASR	0.9617	0.9037	0.9318	400812	1.06229e+06
A2TJV2_S172	Palm3	sp|A2TJV2|PALM3_MOUSE	A2TJV2	TSLPDAPVGMSPEsPsDPREESIAVLPASR	0.4915	0	0.4915	0	115546
A2TJV2_S217	Palm3	sp|A2TJV2|PALM3_MOUSE	A2TJV2	PSTEAIGTSSEANGPCPGHSPLPEQLSLGVssVtK	0.4237	0	0	0	0
A2TJV2_S218	Palm3	sp|A2TJV2|PALM3_MOUSE	A2TJV2	PSTEAIGTSSEANGPCPGHSPLPEQLSLGVssVtK	0.4237	0	0	0	0
A2TJV2_S270	Palm3	sp|A2TJV2|PALM3_MOUSE	A2TJV2	QGTSsPELPTWVK	0.9597	0.9549	0.9597	971223	1.34884e+06
A2TJV2_S332	Palm3	sp|A2TJV2|PALM3_MOUSE	A2TJV2	KEEGAsRDsLEGVGQGGPGVEEGSFIWVER	0.9616	0	0.9616	0	59324.1
A2TJV2_S335	Palm3	sp|A2TJV2|PALM3_MOUSE	A2TJV2	EEGASRDsLEGVGQGGPGVEEGSFIWVER;KEEGASRDsLEGVGQGGPGVEEGSFIWVER;KEEGAsRDsLEGVGQGGPGVEEGSFIWVER	0.9616	0.955	0.9616	1.26149e+06	1.90344e+06
A2TJV2_S350	Palm3	sp|A2TJV2|PALM3_MOUSE	A2TJV2	DSLEGVGQGGPGVEEGsFIWVER	0.9639	0	0.9639	0	74334.3
A2TJV2_S451	Palm3	sp|A2TJV2|PALM3_MOUSE	A2TJV2	KDsEGPFPAEIATDEEKWEVK	0.9646	0.963	0.9643	2.29794e+06	2.64732e+06
A2TJV2_S476	Palm3	sp|A2TJV2|PALM3_MOUSE	A2TJV2	TTEGEEsLEVEKGGEAEPVTTEKPLVTEK	0.94	0	0.94	0	63486.9
A2TJV2_S524	Palm3	sp|A2TJV2|PALM3_MOUSE	A2TJV2	GSEMPLDQEKDGEGsLDR;KGSEMPLDQEKDGEGsLDR	0.9596	0	0.9596	0	246009
A2TJV2_S545	Palm3	sp|A2TJV2|PALM3_MOUSE	A2TJV2	TTEILLDGEIGDKSsLDETK	0.9472	0	0	736323	216034
A2TJV2_S594	Palm3	sp|A2TJV2|PALM3_MOUSE	A2TJV2	EADGIEPFSEVDKTsGAKDDVSPEEQGK	0.9479	0	0.9479	0	45598.7
A2TJV2_S87	Palm3	sp|A2TJV2|PALM3_MOUSE	A2TJV2	WLMDGAAEGPERPEEPASKDPQsPEGQAQAR	0.9515	0.9512	0.8993	98811.2	186124
A2TJV2_T220	Palm3	sp|A2TJV2|PALM3_MOUSE	A2TJV2	PSTEAIGTSSEANGPCPGHSPLPEQLSLGVssVtK	0.4237	0	0	0	0
A2TJV2_T461	Palm3	sp|A2TJV2|PALM3_MOUSE	A2TJV2	KDSEGPFPAEIAtDEEKWEVK	0.9627	0	0.9627	709486	166420
A3KFM7_S1058	Chd6	sp|A3KFM7|CHD6_MOUSE	A3KFM7	HYNsFEEDELMEFSELDSDsDERPTR;HYNsFEEDELMEFSELDsDSDERPTR	0.9282	0	0.9282	0	96542.7
A3KFM7_S1068	Chd6	sp|A3KFM7|CHD6_MOUSE	A3KFM7	HYNSFEEDELMEFsELDSDSDERPTR;HYNSFEEDELMEFsELDsDSDERPTR	0.8783	0.8783	0	69655.6	0
A3KFM7_S1072	Chd6	sp|A3KFM7|CHD6_MOUSE	A3KFM7	HYNSFEEDELMEFSELDsDSDERPTR;HYNSFEEDELMEFsELDsDSDERPTR;HYNsFEEDELMEFSELDsDSDERPTR	0.9566	0.952	0.9566	324396	415272
A3KFM7_S1074	Chd6	sp|A3KFM7|CHD6_MOUSE	A3KFM7	HYNsFEEDELMEFSELDSDsDERPTR	0.7535	0	0	0	0
A3KFM7_S1343	Chd6	sp|A3KFM7|CHD6_MOUSE	A3KFM7	GNIDKEDsAEDKLDGLQK	1	1	1	337697	589488
A3KFM7_S1357	Chd6	sp|A3KFM7|CHD6_MOUSE	A3KFM7	QTAsPSDGSDGIFGEK	0.9566	0	0.9566	0	66584.4
A3KFM7_S1373	Chd6	sp|A3KFM7|CHD6_MOUSE	A3KFM7	KDDsQAAQDGSDPDKSPWPVSSALTAR	0.9593	0	0.9593	0	72612.2
A3KFM7_S1865	Chd6	sp|A3KFM7|CHD6_MOUSE	A3KFM7	LILNQsDEEEEENEDETLAIVASATEKPEVLDFPKPTVNIPR	0.963	0.9621	0.9627	1.85179e+06	1.84645e+06
A3KFM7_S21	Chd6	sp|A3KFM7|CHD6_MOUSE	A3KFM7	ALNHsPMSDASVNFDYK	0.9636	0	0.9625	0	315749
A3KFM7_T1876	Chd6	sp|A3KFM7|CHD6_MOUSE	A3KFM7	LILNQSDEEEEENEDEtLAIVASATEKPEVLDFPKPTVNIPR	0.7174	0.7174	0	29215.9	0
A3KGS3_S818	Ralgapa2	sp|A3KGS3|RGPA2_MOUSE	A3KGS3	RsSSPAELELKDDLQQAHGR;RssSPAELELKDDLQQAHGR	0.95	0.796	0.6667	135560	337323
A3KGS3_S819	Ralgapa2	sp|A3KGS3|RGPA2_MOUSE	A3KGS3	RSsSPAELELKDDLQQAHGR;RSssPAELELKDDLQQAHGR;RssSPAELELKDDLQQAHGR;SssPAELELKDDLQQAHGR	0.95	0	0.6667	96783.6	236631
A3KGS3_S820	Ralgapa2	sp|A3KGS3|RGPA2_MOUSE	A3KGS3	RSSsPAELELKDDLQQAHGR;RSssPAELELKDDLQQAHGR;SSsPAELELKDDLQQAHGR;SssPAELELKDDLQQAHGR	0.9409	0.3333	0.6969	755806	439272
A3KGS3_T895	Ralgapa2	sp|A3KGS3|RGPA2_MOUSE	A3KGS3	HWLQLSPtDASNLTDSR	0.4856	0	0.4856	0	54330.2
A3KGV1_S261	Odf2	sp|A3KGV1|ODFP2_MOUSE	A3KGV1	ELLLQKLsTFEETNR	0.9397	0	0	0	0
A3KGV1_S820	Odf2	sp|A3KGV1|ODFP2_MOUSE	A3KGV1	ASYANVFGDAPYTSSYLTsSPIR	0.9583	0.4811	0.9583	865528	536483
A3KGV1_S821	Odf2	sp|A3KGV1|ODFP2_MOUSE	A3KGV1	ASYANVFGDAPYTSSYLTSsPIR	0.325	0.3195	0.325	19764.1	516643
A4Q9E5_S780	Ttll3	sp|A4Q9E5|TTLL3_MOUSE	A4Q9E5	AEsLEHTEKPEPAAVASVSGK	0.953	0	0	48004	0
A6H5X4_S169	Phf11	sp|A6H5X4|PHF11_MOUSE	A6H5X4	RLsSGPPAQPK	0.9568	0	0	0	0
A6H619_S1041	Phrf1	sp|A6H619|PHRF1_MOUSE	A6H619	DRTsRsVsPVAEEHTR	0.722	0	0	52521.8	73612.9
A6H619_S1043	Phrf1	sp|A6H619|PHRF1_MOUSE	A6H619	DRTsRsVsPVAEEHTR;sVsPVAEEHTR	0.961	0	0.961	52521.8	98997.4
A6H619_S1045	Phrf1	sp|A6H619|PHRF1_MOUSE	A6H619	DRTsRsVsPVAEEHTR;sVsPVAEEHTR	0.961	0	0.961	52521.8	98997.4
A6H619_S1169	Phrf1	sp|A6H619|PHRF1_MOUSE	A6H619	sRSPSLEHRPR;sRSPsLEHRPR;sRsPSLEHRPR	0.9442	0.9392	0	168378	0
A6H619_S1171	Phrf1	sp|A6H619|PHRF1_MOUSE	A6H619	SRsPSLEHRPR;SRsPsLEHRPR;sRsPSLEHRPR	0.9588	0.9588	0.7286	364729	63436.7
A6H619_S1173	Phrf1	sp|A6H619|PHRF1_MOUSE	A6H619	SRsPsLEHRPR;sRSPsLEHRPR	0.956	0.9401	0	57999.4	0
A6H619_S13	Phrf1	sp|A6H619|PHRF1_MOUSE	A6H619	MDDDNLDELVAHsPGPDGPPR	1	1	0	602892	514987
A6H619_S1379	Phrf1	sp|A6H619|PHRF1_MOUSE	A6H619	QDTVEITTTTPSTPAVVPMTKDsPVLSAR	0.8966	0	0.8966	0	90003.4
A6H619_S447	Phrf1	sp|A6H619|PHRF1_MOUSE	A6H619	ADIGAASLSLFGDPYELDPFDsNEEQSADPPSPLsAK;ADIGAASLSLFGDPYELDPFDsNEEQSADPPsPLSAK	0.9537	0.9537	0	47085.7	0
A6H619_S457	Phrf1	sp|A6H619|PHRF1_MOUSE	A6H619	ADIGAASLSLFGDPYELDPFDSNEEQSADPPsPLsAK;ADIGAASLSLFGDPYELDPFDsNEEQSADPPsPLSAK	0.9537	0.9537	0.4801	47085.7	18520.6
A6H619_S460	Phrf1	sp|A6H619|PHRF1_MOUSE	A6H619	ADIGAASLSLFGDPYELDPFDSNEEQSADPPsPLsAK;ADIGAASLSLFGDPYELDPFDsNEEQSADPPSPLsAK	0.8264	0	0.4801	0	18520.6
A6H619_S841	Phrf1	sp|A6H619|PHRF1_MOUSE	A6H619	SEIYDPFDPTGSDSsPPSSSPESLGPGLLPSEITR	0.4727	0	0.4727	0	17061.5
A6H619_S844	Phrf1	sp|A6H619|PHRF1_MOUSE	A6H619	SEIYDPFDPTGSDSSPPsssPESLGPGLLPSEITR	0.5501	0.5501	0	18382.4	0
A6H619_S845	Phrf1	sp|A6H619|PHRF1_MOUSE	A6H619	SEIYDPFDPTGSDSSPPSsSPESLGPGLLPSEITR;SEIYDPFDPTGSDSSPPSssPEsLGPGLLPSEITR;SEIYDPFDPTGSDSSPPsssPESLGPGLLPSEITR	0.5534	0.5534	0	35446.6	0
A6H619_S846	Phrf1	sp|A6H619|PHRF1_MOUSE	A6H619	SEIYDPFDPTGSDSSPPSssPEsLGPGLLPSEITR;SEIYDPFDPTGSDSSPPsssPESLGPGLLPSEITR	0.5534	0.5534	0	35446.6	0
A6H619_S849	Phrf1	sp|A6H619|PHRF1_MOUSE	A6H619	SEIYDPFDPTGSDSSPPSssPEsLGPGLLPSEITR	0.7828	0.7828	0	17064.2	0
A6H619_S867	Phrf1	sp|A6H619|PHRF1_MOUSE	A6H619	TISINsPKAPAFQTVR	0.9249	0	0	20432.6	0
A6H619_S919	Phrf1	sp|A6H619|PHRF1_MOUSE	A6H619	GSAEGTsDLEQEGLGEIEPTEIR	0.941	0	0.941	127880	564828
A6H6A9_S118	Rabgap1l	sp|A6H6A9|RBG1L_MOUSE	A6H6A9	PsSPSRFPEEDSVLFNK	0.9521	0.9398	0.4906	286372	202167
A6H6A9_S119	Rabgap1l	sp|A6H6A9|RBG1L_MOUSE	A6H6A9	PSsPSRFPEEDSVLFNK	0.9599	0.9599	0	499158	390418
A6H8H2_S1058	Dennd4c	sp|A6H8H2|DEN4C_MOUSE	A6H8H2	KSsLDLNSSEMAIMMGADAK;SsLDLNSSEMAIMMGADAK	0.9577	0	0	488527	0
A6H8H2_S1221	Dennd4c	sp|A6H8H2|DEN4C_MOUSE	A6H8H2	TSDSEDKLFsPVISR	0.9609	0.9609	0.9495	297669	220656
A6H8H2_S1240	Dennd4c	sp|A6H8H2|DEN4C_MOUSE	A6H8H2	NLADEIESYMNLKsPLGSK	0.9616	0.959	0.9258	228375	227586
A6H8H2_S1244	Dennd4c	sp|A6H8H2|DEN4C_MOUSE	A6H8H2	NLADEIESYMNLKSPLGsK	0.4472	0	0	0	0
A6H8H2_S1293	Dennd4c	sp|A6H8H2|DEN4C_MOUSE	A6H8H2	DSTETEKSsPAVSSSK	0.4815	0.4815	0	93698.2	0
A6H8H2_S1321	Dennd4c	sp|A6H8H2|DEN4C_MOUSE	A6H8H2	STsLSALVR	0.9572	0	0	0	0
A6H8H2_S1329	Dennd4c	sp|A6H8H2|DEN4C_MOUSE	A6H8H2	SsPNSSLGSVVNSLSGLK	0.9399	0	0	79044.4	59073.2
A6H8H2_S1340	Dennd4c	sp|A6H8H2|DEN4C_MOUSE	A6H8H2	SSPNSSLGSVVNsLSGLKLDNILSGPK	0.8403	0.4758	0	46239.4	0
A6H8H2_S1342	Dennd4c	sp|A6H8H2|DEN4C_MOUSE	A6H8H2	SSPNSSLGSVVNSLsGLK;SSPNSSLGSVVNSLsGLKLDNILSGPK	0.9621	0.8268	0	45500.8	0
A6H8H2_S1635	Dennd4c	sp|A6H8H2|DEN4C_MOUSE	A6H8H2	sHSVGGPLQNIDFSQRPFHGVStVSLPSSLQEDVDHLGK	0.8074	0	0	0	0
A6H8H2_S1637	Dennd4c	sp|A6H8H2|DEN4C_MOUSE	A6H8H2	SHsVGGPLQNIDFSQR;SHsVGGPLQNIDFSQRPFHGVSTVSLPSSLQEDVDHLGK;SHsVGGPLQNIDFSQRPFHGVSTVSLPSsLQEDVDHLGK;SHsVGGPLQNIDFSQRPFHGVSTVSLPsSLQEDVDHLGK;SHsVGGPLQNIDFSQRPFHGVSTVsLPSSLQEDVDHLGK;SHsVGGPLQNIDFSQRPFHGVsTVsLPSSLQEDVDHLGK	0.9546	0.9546	0.9536	475387	964517
A6H8H2_S1648	Dennd4c	sp|A6H8H2|DEN4C_MOUSE	A6H8H2	SHSVGGPLQNIDFsQRPFHGVSTVsLPSSLQEDVDHLGK	0.421	0	0	0	0
A6H8H2_S1656	Dennd4c	sp|A6H8H2|DEN4C_MOUSE	A6H8H2	SHSVGGPLQNIDFSQRPFHGVstVsLPSSLQEDVDHLGK;SHsVGGPLQNIDFSQRPFHGVsTVsLPSSLQEDVDHLGK	0.785	0	0	0	0
A6H8H2_S1659	Dennd4c	sp|A6H8H2|DEN4C_MOUSE	A6H8H2	SHSVGGPLQNIDFSQRPFHGVSTVsLPSSLQEDVDHLGK;SHSVGGPLQNIDFSQRPFHGVStVsLPSSLQEDVDHLGK;SHSVGGPLQNIDFSQRPFHGVstVsLPSSLQEDVDHLGK;SHSVGGPLQNIDFsQRPFHGVSTVsLPSSLQEDVDHLGK;SHsVGGPLQNIDFSQRPFHGVSTVsLPSSLQEDVDHLGK;SHsVGGPLQNIDFSQRPFHGVsTVsLPSSLQEDVDHLGK	0.7717	0.2362	0.4821	287603	802497
A6H8H2_S1662	Dennd4c	sp|A6H8H2|DEN4C_MOUSE	A6H8H2	SHsVGGPLQNIDFSQRPFHGVSTVSLPsSLQEDVDHLGK	0.789	0	0.789	0	45980.2
A6H8H2_S1663	Dennd4c	sp|A6H8H2|DEN4C_MOUSE	A6H8H2	SHsVGGPLQNIDFSQRPFHGVSTVSLPSsLQEDVDHLGK	0.6879	0	0	0	0
A6H8H2_S720	Dennd4c	sp|A6H8H2|DEN4C_MOUSE	A6H8H2	LFDsPQKLK	1	1	0	267589	0
A6H8H2_S740	Dennd4c	sp|A6H8H2|DEN4C_MOUSE	A6H8H2	HPPGSSITNsPALMAK	0.9623	0	0	1.60273e+06	590836
A6H8H2_S971	Dennd4c	sp|A6H8H2|DEN4C_MOUSE	A6H8H2	HLQPTPEPQsPTEPPAWGSSIVK;HLQPtPEPQsPTEPPAWGSSIVK	0.9634	0.9616	0.9596	3.96244e+06	4.28533e+06
A6H8H2_S987	Dennd4c	sp|A6H8H2|DEN4C_MOUSE	A6H8H2	VPsGLFDTNNR	0.9648	0.9638	0.9645	178316	409005
A6H8H2_S997	Dennd4c	sp|A6H8H2|DEN4C_MOUSE	A6H8H2	VPSGLFDTNNRTsTGSTSTVLFSTQAPVEDAVFSEVTNFKK	0.4323	0	0.4323	58049.1	87467.9
A6H8H2_T1657	Dennd4c	sp|A6H8H2|DEN4C_MOUSE	A6H8H2	PFHGVStVSLPSSLQEDVDHLGK;SHSVGGPLQNIDFSQRPFHGVStVsLPSSLQEDVDHLGK;SHSVGGPLQNIDFSQRPFHGVstVsLPSSLQEDVDHLGK;sHSVGGPLQNIDFSQRPFHGVStVSLPSSLQEDVDHLGK	0.8417	0	0.4821	0	506842
A6H8H2_T738	Dennd4c	sp|A6H8H2|DEN4C_MOUSE	A6H8H2	HPPGSSItNSPALMAK	0.9468	0.4862	0	1.47227e+06	0
A6H8H2_T966	Dennd4c	sp|A6H8H2|DEN4C_MOUSE	A6H8H2	HLQPtPEPQSPTEPPAWGSSIVK;HLQPtPEPQSPtEPPAWGSSIVK;HLQPtPEPQsPTEPPAWGSSIVK	0.9635	0.9498	0.9501	1.62014e+06	296240
A6H8H2_T973	Dennd4c	sp|A6H8H2|DEN4C_MOUSE	A6H8H2	HLQPtPEPQSPtEPPAWGSSIVK	0.941	0	0	0	0
A6H8H2_T992	Dennd4c	sp|A6H8H2|DEN4C_MOUSE	A6H8H2	VPSGLFDtNNRTSTGSTSTVLFSTQAPVEDAVFSEVTNFKK	0.6246	0	0.6246	0	72635.6
A6PWY4_S136	Wdr76	sp|A6PWY4|WDR76_MOUSE	A6PWY4	RTSDSATLsVDAESsDEDSAPGLDDFSGLSPYER	0.7232	0	0.5511	0	48782
A6PWY4_S141	Wdr76	sp|A6PWY4|WDR76_MOUSE	A6PWY4	TSDSATLSVDAEssDEDSAPGLDDFSGLSPYER	0.9606	0.9577	0.9606	22978.5	86623.7
A6PWY4_S142	Wdr76	sp|A6PWY4|WDR76_MOUSE	A6PWY4	RTSDSATLsVDAESsDEDSAPGLDDFSGLSPYER;TSDSATLSVDAEssDEDSAPGLDDFSGLSPYER	0.9606	0.9577	0.9606	22978.5	135406
A6PWY4_T236	Wdr76	sp|A6PWY4|WDR76_MOUSE	A6PWY4	VDPLGVSLPASPTQPtLVEEEENPLLPPGPLEMIPENQDDSSELLK	0.3265	0.3265	0	34226.6	0
A6X919_S23	Dpy19l1	sp|A6X919|D19L1_MOUSE	A6X919	SsPPPLSGASEVDAGELGSER;SsPPPLSGASEVDAGELGsERTPPsPGRR	0.921	0.4889	0.5713	678694	904550
A6X919_S40	Dpy19l1	sp|A6X919|D19L1_MOUSE	A6X919	SSPPPLSGASEVDAGELGsERtPPsPGRR;SsPPPLSGASEVDAGELGsERTPPsPGRR	0.5934	0	0.5934	0	103297
A6X919_S46	Dpy19l1	sp|A6X919|D19L1_MOUSE	A6X919	SSPPPLSGASEVDAGELGsERtPPsPGRR;SsPPPLSGASEVDAGELGsERTPPsPGRR	0.6773	0	0.6773	0	103297
A6X919_T43	Dpy19l1	sp|A6X919|D19L1_MOUSE	A6X919	SSPPPLSGASEVDAGELGsERtPPsPGRR	0.5694	0	0	0	0
A6X942_S276	Sh2d4b	sp|A6X942|SH24B_MOUSE	A6X942	LYHQLPDTsPPSPLTGPDR	0.4876	0.4876	0	63728.4	0
A6X942_S279	Sh2d4b	sp|A6X942|SH24B_MOUSE	A6X942	LYHQLPDTSPPsPLTGPDR	0.9631	0.9627	0	322701	0
A6X942_T282	Sh2d4b	sp|A6X942|SH24B_MOUSE	A6X942	LYHQLPDTSPPSPLtGPDR	0.3205	0	0	0	0
A8C756_S861	Thada	sp|A8C756|THADA_MOUSE	A8C756	QDALPAVLSASsPQQLTR	0.9541	0.9541	0	182801	162605
A8Y5H7_S586	Sec14l1	sp|A8Y5H7|S14L1_MOUSE	A8Y5H7	DSLGAHSITsPGGNNVQLIDK	0.9404	0.9404	0	401920	183518
A8Y5H7_T234	Sec14l1	sp|A8Y5H7|S14L1_MOUSE	A8Y5H7	NQVTSAAVLVPDAAAVMEGLSGENLSSPGTASEPVVGtPDDKLDADYIK	0.9527	0	0	0	0
B1AQJ2_S543	Usp36	sp|B1AQJ2|UBP36_MOUSE	B1AQJ2	SAPLQsLTTSPTTSQGSPGTGESR	0.45	0	0	0	0
B1AQJ2_S547	Usp36	sp|B1AQJ2|UBP36_MOUSE	B1AQJ2	KSAPLQSLTTsPTTSQGSPGTGESR;SAPLQSLTTsPTTSQGSPGTGESR	0.9512	0	0.286	39598.2	246161
B1AQJ2_S554	Usp36	sp|B1AQJ2|UBP36_MOUSE	B1AQJ2	KSAPLQSLTTSPTTSQGsPGTGESR	0.1605	0	0	0	0
B1AQJ2_S578	Usp36	sp|B1AQJ2|UBP36_MOUSE	B1AQJ2	DTIFSTsPK	0.9281	0	0	0	39810.7
B1AQJ2_S606	Usp36	sp|B1AQJ2|UBP36_MOUSE	B1AQJ2	LKGEGSGVDLEKGDsSSSSPEHSASSDPAK;LKGEGSGVDLEKGDsSSssPEHSASSDPAK	0.7739	0	0.7068	0	71930.6
B1AQJ2_S608	Usp36	sp|B1AQJ2|UBP36_MOUSE	B1AQJ2	LKGEGSGVDLEKGDSSsSSPEHSASSDPAK	0.6403	0	0.6403	0	76592.8
B1AQJ2_S609	Usp36	sp|B1AQJ2|UBP36_MOUSE	B1AQJ2	LKGEGSGVDLEKGDsSSssPEHSASSDPAK	0.553	0	0.553	0	71930.6
B1AQJ2_S610	Usp36	sp|B1AQJ2|UBP36_MOUSE	B1AQJ2	GDSSSSsPEHSASSDPAK;LKGEGSGVDLEKGDSSSSsPEHSASSDPAK;LKGEGSGVDLEKGDsSSssPEHSASSDPAK	0.9505	0	0.9505	473272	589845
B1AQJ2_S617	Usp36	sp|B1AQJ2|UBP36_MOUSE	B1AQJ2	LKGEGSGVDLEKGDSSSSSPEHSASsDPAK	0.1247	0.1247	0	61082.2	0
B1AQJ2_S663	Usp36	sp|B1AQJ2|UBP36_MOUSE	B1AQJ2	LKsPALSSTTTEPTSLMSPPPAK	0.8647	0	0	0	0
B1AQJ2_S667	Usp36	sp|B1AQJ2|UBP36_MOUSE	B1AQJ2	LKSPALsSTTTEPTSLMSPPPAK	0.3	0	0	0	0
B1AQJ2_S675	Usp36	sp|B1AQJ2|UBP36_MOUSE	B1AQJ2	LKSPALSSTTTEPTsLMSPPPAK;SPALSSTTTEPTsLMSPPPAK;SPALSSTTTEPTsLMSPPPAKK	0.922	0.888	0.4716	467055	290870
B1AQJ2_S678	Usp36	sp|B1AQJ2|UBP36_MOUSE	B1AQJ2	LKSPALSSTTTEPTSLMsPPPAK;SPALSSTTTEPTSLMsPPPAK;SPALSSTTTEPTSLMsPPPAKK	0.9626	0	0.9449	535102	1.8537e+06
B1AQJ2_S799	Usp36	sp|B1AQJ2|UBP36_MOUSE	B1AQJ2	PSAWTPLPQVNGHFTSHLHQLPEASEALHsPSK	0.9493	0	0	225337	87771
B1AQJ2_S801	Usp36	sp|B1AQJ2|UBP36_MOUSE	B1AQJ2	PSAWTPLPQVNGHFTSHLHQLPEASEALHSPsK	0.8476	0.8243	0.8476	0	112334
B1AQJ2_T518	Usp36	sp|B1AQJ2|UBP36_MOUSE	B1AQJ2	LtPTPTHMPTILDEPGKK	0.9628	0.9628	0.9616	57406.6	182034
B1AQJ2_T671	Usp36	sp|B1AQJ2|UBP36_MOUSE	B1AQJ2	LKSPALSSTTtEPTSLMSPPPAK;SPALSSTTtEPTSLMSPPPAKK	0.4683	0.4683	0	143650	0
B1AQJ2_T734	Usp36	sp|B1AQJ2|UBP36_MOUSE	B1AQJ2	tRTAAPAPR	0.5465	0	0	0	0
B1AVY7_S1145	Kif16b	sp|B1AVY7|KI16B_MOUSE	B1AVY7	AIGDANHTPADVMKsNEELHNGTTQR	0.9297	0	0	0	0
B1AVY7_S398	Kif16b	sp|B1AVY7|KI16B_MOUSE	B1AVY7	TLLAQGNQIALLDsPTALSMEEK	0.9615	0.961	0.9513	235666	159657
B1AVZ0_S25	Uprt	sp|B1AVZ0|UPP_MOUSE	B1AVZ0	QVNSTSSPsPEHLLAEDR	0.9623	0.961	0.9623	58875.4	89197.7
B1AWL2_S1083	Znf462	sp|B1AWL2|ZN462_MOUSE	B1AWL2	GSALSQLSFEVGAPMsPK;TMRMVSVDRGsALSQLSFEVGAPMsPK	0.9635	0	0.9625	1006203	2018941
B1AWL2_S1159	Znf462	sp|B1AWL2|ZN462_MOUSE	B1AWL2	GAEGLQDsPRPPAPLQLNSSER	0.964	0.963	0.9617	243452	930191
B1AWL2_S1345	Znf462	sp|B1AWL2|ZN462_MOUSE	B1AWL2	LWAGPDPsSPTLTMSAEAK	0.5997	0.5997	0.2486	2.49559e+06	0
B1AWL2_S1346	Znf462	sp|B1AWL2|ZN462_MOUSE	B1AWL2	LWAGPDPSsPTLTMSAEAK	0.9622	0	0.9618	2.66548e+06	3.92032e+06
B1AWL2_S1548	Znf462	sp|B1AWL2|ZN462_MOUSE	B1AWL2	VTAEDFVHDVEQSADIsQNDVEETSR	0.9633	0.9574	0.9619	95486.3	129605
B1AWL2_S1598	Znf462	sp|B1AWL2|ZN462_MOUSE	B1AWL2	YHNQPEFDVFsPPPPK	0.9617	0	0.9617	0	43101.7
B1AWL2_S1736	Znf462	sp|B1AWL2|ZN462_MOUSE	B1AWL2	VIIPsPPKDDSPQLSEELR;VIIPsPPKDDSPQLSEELRR;VIIPsPPKDDSPQLsEELRR;VIIPsPPKDDsPQLSEELRR	0.9642	0.9634	0.9638	5.79384e+06	6.9711e+06
B1AWL2_S1742	Znf462	sp|B1AWL2|ZN462_MOUSE	B1AWL2	VIIPsPPKDDsPQLSEELRR	0.938	0	0	0	0
B1AWL2_S1746	Znf462	sp|B1AWL2|ZN462_MOUSE	B1AWL2	VIIPsPPKDDSPQLsEELRR	0.6568	0	0	0	0
B1AWL2_S1816	Znf462	sp|B1AWL2|ZN462_MOUSE	B1AWL2	LGGYFTAVYADEHEKPPLMEEEERsSFER	0.9018	0	0.4813	0	116766
B1AWL2_S1817	Znf462	sp|B1AWL2|ZN462_MOUSE	B1AWL2	LGGYFTAVYADEHEKPPLMEEEERSsFER	0.5788	0	0	108121	123046
B1AWL2_S2130	Znf462	sp|B1AWL2|ZN462_MOUSE	B1AWL2	ATPAEEVEDsNDsSYsEPPDVQQQLNHYQSAALAR	0.6657	0	0.5855	0	74581.4
B1AWL2_S2133	Znf462	sp|B1AWL2|ZN462_MOUSE	B1AWL2	ATPAEEVEDsNDsSYsEPPDVQQQLNHYQSAALAR	0.6653	0	0.5855	0	74581.4
B1AWL2_S2134	Znf462	sp|B1AWL2|ZN462_MOUSE	B1AWL2	ATPAEEVEDSNDSsysEPPDVQQQLNHYQSAALAR	0.5118	0	0.5118	0	73222.2
B1AWL2_S2136	Znf462	sp|B1AWL2|ZN462_MOUSE	B1AWL2	ATPAEEVEDSNDSSysEPPDVQQQLNHYQSAALAR;ATPAEEVEDSNDSsysEPPDVQQQLNHYQSAALAR;ATPAEEVEDsNDsSYsEPPDVQQQLNHYQSAALAR	0.6123	0	0.6123	0	256654
B1AWL2_S2158	Znf462	sp|B1AWL2|ZN462_MOUSE	B1AWL2	sRVSPVPPSGTAAGTEQK	0.7885	0.4288	0.7885	28966.3	144316
B1AWL2_S2161	Znf462	sp|B1AWL2|ZN462_MOUSE	B1AWL2	SRVsPVPPSGTAAGTEQK	0.9235	0	0.9235	0	164322
B1AWL2_S2454	Znf462	sp|B1AWL2|ZN462_MOUSE	B1AWL2	EMVEESMQLPsIEAKEDDEPIGIDFPLK	0.9492	0	0.9492	0	37667.4
B1AWL2_S351	Znf462	sp|B1AWL2|ZN462_MOUSE	B1AWL2	PKsPHNSGLVNLTER;sPHNSGLVNLTER	0.9629	0.962	0.9629	283088	471939
B1AWL2_S681	Znf462	sp|B1AWL2|ZN462_MOUSE	B1AWL2	KLASDFPLDLsPVK;KLASDFPLDLsPVKK;LASDFPLDLsPVK;LASDFPLDLsPVKK;LASDFPLDLsPVKKR	0.9647	0.9621	0.9611	2874709	3.97507e+06
B1AWL2_T1000	Znf462	sp|B1AWL2|ZN462_MOUSE	B1AWL2	GGGLPATFNKNtPPK	0.964	0	0.9632	971064	1.38634e+06
B1AWL2_Y2135	Znf462	sp|B1AWL2|ZN462_MOUSE	B1AWL2	ATPAEEVEDSNDSSysEPPDVQQQLNHYQSAALAR;ATPAEEVEDSNDSsysEPPDVQQQLNHYQSAALAR	0.6123	0	0.6123	0	182072
B1AX39_S117	Zcchc7	sp|B1AX39|ZCHC7_MOUSE	B1AX39	NIEVQAEEKTQsPATSHSNK	0.9425	0.9377	0	203538	0
B1AX39_T115	Zcchc7	sp|B1AX39|ZCHC7_MOUSE	B1AX39	NIEVQAEEKtQSPATSHSNK	0.7854	0	0.7854	0	134449
B1AXD8_S18	Akirin2	sp|B1AXD8|AKIR2_MOUSE	B1AXD8	TLDFDPLLsPAsPKR	0.9656	0	0.9622	0	153848
B1AXD8_S21	Akirin2	sp|B1AXD8|AKIR2_MOUSE	B1AXD8	RTLDFDPLLSPAsPK;RTLDFDPLLSPAsPKR;TLDFDPLLSPAsPK;TLDFDPLLSPAsPKR;TLDFDPLLsPAsPKR	0.9656	0.9617	0.9622	917831	1593002
B1AXH1_S1067	Nhsl2	sp|B1AXH1|NHSL2_MOUSE	B1AXH1	GVTSPLHTDTEKEAIsPGR	0.9264	0	0	0	0
B1AXH1_S341	Nhsl2	sp|B1AXH1|NHSL2_MOUSE	B1AXH1	FPSLTsPGLR	0.383	0	0	45380.6	0
B1AXH1_T812	Nhsl2	sp|B1AXH1|NHSL2_MOUSE	B1AXH1	LAQKtSPNQPIMPMVTQSDLR;tSPNQPIMPMVTQSDLR	0.96	0.96	0	75861.8	0
B1AY10_S122	Nfx1	sp|B1AY10|NFX1_MOUSE	B1AY10	KAQGLsEQTSDTSSLEsVARSESGTNPR	0.8626	0	0.8626	0	26037.9
B1AY10_S126	Nfx1	sp|B1AY10|NFX1_MOUSE	B1AY10	AQGLSEQTsDTSSLESVAR;AQGLSEQTsDTSsLESVAR;KAQGLSEQTsDTSSLESVAR	0.9582	0.9582	0.9254	217921	63090.7
B1AY10_S129	Nfx1	sp|B1AY10|NFX1_MOUSE	B1AY10	AQGLSEQTSDtssLESVAR	0.7938	0	0	0	0
B1AY10_S130	Nfx1	sp|B1AY10|NFX1_MOUSE	B1AY10	AQGLSEQTSDTSsLESVAR;AQGLSEQTSDtssLESVAR;AQGLSEQTsDTSsLESVAR;KAQGLSEQTSDTSsLESVAR	0.9564	0.8661	0.9487	90408	37204.8
B1AY10_S133	Nfx1	sp|B1AY10|NFX1_MOUSE	B1AY10	KAQGLsEQTSDTSSLEsVARSESGTNPR	0.8574	0	0.8574	0	26037.9
B1AY10_S147	Nfx1	sp|B1AY10|NFX1_MOUSE	B1AY10	EHsPSESEKEVVIADPR	0.9632	0.9621	0.9632	1.03923e+06	1.03163e+06
B1AY10_S194	Nfx1	sp|B1AY10|NFX1_MOUSE	B1AY10	SEWGNRMsPK	0.899	0.899	0	94447.2	0
B1AY10_S81	Nfx1	sp|B1AY10|NFX1_MOUSE	B1AY10	PKsPQGFFQSSNK;sPQGFFQSSNK	0.9637	0.9635	0.9637	262812	185880
B1AY10_T128	Nfx1	sp|B1AY10|NFX1_MOUSE	B1AY10	AQGLSEQTSDtSSLESVAR;AQGLSEQTSDtssLESVAR	0.7831	0	0.7831	0	72692.9
B1AY13_S1132	Usp24	sp|B1AY13|UBP24_MOUSE	B1AY13	TLLSETssQSSKSPsLSSK	0.4045	0	0	0	0
B1AY13_S1133	Usp24	sp|B1AY13|UBP24_MOUSE	B1AY13	TLLSETssQSSKSPsLSSK	0.4045	0	0	0	0
B1AY13_S1136	Usp24	sp|B1AY13|UBP24_MOUSE	B1AY13	TLLSETSSQSsKSPSLSSK	0.9487	0	0.9487	0	71748.8
B1AY13_S1138	Usp24	sp|B1AY13|UBP24_MOUSE	B1AY13	KTLLSETSSQSSKsPSLSSK;TLLSETSSQSSKsPSLSSK	0.962	0	0.9599	2526165	1.51219e+06
B1AY13_S1140	Usp24	sp|B1AY13|UBP24_MOUSE	B1AY13	TLLSETssQSSKSPsLSSK	0.5561	0	0	0	0
B1AY13_S1607	Usp24	sp|B1AY13|UBP24_MOUSE	B1AY13	IIVNsHSPASSAAISQQDFHPK	0.9277	0.9277	0.8119	42692.6	491633
B1AY13_S1609	Usp24	sp|B1AY13|UBP24_MOUSE	B1AY13	IIVNSHsPASSAAISQQDFHPK	0.9599	0	0	888196	495668
B1AY13_S1612	Usp24	sp|B1AY13|UBP24_MOUSE	B1AY13	IIVNSHSPAsSAAISQQDFHPK	0.9239	0	0.7642	0	218975
B1AY13_S2044	Usp24	sp|B1AY13|UBP24_MOUSE	B1AY13	VSDQNsPVLPK	0.9597	0.9597	0.9587	418600	460033
B1AY13_S2074	Usp24	sp|B1AY13|UBP24_MOUSE	B1AY13	QEAEDLSLSAPSSPEIsPQSSPR;QEAEDLSLSAPSSPEIsPQSsPRPHRPNNDR	0.9553	0	0.9553	137568	344842
B1AY13_S2078	Usp24	sp|B1AY13|UBP24_MOUSE	B1AY13	QEAEDLSLSAPSSPEIsPQSsPRPHRPNNDR	0.6387	0	0.5584	0	59977.6
B1AY13_S2558	Usp24	sp|B1AY13|UBP24_MOUSE	B1AY13	TIsAQDTLAYATALLNEK;TIsAQDTLAYATALLNEKEQSGSSNGSESSPANENGER	0.9612	0.9578	0.9601	243234	198234
B1AY13_S2579	Usp24	sp|B1AY13|UBP24_MOUSE	B1AY13	TISAQDTLAYATALLNEKEQSGSsNGSESSPANENGER	0.2365	0	0.2365	0	34885.1
B1AY13_S2585	Usp24	sp|B1AY13|UBP24_MOUSE	B1AY13	EQSGSSNGSESsPANENGER;TISAQDTLAYATALLNEKEQSGSSNGSESsPANENGER	0.9415	0.2972	0.3415	41139.8	34900.8
B1AY13_S2601	Usp24	sp|B1AY13|UBP24_MOUSE	B1AY13	HLQQGSEsPMMIGELR;HLQQGSEsPMMIGELRSDLDDVDP	0.9576	0.9576	0	1.31659e+06	736809
B1AY13_S62	Usp24	sp|B1AY13|UBP24_MOUSE	B1AY13	NDINEAVALLTNERPGLDYGGYEPMDSGGPsPGPGGGPR	0.9635	0.959	0.9627	269332	212345
B1AY13_S911	Usp24	sp|B1AY13|UBP24_MOUSE	B1AY13	MLTATAMPTVATSVQsPYR	0.9598	0.9598	0.9595	88406.2	56370.5
B1AY13_T2556	Usp24	sp|B1AY13|UBP24_MOUSE	B1AY13	tISAQDTLAYATALLNEK	0.9361	0.4847	0.4822	27632.5	26976.5
B1AYB6_S264	Mbd5	sp|B1AYB6|MBD5_MOUSE	B1AYB6	NNPGFHGAPNSsPIHLNR	0.9519	0	0.9396	58503.8	112051
B1AZA5_S12	Tmem245	sp|B1AZA5|TM245_MOUSE	B1AZA5	GGPAEAPsPRGsPRPESR	0.9642	0.9107	0.961	32923	76348.1
B1AZA5_S16	Tmem245	sp|B1AZA5|TM245_MOUSE	B1AZA5	GGPAEAPsPRGsPRPESR	0.9642	0.9112	0.961	32923	76348.1
B1AZI6_S1210	Thoc2	sp|B1AZI6|THOC2_MOUSE	B1AZI6	NAVASVQNGPGGGTSsSSIGNASKSDESGAEETDKSR	0.7493	0	0	0	0
B1AZI6_S1212	Thoc2	sp|B1AZI6|THOC2_MOUSE	B1AZI6	NAVASVQNGPGGGTSSSsIGNASKSDESGAEETDKSR	0.242	0	0	29300.8	19088.4
B1AZI6_S1217	Thoc2	sp|B1AZI6|THOC2_MOUSE	B1AZI6	NAVASVQNGPGGGTSSSSIGNAsKSDESGAEETDKSR;NAVASVQNGPGGGTSSSSIGNAsKsDESGAEETDKSR	0.9341	0.8749	0.9341	412973	276880
B1AZI6_S1219	Thoc2	sp|B1AZI6|THOC2_MOUSE	B1AZI6	NAVASVQNGPGGGTSSSSIGNASKsDESGAEETDKSR;NAVASVQNGPGGGTSSSSIGNASKsDEsGAEETDKSR;NAVASVQNGPGGGTSSSSIGNAsKsDESGAEETDKSR;sDESGAEETDKSR	0.8857	0.8857	0	223006	490640
B1AZI6_S1222	Thoc2	sp|B1AZI6|THOC2_MOUSE	B1AZI6	NAVASVQNGPGGGTSSSSIGNASKSDEsGAEETDKSR;NAVASVQNGPGGGTSSSSIGNASKsDEsGAEETDKSR;SDEsGAEETDKSR	0.9607	0.8522	0.9371	30922.1	231352
B1AZI6_S1230	Thoc2	sp|B1AZI6|THOC2_MOUSE	B1AZI6	NAVASVQNGPGGGTSSSSIGNASKSDESGAEEtDKsR	0.5537	0	0.5537	0	28495.6
B1AZI6_S1388	Thoc2	sp|B1AZI6|THOC2_MOUSE	B1AZI6	GGEKTPVsGSLKsPVPR	0.5231	0	0.5231	0	1.17492e+06
B1AZI6_S1393	Thoc2	sp|B1AZI6|THOC2_MOUSE	B1AZI6	GGEKTPVsGSLKsPVPR;GGEKtPVSGSLKsPVPR;TPVSGSLKsPVPR	0.9556	0.9519	0.9556	761377	4657633
B1AZI6_S1417	Thoc2	sp|B1AZI6|THOC2_MOUSE	B1AZI6	IDSHPsPSHSSTVK;KIDSHPsPSHSSTVK;RKIDSHPsPSHSSTVK	0.958	0.958	0.957	3495987	2.21221e+06
B1AZI6_S1486	Thoc2	sp|B1AZI6|THOC2_MOUSE	B1AZI6	DHsNNDREVPPDITK;DHsNNDREVPPDITKR	0.9641	0.9631	0.9641	626034	729147
B1AZI6_T1227	Thoc2	sp|B1AZI6|THOC2_MOUSE	B1AZI6	NAVASVQNGPGGGTSSSSIGNASKSDESGAEEtDKsR	0.6167	0	0.6167	0	28495.6
B1AZI6_T1385	Thoc2	sp|B1AZI6|THOC2_MOUSE	B1AZI6	GGEKtPVSGSLKsPVPR	0.9509	0.9362	0.9509	0	2841767
B1AZP2_S13	Dlgap4	sp|B1AZP2|DLGP4_MOUSE	B1AZP2	HLsDSLDPPHEPLFAGPDR	0.9551	0	0.9551	0	256517
B1AZP2_S15	Dlgap4	sp|B1AZP2|DLGP4_MOUSE	B1AZP2	HLSDsLDPPHEPLFAGPDR	0.9048	0	0	0	0
B1AZP2_S207	Dlgap4	sp|B1AZP2|DLGP4_MOUSE	B1AZP2	SNISGWWSsDDNLDGEGGAFR	0.9617	0	0.952	0	63497.6
B1AZP2_S384	Dlgap4	sp|B1AZP2|DLGP4_MOUSE	B1AZP2	AMGDEDSDESGGGsPKPsPK	0.8565	0	0.8565	0	33102.3
B1AZP2_S388	Dlgap4	sp|B1AZP2|DLGP4_MOUSE	B1AZP2	AMGDEDSDESGGGsPKPsPK	0.8581	0	0.8581	0	33102.3
B1AZP2_S415	Dlgap4	sp|B1AZP2|DLGP4_MOUSE	B1AZP2	RsLDRLDSVDMLLPSK;sLDRLDSVDMLLPSK	0.96	0	0.96	0	328944
B1AZP2_S421	Dlgap4	sp|B1AZP2|DLGP4_MOUSE	B1AZP2	SLDRLDsVDMLLPSK	0.9282	0	0.9282	0	63127.6
B1AZP2_S973	Dlgap4	sp|B1AZP2|DLGP4_MOUSE	B1AZP2	QNsATESADSIEIYVPEAQTR	0.9548	0.9548	0	106536	0
B1AZP2_T915	Dlgap4	sp|B1AZP2|DLGP4_MOUSE	B1AZP2	ANSWQLVEtPEK;ANSWQLVEtPEKR;ANSWQLVEtPEKRK	0.9645	0.9616	0.9626	858300	1648048
B1B0V2_S170	Ezhip	sp|B1B0V2|EZHIP_MOUSE	B1B0V2	GSPAMPQPESSLsPRPDQSHHFDFPVGNLEAPGPTLR	0.9124	0	0	0	74552.4
B1B0V2_S176	Ezhip	sp|B1B0V2|EZHIP_MOUSE	B1B0V2	GSPAMPQPESSLSPRPDQsHHFDFPVGNLEAPGPTLR	0.3776	0.3776	0	138089	0
B1B0V2_S20	Ezhip	sp|B1B0V2|EZHIP_MOUSE	B1B0V2	GLEALRDTDEsEGEAPGPSGPR;GLEALRDtDEsEGEAPGPSGPR	0.9604	0	0.9604	0	163417
B1B0V2_S306	Ezhip	sp|B1B0V2|EZHIP_MOUSE	B1B0V2	SSASAVsPEARPK	0.9636	0.9266	0.9497	218960	234132
B1B0V2_S329	Ezhip	sp|B1B0V2|EZHIP_MOUSE	B1B0V2	PRSSAsVVSPEARPK	0.9572	0	0.6774	0	3.25861e+06
B1B0V2_S332	Ezhip	sp|B1B0V2|EZHIP_MOUSE	B1B0V2	PRSSASVVsPEARPK;SSASVVsPEARPK	0.926	0.926	0	3.19564e+06	0
B1B0V2_S358	Ezhip	sp|B1B0V2|EZHIP_MOUSE	B1B0V2	SSASVVsPEARPEAQSAGR	0.9564	0	0.8636	0	113508
B1B0V2_S479	Ezhip	sp|B1B0V2|EZHIP_MOUSE	B1B0V2	SSLAAEDsPPRRPVR	0.9624	0.9464	0.9624	227684	112457
B1B0V2_T17	Ezhip	sp|B1B0V2|EZHIP_MOUSE	B1B0V2	GLEALRDtDEsEGEAPGPSGPR	0.9604	0	0.9604	0	79958.1
B1B0V2_T256	Ezhip	sp|B1B0V2|EZHIP_MOUSE	B1B0V2	GSGtPEGWVLR	0.9229	0	0.5	79800.4	74935.3
B2KF05_S17	Brpf3	sp|B2KF05|BRPF3_MOUSE	B2KF05	RsPsPYSLK	0.9405	0	0	0	0
B2KF05_S19	Brpf3	sp|B2KF05|BRPF3_MOUSE	B2KF05	RsPsPYSLK	0.9403	0	0	0	0
B2KF05_S437	Brpf3	sp|B2KF05|BRPF3_MOUSE	B2KF05	SLSEVGDEDGPKEGGGEEEQEEAEEEGQEGQGGVGsPLK	0.9598	0	0.8856	0	111551
B2KF05_S712	Brpf3	sp|B2KF05|BRPF3_MOUSE	B2KF05	GTHLPEsPRLEDFYR	0.9628	0.9628	0.9585	380326	365863
B2KF05_S961	Brpf3	sp|B2KF05|BRPF3_MOUSE	B2KF05	GPDGTLENGEDHGPEDDPAsPASTEDEHYSR;GPDGTLENGEDHGPEDDPAsPAStEDEHYSR;GPDGTLENGEDHGPEDDPAsPAsTEDEHYSR	0.9479	0.9348	0.7589	268678	848221
B2KF05_S964	Brpf3	sp|B2KF05|BRPF3_MOUSE	B2KF05	GPDGTLENGEDHGPEDDPAsPAsTEDEHYSR	0.9473	0.5911	0.5928	268678	345175
B2KF05_T965	Brpf3	sp|B2KF05|BRPF3_MOUSE	B2KF05	GPDGTLENGEDHGPEDDPASPAStEDEHYSR;GPDGTLENGEDHGPEDDPAsPAStEDEHYSR	0.9361	0.9361	0.637	208085	344443
B2RQC2_S1189	Usp42	sp|B2RQC2|UBP42_MOUSE	B2RQC2	sLEKDTLEEPR	0.9648	0	0.9562	0	0
B2RQC2_S1227	Usp42	sp|B2RQC2|UBP42_MOUSE	B2RQC2	HQQEsDFSGAYSDADLHR;HQQEsDFsGAYSDADLHR;HQQEsDFsGAYsDADLHR	0.9648	0	0.9642	0	249659
B2RQC2_S1230	Usp42	sp|B2RQC2|UBP42_MOUSE	B2RQC2	HQQESDFsGAYSDADLHR;HQQEsDFsGAYSDADLHR;HQQEsDFsGAYsDADLHR	0.9648	0	0.9642	0	160746
B2RQC2_S1234	Usp42	sp|B2RQC2|UBP42_MOUSE	B2RQC2	HQQESDFSGAYsDADLHR;HQQEsDFsGAYsDADLHR	0.9648	0	0.9642	0	264656
B2RQC2_S1255	Usp42	sp|B2RQC2|UBP42_MOUSE	B2RQC2	KsEDFIKDVEMR	1	0	1	0	61340.1
B2RQC2_S567	Usp42	sp|B2RQC2|UBP42_MOUSE	B2RQC2	AAPSSTITNPSAIQstsNVPTTSTSPSEACPK	0.3703	0	0	0	0
B2RQC2_S569	Usp42	sp|B2RQC2|UBP42_MOUSE	B2RQC2	AAPSSTITNPSAIQstsNVPTTSTSPSEACPK	0.3703	0	0	0	0
B2RQC2_S605	Usp42	sp|B2RQC2|UBP42_MOUSE	B2RQC2	VGASVLVPYGAEssEEsDEESKGLAK;VGASVLVPyGAEsSEEsDEESKGLAK	0.9332	0.9112	0.8972	165555	272036
B2RQC2_S606	Usp42	sp|B2RQC2|UBP42_MOUSE	B2RQC2	VGASVLVPYGAEssEEsDEESKGLAK	0.9332	0.9091	0.8972	165555	272036
B2RQC2_S609	Usp42	sp|B2RQC2|UBP42_MOUSE	B2RQC2	VGASVLVPYGAEssEEsDEESKGLAK;VGASVLVPyGAEsSEEsDEESKGLAK	0.9335	0.9091	0.8972	165555	272036
B2RQC2_S613	Usp42	sp|B2RQC2|UBP42_MOUSE	B2RQC2	VGASVLVPYGAESSEESDEEsKGLAK	0.2475	0.2475	0	95667.6	65012.7
B2RQC2_S71	Usp42	sp|B2RQC2|UBP42_MOUSE	B2RQC2	sKPSPPKDQVLGDGIAPPQK	0.9288	0	0	0	0
B2RQC2_S74	Usp42	sp|B2RQC2|UBP42_MOUSE	B2RQC2	SKPsPPKDQVLGDGIAPPQK	0.9629	0.9627	0.9629	483531	1.25722e+06
B2RQC2_T568	Usp42	sp|B2RQC2|UBP42_MOUSE	B2RQC2	AAPSSTITNPSAIQstsNVPTTSTSPSEACPK	0.3703	0	0	0	0
B2RQC2_Y601	Usp42	sp|B2RQC2|UBP42_MOUSE	B2RQC2	VGASVLVPyGAESSEESDEESKGLAK;VGASVLVPyGAEsSEEsDEESKGLAK	0.9195	0	0.9195	0	65641.9
B2RQC6_S1038	Cad	sp|B2RQC6|PYR1_MOUSE	B2RQC6	VLGTsPEAIDSAENR	0.956	0.9475	0.9535	60822.4	118282
B2RQC6_S1406	Cad	sp|B2RQC6|PYR1_MOUSE	B2RQC6	RLsSFVTK	0.9195	0	0	0	0
B2RQC6_S1823	Cad	sp|B2RQC6|PYR1_MOUSE	B2RQC6	KWPQGVVPQPPPsTPATTEITTTPERPR;WPQGVVPQPPPsTPATTEITTTPERPR	0.919	0.919	0.7656	1934052	3563517
B2RQC6_S1859	Cad	sp|B2RQC6|PYR1_MOUSE	B2RQC6	IHRAsDPGLPAEEPK	1	1	1	1.12397e+06	924577
B2RQC6_S1900	Cad	sp|B2RQC6|PYR1_MOUSE	B2RQC6	QAsPQNLGSSGLLHPQMSPLLHSLVGQHILSVK;QAsPQNLGSSGLLHPQMsPLLHSLVGQHILSVK	0.9598	0.9585	0.9598	2972136	1.86457e+06
B2RQC6_S1907	Cad	sp|B2RQC6|PYR1_MOUSE	B2RQC6	QASPQNLGSsGLLHPQMSPLLHSLVGQHILSVK	0.3038	0	0.3038	0	73693.6
B2RQC6_S1915	Cad	sp|B2RQC6|PYR1_MOUSE	B2RQC6	QASPQNLGSSGLLHPQMsPLLHSLVGQHILSVK;QAsPQNLGSSGLLHPQMsPLLHSLVGQHILSVK	0.9597	0.6185	0.9597	96558.2	77811.6
B2RQC6_S1938	Cad	sp|B2RQC6|PYR1_MOUSE	B2RQC6	DQMsHLFNVAHTLR	0.964	0.9549	0.9597	77655.6	88357.6
B2RQC6_T1824	Cad	sp|B2RQC6|PYR1_MOUSE	B2RQC6	KWPQGVVPQPPPStPATTEITTTPERPR;KWPQGVVPQPPPStPATTEITTtPERPR;WPQGVVPQPPPStPATTEITTTPERPR	0.8682	0.5723	0.4624	1.09004e+06	3.56493e+06
B2RQC6_T1827	Cad	sp|B2RQC6|PYR1_MOUSE	B2RQC6	WPQGVVPQPPPSTPAtTEITTTPERPR	0.6968	0.6968	0	118464	0
B2RQC6_T1828	Cad	sp|B2RQC6|PYR1_MOUSE	B2RQC6	KWPQGVVPQPPPSTPATtEITTTPERPR;WPQGVVPQPPPSTPATtEITTTPERPR	0.4701	0.4701	0	1.35195e+06	3025838
B2RQC6_T1831	Cad	sp|B2RQC6|PYR1_MOUSE	B2RQC6	KWPQGVVPQPPPSTPATTEItTTPERPR;WPQGVVPQPPPSTPATTEItTTPERPR	0.9295	0.8948	0.9295	10802683	4905001
B2RQC6_T1832	Cad	sp|B2RQC6|PYR1_MOUSE	B2RQC6	KWPQGVVPQPPPSTPATTEITtTPERPR;KWPQGVVPQPPPSTPATTEITttPERPR;WPQGVVPQPPPSTPATTEITtTPERPR;WPQGVVPQPPPSTPATTEITtTPERPRR	0.9188	0.457	0.3874	127981	1.89415e+06
B2RQC6_T1833	Cad	sp|B2RQC6|PYR1_MOUSE	B2RQC6	KWPQGVVPQPPPSTPATTEITTtPERPR;KWPQGVVPQPPPSTPATTEITttPERPR;KWPQGVVPQPPPStPATTEITTtPERPR;WPQGVVPQPPPSTPATTEITTtPERPR	0.5422	0.4715	0.5422	12024893	10490698
B2RQE8_S732	Arhgap42	sp|B2RQE8|RHG42_MOUSE	B2RQE8	SYSGSIQSLTSIGSKEsPK	0.9518	0.9518	0	64802.6	0
B2RQE8_S778	Arhgap42	sp|B2RQE8|RHG42_MOUSE	B2RQE8	AQLFENAGsPKPVSSGR	0.9425	0	0	0	0
B2RQE8_T343	Arhgap42	sp|B2RQE8|RHG42_MOUSE	B2RQE8	LWLEAMDGKEPIYtLPAIISK	0.3886	0	0	0	0
B2RR83_S1236	Ythdc2	sp|B2RR83|YTDC2_MOUSE	B2RR83	VLMKsPSPALHPPQK;VLMKsPsPALHPPQK	1	0	1	0	169748
B2RR83_S1238	Ythdc2	sp|B2RR83|YTDC2_MOUSE	B2RR83	VLMKSPsPALHPPQK;VLMKsPsPALHPPQK	1	0.7766	1	35426.4	65165.6
B2RR83_S1294	Ythdc2	sp|B2RR83|YTDC2_MOUSE	B2RR83	GSKsPSPRPNMPIR;GSKsPsPRPNMPIR	0.9619	0.9619	0.9568	297091	431029
B2RR83_S1296	Ythdc2	sp|B2RR83|YTDC2_MOUSE	B2RR83	GSKsPsPRPNMPIR;SPsPRPNMPIR	0.8963	0.8963	0	249570	399411
B2RRD7_S1074	Brpf1	sp|B2RRD7|BRPF1_MOUSE	B2RRD7	GAGWLsEDEDSPLDALDLVWAK	0.9627	0.9608	0.9627	111146	47727
B2RRD7_S120	Brpf1	sp|B2RRD7|BRPF1_MOUSE	B2RRD7	ISIFDNLDVVsEDEEAPEEAPENGSNK	0.9629	0	0.9622	0	261437
B2RRD7_S459	Brpf1	sp|B2RRD7|BRPF1_MOUSE	B2RRD7	RLPALsHsEGEEEEDEEEDEGK;RLPALsHsEGEEEEDEEEDEGKSWSSEK	1	1	1	973474	1.15964e+06
B2RRD7_S461	Brpf1	sp|B2RRD7|BRPF1_MOUSE	B2RRD7	RLPALSHsEGEEEEDEEEDEGK;RLPALSHsEGEEEEDEEEDEGKSWSSEK;RLPALsHsEGEEEEDEEEDEGK;RLPALsHsEGEEEEDEEEDEGKSWSSEK	1	1	1	1.16201e+06	1.16039e+06
B2RRD7_S49	Brpf1	sp|B2RRD7|BRPF1_MOUSE	B2RRD7	SYSGIEYHLYHYDHDsPPPPQQTPLR	0.3265	0.3265	0	80725.3	84260.8
B2RRD7_S75	Brpf1	sp|B2RRD7|BRPF1_MOUSE	B2RRD7	PANKQsPSPSEVSQsPGREVMSYAQAQR;PANKQsPSPSEVsQSPGREVMSYAQAQR	0.9389	0	0.9389	0	70221.6
B2RRD7_S82	Brpf1	sp|B2RRD7|BRPF1_MOUSE	B2RRD7	PANKQsPSPSEVsQSPGREVMSYAQAQR	0.9378	0	0.9378	0	70221.6
B2RRD7_S84	Brpf1	sp|B2RRD7|BRPF1_MOUSE	B2RRD7	PANKQsPSPSEVSQsPGREVMSYAQAQR	0.9179	0	0	0	0
B2RRD7_S924	Brpf1	sp|B2RRD7|BRPF1_MOUSE	B2RRD7	ESQMTPSHGGsPVGPPQLPIMGSLR;ESQMtPSHGGsPVGPPQLPIMGSLR	0.9338	0	0	1.58863e+06	1.40254e+06
B2RRD7_S936	Brpf1	sp|B2RRD7|BRPF1_MOUSE	B2RRD7	ESQMTPSHGGSPVGPPQLPIMGsLR	0.3069	0	0	0	0
B2RRD7_T918	Brpf1	sp|B2RRD7|BRPF1_MOUSE	B2RRD7	ESQMtPSHGGsPVGPPQLPIMGSLR	0.9351	0	0	49563.3	64159.1
B2RRE4_S23	Znf518b	sp|B2RRE4|Z518B_MOUSE	B2RRE4	DIGEQLYTTQVNGGPSSLTMsPK;MKDIGEQLYTTQVNGGPSSLTMsPK	0.961	0	0.9539	620937	477237
B2RRE4_S482	Znf518b	sp|B2RRE4|Z518B_MOUSE	B2RRE4	SHsPASVQNSVPYGPGATVSHFLSK	0.9487	0	0	0	0
B2RRE4_S837	Znf518b	sp|B2RRE4|Z518B_MOUSE	B2RRE4	SGPADMsPGLETSLRPK	0.9579	0.9351	0.9488	97873.9	111457
B2RRE7_S1016	Otud4	sp|B2RRE7|OTUD4_MOUSE	B2RRE7	EEssEDENEVSNILR;LQRPKEEsSEDENEVSNILR;LQRPKEEssEDENEVSNILR;PKEEsSEDENEVSNILR;PKEEssEDENEVSNILR	0.966	0.9653	0.9657	4755995	6.70326e+06
B2RRE7_S1017	Otud4	sp|B2RRE7|OTUD4_MOUSE	B2RRE7	EEssEDENEVSNILR;LQRPKEESsEDENEVSNILR;LQRPKEESsEDENEVsNILR;LQRPKEEssEDENEVSNILR;PKEEssEDENEVSNILR	0.966	0.9653	0.9657	5.27647e+06	6791561
B2RRE7_S1024	Otud4	sp|B2RRE7|OTUD4_MOUSE	B2RRE7	LQRPKEESsEDENEVsNILR	0.6973	0	0	0	0
B2RRE7_S126	Otud4	sp|B2RRE7|OTUD4_MOUSE	B2RRE7	DFVIYQEPNVsPSHVTENNFPEK	0.9574	0	0.9206	0	0
B2RRE7_S128	Otud4	sp|B2RRE7|OTUD4_MOUSE	B2RRE7	DFVIYQEPNVSPsHVTENNFPEK	0.4781	0	0.4453	128167	149033
B2RRE7_S442	Otud4	sp|B2RRE7|OTUD4_MOUSE	B2RRE7	ESYYFGLsPEER;ESYYFGLsPEERR	0.9581	0.9508	0.9543	413844	390539
B2RRF6_S467	Znf518a	sp|B2RRF6|Z518A_MOUSE	B2RRF6	QILPsPVLQSNTEK	0.9599	0.9599	0.9594	354611	221174
B2RRF6_S483	Znf518a	sp|B2RRF6|Z518A_MOUSE	B2RRF6	NSTANLsPQAVANTGFATGLTTK	0.9597	0.9597	0	1.75093e+06	745700
B2RRF6_S676	Znf518a	sp|B2RRF6|Z518A_MOUSE	B2RRF6	TVTQQSTsDSDTASPLLR	0.9536	0	0.9536	0	62525.2
B2RRF6_S754	Znf518a	sp|B2RRF6|Z518A_MOUSE	B2RRF6	WNDIPSAGsPMMPR	0.9639	0.9569	0.9612	59627	121373
B2RS91_S42	Rrn3	sp|B2RS91|RRN3_MOUSE	B2RS91	TGLSDMLALESDFFNsPPKK	0.9636	0.9615	0.963	3.09457e+06	1.38694e+06
B2RUR8_S100	Otud7b	sp|B2RUR8|OTU7B_MOUSE	B2RUR8	GIsHASSSIVSLAR	0.9578	0	0	0	0
B2RUR8_S449	Otud7b	sp|B2RUR8|OTU7B_MOUSE	B2RUR8	WIPLSSDSQAPLAQPEsPTASAGDEPR	0.9617	0.9558	0.9614	121507	189718
B2RUR8_S464	Otud7b	sp|B2RUR8|OTU7B_MOUSE	B2RUR8	STPEsGEsDKESVGSSSLGNEGSR	0.9623	0	0.9623	0	111514
B2RUR8_S467	Otud7b	sp|B2RUR8|OTU7B_MOUSE	B2RUR8	STPESGEsDKESVGSSSLGNEGSR;STPEsGEsDKESVGSSSLGNEGSR	0.9621	0	0.9621	0	147793
B2RVL6_S65	Zcchc24	sp|B2RVL6|ZCH24_MOUSE	B2RVL6	GRPEQLGsPLHSSYLNSVFQLQR	0.9576	0.9576	0	116885	0
B2RWS6_S1036	Ep300	sp|B2RWS6|EP300_MOUSE	B2RWS6	TDGKEEEEQPSTSATQsSPAPGQSK	0.9352	0	0.7342	0	1.233e+06
B2RWS6_S1037	Ep300	sp|B2RWS6|EP300_MOUSE	B2RWS6	TDGKEEEEQPSTSATQSsPAPGQSK	0.9528	0.942	0.9336	670414	1265634
B2RWS6_S1725	Ep300	sp|B2RWS6|EP300_MOUSE	B2RWS6	LGLGLDDESNNQQAAATQsPGDSR	0.9584	0	0.9584	0	80888.2
B2RWS6_S2317	Ep300	sp|B2RWS6|EP300_MOUSE	B2RWS6	SPQPVPSPRPQsQPPHSSPsPR	0.9297	0	0	0	0
B2RWS6_S2323	Ep300	sp|B2RWS6|EP300_MOUSE	B2RWS6	PQSQPPHSsPSPR;SPQPVPSPRPQSQPPHSsPsPR	0.9481	0	0	0	0
B2RWS6_S2325	Ep300	sp|B2RWS6|EP300_MOUSE	B2RWS6	PQSQPPHSSPsPR;SPQPVPSPRPQSQPPHSsPsPR;SPQPVPSPRPQsQPPHSSPsPR	0.9493	0.417	0.9489	108716	75655.2
B2RWS6_S286	Ep300	sp|B2RWS6|EP300_MOUSE	B2RWS6	TVLPNNLsPFAMDKK	0.964	0.964	0.9626	51082.2	70598.1
B2RWS6_S500	Ep300	sp|B2RWS6|EP300_MOUSE	B2RWS6	NQQSQPSGQsPQGMR	0.9509	0	0.95	0	74940.2
B2RWS6_T1723	Ep300	sp|B2RWS6|EP300_MOUSE	B2RWS6	LGLGLDDESNNQQAAAtQSPGDSRR	0.5754	0	0	0	0
B2RWS6_T1907	Ep300	sp|B2RWS6|EP300_MOUSE	B2RWS6	APGQVtPPTPPQTAQAPLPGPPPAAVEMAMQIQR;APGQVtPPTPPQtAQAPLPGPPPAAVEMAMQIQR;APGQVtPPtPPQTAQAPLPGPPPAAVEMAMQIQR	0.9627	0.918	0.847	176667	165531
B2RWS6_T1910	Ep300	sp|B2RWS6|EP300_MOUSE	B2RWS6	APGQVTPPtPPQTAQAPLPGPPPAAVEMAMQIQR;APGQVtPPtPPQTAQAPLPGPPPAAVEMAMQIQR	0.9628	0.9587	0.8455	123838	188886
B2RWS6_T1914	Ep300	sp|B2RWS6|EP300_MOUSE	B2RWS6	APGQVTPPTPPQtAQAPLPGPPPAAVEMAMQIQR;APGQVtPPTPPQtAQAPLPGPPPAAVEMAMQIQR	0.6865	0.6865	0	14874.8	0
B2RWS6_T841	Ep300	sp|B2RWS6|EP300_MOUSE	B2RWS6	TPtPHHTPPSIGNQPPPATAIPTPVPTPPAIPPGPQPPSLHPSSR	0.4669	0.3454	0.4669	33216.9	48088
B2RWS6_T845	Ep300	sp|B2RWS6|EP300_MOUSE	B2RWS6	TPTPHHtPPSIGNQPPPATAIPTPVPTPPAIPPGPQPPSLHPSSR	0.8948	0.8411	0.8554	34455.7	51232.3
B2RWS6_T887	Ep300	sp|B2RWS6|EP300_MOUSE	B2RWS6	QTPtPPTHLPPQVQPSLPAAPSADQSQQQPR	0.4803	0.4803	0	66524.8	192509
B2RX14_S131	Tut4	sp|B2RX14|TUT4_MOUSE	B2RX14	VPKsPNLPVK	1	1	1	233617	371204
B2RX14_S176	Tut4	sp|B2RX14|TUT4_MOUSE	B2RX14	TPRsPLEPENVPSLLLK;sPLEPENVPSLLLK	0.9619	0.9618	0.9619	2.0909e+06	2.30178e+06
B2RX14_S245	Tut4	sp|B2RX14|TUT4_MOUSE	B2RX14	QQTQTDNIADsDDsAsGIEDTADDLSK	0.9606	0	0.9601	0	102187
B2RX14_S248	Tut4	sp|B2RX14|TUT4_MOUSE	B2RX14	QQTQTDNIADsDDsAsGIEDTADDLSK	0.9606	0	0.9601	0	102187
B2RX14_S250	Tut4	sp|B2RX14|TUT4_MOUSE	B2RX14	QQTQTDNIADsDDsAsGIEDTADDLSK	0.9606	0	0.9601	0	102187
B2RX14_T173	Tut4	sp|B2RX14|TUT4_MOUSE	B2RX14	tPRSPLEPENVPSLLLK	0.8891	0.4938	0.8891	567522	1.54601e+06
B2RX88_S405	Cspp1	sp|B2RX88|CSPP1_MOUSE	B2RX88	DLAFGITTSGVQDPEKsPDRLK	0.8212	0.8212	0	136300	0
B2RX88_S915	Cspp1	sp|B2RX88|CSPP1_MOUSE	B2RX88	LLHLDsDDEIPMR	1	1	0	31769.3	0
B2RY04_S1755	Dock5	sp|B2RY04|DOCK5_MOUSE	B2RY04	APEPDVMsPGKK	1	0	1	0	48140.5
B2RY04_S1780	Dock5	sp|B2RY04|DOCK5_MOUSE	B2RY04	LTPFHSPsPLQSTALSPPPLTPK	0.4547	0	0	0	0
B2RY04_S1788	Dock5	sp|B2RY04|DOCK5_MOUSE	B2RY04	LTPFHSPSPLQSTALsPPPLTPK	0.9626	0.9587	0.9605	1.14806e+06	1.77439e+06
B2RY04_S1801	Dock5	sp|B2RY04|DOCK5_MOUSE	B2RY04	TLsSPSLQTDGLTASVPPPPPPK	0.7037	0	0.7037	0	124878
B2RY04_S1802	Dock5	sp|B2RY04|DOCK5_MOUSE	B2RY04	TLSsPSLQTDGLTASVPPPPPPK	0.9468	0.4574	0.9309	112116	135743
B2RY04_S1804	Dock5	sp|B2RY04|DOCK5_MOUSE	B2RY04	TLSSPsLQTDGLTASVPPPPPPK	0.9205	0.2593	0.9174	10373.3	107971
B2RY04_S1828	Dock5	sp|B2RY04|DOCK5_MOUSE	B2RY04	SKPYESsQRNSAEIAPPLPVR	0.5969	0	0.4809	0	99735.8
B2RY04_S1832	Dock5	sp|B2RY04|DOCK5_MOUSE	B2RY04	NsAEIAPPLPVR;NsAEIAPPLPVRR;SKPYESSQRNsAEIAPPLPVR	1	1	1	350554	253672
B2RY04_S365	Dock5	sp|B2RY04|DOCK5_MOUSE	B2RY04	QLIMsPLITSHVIGENEPLTSVLNK	0.9573	0.9573	0.5048	26171.7	29418.7
B2RY04_T1785	Dock5	sp|B2RY04|DOCK5_MOUSE	B2RY04	LTPFHSPSPLQStALSPPPLTPK	0.8191	0.8191	0	624611	0
B2RY56_S578	Rbm25	sp|B2RY56|RBM25_MOUSE	B2RY56	QEPEsEEEEEEKQEK;QEPEsEEEEEEKQEKEEK;RQPQIKQEPEsEEEEEEK	1	1	1	684112	3021663
B2RY56_S670	Rbm25	sp|B2RY56|RBM25_MOUSE	B2RY56	LGAsNSPGQPNSVKR	0.9271	0	0.9271	0	21927.7
B2RY56_S672	Rbm25	sp|B2RY56|RBM25_MOUSE	B2RY56	LGASNsPGQPNSVK;LGASNsPGQPNSVKR	0.9379	0	0	200603	350900
B2RY56_S688	Rbm25	sp|B2RY56|RBM25_MOUSE	B2RY56	KLPVDsVFNKFEDEDSDDVPR	0.9081	0	0.9081	0	192199
B2RY56_S698	Rbm25	sp|B2RY56|RBM25_MOUSE	B2RY56	FEDEDsDDVPR;KLPVDSVFNKFEDEDsDDVPR;LPVDSVFNKFEDEDsDDVPR	1	0.9632	0.962	1.9326e+06	1.84712e+06
B7ZNG0_T1336	Kif7	sp|B7ZNG0|KIF7_MOUSE	B7ZNG0	RtSPGMIDVR	0.9037	0	0.5226	0	100702
B7ZNG4_S203	Troap	sp|B7ZNG4|TROAP_MOUSE	B7ZNG4	DHTLsPPRLEALNPPPGSSHSSTRPSLQELR	0.9579	0.956	0.9579	193062	64788.9
B7ZNG4_S338	Troap	sp|B7ZNG4|TROAP_MOUSE	B7ZNG4	VQQAQWLSGLsPHSSPEEPALPWR	0.4689	0	0	0	0
B7ZNG4_S342	Troap	sp|B7ZNG4|TROAP_MOUSE	B7ZNG4	VQQAQWLSGLSPHSsPEEPALPWR	0.4903	0	0	0	0
B9EJ80_S1137	Pdzd8	sp|B9EJ80|PDZD8_MOUSE	B9EJ80	YADDTEEDLDSEISQLIDSQPFSNIsDDLFGPSESV	0.7183	0.7183	0	130050	0
B9EJ80_S513	Pdzd8	sp|B9EJ80|PDZD8_MOUSE	B9EJ80	VQTELKEETQPLsHSPKR	0.8674	0	0	0	36834.7
B9EJ80_S515	Pdzd8	sp|B9EJ80|PDZD8_MOUSE	B9EJ80	EETQPLSHsPK;VQTELKEETQPLSHsPK;VQTELKEETQPLSHsPKR	0.9621	0.9601	0.9463	973964	489411
B9EJ80_S532	Pdzd8	sp|B9EJ80|PDZD8_MOUSE	B9EJ80	PLGAIsPVLNR;RTPTTLSIKPLGAIsPVLNR;TPTTLSIKPLGAIsPVLNR;TPTTLSIKPLGAIsPVLNRK	1	0.9622	1	2301190	1.21538e+06
B9EJ86_S19	Osbpl8	sp|B9EJ86|OSBL8_MOUSE	B9EJ86	MEAALADGEPDRSSLLGDsK	0.3333	0.3333	0.3333	175529	377441
B9EJ86_S32	Osbpl8	sp|B9EJ86|OSBL8_MOUSE	B9EJ86	DVLGPSTVVANsDEPQHLTPGK;MEAALADGEPDRSSLLGDSKDVLGPSTVVANsDEPQHLtPGK	0.9155	0.9155	0.6137	50279.1	70579.7
B9EJ86_S65	Osbpl8	sp|B9EJ86|OSBL8_MOUSE	B9EJ86	DLPQPSLsPASLHSQGFER	0.4905	0	0	473743	951189
B9EJ86_S68	Osbpl8	sp|B9EJ86|OSBL8_MOUSE	B9EJ86	DLPQPSLSPAsLHSQGFER	0.6277	0	0	0	0
B9EJ86_S807	Osbpl8	sp|B9EJ86|OSBL8_MOUSE	B9EJ86	GYSSPEPDIQDssGsEAQSVKPSTR	0.6963	0	0.6963	0	127056
B9EJ86_S808	Osbpl8	sp|B9EJ86|OSBL8_MOUSE	B9EJ86	GYSSPEPDIQDssGsEAQSVKPSTR	0.6963	0	0.6963	0	127056
B9EJ86_S810	Osbpl8	sp|B9EJ86|OSBL8_MOUSE	B9EJ86	GYSSPEPDIQDssGsEAQSVKPSTR	0.6963	0	0.6963	0	127056
B9EJ86_T39	Osbpl8	sp|B9EJ86|OSBL8_MOUSE	B9EJ86	DVLGPSTVVANSDEPQHLtPGK;MEAALADGEPDRSSLLGDSKDVLGPSTVVANSDEPQHLtPGK;MEAALADGEPDRSSLLGDSKDVLGPSTVVANsDEPQHLtPGK	0.9626	0	0.9606	157706	456383
B9EKI3_S340	Tmf1	sp|B9EKI3|TMF1_MOUSE	B9EKI3	SVSEINsDDELPGKGYALVPIIVSPSTPK	0.9587	0	0.9555	614930	286167
B9EKI3_Y349	Tmf1	sp|B9EKI3|TMF1_MOUSE	B9EKI3	SVSEINSDDELPGKGyALVPIIVSPSTPK	0.2731	0	0	0	0
C0HKD8_S116	Mfap1a	sp|C0HKD8|MFA1A_MOUSE	C0HKD8	IVEPEVVGEsDSEVEGDAWR;IVEPEVVGEsDsEVEGDAWR;KIVEPEVVGEsDSEVEGDAWR;KIVEPEVVGEsDsEVEGDAWR	1	1	1	1.00349e+06	1.68394e+06
C0HKD8_S118	Mfap1a	sp|C0HKD8|MFA1A_MOUSE	C0HKD8	IVEPEVVGESDsEVEGDAWR;IVEPEVVGEsDsEVEGDAWR;KIVEPEVVGESDsEVEGDAWR;KIVEPEVVGEsDsEVEGDAWR	1	1	1	1.04702e+06	1.80149e+06
C0HKD8_S132	Mfap1a	sp|C0HKD8|MFA1A_MOUSE	C0HKD8	LEREDsSEEEEEEIDDEEIER;LEREDssEEEEEEIDDEEIER;LEREDssEEEEEEIDDEEIERR	1	1	1	999435	1688187
C0HKD8_S133	Mfap1a	sp|C0HKD8|MFA1A_MOUSE	C0HKD8	LEREDssEEEEEEIDDEEIER;LEREDssEEEEEEIDDEEIERR	1	1	1	999435	1688187
C0HKD8_S52	Mfap1a	sp|C0HKD8|MFA1A_MOUSE	C0HKD8	RPDYAPMEsSDEEDEEFQFIK;RPDYAPMEssDEEDEEFQFIK;RPDYAPMEssDEEDEEFQFIKK	0.966	0.9646	0.9655	4963161	5.40494e+06
C0HKD8_S53	Mfap1a	sp|C0HKD8|MFA1A_MOUSE	C0HKD8	RPDYAPMESsDEEDEEFQFIK;RPDYAPMESsDEEDEEFQFIKK;RPDYAPMEssDEEDEEFQFIK;RPDYAPMEssDEEDEEFQFIKK	0.966	0.9646	0.9655	4963161	5.40494e+06
C0HKD8_S80	Mfap1a	sp|C0HKD8|MFA1A_MOUSE	C0HKD8	AKEQEAEPEEQEEDsSSDPR	0.9466	0.3333	0.8277	73037	137581
C0HKD8_S82	Mfap1a	sp|C0HKD8|MFA1A_MOUSE	C0HKD8	AKEQEAEPEEQEEDSSsDPR	0.4771	0	0	0	75301.4
C0HKD8_S94	Mfap1a	sp|C0HKD8|MFA1A_MOUSE	C0HKD8	RLQNRIsEDVEER	1	0	1	0	46232.7
C0HKD8_T267	Mfap1a	sp|C0HKD8|MFA1A_MOUSE	C0HKD8	SLAALDALNtDDENDEEEYEAWK;SLAALDALNtDDENDEEEYEAWKVR	0.964	0.9632	0.9638	2.62043e+06	4.08425e+06
C0HKD8_T392	Mfap1a	sp|C0HKD8|MFA1A_MOUSE	C0HKD8	TKytHLVDQDTTSFDSAWGQESAQNtK	0.8299	0	0.8299	0	68599.9
C0HKD8_T414	Mfap1a	sp|C0HKD8|MFA1A_MOUSE	C0HKD8	TKytHLVDQDTTSFDSAWGQESAQNtK	0.8389	0	0.8389	0	68599.9
C0HKD8_Y391	Mfap1a	sp|C0HKD8|MFA1A_MOUSE	C0HKD8	TKytHLVDQDTTSFDSAWGQESAQNtK	0.8389	0	0.8389	0	68599.9
D2EAC2_S383	Zbed6	sp|D2EAC2|ZBED6_MOUSE	D2EAC2	SEsPIPVADQDNPVHAQER	0.9624	0.9468	0.9614	67324	305722
D3YUJ3_S111	Ccnyl1	sp|D3YUJ3|CCYL1_MOUSE	D3YUJ3	RKsNHLNHVsPGQLTK	0.962	0	0	0	0
D3YUJ3_S118	Ccnyl1	sp|D3YUJ3|CCYL1_MOUSE	D3YUJ3	KSNHLNHVsPGQLTK;RKsNHLNHVsPGQLTK;SNHLNHVsPGQLTK	0.9633	0.9584	0.9506	567977	496192
D3YUJ3_S350	Ccnyl1	sp|D3YUJ3|CCYL1_MOUSE	D3YUJ3	sLSADNFIGIQR	0.9384	0	0	0	0
D3YUJ3_S352	Ccnyl1	sp|D3YUJ3|CCYL1_MOUSE	D3YUJ3	SLsADNFIGIQR	0.9539	0.9539	0.9127	493645	358411
D3YXJ0_S35	Dgkh	sp|D3YXJ0|DGKH_MOUSE	D3YXJ0	MAGAGSQHHPQGVAGGAVAGASAVSPTAAGPGEDssDsEAEQEGPQK	0.964	0.9564	0.9639	164391	235863
D3YXJ0_S36	Dgkh	sp|D3YXJ0|DGKH_MOUSE	D3YXJ0	MAGAGSQHHPQGVAGGAVAGASAVSPTAAGPGEDssDsEAEQEGPQK	0.964	0.9564	0.9639	164391	235863
D3YXJ0_S38	Dgkh	sp|D3YXJ0|DGKH_MOUSE	D3YXJ0	MAGAGSQHHPQGVAGGAVAGASAVSPTAAGPGEDssDsEAEQEGPQK	0.964	0.9564	0.9639	164391	235863
D3YXJ0_S488	Dgkh	sp|D3YXJ0|DGKH_MOUSE	D3YXJ0	LPAKSSLLPEPVAATEEFYMTIyEDsVANHLTK	0.3924	0	0	0	0
D3YXJ0_Y485	Dgkh	sp|D3YXJ0|DGKH_MOUSE	D3YXJ0	LPAKSSLLPEPVAATEEFYMTIyEDsVANHLTK	0.3186	0	0	0	0
D3YXK1_S150	Samd1	sp|D3YXK1|SAMD1_MOUSE	D3YXK1	AAAATAPPsPGPAQPGPR	0.9553	0	0.9553	0	71659.5
D3YXK2_S195	Safb	sp|D3YXK2|SAFB1_MOUSE	D3YXK2	GLPEQLQEHAIDDKDTVNNVDTsSSDFTMLQEMEEASLEPENEK;GLPEQLQEHAIDDKDtVNNVDtsSSDFTMLQEMEEASLEPENEK	0.943	0.5482	0.2457	808980	1.86131e+06
D3YXK2_S196	Safb	sp|D3YXK2|SAFB1_MOUSE	D3YXK2	GLPEQLQEHAIDDKDTVNNVDTSsSDFTMLQEMEEASLEPENEK;GLPEQLQEHAIDDKDTVNNVDTSssDFtMLQEMEEASLEPENEK	0.5887	0.5513	0.5878	972826	1.94128e+06
D3YXK2_S197	Safb	sp|D3YXK2|SAFB1_MOUSE	D3YXK2	GLPEQLQEHAIDDKDTVNNVDTSSsDFTMLQEMEEASLEPENEK;GLPEQLQEHAIDDKDTVNNVDTSSsDFtMLQEMEEASLEPENEK;GLPEQLQEHAIDDKDTVNNVDTSssDFtMLQEMEEASLEPENEK;GLPEQLQEHAIDDKDTVNNVDtSSsDFtMLQEMEEASLEPENEK;GLPEQLQEHAIDDKDtVNNVDTSSsDFTMLQEMEEASLEPENEK;GLPEQLQEHAIDDKDtVNNVDTSSsDFtMLQEMEEASLEPENEK	0.935	0.935	0.5878	3.11742e+06	284106
D3YXK2_S209	Safb	sp|D3YXK2|SAFB1_MOUSE	D3YXK2	GLPEQLQEHAIDDKDTVNNVDTSSSDFTMLQEMEEAsLEPENEK;GLPEQLQEHAIDDKDTVNNVDtSSSDFTMLQEMEEAsLEPENEK	0.9634	0.9625	0.9618	178208	242216
D3YXK2_S235	Safb	sp|D3YXK2|SAFB1_MOUSE	D3YXK2	SEPVKEEGsELEQPFAQATSSVGPDR;SEPVKEEGsELEQPFAQATSSVGPDRK	0.9621	0	0.9621	1.98157e+06	3.37253e+06
D3YXK2_S246	Safb	sp|D3YXK2|SAFB1_MOUSE	D3YXK2	SEPVKEEGSELEQPFAQATsSVGPDRK	0.4478	0	0	0	0
D3YXK2_S247	Safb	sp|D3YXK2|SAFB1_MOUSE	D3YXK2	SEPVKEEGSELEQPFAQATSsVGPDR;SEPVKEEGSELEQPFAQATSsVGPDRK	0.9595	0	0.8472	75272.7	253021
D3YXK2_S354	Safb	sp|D3YXK2|SAFB1_MOUSE	D3YXK2	EPVGLEEPVEQSSTAAQLPEATsQELVR;REPADAPGGGTGMDREPVGLEEPVEQSSTAAQLPEATsQELVR	0.4872	0.4872	0.486	74796.8	244555
D3YXK2_S366	Safb	sp|D3YXK2|SAFB1_MOUSE	D3YXK2	APTAALsPEPQDSK;APTAALsPEPQDSKEDVK;APTAALsPEPQDSKEDVKK;APTAALsPEPQDsKEDVKK	0.9636	0.9622	0.9635	16920654	26717598
D3YXK2_S372	Safb	sp|D3YXK2|SAFB1_MOUSE	D3YXK2	APTAALsPEPQDsKEDVKK	0.8815	0	0	0	0
D3YXK2_S623	Safb	sp|D3YXK2|SAFB1_MOUSE	D3YXK2	sVVsFDKVK	1	0	0	0	0
D3YXK2_S626	Safb	sp|D3YXK2|SAFB1_MOUSE	D3YXK2	RSVVsFDKVK;SVVsFDKVK;sVVsFDKVK	1	0.9429	0.9563	2.64748e+06	3455434
D3YXK2_S790	Safb	sp|D3YXK2|SAFB1_MOUSE	D3YXK2	REGsRSMMGDR	0.9585	0	0	0	0
D3YXK2_T188	Safb	sp|D3YXK2|SAFB1_MOUSE	D3YXK2	GLPEQLQEHAIDDKDtVNNVDTSSSDFTMLQEMEEASLEPENEK;GLPEQLQEHAIDDKDtVNNVDTSSsDFTMLQEMEEASLEPENEK;GLPEQLQEHAIDDKDtVNNVDTSSsDFtMLQEMEEASLEPENEK;GLPEQLQEHAIDDKDtVNNVDtsSSDFTMLQEMEEASLEPENEK	0.9596	0.6501	0.9596	19486728	15747808
D3YXK2_T194	Safb	sp|D3YXK2|SAFB1_MOUSE	D3YXK2	GLPEQLQEHAIDDKDTVNNVDtSSSDFTMLQEMEEASLEPENEK;GLPEQLQEHAIDDKDTVNNVDtSSSDFTMLQEMEEAsLEPENEK;GLPEQLQEHAIDDKDTVNNVDtSSSDFtMLQEMEEASLEPENEK;GLPEQLQEHAIDDKDTVNNVDtSSsDFtMLQEMEEASLEPENEK;GLPEQLQEHAIDDKDtVNNVDtsSSDFTMLQEMEEASLEPENEK	0.9523	0.9412	0.9523	24407814	13432617
D3YXK2_T200	Safb	sp|D3YXK2|SAFB1_MOUSE	D3YXK2	GLPEQLQEHAIDDKDTVNNVDTSSSDFtMLQEMEEASLEPENEK;GLPEQLQEHAIDDKDTVNNVDTSSsDFtMLQEMEEASLEPENEK;GLPEQLQEHAIDDKDTVNNVDTSssDFtMLQEMEEASLEPENEK;GLPEQLQEHAIDDKDTVNNVDtSSSDFtMLQEMEEASLEPENEK;GLPEQLQEHAIDDKDTVNNVDtSSsDFtMLQEMEEASLEPENEK;GLPEQLQEHAIDDKDtVNNVDTSSsDFtMLQEMEEASLEPENEK	0.9352	0.9352	0.6117	3.56909e+06	1.70152e+06
D3YXK2_T28	Safb	sp|D3YXK2|SAFB1_MOUSE	D3YXK2	AETLSGLGDASAAGAAAVSSAASETGtR;AETLSGLGDASAAGAAAVSSAASETGtRR;MAETLSGLGDASAAGAAAVSSAASEtGtR	0.25	0.25	0.125	456656	688648
D3YZP9_S237	Ccdc6	sp|D3YZP9|CCDC6_MOUSE	D3YZP9	LDQPVSAPPsPR	0.9643	0	0.9643	0	367208
D3YZP9_S247	Ccdc6	sp|D3YZP9|CCDC6_MOUSE	D3YZP9	DISMEIDsPENMMR	0.9622	0.961	0.9622	53879.9	79117.8
D3YZP9_S345	Ccdc6	sp|D3YZP9|CCDC6_MOUSE	D3YZP9	TVSsPIPYTPSPSSSRPIsPGLSYASHTVGFTPPTSLTR;TVSsPIPYtPSPSSSRPISPGLSYASHTVGFTPPTSLTR	0.3733	0.3733	0	121358	449431
D3YZP9_S352	Ccdc6	sp|D3YZP9|CCDC6_MOUSE	D3YZP9	TVSSPIPYTPsPSSSRPISPGLSYASHTVGFTPPTSLTR	0.8886	0.8886	0.1813	143813	357098
D3YZP9_S354	Ccdc6	sp|D3YZP9|CCDC6_MOUSE	D3YZP9	TVSSPIPYTPSPsSSRPISPGLSYASHTVGFTPPTSLTR	0.2378	0	0	51303.2	0
D3YZP9_S355	Ccdc6	sp|D3YZP9|CCDC6_MOUSE	D3YZP9	TVSSPIPYTPSPSssRPISPGLSYASHTVGFTPPTSLTR	0.2286	0	0	0	0
D3YZP9_S356	Ccdc6	sp|D3YZP9|CCDC6_MOUSE	D3YZP9	TVSSPIPYTPSPSSsRPIsPGLSYASHTVGFTPPTSLTR;TVSSPIPYTPSPSssRPISPGLSYASHTVGFTPPTSLTR	0.2696	0	0.2696	0	61062.5
D3YZP9_S360	Ccdc6	sp|D3YZP9|CCDC6_MOUSE	D3YZP9	PIsPGLSYASHTVGFTPPTSLTR;TVSSPIPYTPSPSSSRPIsPGLSYASHTVGFTPPTSLTR;TVSSPIPYTPSPSSsRPIsPGLSYASHTVGFTPPTSLTR;TVSsPIPYTPSPSSSRPIsPGLSYASHTVGFTPPTSLTR	0.9634	0.961	0.9606	791435	1.48125e+06
D3YZP9_S364	Ccdc6	sp|D3YZP9|CCDC6_MOUSE	D3YZP9	TVSSPIPYTPSPSSSRPISPGLsYASHTVGFTPPTSLTR;TVSSPIPYTPSPSSSRPISPGLsyASHTVGFTPPTSLTR	0.9015	0.5809	0.2335	104726	441416
D3YZP9_S367	Ccdc6	sp|D3YZP9|CCDC6_MOUSE	D3YZP9	TVSSPIPYTPSPSSSRPISPGLSYAsHTVGFTPPTSLTR;TVSSPIPYTPSPSSSRPISPGLSyAsHTVGFTPPTSLTR	0.2734	0	0.2734	0	464410
D3YZP9_S388	Ccdc6	sp|D3YZP9|CCDC6_MOUSE	D3YZP9	AGMSYYNsPGLHVQHMGASHGITRPsPR	0.9412	0	0.9412	0	69960
D3YZP9_S399	Ccdc6	sp|D3YZP9|CCDC6_MOUSE	D3YZP9	AGMSYYNSPGLHVQHMGAsHGITRPSPR	0.7356	0.7356	0	33847.9	0
D3YZP9_S406	Ccdc6	sp|D3YZP9|CCDC6_MOUSE	D3YZP9	AGMSYYNSPGLHVQHMGASHGITRPsPR;AGMSYYNsPGLHVQHMGASHGITRPsPR	0.9774	0.4427	0.9774	79674.4	118960
D3YZP9_S45	Ccdc6	sp|D3YZP9|CCDC6_MOUSE	D3YZP9	SGGIVIsPFR;SGGIVIsPFRLEELTNR	0.9633	0.9621	0.9613	924368	763910
D3YZP9_T350	Ccdc6	sp|D3YZP9|CCDC6_MOUSE	D3YZP9	TVSsPIPYtPSPSSSRPISPGLSYASHTVGFTPPTSLTR	0.5926	0	0	0	0
D3YZP9_T369	Ccdc6	sp|D3YZP9|CCDC6_MOUSE	D3YZP9	TVSSPIPYTPSPSSSRPISPGLSYASHtVGFTPPTSLTR	0.2401	0	0	0	0
D3YZP9_Y365	Ccdc6	sp|D3YZP9|CCDC6_MOUSE	D3YZP9	TVSSPIPYTPSPSSSRPISPGLSyAsHTVGFTPPTSLTR;TVSSPIPYTPSPSSSRPISPGLsyASHTVGFTPPTSLTR	0.6013	0.6013	0.2734	104726	164686
D3Z120_S103	Foxi3	sp|D3Z120|FOXI3_MOUSE	D3Z120	GFAQPSASAPAsPAGSAAPGELGWLSMASR	0.9589	0	0.9589	0	465322
D3Z120_S107	Foxi3	sp|D3Z120|FOXI3_MOUSE	D3Z120	GFAQPSASAPASPAGsAAPGELGWLSMASR	0.8653	0	0	0	0
D3Z120_S258	Foxi3	sp|D3Z120|FOXI3_MOUSE	D3Z120	LEGDsPSSILRPSQSPEPPEGTK;LEGDsPSSILRPSQsPEPPEGTK;LEGDsPSsILRPSQSPEPPEGTK	0.9418	0	0.9211	0	139583
D3Z120_S261	Foxi3	sp|D3Z120|FOXI3_MOUSE	D3Z120	LEGDSPSsILRPSQSPEPPEGTK;LEGDsPSsILRPSQSPEPPEGTK	0.6081	0	0.6081	0	5344718
D3Z120_S266	Foxi3	sp|D3Z120|FOXI3_MOUSE	D3Z120	LEGDSPSSILRPsQsPEPPEGTK;VSGKLEGDSPSSILRPsQSPEPPEGTK	0.9631	0	0.4617	0	35225.4
D3Z120_S268	Foxi3	sp|D3Z120|FOXI3_MOUSE	D3Z120	LEGDSPSSILRPSQsPEPPEGTK;LEGDSPSSILRPsQsPEPPEGTK;LEGDsPSSILRPSQsPEPPEGTK;VSGKLEGDSPSSILRPSQsPEPPEGTK	0.9631	0	0.9585	0	5526290
D3Z6H8_S298	Amd2	sp|D3Z6H8|DCAM2_MOUSE	D3Z6H8	TVLSsPQKIDGFK	0.9582	0	0.8707	0	69840.3
D3Z6Q9_S380	Bin2	sp|D3Z6Q9|BIN2_MOUSE	D3Z6Q9	DTPsPGDVVLR	0.9634	0.9634	0.9566	84394.1	168264
E1U8D0_S1251	Mtcl2	sp|E1U8D0|MTCL2_MOUSE	E1U8D0	VYYsPPVAR	0.9362	0	0.9362	0	118044
E1U8D0_Y1250	Mtcl2	sp|E1U8D0|MTCL2_MOUSE	E1U8D0	VYySPPVAR	0.8127	0	0.8127	0	85795.9
E2JF22_S1385	Piezo1	sp|E2JF22|PIEZ1_MOUSE	E2JF22	DPQDPSQEPGPDsPGGSsPPRR;GQLQSKDPQDPSQEPGPDsPGGSSPPRR;GQLQSKDPQDPSQEPGPDsPGGSsPPRR	0.9606	0	0.6466	0	0
E2JF22_S1390	Piezo1	sp|E2JF22|PIEZ1_MOUSE	E2JF22	DPQDPSQEPGPDsPGGSsPPRR;GQLQSKDPQDPSQEPGPDSPGGSsPPRR;GQLQSKDPQDPSQEPGPDsPGGSsPPRR	0.9283	0	0.5349	0	7022.3
E2JF22_S1612	Piezo1	sp|E2JF22|PIEZ1_MOUSE	E2JF22	SGsEEIVTDAGDLQAGTSLHGSQELLANAR	0.4802	0	0	0	0
E2JF22_S1646	Piezo1	sp|E2JF22|PIEZ1_MOUSE	E2JF22	TAsELLLDR;TAsELLLDRR	0.96	0.96	0.9451	176040	333928
E2JF22_S758	Piezo1	sp|E2JF22|PIEZ1_MOUSE	E2JF22	QDAVSEAPLLEHQEEEEVFREDGQsMDGPHQATQVPEGTASK	0.9232	0	0.7231	0	57577.4
E2JF22_T351	Piezo1	sp|E2JF22|PIEZ1_MOUSE	E2JF22	KEtPREDEEHELELDHLEPEPQAR	1	0	1	0	83972.6
E9PUQ8_S303	Dgkd	sp|E9PUQ8|DGKD_MOUSE	E9PUQ8	VSVIPPTALNsIDSDGFWK	0.9235	0	0.9235	0	74001.4
E9PV82_S119	Fam53a	sp|E9PV82|FA53A_MOUSE	E9PV82	SLsEPEELAR	0.9617	0.8952	0.9617	0	235785
E9PV87_S1146	Talpid3	sp|E9PV87|TALD3_MOUSE	E9PV87	LSsPELPKPWDSGDLPLDEENPNSLQELPHPR	0.8132	0	0.4907	160710	281860
E9PV87_S1220	Talpid3	sp|E9PV87|TALD3_MOUSE	E9PV87	VPsSGSSTLENTLSTVTETETLDR	0.9548	0	0.9016	1.05074e+06	1.39756e+06
E9PV87_S1221	Talpid3	sp|E9PV87|TALD3_MOUSE	E9PV87	VPSsGSSTLENTLSTVTETETLDR	0.9206	0.4587	0.5873	58160.3	67650
E9PV87_S1223	Talpid3	sp|E9PV87|TALD3_MOUSE	E9PV87	VPSSGsSTLENTLSTVTETETLDR	0.7163	0	0.7163	0	1.2476e+06
E9PV87_S1329	Talpid3	sp|E9PV87|TALD3_MOUSE	E9PV87	ELLVSQQEEDLDNsVGELSEGQR;ELLVSQQEEDLDNsVGELsEGQR	0.959	0	0.9534	0	87763.8
E9PV87_S1334	Talpid3	sp|E9PV87|TALD3_MOUSE	E9PV87	ELLVSQQEEDLDNsVGELsEGQR	0.9408	0	0	0	0
E9PV87_S1360	Talpid3	sp|E9PV87|TALD3_MOUSE	E9PV87	AAEDISAGPSGQMLPPTsPAEPSYQHADPR	0.3658	0	0	0	0
E9PV87_S1365	Talpid3	sp|E9PV87|TALD3_MOUSE	E9PV87	AAEDISAGPSGQMLPPTSPAEPsyQHADPR	0.4141	0	0	0	0
E9PV87_S302	Talpid3	sp|E9PV87|TALD3_MOUSE	E9PV87	LGsPSVGSSVFSHNTFVSK	0.9626	0	0.9626	94710.5	111974
E9PV87_S359	Talpid3	sp|E9PV87|TALD3_MOUSE	E9PV87	REsPTEEKENMEMNSPK	0.933	0	0	0	0
E9PV87_S415	Talpid3	sp|E9PV87|TALD3_MOUSE	E9PV87	RDsTETLHSQIFPSSEER	0.9574	0.9574	0.3228	88698.5	68952.1
E9PV87_S462	Talpid3	sp|E9PV87|TALD3_MOUSE	E9PV87	QASDMLQIKQsPVTLR	0.9468	0	0	0	0
E9PV87_S730	Talpid3	sp|E9PV87|TALD3_MOUSE	E9PV87	IQHPITALPHADQQYMVsPSR	0.9601	0	0.9598	106975	345633
E9PV87_S836	Talpid3	sp|E9PV87|TALD3_MOUSE	E9PV87	KDPPQLSVQILPSVDIDSVSYSSTDGASsPPsPK	0.9627	0.9398	0.9619	69168.6	78662
E9PV87_S839	Talpid3	sp|E9PV87|TALD3_MOUSE	E9PV87	KDPPQLSVQILPSVDIDSVSYSSTDGASsPPsPK	0.9628	0.9401	0.9621	69168.6	78662
E9PV87_S84	Talpid3	sp|E9PV87|TALD3_MOUSE	E9PV87	LYHQPLLEsPPASK;LYHQPLLEsPPASKK	0.9607	0.9607	0	141752	0
E9PV87_T1123	Talpid3	sp|E9PV87|TALD3_MOUSE	E9PV87	TPVAtPPPAAALTPTLSETSIDK;TPVAtPPPAAALTPTLSETSIDKLK	0.9289	0.9289	0	643899	0
E9PV87_T1131	Talpid3	sp|E9PV87|TALD3_MOUSE	E9PV87	TPVATPPPAAALtPTLSETSIDK	0.9531	0.9362	0	49036.7	0
E9PV87_T1133	Talpid3	sp|E9PV87|TALD3_MOUSE	E9PV87	TPVATPPPAAALTPtLSETSIDK	0.653	0	0.653	0	181406
E9PV87_T361	Talpid3	sp|E9PV87|TALD3_MOUSE	E9PV87	RESPtEEKENMEMNSPK	0.9384	0.9384	0	186367	0
E9PV87_T402	Talpid3	sp|E9PV87|TALD3_MOUSE	E9PV87	KTESSDITSLtQPK	0.9121	0.9121	0	7020.78	0
E9PV87_T416	Talpid3	sp|E9PV87|TALD3_MOUSE	E9PV87	RDStETLHSQIFPSSEER	0.6285	0	0	0	0
E9PV87_T418	Talpid3	sp|E9PV87|TALD3_MOUSE	E9PV87	RDSTEtLHSQIFPSSEER	0.5844	0	0	0	0
E9PV87_Y1366	Talpid3	sp|E9PV87|TALD3_MOUSE	E9PV87	AAEDISAGPSGQMLPPTSPAEPSyQHADPR;AAEDISAGPSGQMLPPTSPAEPsyQHADPR	0.4141	0	0.3325	0	55486.8
E9PV87_Y727	Talpid3	sp|E9PV87|TALD3_MOUSE	E9PV87	IQHPITALPHADQQyMVSPSR	0.9486	0	0	0	0
E9PVA8_S717	Gcn1	sp|E9PVA8|GCN1_MOUSE	E9PVA8	ITTQsPLNQSSMNAMGSLSVLSPDR	0.3201	0	0.2646	134284	150242
E9PVA8_S729	Gcn1	sp|E9PVA8|GCN1_MOUSE	E9PVA8	ITTQSPLNQSSMNAMGsLSVLSPDR	0.9585	0	0	63434.1	84143.5
E9PVA8_T631	Gcn1	sp|E9PVA8|GCN1_MOUSE	E9PVA8	VLPLEALVTDAGEVtEMGKTyVPPR	0.5401	0.5401	0	39075.6	0
E9PVA8_Y637	Gcn1	sp|E9PVA8|GCN1_MOUSE	E9PVA8	VLPLEALVTDAGEVtEMGKTyVPPR	0.6047	0.6047	0	39075.6	0
E9PVX6_S1000	Mki67	sp|E9PVX6|KI67_MOUSE	E9PVX6	sPQVTTENITTNTKPQTSTSGK	0.9623	0.9613	0.9602	422594	394509
E9PVX6_S1152	Mki67	sp|E9PVX6|KI67_MOUSE	E9PVX6	TKsPGRAPGTPAPVQEENDSTAFMETPK;sPGRAPGTPAPVQEENDSTAFMETPK	0.9414	0	0.8977	174061	526155
E9PVX6_S1169	Mki67	sp|E9PVX6|KI67_MOUSE	E9PVX6	APGTPAPVQEENDsTAFMETPKQK	0.546	0	0.546	0	124065
E9PVX6_S1236	Mki67	sp|E9PVX6|KI67_MOUSE	E9PVX6	ISLESsQAEPVKTPASTK	0.3578	0.3578	0	110475	0
E9PVX6_S1246	Mki67	sp|E9PVX6|KI67_MOUSE	E9PVX6	ISLESSQAEPVKtPAsTK	0.9597	0	0.9531	0	130165
E9PVX6_S1366	Mki67	sp|E9PVX6|KI67_MOUSE	E9PVX6	MSLESSQAEPVKtPAsTK;MSLESSQAEPVKtPAsTKR	0.9554	0.5811	0.9475	301644	460376
E9PVX6_S1469	Mki67	sp|E9PVX6|KI67_MOUSE	E9PVX6	MFFNsPQPESAITR	0.9639	0.8942	0	80425.9	0
E9PVX6_S1701	Mki67	sp|E9PVX6|KI67_MOUSE	E9PVX6	MsLRSPQPGFVR	0.598	0.5028	0	115220	0
E9PVX6_S1704	Mki67	sp|E9PVX6|KI67_MOUSE	E9PVX6	MSLRsPQPGFVR;MSLRsPQPGFVRtPR	0.9591	0	0.9355	167367	191419
E9PVX6_S1825	Mki67	sp|E9PVX6|KI67_MOUSE	E9PVX6	IALQsPQPGHIINPASMK;IALQsPQPGHIINPAsMK;IALQsPQPGHIINPAsMKR	1	1	1	458897	832933
E9PVX6_S1836	Mki67	sp|E9PVX6|KI67_MOUSE	E9PVX6	IALQsPQPGHIINPAsMK;IALQsPQPGHIINPAsMKR	1	1	1	178059	261956
E9PVX6_S1955	Mki67	sp|E9PVX6|KI67_MOUSE	E9PVX6	ISLASSQAEPVRtPAsTK	0.948	0	0.948	0	163894
E9PVX6_S212	Mki67	sp|E9PVX6|KI67_MOUSE	E9PVX6	sSPTQSLSNSNEKESPFEK	0.9351	0	0.9351	613863	416606
E9PVX6_S213	Mki67	sp|E9PVX6|KI67_MOUSE	E9PVX6	SsPTQSLSNSNEKESPFEK;SsPTQSLSNSNEKEsPFEK	0.9498	0.9498	0.9413	117295	1.35814e+06
E9PVX6_S226	Mki67	sp|E9PVX6|KI67_MOUSE	E9PVX6	SSPTQSLSNSNEKEsPFEK;SsPTQSLSNSNEKEsPFEK	0.865	0	0.592	0	102771
E9PVX6_S2390	Mki67	sp|E9PVX6|KI67_MOUSE	E9PVX6	KRsQSPEDLSGVQEVFQTSGHNK;KRsQsPEDLSGVQEVFQTSGHNK;sQSPEDLSGVQEVFQTSGHNKDSVTVDNLAK;sQsPEDLSGVQEVFQTSGHNK	0.9636	0.9636	0.9627	774104	929103
E9PVX6_S2392	Mki67	sp|E9PVX6|KI67_MOUSE	E9PVX6	KRsQsPEDLSGVQEVFQTSGHNK;RSQsPEDLSGVQEVFQTSGHNK;SQsPEDLSGVQEVFQTSGHNK;SQsPEDLSGVQEVFQTSGHNKDSVTVDNLAK;sQsPEDLSGVQEVFQTSGHNK	0.9636	0.9636	0.9627	2.76829e+06	10013696
E9PVX6_S2424	Mki67	sp|E9PVX6|KI67_MOUSE	E9PVX6	LPSsSPPLEPTDTSVTSR	0.9437	0.4821	0	578499	2.18378e+06
E9PVX6_S2425	Mki67	sp|E9PVX6|KI67_MOUSE	E9PVX6	LPSSsPPLEPTDTSVTSR	0.959	0	0.959	0	2.14871e+06
E9PVX6_S2545	Mki67	sp|E9PVX6|KI67_MOUSE	E9PVX6	MPDKsPEPVDTTSETQAR	0.9638	0.9618	0.9612	839030	2599402
E9PVX6_S2553	Mki67	sp|E9PVX6|KI67_MOUSE	E9PVX6	MPDKSPEPVDTTsETQAR	0.2475	0	0	0	0
E9PVX6_S2649	Mki67	sp|E9PVX6|KI67_MOUSE	E9PVX6	ISSKsPQPEEK;ISSKsPQPEEKETLAGLK;sPQPEEKETLAGLK;sPQPEEKETLAGLKR	0.9646	0.9635	0.9641	1.31634e+06	1445239
E9PVX6_S2780	Mki67	sp|E9PVX6|KI67_MOUSE	E9PVX6	GPIQTLGHTDESASDKGPTQMPCNSLQPEQVDSFQSsPR	0.9563	0	0	0	0
E9PVX6_S287	Mki67	sp|E9PVX6|KI67_MOUSE	E9PVX6	SSGSTPVTAASsPK	0.9561	0	0	0	0
E9PVX6_S2934	Mki67	sp|E9PVX6|KI67_MOUSE	E9PVX6	SNPLLsPK	0.9415	0	0.9415	0	75983.5
E9PVX6_S2980	Mki67	sp|E9PVX6|KI67_MOUSE	E9PVX6	HVsPEPVK;RHVsPEPVK	1	1	1	185929	284155
E9PVX6_S337	Mki67	sp|E9PVX6|KI67_MOUSE	E9PVX6	RHsVNLDEGESAQAVHK	0.9621	0.8906	0.9531	107257	122073
E9PVX6_S373	Mki67	sp|E9PVX6|KI67_MOUSE	E9PVX6	NQAAVEAGDVAsPADTPEHSSSK;NQAAVEAGDVAsPADtPEHSSSK	0.9612	0.9588	0.9599	123828	239714
E9PVX6_S467	Mki67	sp|E9PVX6|KI67_MOUSE	E9PVX6	RVsFGGHLRPELFDENLPPNTPLK	0.9647	0	0	0	0
E9PVX6_S498	Mki67	sp|E9PVX6|KI67_MOUSE	E9PVX6	sLGTHSPAVLK;sLGTHsPAVLK	0.9617	0	0.9617	0	85457.7
E9PVX6_S503	Mki67	sp|E9PVX6|KI67_MOUSE	E9PVX6	SLGTHsPAVLK;sLGTHsPAVLK	0.9617	0	0.9617	0	220387
E9PVX6_S517	Mki67	sp|E9PVX6|KI67_MOUSE	E9PVX6	ERPQsPGKQESPGITPPR;ERPQsPGKQESPGItPPR;ERPQsPGKQEsPGITPPR;ERPQsPGKQEsPGItPPR	1	0.9588	1	679343	1.28029e+06
E9PVX6_S523	Mki67	sp|E9PVX6|KI67_MOUSE	E9PVX6	ERPQSPGKQEsPGItPPR;ERPQsPGKQEsPGITPPR;ERPQsPGKQEsPGItPPR	1	0.7161	1	76577.7	399954
E9PVX6_S588	Mki67	sp|E9PVX6|KI67_MOUSE	E9PVX6	sGASEANLIVAK	0.9639	0.8862	0.9639	103136	84517.5
E9PVX6_S720	Mki67	sp|E9PVX6|KI67_MOUSE	E9PVX6	QQQMSDTGSVLSNsANLSER	0.9605	0	0.9422	0	91204.4
E9PVX6_S733	Mki67	sp|E9PVX6|KI67_MOUSE	E9PVX6	QLQVTNsGDIPEPITTEILGEK	0.8505	0	0	0	60224
E9PVX6_S800	Mki67	sp|E9PVX6|KI67_MOUSE	E9PVX6	NVHNITDLEKKTPVsETEPLK	0.8143	0	0	0	0
E9PVX6_T1150	Mki67	sp|E9PVX6|KI67_MOUSE	E9PVX6	tKSPGRAPGTPAPVQEENDSTAFMETPK	0.9255	0.4845	0	42601.7	0
E9PVX6_T1159	Mki67	sp|E9PVX6|KI67_MOUSE	E9PVX6	APGtPAPVQEENDSTAFMETPK;APGtPAPVQEENDSTAFMEtPK;APGtPAPVQEENDSTAFMEtPKQK;APGtPAPVQEENDStAFMETPKQK;APGtPAPVQEENDStAFMEtPK;TKSPGRAPGtPAPVQEENDSTAFMETPK	0.9619	0.9292	0.9601	155224	590521
E9PVX6_T1170	Mki67	sp|E9PVX6|KI67_MOUSE	E9PVX6	APGtPAPVQEENDStAFMETPKQK;APGtPAPVQEENDStAFMEtPK	0.7724	0	0	0	0
E9PVX6_T1175	Mki67	sp|E9PVX6|KI67_MOUSE	E9PVX6	APGTPAPVQEENDSTAFMEtPK;APGTPAPVQEENDSTAFMEtPKQK;APGtPAPVQEENDSTAFMEtPK;APGtPAPVQEENDSTAFMEtPKQK;APGtPAPVQEENDStAFMEtPK	0.9617	0.9581	0.961	585656	1326808
E9PVX6_T1243	Mki67	sp|E9PVX6|KI67_MOUSE	E9PVX6	ISLESSQAEPVKtPASTK;ISLESSQAEPVKtPAStK;ISLESSQAEPVKtPAsTK	0.9599	0	0.9541	0	130165
E9PVX6_T1363	Mki67	sp|E9PVX6|KI67_MOUSE	E9PVX6	MSLESSQAEPVKtPASTK;MSLESSQAEPVKtPAsTK;MSLESSQAEPVKtPAsTKR	0.9621	0.9485	0.9474	419454	551734
E9PVX6_T1712	Mki67	sp|E9PVX6|KI67_MOUSE	E9PVX6	MSLRsPQPGFVRtPR	0.8191	0	0	50301	0
E9PVX6_T184	Mki67	sp|E9PVX6|KI67_MOUSE	E9PVX6	NSVSQDSSGHVEQHtGR	0.9421	0	0.9421	0	1.04756e+06
E9PVX6_T1868	Mki67	sp|E9PVX6|KI67_MOUSE	E9PVX6	DAGtPAPMQEENGTTAIMETPK;DAGtPAPMQEENGTTAIMEtPK	0.961	0.9248	0.9304	47524.1	70346.4
E9PVX6_T1884	Mki67	sp|E9PVX6|KI67_MOUSE	E9PVX6	DAGTPAPMQEENGTTAIMEtPK;DAGTPAPMQEENGTTAIMEtPKQK;DAGtPAPMQEENGTTAIMEtPK	0.9617	0.9595	0.9613	99379.9	269227
E9PVX6_T1924	Mki67	sp|E9PVX6|KI67_MOUSE	E9PVX6	AQPLEDLDGFQELFQtPAGASDPVSVEESAK	0.9308	0	0	0	0
E9PVX6_T1952	Mki67	sp|E9PVX6|KI67_MOUSE	E9PVX6	ISLASSQAEPVRtPASTK;ISLASSQAEPVRtPAsTK	0.9597	0	0.9582	0	224742
E9PVX6_T3021	Mki67	sp|E9PVX6|KI67_MOUSE	E9PVX6	RENPVtPDQNSR	0.9614	0.9254	0.9546	173623	177753
E9PVX6_T377	Mki67	sp|E9PVX6|KI67_MOUSE	E9PVX6	NQAAVEAGDVASPADtPEHSSSK;NQAAVEAGDVAsPADtPEHSSSK	0.9616	0.9417	0.9607	171938	248857
E9PVX6_T527	Mki67	sp|E9PVX6|KI67_MOUSE	E9PVX6	ERPQSPGKQEsPGItPPR;ERPQsPGKQESPGItPPR;ERPQsPGKQEsPGItPPR	1	0.9511	1	203548	399954
E9PVX6_T791	Mki67	sp|E9PVX6|KI67_MOUSE	E9PVX6	NVHNItDLEKKTPVSETEPLK	0.6666	0	0	0	0
E9PVX6_T797	Mki67	sp|E9PVX6|KI67_MOUSE	E9PVX6	NVHNITDLEKKtPVSETEPLK	0.9559	0	0.9521	99369.6	174621
E9PVX6_T981	Mki67	sp|E9PVX6|KI67_MOUSE	E9PVX6	AQPLEGPAGLKEHFEtPNPK	1	0	0	0	0
E9PY46_S1445	Ift140	sp|E9PY46|IF140_MOUSE	E9PY46	HNsMEDHKEVYEEVIEEVDNDP;VRHNsMEDHKEVYEEVIEEVDNDP	0.9605	0.9605	0.9602	264655	169987
E9PY46_Y1453	Ift140	sp|E9PY46|IF140_MOUSE	E9PY46	VRHNSMEDHKEVyEEVIEEVDNDP	0.5598	0	0	0	62983.6
E9PYH6_S1110	Setd1a	sp|E9PYH6|SET1A_MOUSE	E9PYH6	EVPEPLPAPDEKPETDGLVDsPVMPLSEK	0.9375	0.9375	0	110630	440611
E9PYH6_S1160	Setd1a	sp|E9PYH6|SET1A_MOUSE	E9PYH6	LDERPSsPIPLLPPPK;LDERPSsPIPLLPPPKK	0.9613	0	0.9613	5921633	7975426
E9PYH6_S1176	Setd1a	sp|E9PYH6|SET1A_MOUSE	E9PYH6	KTVsFSAAEEAPVPEPSTAAPLQAK;RKtVsFSAAEEAPVPEPSTAAPLQAK;TVsFSAAEEAPVPEPSTAAPLQAK	0.9509	0.4842	0.9253	77326.2	212639
E9PYH6_S1178	Setd1a	sp|E9PYH6|SET1A_MOUSE	E9PYH6	KTVSFsAAEEAPVPEPSTAAPLQAK;TVSFsAAEEAPVPEPSTAAPLQAK	0.33	0	0.3201	0	32892.7
E9PYH6_S1338	Setd1a	sp|E9PYH6|SET1A_MOUSE	E9PYH6	PLEPAPALAALFSsPADEVLEAPEVVVAEAEEPK	0.6877	0.6877	0	37774.1	21068.1
E9PYH6_S1483	Setd1a	sp|E9PYH6|SET1A_MOUSE	E9PYH6	LLQQTSGADWLNDTHWVQHTITNLsTPKR	0.901	0	0.901	0	35094.6
E9PYH6_S481	Setd1a	sp|E9PYH6|SET1A_MOUSE	E9PYH6	sGSPAPETTNESVPFAQHSSLDSR;sGsPAPETTNESVPFAQHSSLDSR	0.9639	0.9602	0.9634	2.09998e+06	1.61865e+06
E9PYH6_S483	Setd1a	sp|E9PYH6|SET1A_MOUSE	E9PYH6	SGsPAPETTNESVPFAQHSSLDSR;sGsPAPETTNESVPFAQHSSLDSR	0.9639	0.9605	0.9634	3.87162e+06	5535341
E9PYH6_S521	Setd1a	sp|E9PYH6|SET1A_MOUSE	E9PYH6	FSFLAsDTEEEEENSSAGPGAR;FSFLAsDtEEEEENSSAGPGAR	0.9592	0	0.9586	0	429002
E9PYH6_S930	Setd1a	sp|E9PYH6|SET1A_MOUSE	E9PYH6	PsTPAEEDEDDPEREK	0.9102	0	0.9102	0	80276.9
E9PYH6_T1174	Setd1a	sp|E9PYH6|SET1A_MOUSE	E9PYH6	RKtVsFSAAEEAPVPEPSTAAPLQAK	0.9509	0	0.9253	0	129403
E9PYH6_T1247	Setd1a	sp|E9PYH6|SET1A_MOUSE	E9PYH6	VRStEEEEATESGTEVDLAVLADLALTPAR	0.4722	0.4722	0	22682	0
E9PYH6_T1480	Setd1a	sp|E9PYH6|SET1A_MOUSE	E9PYH6	LLQQTSGADWLNDTHWVQHTItNLSTPK	0.4295	0	0	0	0
E9PYH6_T1484	Setd1a	sp|E9PYH6|SET1A_MOUSE	E9PYH6	LLQQTSGADWLNDTHWVQHTITNLStPK;LLQQTSGADWLNDTHWVQHTITNLStPKR	0.4833	0.4303	0.4833	1.10902e+06	886622
E9PYH6_T523	Setd1a	sp|E9PYH6|SET1A_MOUSE	E9PYH6	FSFLASDtEEEEENSSAGPGAR;FSFLAsDtEEEEENSSAGPGAR	0.9586	0	0.9581	0	158191
E9PYH6_T931	Setd1a	sp|E9PYH6|SET1A_MOUSE	E9PYH6	PStPAEEDEDDPEREK;RPRPStPAEEDEDDPER	0.9511	0	0.9451	0	407575
E9PYI1_S342	Znf568	sp|E9PYI1|ZN568_MOUSE	E9PYI1	KsALAGGPDTSK	0.9514	0	0	0	0
E9PYL2_S1070	Prr12	sp|E9PYL2|PRR12_MOUSE	E9PYL2	TSsFHLLR	0.7301	0	0	0	0
E9PYL2_S1299	Prr12	sp|E9PYL2|PRR12_MOUSE	E9PYL2	HPPLYQAGLTPPLsPPK;RHPPLYQAGLTPPLsPPK	0.964	0.9633	0.9636	4252507	4.01281e+06
E9PYL2_S1372	Prr12	sp|E9PYL2|PRR12_MOUSE	E9PYL2	NLETLPSFssDEEDSVAK	0.9632	0.9588	0.9587	581095	886205
E9PYL2_S1373	Prr12	sp|E9PYL2|PRR12_MOUSE	E9PYL2	NLETLPSFSsDEEDSVAK;NLETLPSFssDEEDSVAK	0.9632	0.9588	0.9587	720658	1244174
E9PYL2_S1924	Prr12	sp|E9PYL2|PRR12_MOUSE	E9PYL2	LSLSPALQDALHTFPQLQVEQTGEGsPEEGAVR;RLSLSPALQDALHTFPQLQVEQTGEGsPEEGAVR	0.9634	0.9607	0.9629	615876	624078
E9PYL2_S261	Prr12	sp|E9PYL2|PRR12_MOUSE	E9PYL2	HLPTQFNLLASSSAATAAEPSsPQLYNFSGAAPGPPPER	0.4298	0	0.4298	0	55628.7
E9PYL2_S383	Prr12	sp|E9PYL2|PRR12_MOUSE	E9PYL2	ATGPETAGGGAAGGGGGYRPIIQsPGYK	0.9595	0	0	0	182993
E9PYL2_S567	Prr12	sp|E9PYL2|PRR12_MOUSE	E9PYL2	PLQsPPATGRPPGVGSPGAPGK;PLQsPPATGRPPGVGsPGAPGK	0.8379	0	0.8379	0	159631
E9PYL2_S579	Prr12	sp|E9PYL2|PRR12_MOUSE	E9PYL2	PLQSPPATGRPPGVGsPGAPGK;PLQsPPATGRPPGVGsPGAPGK	0.956	0	0.6515	0	50898.4
E9PYL2_S628	Prr12	sp|E9PYL2|PRR12_MOUSE	E9PYL2	GDGSELLAGPGGsAAERTEDEEFLIQHLLQAPSPPR	0.8509	0	0	0	0
E9PYL2_S648	Prr12	sp|E9PYL2|PRR12_MOUSE	E9PYL2	GDGSELLAGPGGSAAERTEDEEFLIQHLLQAPsPPR;GKGDGSELLAGPGGSAAERTEDEEFLIQHLLQAPsPPR;TEDEEFLIQHLLQAPsPPR	0.9649	0.9642	0.9644	5808785	6.70212e+06
E9PYL2_T1699	Prr12	sp|E9PYL2|PRR12_MOUSE	E9PYL2	VQAPPPKPEtPEK	1	0	1	0	94945.2
E9PYL2_T365	Prr12	sp|E9PYL2|PRR12_MOUSE	E9PYL2	GGPSGATAGAAGRATGPEtAGGGAAGGGGGYR	0.4857	0.4857	0	96325.6	0
E9PYL2_T571	Prr12	sp|E9PYL2|PRR12_MOUSE	E9PYL2	PLQSPPAtGRPPGVGSPGAPGK	0.7111	0.7111	0	59082.7	0
E9PYL2_T735	Prr12	sp|E9PYL2|PRR12_MOUSE	E9PYL2	GGEtPEGLATSVVHYGAGAK	0.9636	0.9402	0	275464	248138
E9PZ19_S783	Igsf9b	sp|E9PZ19|TUTLB_MOUSE	E9PZ19	SLESPLSSGKVsPESIR	0.9385	0.9385	0	83635.9	0
E9PZM4_S1365	Chd2	sp|E9PZM4|CHD2_MOUSE	E9PZM4	LKDEHGLEPAsPR	1	0	1	0	0
E9PZM4_S1369	Chd2	sp|E9PZM4|CHD2_MOUSE	E9PZM4	HsDNPsEEGEVKDDGLEKsPTK	0.9517	0.9517	0	103127	0
E9PZM4_S1373	Chd2	sp|E9PZM4|CHD2_MOUSE	E9PZM4	HsDNPsEEGEVKDDGLEKsPTK	0.9516	0.9516	0	103127	0
E9PZM4_S1386	Chd2	sp|E9PZM4|CHD2_MOUSE	E9PZM4	HSDNPSEEGEVKDDGLEKsPTK;HsDNPsEEGEVKDDGLEKsPTK	0.9517	0.9517	0	103127	0
E9PZM4_S1727	Chd2	sp|E9PZM4|CHD2_MOUSE	E9PZM4	sDDFRPQNYHQQDFR	0.964	0.9635	0.9628	210184	66957.2
E9PZM4_S1788	Chd2	sp|E9PZM4|CHD2_MOUSE	E9PZM4	QPMPSLHTALSDPRsPPSQK	0.8752	0	0	0	0
E9PZM4_S1794	Chd2	sp|E9PZM4|CHD2_MOUSE	E9PZM4	SPPSQKsPHDSKsPLDHR	0.877	0.877	0	54598.6	0
E9PZM4_S1800	Chd2	sp|E9PZM4|CHD2_MOUSE	E9PZM4	SPHDSKsPLDHR;SPPSQKsPHDSKsPLDHR	0.956	0.8837	0	54598.6	0
E9PZM4_S1806	Chd2	sp|E9PZM4|CHD2_MOUSE	E9PZM4	SPLDHRsPLER	0.8331	0.83	0.8331	43315.3	14301.3
E9PZM4_S207	Chd2	sp|E9PZM4|CHD2_MOUSE	E9PZM4	KQEssDDDDDDDEAPKR	1	1	0	413367	106904
E9PZM4_S208	Chd2	sp|E9PZM4|CHD2_MOUSE	E9PZM4	KQEssDDDDDDDEAPKR	1	1	0	413367	106904
E9PZM4_S774	Chd2	sp|E9PZM4|CHD2_MOUSE	E9PZM4	APEDsERESGQEVLQSLIR	0.958	0	0	0	0
E9Q0C6_S493	Kiaa1210	sp|E9Q0C6|K1210_MOUSE	E9Q0C6	SGLPVPSTSISSATAEDDVsPK	0.9468	0.9352	0	87922.3	0
E9Q0S6_S1013	Tns1	sp|E9Q0S6|TENS1_MOUSE	E9Q0S6	ETTSDPsRTPEEEPLNLEGLVAHR	0.8321	0	0	0	0
E9Q0S6_S1115	Tns1	sp|E9Q0S6|TENS1_MOUSE	E9Q0S6	EAFEEMEGTsPSSPPHSVAR	0.3683	0	0	0	0
E9Q0S6_S1118	Tns1	sp|E9Q0S6|TENS1_MOUSE	E9Q0S6	EAFEEMEGTSPSsPPHSVAR	0.7829	0	0.7829	463160	0
E9Q0S6_S1346	Tns1	sp|E9Q0S6|TENS1_MOUSE	E9Q0S6	TVGTNTPPsPGFGR;TVGTNtPPsPGFGR	0.9623	0.9623	0	98447.2	0
E9Q0S6_S1363	Tns1	sp|E9Q0S6|TENS1_MOUSE	E9Q0S6	AVNPTMAAPGsPSLSHR;RAVNPTMAAPGsPSLSHR	0.9583	0	0	227973	141078
E9Q0S6_S1397	Tns1	sp|E9Q0S6|TENS1_MOUSE	E9Q0S6	QVMGPSGPGFHGNVVSGHPASAATTPGsPSLGR	0.9609	0.9592	0	101467	0
E9Q0S6_S1423	Tns1	sp|E9Q0S6|TENS1_MOUSE	E9Q0S6	HPVGSHQVPGLHSSVVTTPGsPSLGR	0.9608	0.9608	0.9124	434506	41003.4
E9Q0S6_S1451	Tns1	sp|E9Q0S6|TENS1_MOUSE	E9Q0S6	HPGAHQGNLASSLHSNAVISPGsPSLGR	0.4589	0.4589	0	20400.1	0
E9Q0S6_S1468	Tns1	sp|E9Q0S6|TENS1_MOUSE	E9Q0S6	HLGGSGSVVPGsPSLDR	0.9564	0	0	0	0
E9Q0S6_S509	Tns1	sp|E9Q0S6|TENS1_MOUSE	E9Q0S6	WDsYDNFSGHREDGMEEVVGHTQGPLDGSLYAK	0.9326	0.9326	0.4602	321562	46419
E9Q0S6_S545	Tns1	sp|E9Q0S6|TENS1_MOUSE	E9Q0S6	KKDsLNGSSGPVTTAR	0.9556	0.9556	0	95421.7	0
E9Q0S6_S575	Tns1	sp|E9Q0S6|TENS1_MOUSE	E9Q0S6	PALSATPNHVEHTLSVSsDSGNSTASTK	0.2372	0	0	0	0
E9Q0S6_S604	Tns1	sp|E9Q0S6|TENS1_MOUSE	E9Q0S6	TDKTDEPVSGATTAPAALsPQEK	0.9611	0.8854	0	44710	0
E9Q0S6_S792	Tns1	sp|E9Q0S6|TENS1_MOUSE	E9Q0S6	SQsFPDVEPQLPQAPTR	0.9285	0.9285	0	80298.6	0
E9Q0S6_S844	Tns1	sp|E9Q0S6|TENS1_MOUSE	E9Q0S6	sKPSPQLSAETPVAALPEFPR	0.8154	0	0	0	0
E9Q0S6_S847	Tns1	sp|E9Q0S6|TENS1_MOUSE	E9Q0S6	SKPsPQLSAETPVAALPEFPR	0.9313	0.9313	0	147736	0
E9Q0S6_S899	Tns1	sp|E9Q0S6|TENS1_MOUSE	E9Q0S6	SQsVPGAWPGASPLSSQPLLGSSR	0.4843	0.4843	0	154949	0
E9Q0S6_S930	Tns1	sp|E9Q0S6|TENS1_MOUSE	E9Q0S6	sGYIPSGHSLGTPELVSSGR	0.9503	0	0	0	0
E9Q0S6_T1015	Tns1	sp|E9Q0S6|TENS1_MOUSE	E9Q0S6	ETTSDPSRtPEEEPLNLEGLVAHR	0.4886	0	0	461755	0
E9Q0S6_T1343	Tns1	sp|E9Q0S6|TENS1_MOUSE	E9Q0S6	TVGTNtPPsPGFGR	0.9624	0.9624	0	98447.2	0
E9Q0S6_T1420	Tns1	sp|E9Q0S6|TENS1_MOUSE	E9Q0S6	HPVGSHQVPGLHSSVVTtPGSPSLGR	0.8131	0	0	0	0
E9Q137_S270	Tex264	sp|E9Q137|TX264_MOUSE	E9Q137	SEHSYSESGASGsSFEELDLEGEGPLGEPR	0.4662	0	0	0	0
E9Q137_S271	Tex264	sp|E9Q137|TX264_MOUSE	E9Q137	SEHSYSESGASGSsFEELDLEGEGPLGEPR	0.9206	0.9206	0	93563	0
E9Q1P8_S169	Irf2bp2	sp|E9Q1P8|I2BP2_MOUSE	E9Q1P8	LEEPPELNRQsPNPR	1	1	1	728346	1.13926e+06
E9Q1P8_S229	Irf2bp2	sp|E9Q1P8|I2BP2_MOUSE	E9Q1P8	RPASVSsAAAEHEAR	0.4759	0	0.4759	0	43343.5
E9Q1P8_S250	Irf2bp2	sp|E9Q1P8|I2BP2_MOUSE	E9Q1P8	sPADSLSSAAGASELSAEGAGK	0.9612	0	0.9612	0	52485.9
E9Q1P8_S343	Irf2bp2	sp|E9Q1P8|I2BP2_MOUSE	E9Q1P8	KPsPEPEGEVGPPK;RKPsPEPEGEVGPPK	1	1	1	551004	784026
E9Q1P8_S382	Irf2bp2	sp|E9Q1P8|I2BP2_MOUSE	E9Q1P8	IPITPTSSFVsPPPPTASPHSNR	0.9272	0	0.9272	0	35134.1
E9Q1P8_S389	Irf2bp2	sp|E9Q1P8|I2BP2_MOUSE	E9Q1P8	IPITPTSSFVSPPPPTAsPHSNR	0.9603	0.9584	0.9532	1.42273e+06	1.2828e+06
E9Q1P8_S406	Irf2bp2	sp|E9Q1P8|I2BP2_MOUSE	E9Q1P8	TTPPEAAQNGQsPMAALILVADNAGGSHASK;TtPPEAAQNGQsPMAALILVADNAGGSHASK	0.9611	0.9556	0.951	536129	245717
E9Q1P8_S71	Irf2bp2	sp|E9Q1P8|I2BP2_MOUSE	E9Q1P8	sPTGAQPAAAKPPPLSAK	0.9599	0.9569	0.9545	1.2864e+06	1.29732e+06
E9Q1P8_T387	Irf2bp2	sp|E9Q1P8|I2BP2_MOUSE	E9Q1P8	IPITPTSSFVSPPPPtASPHSNR	0.9511	0.9511	0.4797	1.31956e+06	337590
E9Q1P8_T396	Irf2bp2	sp|E9Q1P8|I2BP2_MOUSE	E9Q1P8	TtPPEAAQNGQSPMAALILVADNAGGSHASK;TtPPEAAQNGQsPMAALILVADNAGGSHASK	0.8574	0.8574	0.4839	1.30773e+06	291280
E9Q236_S655	Abcc4	sp|E9Q236|MRP4_MOUSE	E9Q236	TFsEASIWSQQSSRPSLK;TFsEASIWSQQSSRPsLK	0.9344	0	0.4849	179419	220979
E9Q236_S661	Abcc4	sp|E9Q236|MRP4_MOUSE	E9Q236	TFSEASIWsQQSSRPSLK	0.8326	0	0	0	0
E9Q236_S665	Abcc4	sp|E9Q236|MRP4_MOUSE	E9Q236	TFSEASIWSQQSsRPSLK	0.4145	0	0	82656.4	105994
E9Q236_S668	Abcc4	sp|E9Q236|MRP4_MOUSE	E9Q236	TFSEASIWSQQSSRPsLK;TFsEASIWSQQSSRPsLK	0.9553	0	0	344737	344785
E9Q236_T646	Abcc4	sp|E9Q236|MRP4_MOUSE	E9Q236	ENEEAEPSTAPGtPTLR;KENEEAEPSTAPGtPTLR	0.9618	0.9618	0.9596	390462	861238
E9Q238_S128	Kank1	sp|E9Q238|KANK1_MOUSE	E9Q238	PPAPLETsPTFAVSENR;SHVTSTPIPRPPAPLETsPTFAVSENR	0.9509	0.8535	0.476	201008	554252
E9Q238_S242	Kank1	sp|E9Q238|KANK1_MOUSE	E9Q238	HsPLSSGISTPVTNVSPMHLQHIR;HsPLSSGISTPVTNVsPMHLQHIR;HsPLSsGISTPVTNVSPMHLQHIR;HsPLsSGISTPVTNVSPMHLQHIR	0.9611	0.9528	0.9599	435817	1.01834e+06
E9Q238_S245	Kank1	sp|E9Q238|KANK1_MOUSE	E9Q238	HsPLsSGISTPVTNVSPMHLQHIR	0.8244	0	0	0	0
E9Q238_S246	Kank1	sp|E9Q238|KANK1_MOUSE	E9Q238	HSPLSsGISTPVTNVSPMHLQHIR;HsPLSsGISTPVTNVSPMHLQHIR	0.5821	0.4709	0.5821	97772.7	18382.2
E9Q238_S256	Kank1	sp|E9Q238|KANK1_MOUSE	E9Q238	HSPLSSGISTPVTNVsPMHLQHIR;HsPLSSGISTPVTNVsPMHLQHIR	0.9568	0.9419	0.9557	238318	329199
E9Q238_S325	Kank1	sp|E9Q238|KANK1_MOUSE	E9Q238	SYsAGNASQLELLAR	0.9581	0	0.9581	0	154432
E9Q286_S1616	Ice1	sp|E9Q286|ICE1_MOUSE	E9Q286	SSQTLsPLVPNSGPSSR	0.9443	0	0.9443	0	94891.2
E9Q286_S1820	Ice1	sp|E9Q286|ICE1_MOUSE	E9Q286	LDNKsPEPDTR;LRLDNKsPEPDTR	0.9637	0.9593	0.9637	96022.7	44989.6
E9Q286_S676	Ice1	sp|E9Q286|ICE1_MOUSE	E9Q286	ENDPENSLSTLsPK	0.9626	0.9617	0.9571	307303	343318
E9Q286_S857	Ice1	sp|E9Q286|ICE1_MOUSE	E9Q286	VLGSSLEPWQPHGNTLsPAVNGGK	0.9321	0	0	0	0
E9Q286_T1607	Ice1	sp|E9Q286|ICE1_MOUSE	E9Q286	IRQEVGPPLPPLLPPLIAtPPR	1	1	1	510051	121801
E9Q2Z1_S1280	Cecr2	sp|E9Q2Z1|CECR2_MOUSE	E9Q2Z1	MDESVERPEsPKEFLDLDNHNAATK	0.9593	0.8881	0.9562	153380	275690
E9Q2Z1_S1436	Cecr2	sp|E9Q2Z1|CECR2_MOUSE	E9Q2Z1	TPAPAAsPEQLPPHK;TPAPAAsPEQLPPHKtPTLPLDQS	0.9644	0.96	0.9642	598178	835024
E9Q2Z1_S402	Cecr2	sp|E9Q2Z1|CECR2_MOUSE	E9Q2Z1	ELPPELSHLDLNsPMR	0.9626	0.961	0.9607	322250	1.10246e+06
E9Q2Z1_S983	Cecr2	sp|E9Q2Z1|CECR2_MOUSE	E9Q2Z1	QSsPQERETEDSQLK	0.4906	0.4906	0	93428.9	427574
E9Q2Z1_T1445	Cecr2	sp|E9Q2Z1|CECR2_MOUSE	E9Q2Z1	TPAPAASPEQLPPHKtPTLPLDQS;TPAPAAsPEQLPPHKtPTLPLDQS	0.9228	0	0.9228	0	23382.8
E9Q2Z1_T526	Cecr2	sp|E9Q2Z1|CECR2_MOUSE	E9Q2Z1	HFPGEDGDtDEEFWIK;HFPGEDGDtDEEFWIKEDEK;HFPGEDGDtDEEFWIKEDEKR	1	1	1	2.96425e+06	4658615
E9Q309_S1200	Cep350	sp|E9Q309|CE350_MOUSE	E9Q309	DKMDWLDSLTGSAQNPLIDEEKVQsDSER	0.924	0.4882	0	96860	0
E9Q309_S1202	Cep350	sp|E9Q309|CE350_MOUSE	E9Q309	MDWLDSLTGSAQNPLIDEEKVQSDsER	0.5844	0.5844	0	86985.8	0
E9Q309_S140	Cep350	sp|E9Q309|CE350_MOUSE	E9Q309	ETHGTPFSLsPSHLESK	0.961	0	0.961	143869	1.02842e+06
E9Q309_S1641	Cep350	sp|E9Q309|CE350_MOUSE	E9Q309	GHHDDsDEDASPDKTALSSTK	0.9584	0.9189	0.9549	112711	64752.5
E9Q309_S1812	Cep350	sp|E9Q309|CE350_MOUSE	E9Q309	LGSLADDDEAEDNKAAsPGPPGLETR	0.901	0	0.602	0	51712.2
E9Q309_S1824	Cep350	sp|E9Q309|CE350_MOUSE	E9Q309	SPsPISISSSETSSIMQK	0.4811	0	0.4811	215060	149505
E9Q309_S1984	Cep350	sp|E9Q309|CE350_MOUSE	E9Q309	VQAQPGSPEHSTLtEEMVFSQELESTSPsK	0.5221	0	0	0	0
E9Q309_S2108	Cep350	sp|E9Q309|CE350_MOUSE	E9Q309	KTEGELSQDLDIsPTSK	0.7377	0	0	0	0
E9Q309_S2219	Cep350	sp|E9Q309|CE350_MOUSE	E9Q309	DSLESAPsLSPVKELNAPDR	0.7648	0.7648	0.7069	543225	324377
E9Q309_S2221	Cep350	sp|E9Q309|CE350_MOUSE	E9Q309	DSLESAPSLsPVKELNAPDR	0.9571	0	0.9571	911772	386079
E9Q309_S2387	Cep350	sp|E9Q309|CE350_MOUSE	E9Q309	GISADEISKDDsEGSSPSSLRK	0.8946	0	0.8946	0	69667.4
E9Q309_S2390	Cep350	sp|E9Q309|CE350_MOUSE	E9Q309	KGISADEISKDDSEGsSPSSLR	0.6608	0	0	0	0
E9Q309_S2391	Cep350	sp|E9Q309|CE350_MOUSE	E9Q309	GISADEISKDDSEGSsPSSLR;GISADEISKDDSEGSsPSSLRK	0.4794	0.4686	0.4794	92952.6	145670
E9Q309_S2450	Cep350	sp|E9Q309|CE350_MOUSE	E9Q309	LLELRsPTELMK	0.9632	0.9587	0.9632	138487	78104.5
E9Q309_S736	Cep350	sp|E9Q309|CE350_MOUSE	E9Q309	DLMEPTWMQPDRLsPR;RDLMEPTWMQPDRLsPR	0.9629	0.9629	0.9275	201409	19075.4
E9Q309_S874	Cep350	sp|E9Q309|CE350_MOUSE	E9Q309	AIsPPVKEDIEDAFSAR	0.9635	0.9635	0	259751	105550
E9Q309_T1969	Cep350	sp|E9Q309|CE350_MOUSE	E9Q309	VQAQPGSPEHSTLtEEMVFSQELESTSPsK	0.7721	0	0	0	0
E9Q349_S60	Wdr25	sp|E9Q349|WDR25_MOUSE	E9Q349	EGAQHTGNsPNEDPGMQR	0.9542	0	0.9432	0	63831.5
E9Q394_S1569	Akap13	sp|E9Q394|AKP13_MOUSE	E9Q394	SFsLEGLTGGGVGNKPSSSLEMSSANSSELR	0.4786	0.4786	0	121509	194357
E9Q394_S1585	Akap13	sp|E9Q394|AKP13_MOUSE	E9Q394	SFSLEGLTGGGVGNKPSSsLEMSSANSSELR	0.1879	0	0	0	0
E9Q394_S1611	Akap13	sp|E9Q394|AKP13_MOUSE	E9Q394	NSLMsLSEEHLEPDQR	0.7816	0	0.7816	0	666495
E9Q394_S1613	Akap13	sp|E9Q394|AKP13_MOUSE	E9Q394	NSLMSLsEEHLEPDQR	0.9611	0	0	744971	938036
E9Q394_S1839	Akap13	sp|E9Q394|AKP13_MOUSE	E9Q394	sAVLLADEATAAPMFTNR	0.963	0.96	0.9479	105783	56935.3
E9Q394_S1869	Akap13	sp|E9Q394|AKP13_MOUSE	E9Q394	SVsIQNITGVGNDENMSNTWK	0.9575	0	0.9437	0	60206.6
E9Q394_S1892	Akap13	sp|E9Q394|AKP13_MOUSE	E9Q394	FLSHsTDSLNK	0.9582	0.9314	0.9582	119771	97836.9
E9Q394_S1908	Akap13	sp|E9Q394|AKP13_MOUSE	E9Q394	VNESTEsLTDEGVGTDMNEGQLMGDFESDSK	0.2799	0	0	0	0
E9Q394_S2673	Akap13	sp|E9Q394|AKP13_MOUSE	E9Q394	IPSFLPNSDEFSsPSAPSVTK	0.4764	0	0.4558	91416.1	91750.7
E9Q394_S2692	Akap13	sp|E9Q394|AKP13_MOUSE	E9Q394	SGSLDSELSVsPK;SGSLDSELSVsPKR	0.9543	0	0.9537	193676	233971
E9Q394_S787	Akap13	sp|E9Q394|AKP13_MOUSE	E9Q394	ELAPDQVSPPASSFSLASSPEsESVTK	0.4423	0	0.4423	0	40100.1
E9Q394_S856	Akap13	sp|E9Q394|AKP13_MOUSE	E9Q394	TSMGNTsPVGIGGEQEGSSPTATLEVLSDSLLHNVDK	0.9424	0.9424	0.6924	74565.8	57024
E9Q394_S868	Akap13	sp|E9Q394|AKP13_MOUSE	E9Q394	TSMGNTSPVGIGGEQEGSsPTATLEVLSDSLLHNVDK	0.3221	0	0	0	0
E9Q3C1_S436	C2cd2	sp|E9Q3C1|C2CD2_MOUSE	E9Q3C1	ATPLNSEsPVRTPVTVK	0.9143	0	0	0	0
E9Q3C1_S470	C2cd2	sp|E9Q3C1|C2CD2_MOUSE	E9Q3C1	TFSSsDTELLVLNGSDPVAEVAIR	0.326	0.326	0	587725	172148
E9Q3C1_S647	C2cd2	sp|E9Q3C1|C2CD2_MOUSE	E9Q3C1	DPGLsQSHNDLVFLQQPEGR	0.6479	0	0	0	0
E9Q3C1_S649	C2cd2	sp|E9Q3C1|C2CD2_MOUSE	E9Q3C1	DPGLSQsHNDLVFLQQPEGR	0.5	0	0	103653	0
E9Q4F7_S1070	Ankrd11	sp|E9Q4F7|ANR11_MOUSE	E9Q4F7	KAsFDQLR	1	1	1	70908.2	64467.4
E9Q4F7_S1676	Ankrd11	sp|E9Q4F7|ANR11_MOUSE	E9Q4F7	DWLSGQPLKEVLPAsPR	0.9638	0.9607	0.9638	212116	109374
E9Q4F7_S1749	Ankrd11	sp|E9Q4F7|ANR11_MOUSE	E9Q4F7	FsVASSVVSENAAGQTPTRPISTNLYR	0.8196	0	0.2448	0	62917.5
E9Q4F7_S1799	Ankrd11	sp|E9Q4F7|ANR11_MOUSE	E9Q4F7	QQsVPAPSSFDSPVQHLLEEK	0.9629	0.9629	0	57022.4	0
E9Q4F7_S1808	Ankrd11	sp|E9Q4F7|ANR11_MOUSE	E9Q4F7	QQSVPAPSSFDsPVQHLLEEK	0.9611	0.8489	0.9611	170533	126889
E9Q4F7_S2354	Ankrd11	sp|E9Q4F7|ANR11_MOUSE	E9Q4F7	GRAsEEEDAQAQHPR	1	1	1	25024.1	15256
E9Q4F7_S276	Ankrd11	sp|E9Q4F7|ANR11_MOUSE	E9Q4F7	VANsPTMVNLLLGK	0.9638	0.9626	0.9634	757106	684797
E9Q4F7_S299	Ankrd11	sp|E9Q4F7|ANR11_MOUSE	E9Q4F7	GTYTSSEESStEssEEEDAPSFAPSSSVDGNNTDSEFEK	0.5062	0	0.5062	0	5742.48
E9Q4F7_S300	Ankrd11	sp|E9Q4F7|ANR11_MOUSE	E9Q4F7	GTYTSSEESStEssEEEDAPSFAPSSSVDGNNTDSEFEK	0.5062	0	0.5062	0	5742.48
E9Q4F7_S564	Ankrd11	sp|E9Q4F7|ANR11_MOUSE	E9Q4F7	AISSPAWSEVSsLSDSSR;AISSPAWSEVSsLsDSSR	0.9593	0.9593	0	88693.9	0
E9Q4F7_S566	Ankrd11	sp|E9Q4F7|ANR11_MOUSE	E9Q4F7	AISSPAWSEVSSLsDSSR;AISSPAWSEVSsLsDSSR	0.9608	0.9608	0.96	71230	51043.3
E9Q4F7_S836	Ankrd11	sp|E9Q4F7|ANR11_MOUSE	E9Q4F7	SQFLDHEDTKFsLsDDQQER	0.9614	0.9329	0.9614	249103	299395
E9Q4F7_S838	Ankrd11	sp|E9Q4F7|ANR11_MOUSE	E9Q4F7	SQFLDHEDTKFSLsDDQQER;SQFLDHEDTKFsLsDDQQER	0.9614	0.9558	0.9614	249103	299395
E9Q4F7_T1685	Ankrd11	sp|E9Q4F7|ANR11_MOUSE	E9Q4F7	PtGVPTPTSVVSCPSYEEVMHTPR	0.6559	0	0	0	0
E9Q4F7_T1763	Ankrd11	sp|E9Q4F7|ANR11_MOUSE	E9Q4F7	FSVASSVVSENAAGQtPTRPISTNLYR	0.9449	0.9449	0.4722	88591.9	55746.8
E9Q4F7_T1783	Ankrd11	sp|E9Q4F7|ANR11_MOUSE	E9Q4F7	SISVDIRRtPEEEFSAGDK	0.96	0.96	0.96	120452	104478
E9Q4F7_T297	Ankrd11	sp|E9Q4F7|ANR11_MOUSE	E9Q4F7	GTYTSSEESStEssEEEDAPSFAPSSSVDGNNTDSEFEK	0.5062	0	0.5062	0	5742.48
E9Q4F7_T75	Ankrd11	sp|E9Q4F7|ANR11_MOUSE	E9Q4F7	KLPFTVGANGEQKDSDtEK	0.4528	0	0	0	0
E9Q4N7_S1612	Arid1b	sp|E9Q4N7|ARI1B_MOUSE	E9Q4N7	APsPASFQR	0.9645	0.961	0.9638	32850	49064.4
E9Q4N7_S1625	Arid1b	sp|E9Q4N7|ARI1B_MOUSE	E9Q4N7	MsPSKSPFLPTMK	0.9623	0.9578	0.9594	494445	339072
E9Q4N7_S1685	Arid1b	sp|E9Q4N7|ARI1B_MOUSE	E9Q4N7	KITsKDIVtPEAWR	0.6515	0.6515	0	77857.3	0
E9Q4N7_S1814	Arid1b	sp|E9Q4N7|ARI1B_MOUSE	E9Q4N7	IEsEGKSSPALAAPDASVDPK	0.9109	0.9109	0	102106	0
E9Q4N7_S1819	Arid1b	sp|E9Q4N7|ARI1B_MOUSE	E9Q4N7	IESEGKSsPALAAPDASVDPK	0.4871	0.4852	0.4783	105926	110195
E9Q4N7_S561	Arid1b	sp|E9Q4N7|ARI1B_MOUSE	E9Q4N7	DLGAQYAAAsPAWAAAQQR	0.9585	0	0	0	0
E9Q4N7_T1690	Arid1b	sp|E9Q4N7|ARI1B_MOUSE	E9Q4N7	KITsKDIVtPEAWR	0.697	0.697	0	77857.3	0
E9Q4N7_T1834	Arid1b	sp|E9Q4N7|ARI1B_MOUSE	E9Q4N7	SSPALAAPDASVDPKEtPK	0.96	0.9468	0.96	105240	80716.2
E9Q4Z2_S1332	Acacb	sp|E9Q4Z2|ACACB_MOUSE	E9Q4Z2	MAVPISVsNPDLLR	0.958	0.958	0	269728	0
E9Q555_S1937	Rnf213	sp|E9Q555|RN213_MOUSE	E9Q555	RLLsAATVFR	0.9559	0	0	0	0
E9Q555_S2234	Rnf213	sp|E9Q555|RN213_MOUSE	E9Q555	DFATPTLHTSDQsPGR	0.4855	0	0.4855	171238	28839.6
E9Q555_S252	Rnf213	sp|E9Q555|RN213_MOUSE	E9Q555	KVPPIDAAAsPVK;VPPIDAAAsPVK	1	1	1	597104	108454
E9Q555_S271	Rnf213	sp|E9Q555|RN213_MOUSE	E9Q555	KPKPsPVSPVASK;KPKPsPVsPVASK	0.9388	0.715	0	185919	0
E9Q555_S274	Rnf213	sp|E9Q555|RN213_MOUSE	E9Q555	KPKPSPVsPVASK;KPKPsPVsPVASK;PKPSPVsPVASK	0.9419	0	0	0	0
E9Q555_S4507	Rnf213	sp|E9Q555|RN213_MOUSE	E9Q555	TQTGHVLGsPQSSGVAEVSDR	0.9529	0.8678	0.9529	141633	130294
E9Q557_S2622	Dsp	sp|E9Q557|DESP_MOUSE	E9Q557	SSSLsDPLEESSPIAAIFDTENLEK	0.2417	0	0	0	0
E9Q5C9_S132	Nolc1	sp|E9Q5C9|NOLC1_MOUSE	E9Q5C9	ASESsSSEESSEEEEEDKK	0.2638	0	0.2638	0	79433.8
E9Q5C9_S134	Nolc1	sp|E9Q5C9|NOLC1_MOUSE	E9Q5C9	ASESSSsEESSEEEEEDKK	0.2444	0	0.2444	0	77357.1
E9Q5C9_S137	Nolc1	sp|E9Q5C9|NOLC1_MOUSE	E9Q5C9	ASESSSSEEsSEEEEEDKK	0.5732	0	0.5732	0	26378.5
E9Q5C9_S138	Nolc1	sp|E9Q5C9|NOLC1_MOUSE	E9Q5C9	ASESSSSEESsEEEEEDKK	0.9332	0	0.9332	0	50667.3
E9Q5C9_S274	Nolc1	sp|E9Q5C9|NOLC1_MOUSE	E9Q5C9	SsSSEDSSSEEEEGQRQPMK	0.479	0.2579	0	79429.3	0
E9Q5C9_S276	Nolc1	sp|E9Q5C9|NOLC1_MOUSE	E9Q5C9	SSSsEDSSSEEEEGQRQPMK	0.4137	0	0	0	0
E9Q5C9_S279	Nolc1	sp|E9Q5C9|NOLC1_MOUSE	E9Q5C9	SSSSEDsSSEEEEGQRQPMK	0.8812	0	0	0	0
E9Q5C9_S280	Nolc1	sp|E9Q5C9|NOLC1_MOUSE	E9Q5C9	SSSSEDSsSEEEEGQRQPMK	0.9454	0	0.9454	0	259050
E9Q5C9_S281	Nolc1	sp|E9Q5C9|NOLC1_MOUSE	E9Q5C9	SSSSEDSSsEEEEGQRQPMK	0.9415	0	0	0	0
E9Q5C9_S331	Nolc1	sp|E9Q5C9|NOLC1_MOUSE	E9Q5C9	AAAQTQPADSsDDSSDDSDSSsEEEKKPPAK;AAAQTQPADSsDDSsDDSDSSSEEEKKPPAK	0.7418	0.7418	0	77091.5	0
E9Q5C9_S335	Nolc1	sp|E9Q5C9|NOLC1_MOUSE	E9Q5C9	AAAQTQPADSsDDSsDDSDSSSEEEKKPPAK	0.4992	0.4992	0	77091.5	0
E9Q5C9_S338	Nolc1	sp|E9Q5C9|NOLC1_MOUSE	E9Q5C9	AAAQTQPADSSDDSSDDsDSSsEEEKKPPAK	0.8729	0	0	0	0
E9Q5C9_S341	Nolc1	sp|E9Q5C9|NOLC1_MOUSE	E9Q5C9	AAAQTQPADSSDDSSDDSDSssEEEKKPPAK	0.3931	0	0.3931	0	309791
E9Q5C9_S342	Nolc1	sp|E9Q5C9|NOLC1_MOUSE	E9Q5C9	AAAQTQPADSSDDSSDDSDSSsEEEK;AAAQTQPADSSDDSSDDSDSssEEEKKPPAK;AAAQTQPADSSDDSSDDsDSSsEEEKKPPAK;AAAQTQPADSsDDSSDDSDSSsEEEKKPPAK	0.8729	0	0.3931	0	313606
E9Q5C9_S370	Nolc1	sp|E9Q5C9|NOLC1_MOUSE	E9Q5C9	KAEsSSDSSDSDSSEDEAPAKPVSTTK	0.8336	0	0.4757	61799.9	585768
E9Q5C9_S372	Nolc1	sp|E9Q5C9|NOLC1_MOUSE	E9Q5C9	KAESSsDSSDSDSSEDEAPAKPVSTTK	0.9501	0	0	0	0
E9Q5C9_S375	Nolc1	sp|E9Q5C9|NOLC1_MOUSE	E9Q5C9	AESSSDSsDSDSSEDEAPAKPVSTTK;KAESSSDSsDSDSSEDEAPAKPVSTTK	0.475	0	0.475	0	359010
E9Q5C9_S377	Nolc1	sp|E9Q5C9|NOLC1_MOUSE	E9Q5C9	AESSSDSSDsDSSEDEAPAKPVSTTK;KAESSSDSSDsDSSEDEAPAKPVSTTK	0.9163	0.9163	0.3148	98601.1	69900.3
E9Q5C9_S379	Nolc1	sp|E9Q5C9|NOLC1_MOUSE	E9Q5C9	KAESSSDSSDSDsSEDEAPAKPVSTTK;KAESSSDSSDSDssEDEAPAKPVSTTK	0.7333	0	0.7333	0	378662
E9Q5C9_S380	Nolc1	sp|E9Q5C9|NOLC1_MOUSE	E9Q5C9	AESSSDSSDSDSsEDEAPAKPVSTTK;KAESSSDSSDSDSsEDEAPAKPVSTTK;KAESSSDSSDSDssEDEAPAKPVSTTK	0.4656	0.4656	0.4181	80454.8	364736
E9Q5C9_S394	Nolc1	sp|E9Q5C9|NOLC1_MOUSE	E9Q5C9	sPKPAVTPK;sPKPAVTPKPSAAK;sPKPAVtPKPSAAK	0.963	0.9533	0.9594	159423	219811
E9Q5C9_S418	Nolc1	sp|E9Q5C9|NOLC1_MOUSE	E9Q5C9	AVTtPKQPAGsNQKPQSR	0.7155	0.7131	0	98162.9	124530
E9Q5C9_S437	Nolc1	sp|E9Q5C9|NOLC1_MOUSE	E9Q5C9	KADSSSSEEESsSSEEEEASKK	0.4263	0	0.4263	0	29596.7
E9Q5C9_S438	Nolc1	sp|E9Q5C9|NOLC1_MOUSE	E9Q5C9	KADSSSSEEESSssEEEEASKK	0.7359	0	0.7359	0	80228.7
E9Q5C9_S439	Nolc1	sp|E9Q5C9|NOLC1_MOUSE	E9Q5C9	KADSSSSEEESSSsEEEEASKK;KADSSSSEEESSssEEEEASKK	0.7359	0	0.7359	0	80228.7
E9Q5C9_S445	Nolc1	sp|E9Q5C9|NOLC1_MOUSE	E9Q5C9	KADSSSSEEESSSSEEEEAsKK	0.415	0.2431	0.415	46247.3	79513.8
E9Q5C9_S474	Nolc1	sp|E9Q5C9|NOLC1_MOUSE	E9Q5C9	QAPQAAGDSsSDSDSSSSEEEEKTPKPPAK	0.9561	0	0.9561	0	55604
E9Q5C9_S475	Nolc1	sp|E9Q5C9|NOLC1_MOUSE	E9Q5C9	QAPQAAGDSSsDSDSSSSEEEEK	0.3092	0.3092	0	69035.7	0
E9Q5C9_S479	Nolc1	sp|E9Q5C9|NOLC1_MOUSE	E9Q5C9	QAPQAAGDSSSDSDsSSSEEEEK	0.9489	0	0.9489	0	402259
E9Q5C9_S480	Nolc1	sp|E9Q5C9|NOLC1_MOUSE	E9Q5C9	QAPQAAGDSSSDSDSsSSEEEEK	0.859	0	0	0	0
E9Q5C9_S481	Nolc1	sp|E9Q5C9|NOLC1_MOUSE	E9Q5C9	QAPQAAGDSSSDSDSSssEEEEKTPKPPAK	0.4706	0	0.4706	0	15958.6
E9Q5C9_S482	Nolc1	sp|E9Q5C9|NOLC1_MOUSE	E9Q5C9	QAPQAAGDSSSDSDSSSsEEEEKTPKPPAK;QAPQAAGDSSSDSDSSssEEEEKTPKPPAK	0.4706	0	0.4706	0	45593.2
E9Q5C9_S563	Nolc1	sp|E9Q5C9|NOLC1_MOUSE	E9Q5C9	AAKEsEEEEEEEETEEK;AAKEsEEEEEEEETEEKK;EsEEEEEEEETEEKK;EsEEEEEEEETEEKKK	0.964	0.9621	0.964	11144628	20209340
E9Q5C9_S646	Nolc1	sp|E9Q5C9|NOLC1_MOUSE	E9Q5C9	VADNsFDAKR	1	0	1	0	279111
E9Q5C9_S701	Nolc1	sp|E9Q5C9|NOLC1_MOUSE	E9Q5C9	GGSISVQVNSVKFDsE	0.9637	0.9616	0.9634	942079	2351493
E9Q5C9_S93	Nolc1	sp|E9Q5C9|NOLC1_MOUSE	E9Q5C9	ETSSSDSSEDSsEDEDKKAQGLPTQK	0.4699	0	0.4699	0	22733.4
E9Q5C9_T400	Nolc1	sp|E9Q5C9|NOLC1_MOUSE	E9Q5C9	sPKPAVtPKPSAAK	0.9583	0	0.9583	0	57308.7
E9Q5C9_T411	Nolc1	sp|E9Q5C9|NOLC1_MOUSE	E9Q5C9	AVTtPKQPAGSNQKPQSR;AVTtPKQPAGsNQKPQSR	0.6269	0.6259	0.4896	98162.9	180658
E9Q5C9_T572	Nolc1	sp|E9Q5C9|NOLC1_MOUSE	E9Q5C9	AAKESEEEEEEEEtEEK;ESEEEEEEEEtEEKKK	0.9634	0.673	0.9634	95580.4	442801
E9Q5C9_T594	Nolc1	sp|E9Q5C9|NOLC1_MOUSE	E9Q5C9	KQNEtADEATTPQAK	0.9624	0.9399	0.9289	120131	112470
E9Q5C9_T600	Nolc1	sp|E9Q5C9|NOLC1_MOUSE	E9Q5C9	KQNETADEATtPQAK;QNETADEATtPQAK	0.9628	0.9533	0.9592	1.05672e+06	1.16679e+06
E9Q5C9_T610	Nolc1	sp|E9Q5C9|NOLC1_MOUSE	E9Q5C9	KVKLEtPNtFPK;LEtPNTFPK;LEtPNtFPK;VKLEtPNTFPK;VKLEtPNtFPK;VKLEtPNtFPKR	1	1	1	550049	1.8333e+06
E9Q5C9_T613	Nolc1	sp|E9Q5C9|NOLC1_MOUSE	E9Q5C9	KVKLEtPNtFPK;LETPNtFPK;LEtPNtFPK;VKLETPNtFPK;VKLEtPNtFPK;VKLEtPNtFPKR	1	1	1	347329	1.34353e+06
E9Q5F9_S1178	Setd2	sp|E9Q5F9|SETD2_MOUSE	E9Q5F9	TSRPQELPVYsDDFEDLPNK	0.9407	0.9407	0	30147.8	0
E9Q5F9_S131	Setd2	sp|E9Q5F9|SETD2_MOUSE	E9Q5F9	MDAGDTFPATEEsSPPK	0.7657	0	0	0	0
E9Q5F9_S132	Setd2	sp|E9Q5F9|SETD2_MOUSE	E9Q5F9	MDAGDTFPATEESsPPK	0.9574	0	0.9574	75628.4	586205
E9Q5F9_S1325	Setd2	sp|E9Q5F9|SETD2_MOUSE	E9Q5F9	SGSHFsSPSNKFFFHQK	0.9398	0.9398	0	17162.1	0
E9Q5F9_S1326	Setd2	sp|E9Q5F9|SETD2_MOUSE	E9Q5F9	SGSHFSsPSNKFFFHQK	0.9589	0.9555	0	44113.7	0
E9Q5F9_S1387	Setd2	sp|E9Q5F9|SETD2_MOUSE	E9Q5F9	RQELEsDsESDGELQAR;RQELEsDsEsDGELQAR	1	1	1	73161.6	159677
E9Q5F9_S1389	Setd2	sp|E9Q5F9|SETD2_MOUSE	E9Q5F9	RQELEsDsESDGELQAR;RQELEsDsEsDGELQAR	1	1	1	73161.6	159677
E9Q5F9_S1391	Setd2	sp|E9Q5F9|SETD2_MOUSE	E9Q5F9	RQELEsDsEsDGELQAR	1	1	1	73161.6	159677
E9Q5F9_S1835	Setd2	sp|E9Q5F9|SETD2_MOUSE	E9Q5F9	AHTPLNTPDPsAKPSTEMDTDTPK;AHTPLNTPDPsAKPSTEMDtDTPKK	0.8616	0	0.8616	0	25479.8
E9Q5F9_S1926	Setd2	sp|E9Q5F9|SETD2_MOUSE	E9Q5F9	VESEATIEVSKLPTsEPEADTETEPK	0.4774	0.4509	0	62171	0
E9Q5F9_S2053	Setd2	sp|E9Q5F9|SETD2_MOUSE	E9Q5F9	RGsLsPPSSAYER;RRGsLsPPSSAYER	0.9639	0.952	0.963	137912	430425
E9Q5F9_S2055	Setd2	sp|E9Q5F9|SETD2_MOUSE	E9Q5F9	RGsLsPPSSAYER;RRGsLsPPSSAYER	0.9639	0.952	0.963	137912	430425
E9Q5F9_S2397	Setd2	sp|E9Q5F9|SETD2_MOUSE	E9Q5F9	QTQWDPPTWEsPGDDASLEHEAEMDLGTPTYDENPMK;QTQWDPPTWEsPGDDASLEHEAEMDLGtPTYDENPMK	0.7484	0.4248	0.7484	169404	157668
E9Q5F9_S2403	Setd2	sp|E9Q5F9|SETD2_MOUSE	E9Q5F9	QTQWDPPTWESPGDDAsLEHEAEMDLGTPTYDENPMK;QTQWDPPTWESPGDDAsLEHEAEMDLGtPTYDENPMK	0.95	0.95	0.95	48855.3	100080
E9Q5F9_S242	Setd2	sp|E9Q5F9|SETD2_MOUSE	E9Q5F9	AQKEsPVKSGPEVLEVDTK;AQKEsPVKsGPEVLEVDTK	0.9646	0.9646	0.9574	494541	247440
E9Q5F9_S246	Setd2	sp|E9Q5F9|SETD2_MOUSE	E9Q5F9	AQKEsPVKsGPEVLEVDTK	0.9647	0.9647	0.9573	67119.7	72921.8
E9Q5F9_S322	Setd2	sp|E9Q5F9|SETD2_MOUSE	E9Q5F9	SSQFEGTFLGsEsDEDSVR	0.963	0	0.9453	0	64438
E9Q5F9_S324	Setd2	sp|E9Q5F9|SETD2_MOUSE	E9Q5F9	SSQFEGTFLGSEsDEDSVR;SSQFEGTFLGsEsDEDSVR	0.963	0	0.9436	0	64438
E9Q5F9_S459	Setd2	sp|E9Q5F9|SETD2_MOUSE	E9Q5F9	AREsSDsEDEyKK;AREssDSEDEyKK;AREssDsEDEYKK	0.9605	0	0.8729	0	68941.2
E9Q5F9_S460	Setd2	sp|E9Q5F9|SETD2_MOUSE	E9Q5F9	AREssDSEDEyKK;AREssDsEDEYKK	0.9605	0	0	0	0
E9Q5F9_S462	Setd2	sp|E9Q5F9|SETD2_MOUSE	E9Q5F9	AREsSDsEDEyKK;AREssDsEDEYKK	0.9605	0	0.8721	0	68941.2
E9Q5F9_S614	Setd2	sp|E9Q5F9|SETD2_MOUSE	E9Q5F9	EKTGsPTPSNQLNDSPTFK;EKTGsPTPSNQLNDsPTFK;TGsPTPSNQLNDSPTFK;TGsPTPSNQLNDSPtFKK;TGsPTPSNQLNDsPTFK;TGsPTPSNQLNDsPTFKK	0.9552	0.7572	0.9552	240031	505904
E9Q5F9_S624	Setd2	sp|E9Q5F9|SETD2_MOUSE	E9Q5F9	EKTGsPTPSNQLNDsPTFK;TGSPTPSNQLNDsPTFK;TGsPTPSNQLNDsPTFK;TGsPTPSNQLNDsPTFKK	0.9494	0.6123	0.9494	179388	675960
E9Q5F9_S633	Setd2	sp|E9Q5F9|SETD2_MOUSE	E9Q5F9	KLDEsPVLKPEFIGHDGR;LDEsPVLKPEFIGHDGR	1	1	1	2.26225e+06	1.25262e+06
E9Q5F9_S743	Setd2	sp|E9Q5F9|SETD2_MOUSE	E9Q5F9	QHNTSKsPFREMEPLLsPHHDK	0.623	0	0	0	0
E9Q5F9_S753	Setd2	sp|E9Q5F9|SETD2_MOUSE	E9Q5F9	QHNTSKsPFREMEPLLsPHHDK	0.7116	0	0	0	0
E9Q5F9_S878	Setd2	sp|E9Q5F9|SETD2_MOUSE	E9Q5F9	QSIGSTSSASHNHFDGLYEPIGSSGISSLQsPPSGIR	0.9625	0	0.9625	0	226454
E9Q5F9_T1827	Setd2	sp|E9Q5F9|SETD2_MOUSE	E9Q5F9	AHtPLNTPDPSAKPSTEMDTDTPK;AHtPLNTPDPSAKPSTEMDTDTPKK;AHtPLNTPDPSAKPSTEMDTDtPK;AHtPLNTPDPSAKPSTEMDTDtPKK;AHtPLNTPDPSAKPSTEMDtDTPK;AHtPLNTPDPSAKPStEMDTDTPKK	0.9608	0.9595	0.9454	140922	131347
E9Q5F9_T1831	Setd2	sp|E9Q5F9|SETD2_MOUSE	E9Q5F9	AHTPLNtPDPSAKPSTEMDTDTPK;AHTPLNtPDPSAKPSTEMDTDtPK;AHTPLNtPDPSAKPSTEMDTDtPKK	0.8856	0	0.8856	0	44695
E9Q5F9_T1840	Setd2	sp|E9Q5F9|SETD2_MOUSE	E9Q5F9	AHtPLNTPDPSAKPStEMDTDTPKK	0.9173	0	0	0	0
E9Q5F9_T1844	Setd2	sp|E9Q5F9|SETD2_MOUSE	E9Q5F9	AHTPLNTPDPsAKPSTEMDtDTPKK;AHtPLNTPDPSAKPSTEMDtDTPK	0.7431	0	0	0	0
E9Q5F9_T1846	Setd2	sp|E9Q5F9|SETD2_MOUSE	E9Q5F9	AHTPLNTPDPSAKPSTEMDTDtPK;AHTPLNTPDPSAKPSTEMDTDtPKK;AHTPLNtPDPSAKPSTEMDTDtPK;AHTPLNtPDPSAKPSTEMDTDtPKK;AHtPLNTPDPSAKPSTEMDTDtPK;AHtPLNTPDPSAKPSTEMDTDtPKK	0.9536	0	0.8998	20902.1	44695
E9Q5F9_T2074	Setd2	sp|E9Q5F9|SETD2_MOUSE	E9Q5F9	RPDDRYDtPTSK	0.9542	0	0	0	0
E9Q5F9_T2414	Setd2	sp|E9Q5F9|SETD2_MOUSE	E9Q5F9	QTQWDPPTWESPGDDAsLEHEAEMDLGtPTYDENPMK;QTQWDPPTWEsPGDDASLEHEAEMDLGtPTYDENPMK	0.9504	0	0.9504	120279	202841
E9Q5F9_T2416	Setd2	sp|E9Q5F9|SETD2_MOUSE	E9Q5F9	QTQWDPPTWESPGDDASLEHEAEMDLGTPtyDENPMK	0.5194	0.5194	0	114926	0
E9Q5F9_T255	Setd2	sp|E9Q5F9|SETD2_MOUSE	E9Q5F9	AQKESPVKSGPEVLEVDtK	0.6477	0.4279	0.6477	222357	135739
E9Q5F9_T626	Setd2	sp|E9Q5F9|SETD2_MOUSE	E9Q5F9	TGsPTPSNQLNDSPtFKK	0.7277	0	0	0	0
E9Q5F9_Y2417	Setd2	sp|E9Q5F9|SETD2_MOUSE	E9Q5F9	QTQWDPPTWESPGDDASLEHEAEMDLGTPtyDENPMK	0.5194	0.5194	0	114926	0
E9Q5F9_Y466	Setd2	sp|E9Q5F9|SETD2_MOUSE	E9Q5F9	AREsSDsEDEyKK;AREssDSEDEyKK	0.9525	0	0.8719	0	68941.2
E9Q5G3_S160	Kif23	sp|E9Q5G3|KIF23_MOUSE	E9Q5G3	SNDRNsMEIQCEVDALLER	0.9197	0	0	0	0
E9Q5G3_S683	Kif23	sp|E9Q5G3|KIF23_MOUSE	E9Q5G3	sVSPSPLPLSSNNIAQISNGQQLMSQPQLHR;sVsPSPLPLSSNNIAQISNGQQLMSQPQLHR	0.9604	0.7026	0.9545	982414	98717.7
E9Q5G3_S685	Kif23	sp|E9Q5G3|KIF23_MOUSE	E9Q5G3	SVsPSPLPLSSNNIAQISNGQQLMSQPQLHR;sVsPSPLPLSSNNIAQISNGQQLMSQPQLHR	0.9603	0	0.9544	1.0718e+06	2.19117e+06
E9Q5G3_S745	Kif23	sp|E9Q5G3|KIF23_MOUSE	E9Q5G3	LSPFSTPVNVTsLAR	0.4864	0.4864	0	35663.1	0
E9Q5G3_S860	Kif23	sp|E9Q5G3|KIF23_MOUSE	E9Q5G3	YMLTHQELAsDGEIQTK	0.9638	0.9627	0.9627	3509816	3050918
E9Q5G3_S904	Kif23	sp|E9Q5G3|KIF23_MOUSE	E9Q5G3	RRssTLAPAQPDGTESEWTDVETR;RsSTLAPAQPDGTESEWTDVETR;sSTLAPAQPDGTESEWTDVETR	0.9566	0.5985	0.9422	303286	695623
E9Q5G3_S905	Kif23	sp|E9Q5G3|KIF23_MOUSE	E9Q5G3	RRssTLAPAQPDGTESEWTDVETR	0.9446	0.5985	0.9422	82400.8	90476.4
E9Q5G3_S917	Kif23	sp|E9Q5G3|KIF23_MOUSE	E9Q5G3	SSTLAPAQPDGTEsEWtDVETR;SSTLAPAQPDGtEsEWtDVETR	0.9595	0.9074	0	0	0
E9Q5G3_S936	Kif23	sp|E9Q5G3|KIF23_MOUSE	E9Q5G3	AGsQLGPGYQHHAQPK	0.6087	0	0	0	0
E9Q5G3_T251	Kif23	sp|E9Q5G3|KIF23_MOUSE	E9Q5G3	PKLPQSKtLR	0.5	0	0	0	0
E9Q5G3_T906	Kif23	sp|E9Q5G3|KIF23_MOUSE	E9Q5G3	RSStLAPAQPDGTESEWTDVETR	0.952	0.952	0	93973.1	0
E9Q5G3_T915	Kif23	sp|E9Q5G3|KIF23_MOUSE	E9Q5G3	SSTLAPAQPDGtESEWTDVETR;SSTLAPAQPDGtEsEWtDVETR	0.9595	0.9161	0	57939.3	0
E9Q5G3_T920	Kif23	sp|E9Q5G3|KIF23_MOUSE	E9Q5G3	SSTLAPAQPDGTESEWtDVETR;SSTLAPAQPDGTEsEWtDVETR;SSTLAPAQPDGtEsEWtDVETR	0.9595	0.9066	0	44241	0
E9Q5K9_S119	Ythdc1	sp|E9Q5K9|YTDC1_MOUSE	E9Q5K9	LSsSSSREPYK	0.9301	0	0	0	0
E9Q5K9_S120	Ythdc1	sp|E9Q5K9|YTDC1_MOUSE	E9Q5K9	LSSsSSREPYK	0.6914	0	0	0	0
E9Q5K9_S309	Ythdc1	sp|E9Q5K9|YTDC1_MOUSE	E9Q5K9	GIsPIVFDR	1	1	1	3.33352e+06	2387382
E9Q5K9_S417	Ythdc1	sp|E9Q5K9|YTDC1_MOUSE	E9Q5K9	LsSESHHGGSPIHWVLPAGMSAK	0.288	0	0	0	0
E9Q5K9_S420	Ythdc1	sp|E9Q5K9|YTDC1_MOUSE	E9Q5K9	LSSEsHHGGSPIHWVLPAGMSAK	0.3143	0	0	0	0
E9Q5K9_S425	Ythdc1	sp|E9Q5K9|YTDC1_MOUSE	E9Q5K9	LSSESHHGGsPIHWVLPAGMSAK	0.9614	0.9614	0.8037	10882720	10790039
E9Q5K9_Y31	Ythdc1	sp|E9Q5K9|YTDC1_MOUSE	E9Q5K9	EEKDGELNVLDDILTEVPEQDDELyNPESEQDKNEK	0.9292	0	0.9292	0	173226
E9Q6B2_S180	Ccdc85c	sp|E9Q6B2|CC85C_MOUSE	E9Q6B2	SsIDSQASLSGPLAGSAAGSGAR	0.9496	0.4838	0.4843	312669	558152
E9Q6B2_S188	Ccdc85c	sp|E9Q6B2|CC85C_MOUSE	E9Q6B2	SSIDSQASLsGPLAGSAAGSGAR	0.2115	0	0	0	0
E9Q6B2_S247	Ccdc85c	sp|E9Q6B2|CC85C_MOUSE	E9Q6B2	sLDDLSAPPHHR	0.962	0	0	79023	182971
E9Q6B2_S259	Ccdc85c	sp|E9Q6B2|CC85C_MOUSE	E9Q6B2	sIPNGLHDPSSTYIRPLETK	0.9629	0	0.9629	0	183499
E9Q6E9_S1122	Simc1	sp|E9Q6E9|SIMC1_MOUSE	E9Q6E9	AVTENELTPPQDETQTsPR	0.9604	0	0	0	331206
E9Q6E9_S16	Simc1	sp|E9Q6E9|SIMC1_MOUSE	E9Q6E9	MEDFIVISDDSGSESsAGtR	0.3333	0.3333	0.3333	54892.3	63459.7
E9Q6E9_S440	Simc1	sp|E9Q6E9|SIMC1_MOUSE	E9Q6E9	SVMQSSGSVMQsPGGVTQSLR	0.9615	0	0.9615	0	39547.2
E9Q6E9_S468	Simc1	sp|E9Q6E9|SIMC1_MOUSE	E9Q6E9	SVTQSPGGVMQSPGGVMQsPR	0.9611	0	0.9543	0	112481
E9Q6E9_S503	Simc1	sp|E9Q6E9|SIMC1_MOUSE	E9Q6E9	GVTQSLGSMMQsPGGVMQSLR	0.9605	0	0	0	112326
E9Q6E9_S552	Simc1	sp|E9Q6E9|SIMC1_MOUSE	E9Q6E9	sPGMMLSPGDVIQSLNSVPQSSR	0.9514	0	0	82207.3	102423
E9Q6E9_S558	Simc1	sp|E9Q6E9|SIMC1_MOUSE	E9Q6E9	SPGMMLsPGDVIQSLNSVPQSSR	0.9271	0.9271	0	50867.6	0
E9Q6E9_S593	Simc1	sp|E9Q6E9|SIMC1_MOUSE	E9Q6E9	MQSAGHVPSASGDAIQsPGGMSPTSR;MQSAGHVPSASGDAIQsPGGMsPTSR	0.9599	0	0.9599	0	231884
E9Q6E9_S598	Simc1	sp|E9Q6E9|SIMC1_MOUSE	E9Q6E9	MQSAGHVPSASGDAIQSPGGMsPTSR;MQSAGHVPSASGDAIQsPGGMsPTSR	0.9604	0.9604	0.9604	269401	830994
E9Q6E9_S802	Simc1	sp|E9Q6E9|SIMC1_MOUSE	E9Q6E9	SVPQSPSGTLRsPGNMSESLGDTPNLsGDVSNSPQALLDLAR;sPGNMSESLGDTPNLSGDVSNSPQALLDLAR;sPGNMSESLGDTPNLSGDVSNsPQALLDLAR	0.9602	0.959	0.9602	201477	220263
E9Q6E9_S807	Simc1	sp|E9Q6E9|SIMC1_MOUSE	E9Q6E9	SPGNMsESLGDTPNLSGDVSNSPQALLDLAR;SVPQSPSGTLRSPGNMsEsLGDTPNLSGDVSNSPQALLDLAR	0.6597	0	0.3275	0	38136.8
E9Q6E9_S809	Simc1	sp|E9Q6E9|SIMC1_MOUSE	E9Q6E9	SPGNMSEsLGDTPNLSGDVSNSPQALLDLAR;SVPQSPSGTLRSPGNMsEsLGDTPNLSGDVSNSPQALLDLAR	0.3275	0	0.3275	0	81802
E9Q6E9_S817	Simc1	sp|E9Q6E9|SIMC1_MOUSE	E9Q6E9	SVPQSPSGTLRsPGNMSESLGDTPNLsGDVSNSPQALLDLAR	0.7595	0	0.7595	0	47492.5
E9Q6E9_S823	Simc1	sp|E9Q6E9|SIMC1_MOUSE	E9Q6E9	SPGNMSESLGDTPNLSGDVSNsPQALLDLAR;sPGNMSESLGDTPNLSGDVSNsPQALLDLAR	0.9623	0	0.9623	29393.2	0
E9Q6E9_T19	Simc1	sp|E9Q6E9|SIMC1_MOUSE	E9Q6E9	MEDFIVISDDSGSESsAGtR	0.3333	0.3333	0.3333	54892.3	63459.7
E9Q6J5_S103	Bod1l	sp|E9Q6J5|BD1L1_MOUSE	E9Q6J5	VDNFVANHLATHTWsPHLNK	0.9605	0.9194	0.9605	177971	137584
E9Q6J5_S1364	Bod1l	sp|E9Q6J5|BD1L1_MOUSE	E9Q6J5	HLsEDSQATLLYSK	0.9596	0.88	0.9596	73178.8	64510.1
E9Q6J5_S2001	Bod1l	sp|E9Q6J5|BD1L1_MOUSE	E9Q6J5	GSDDVLVSGEVPECEVGHMsPR	0.9626	0	0	0	56770
E9Q6J5_S236	Bod1l	sp|E9Q6J5|BD1L1_MOUSE	E9Q6J5	KLsSQPSTDVSTDKER	0.9549	0.9549	0.928	109715	157142
E9Q6J5_S240	Bod1l	sp|E9Q6J5|BD1L1_MOUSE	E9Q6J5	KLSSQPsTDVSTDKER;LSSQPsTDVSTDKER	0.945	0.7714	0	62895.4	0
E9Q6J5_S2554	Bod1l	sp|E9Q6J5|BD1L1_MOUSE	E9Q6J5	SDHSGTWTSEGsPEK	0.962	0.9592	0.9218	73760.5	227309
E9Q6J5_S262	Bod1l	sp|E9Q6J5|BD1L1_MOUSE	E9Q6J5	ATsDSGGDGLEAALK	0.956	0	0.956	0	72943.5
E9Q6J5_S2714	Bod1l	sp|E9Q6J5|BD1L1_MOUSE	E9Q6J5	KPDYsssEEELDDSPDVLDSR;NRKPDYsssEEELDDSPDVLDSR	0.7341	0.7341	0	1.07886e+06	959656
E9Q6J5_S2715	Bod1l	sp|E9Q6J5|BD1L1_MOUSE	E9Q6J5	KPDYSssEEELDDsPDVLDSR;KPDYsssEEELDDSPDVLDSR;NRKPDYsssEEELDDSPDVLDSR	0.7341	0.7341	0	1.07886e+06	959656
E9Q6J5_S2716	Bod1l	sp|E9Q6J5|BD1L1_MOUSE	E9Q6J5	KPDYSssEEELDDsPDVLDSR;KPDYsssEEELDDSPDVLDSR;NRKPDYsssEEELDDSPDVLDSR	0.7341	0.7341	0	1.07886e+06	959656
E9Q6J5_S2723	Bod1l	sp|E9Q6J5|BD1L1_MOUSE	E9Q6J5	KPDYSssEEELDDsPDVLDSR	0.6472	0	0	0	96938.4
E9Q6J5_S2751	Bod1l	sp|E9Q6J5|BD1L1_MOUSE	E9Q6J5	QYSETEPHDTKEENsGDVEEFSSVTSK	0.9478	0	0	0	0
E9Q6J5_S2840	Bod1l	sp|E9Q6J5|BD1L1_MOUSE	E9Q6J5	EDSKTETDITTVEQsSPSGK;SKEDSKTETDITTVEQsSPSGK;TETDITTVEQsSPSGK	0.9426	0.4764	0.7192	97883.6	102848
E9Q6J5_S2841	Bod1l	sp|E9Q6J5|BD1L1_MOUSE	E9Q6J5	EDSKTETDITTVEQSsPSGK;SKEDSKTETDITTVEQSsPSGK;TETDITTVEQSsPSGK	0.962	0	0.962	164860	518358
E9Q6J5_S2843	Bod1l	sp|E9Q6J5|BD1L1_MOUSE	E9Q6J5	TETDITTVEQSSPsGK	0.9451	0	0.9451	0	105782
E9Q6J5_S2892	Bod1l	sp|E9Q6J5|BD1L1_MOUSE	E9Q6J5	RSLTSsDDAESSEPER	0.2481	0	0.2481	0	61927.2
E9Q6J5_S2907	Bod1l	sp|E9Q6J5|BD1L1_MOUSE	E9Q6J5	sVSETSEDKKDEEsDEEEEEEEEEEPLGATTR	0.9224	0.4742	0.3902	42529.6	83236.6
E9Q6J5_S2912	Bod1l	sp|E9Q6J5|BD1L1_MOUSE	E9Q6J5	SVSETsEDKKDEESDEEEEEEEEEEPLGATTR	0.3755	0	0.3755	0	556288
E9Q6J5_S2920	Bod1l	sp|E9Q6J5|BD1L1_MOUSE	E9Q6J5	SVSETSEDKKDEEsDEEEEEEEEEEPLGATTR;sVSETSEDKKDEEsDEEEEEEEEEEPLGATTR	0.9487	0.9487	0.9487	728229	653908
E9Q6J5_S2968	Bod1l	sp|E9Q6J5|BD1L1_MOUSE	E9Q6J5	LGIPETIsPR	0.9622	0	0.8801	0	506277
E9Q6J5_S3000	Bod1l	sp|E9Q6J5|BD1L1_MOUSE	E9Q6J5	AQLsPSVKR	0.9638	0.9638	0	242175	0
E9Q6J5_S480	Bod1l	sp|E9Q6J5|BD1L1_MOUSE	E9Q6J5	YYsDSDDELTVEQR;YYsDsDDELTVEQR	0.9528	0	0.8936	0	137024
E9Q6J5_S482	Bod1l	sp|E9Q6J5|BD1L1_MOUSE	E9Q6J5	YYSDsDDELTVEQR;YYsDsDDELTVEQR	0.9611	0	0.9611	0	140206
E9Q6J5_S632	Bod1l	sp|E9Q6J5|BD1L1_MOUSE	E9Q6J5	RLsESLHSADENK;RLsESLHSADENKTESK	0.9399	0	0.8634	111800	140038
E9Q6J5_S634	Bod1l	sp|E9Q6J5|BD1L1_MOUSE	E9Q6J5	RLSEsLHSADENKTESK	0.7024	0.7024	0	49626.3	0
E9Q6J5_S637	Bod1l	sp|E9Q6J5|BD1L1_MOUSE	E9Q6J5	LSESLHsADENKTESK	0.9446	0	0.9446	112002	167207
E9Q6J5_S656	Bod1l	sp|E9Q6J5|BD1L1_MOUSE	E9Q6J5	RRTsTPVILEGAQEETDTR;RTsTPVILEGAQEETDTR	0.7049	0	0.7049	190271	665214
E9Q6J5_S977	Bod1l	sp|E9Q6J5|BD1L1_MOUSE	E9Q6J5	TSEETVTDPALENTVSSAHsAQK	0.3188	0	0.3188	0	38661.1
E9Q6J5_T2266	Bod1l	sp|E9Q6J5|BD1L1_MOUSE	E9Q6J5	EAVMVGTIPtDDDQATTVR	0.9536	0	0	0	0
E9Q6J5_T2746	Bod1l	sp|E9Q6J5|BD1L1_MOUSE	E9Q6J5	QYSETEPHDtKEENSGDVEEFSSVTSK	0.7789	0	0.7789	0	66901.4
E9Q6J5_T2835	Bod1l	sp|E9Q6J5|BD1L1_MOUSE	E9Q6J5	EDSKTETDItTVEQSSPSGK	0.9251	0	0.9251	0	163695
E9Q6J5_T2966	Bod1l	sp|E9Q6J5|BD1L1_MOUSE	E9Q6J5	LGIPEtISPR	0.9035	0.9035	0	319980	0
E9Q6J5_T655	Bod1l	sp|E9Q6J5|BD1L1_MOUSE	E9Q6J5	tSTPVILEGAQEETDTR	0.9267	0	0.4854	0	60700
E9Q6J5_T657	Bod1l	sp|E9Q6J5|BD1L1_MOUSE	E9Q6J5	RTStPVILEGAQEETDTR;TStPVILEGAQEETDTR	0.6441	0.6232	0.4826	70452.3	417757
E9Q6P5_S159	Ttc7b	sp|E9Q6P5|TTC7B_MOUSE	E9Q6P5	LPVSsSTSNLHVDR	0.8628	0	0	0	0
E9Q6P5_S160	Ttc7b	sp|E9Q6P5|TTC7B_MOUSE	E9Q6P5	LPVSSsTSNLHVDR	0.9463	0	0.9463	0	67780.1
E9Q6P5_S202	Ttc7b	sp|E9Q6P5|TTC7B_MOUSE	E9Q6P5	sPKPGPAPHDQELGFFLETGLQR	0.9648	0.9544	0.9633	154903	97380.9
E9Q6P5_S678	Ttc7b	sp|E9Q6P5|TTC7B_MOUSE	E9Q6P5	VEQALSEVASsLQSSAPK;VEQALSEVASsLQSsAPK;VEQALSEVAssLQSsAPK	0.9609	0.9609	0.6949	147311	142069
E9Q6P5_S682	Ttc7b	sp|E9Q6P5|TTC7B_MOUSE	E9Q6P5	VEQALSEVASsLQSsAPK;VEQALSEVAssLQSsAPK	0.6134	0	0.5788	0	61615.9
E9Q6W4_S280	Znf296	sp|E9Q6W4|ZN296_MOUSE	E9Q6W4	GVsPAAPPEPAAYAAAPASTLPSQTVEK	0.9631	0.9627	0.9618	2017020	1.17168e+06
E9Q6W4_T17	Znf296	sp|E9Q6W4|ZN296_MOUSE	E9Q6W4	RVDPDtDTDIEMPDLVMDVKPDLDLR;RVDPDtDtDIEMPDLVMDVKPDLDLR	1	0.9506	0.7065	78443.8	214806
E9Q6W4_T19	Znf296	sp|E9Q6W4|ZN296_MOUSE	E9Q6W4	RVDPDTDtDIEMPDLVMDVKPDLDLR;RVDPDtDtDIEMPDLVMDVKPDLDLR	1	0.9253	0.7836	0	130535
E9Q784_S1069	Zc3h13	sp|E9Q784|ZC3HD_MOUSE	E9Q784	GNLETHEDSQVFsPK;GNLETHEDSQVFsPKK	0.9638	0.9622	0.9633	6.02777e+06	4.99918e+06
E9Q784_S1086	Zc3h13	sp|E9Q784|ZC3HD_MOUSE	E9Q784	RsKGDSDVsDEEAAPQNK;sKGDSDVSDEEAAPQNK;sKGDsDVsDEEAAPQNKK	1	0	1	0	173172
E9Q784_S1090	Zc3h13	sp|E9Q784|ZC3HD_MOUSE	E9Q784	SKGDsDVsDEEAAPQNKK;sKGDsDVsDEEAAPQNKK	1	0.9434	1	404139	277616
E9Q784_S1093	Zc3h13	sp|E9Q784|ZC3HD_MOUSE	E9Q784	RsKGDSDVsDEEAAPQNK;SKGDSDVsDEEAAPQNK;SKGDSDVsDEEAAPQNKK;SKGDsDVsDEEAAPQNKK;sKGDsDVsDEEAAPQNKK	1	0.9623	1	673531	368866
E9Q784_S110	Zc3h13	sp|E9Q784|ZC3HD_MOUSE	E9Q784	NTEEPSsPVRK	0.8042	0	0.8042	624513	994465
E9Q784_S1273	Zc3h13	sp|E9Q784|ZC3HD_MOUSE	E9Q784	LRsPSNDSAHR;LRsPsNDSAHR	0.9653	0.9556	0.9623	165703	193936
E9Q784_S1275	Zc3h13	sp|E9Q784|ZC3HD_MOUSE	E9Q784	LRSPsNDSAHR;LRsPsNDSAHR	0.9653	0.9292	0.9623	0	19939.8
E9Q784_S137	Zc3h13	sp|E9Q784|ZC3HD_MOUSE	E9Q784	ERtPEsEEENVEWETNRDDsDNGDINYDYVHELSLEMK;ERtPEsEEENVEWEtNRDDSDNGDINYDYVHELSLEMK	0.9349	0.9349	0.7495	91897.8	95165.2
E9Q784_S1484	Zc3h13	sp|E9Q784|ZC3HD_MOUSE	E9Q784	MDRDLGsVQGFEDVSK	0.9616	0	0	0	0
E9Q784_S1499	Zc3h13	sp|E9Q784|ZC3HD_MOUSE	E9Q784	TEsLEGDDESKLDDAHSLGSGAGEGYEPIsDDELDEILAGDAEK	0.5744	0	0.419	0	80594.6
E9Q784_S1506	Zc3h13	sp|E9Q784|ZC3HD_MOUSE	E9Q784	TESLEGDDEsKLDDAHSLGSGAGEGYEPIsDDELDEILAGDAEK;TESLEGDDEsKLDDAHSLGsGAGEGYEPISDDELDEILAGDAEK;TESLEGDDEsKLDDAHSLGsGAGEGYEPIsDDELDEILAGDAEK	0.7583	0.7001	0.6864	132919	90131.9
E9Q784_S151	Zc3h13	sp|E9Q784|ZC3HD_MOUSE	E9Q784	ERtPESEEENVEWETNRDDsDNGDINYDYVHELSLEMK;ERtPEsEEENVEWETNRDDsDNGDINYDYVHELSLEMK	0.9346	0.9346	0	91897.8	0
E9Q784_S1513	Zc3h13	sp|E9Q784|ZC3HD_MOUSE	E9Q784	TESLEGDDESKLDDAHsLGSGAGEGYEPIsDDELDEILAGDAEK;TESLEGDDESKLDDAHsLGSGAGEGyEPIsDDELDEILAGDAEK;TESLEGDDESKLDDAHsLGsGAGEGYEPISDDELDEILAGDAEK;TESLEGDDESKLDDAHsLGsGAGEGYEPIsDDELDEILAGDAEK	0.7488	0	0.6935	0	178164
E9Q784_S1516	Zc3h13	sp|E9Q784|ZC3HD_MOUSE	E9Q784	LDDAHSLGsGAGEGYEPIsDDELDEILAGDAEK;TESLEGDDESKLDDAHSLGsGAGEGYEPIsDDELDEILAGDAEK;TESLEGDDESKLDDAHSLGsGAGEGyEPIsDDELDEILAGDAEK;TESLEGDDESKLDDAHsLGsGAGEGYEPISDDELDEILAGDAEK;TESLEGDDESKLDDAHsLGsGAGEGYEPIsDDELDEILAGDAEK;TESLEGDDEsKLDDAHSLGsGAGEGYEPISDDELDEILAGDAEK;TESLEGDDEsKLDDAHSLGsGAGEGYEPIsDDELDEILAGDAEK	0.9543	0.9543	0.6769	199749	250429
E9Q784_S1526	Zc3h13	sp|E9Q784|ZC3HD_MOUSE	E9Q784	LDDAHSLGSGAGEGYEPIsDDELDEILAGDAEK;LDDAHSLGsGAGEGYEPIsDDELDEILAGDAEK;TESLEGDDESKLDDAHSLGSGAGEGYEPIsDDELDEILAGDAEK;TESLEGDDESKLDDAHSLGSGAGEGyEPIsDDELDEILAGDAEK;TESLEGDDESKLDDAHSLGsGAGEGYEPIsDDELDEILAGDAEK;TESLEGDDESKLDDAHSLGsGAGEGyEPIsDDELDEILAGDAEK;TESLEGDDESKLDDAHsLGSGAGEGYEPIsDDELDEILAGDAEK;TESLEGDDESKLDDAHsLGSGAGEGyEPIsDDELDEILAGDAEK;TESLEGDDESKLDDAHsLGsGAGEGYEPIsDDELDEILAGDAEK;TESLEGDDEsKLDDAH…	0.9626	0.9562	0.9568	362146	274378
E9Q784_S165	Zc3h13	sp|E9Q784|ZC3HD_MOUSE	E9Q784	ERTPESEEENVEWETNRDDSDNGDINYDYVHELsLEMK	0.8651	0.8651	0	30884	0
E9Q784_S198	Zc3h13	sp|E9Q784|ZC3HD_MOUSE	E9Q784	EEIIIQKEVsPEVVR	1	0	1	238092	63913.6
E9Q784_S207	Zc3h13	sp|E9Q784|ZC3HD_MOUSE	E9Q784	SKLsPSPSLR;SKLsPsPSLR;SKLsPsPSLRK	0.9639	0.9606	0.9639	2.02328e+06	660061
E9Q784_S209	Zc3h13	sp|E9Q784|ZC3HD_MOUSE	E9Q784	SKLsPsPSLR;SKLsPsPSLRK	0.9639	0.9606	0.9639	2.02328e+06	546310
E9Q784_S242	Zc3h13	sp|E9Q784|ZC3HD_MOUSE	E9Q784	AAVVAsPLLDQQR;AAVVAsPLLDQQRNSK;KAAVVAsPLLDQQR	1	1	1	718712	1.18387e+06
E9Q784_S265	Zc3h13	sp|E9Q784|ZC3HD_MOUSE	E9Q784	GPRtPsPPPPILEDIILGK;GPRtPsPPPPILEDIILGKK;KGPRtPsPPPPILEDIILGK;TPsPPPPILEDIILGK;TPsPPPPILEDIILGKK;tPsPPPPILEDIILGK;tPsPPPPILEDIILGKK	1	1	1	3.11081e+06	1.49433e+06
E9Q784_S316	Zc3h13	sp|E9Q784|ZC3HD_MOUSE	E9Q784	sSsPGQHHsPLSSR	0.9331	0.6857	0.684	42349.3	111139
E9Q784_S317	Zc3h13	sp|E9Q784|ZC3HD_MOUSE	E9Q784	SsSPGQHHSPLSSR;SsSPGQHHsPLSSR	0.9554	0	0.7342	0	102062
E9Q784_S318	Zc3h13	sp|E9Q784|ZC3HD_MOUSE	E9Q784	SSsPGQHHSPLSSR;SSsPGQHHsPLSSR;sSsPGQHHsPLSSR	0.9591	0.9591	0.7794	814802	917465
E9Q784_S324	Zc3h13	sp|E9Q784|ZC3HD_MOUSE	E9Q784	SSsPGQHHsPLSSR;SsSPGQHHsPLSSR;sSsPGQHHsPLSSR	0.959	0.959	0.7793	814802	917465
E9Q784_S332	Zc3h13	sp|E9Q784|ZC3HD_MOUSE	E9Q784	HHsSSSQSGSSIQRHSPsPR;HHsSSSQSGSSIQRHsPsPR;HHsSSSQSGSsIQRHSPsPR	0.9281	0	0.8917	0	59809.1
E9Q784_S333	Zc3h13	sp|E9Q784|ZC3HD_MOUSE	E9Q784	HHSsSSQSGSsIQRHSPsPR	0.5684	0	0	0	0
E9Q784_S334	Zc3h13	sp|E9Q784|ZC3HD_MOUSE	E9Q784	HHSSsSQSGSSIQRHSPsPR	0.5205	0	0	0	0
E9Q784_S335	Zc3h13	sp|E9Q784|ZC3HD_MOUSE	E9Q784	HHSSSsQSGSSIQRHSPsPR;HHSSSsQSGSSIQRHsPSPR;HHSSSsQsGSSIQRHSPSPR	0.8954	0.8954	0	88278	0
E9Q784_S337	Zc3h13	sp|E9Q784|ZC3HD_MOUSE	E9Q784	HHSSSsQsGSSIQRHSPSPR	0.6089	0	0	0	0
E9Q784_S339	Zc3h13	sp|E9Q784|ZC3HD_MOUSE	E9Q784	HHSSSSQSGssIQRHSPSPR	0.6234	0.6234	0	79605.3	95696.9
E9Q784_S340	Zc3h13	sp|E9Q784|ZC3HD_MOUSE	E9Q784	HHSSSSQSGssIQRHSPSPR;HHSsSSQSGSsIQRHSPsPR;HHsSSSQSGSsIQRHSPsPR	0.6234	0.6234	0	79605.3	95696.9
E9Q784_S345	Zc3h13	sp|E9Q784|ZC3HD_MOUSE	E9Q784	HHSSSSQSGSSIQRHsPsPR;HHSSSsQSGSSIQRHsPSPR;HHsSSSQSGSSIQRHsPsPR	0.9515	0.8939	0.8934	276701	213520
E9Q784_S347	Zc3h13	sp|E9Q784|ZC3HD_MOUSE	E9Q784	HHSSSSQSGSSIQRHsPsPR;HHSSSsQSGSSIQRHSPsPR;HHSSsSQSGSSIQRHSPsPR;HHSsSSQSGSsIQRHSPsPR;HHsSSSQSGSSIQRHSPsPR;HHsSSSQSGSSIQRHsPsPR;HHsSSSQSGSsIQRHSPsPR	0.9515	0.6384	0.8936	316649	213520
E9Q784_S355	Zc3h13	sp|E9Q784|ZC3HD_MOUSE	E9Q784	KRtPsPSYQR	0.9641	0.9641	0.9605	116594	139511
E9Q784_S64	Zc3h13	sp|E9Q784|ZC3HD_MOUSE	E9Q784	FIHGPsPR	1	0	0	0	0
E9Q784_S703	Zc3h13	sp|E9Q784|ZC3HD_MOUSE	E9Q784	ERDQRPsSPIR	0.946	0.5	0.5	155733	137161
E9Q784_S704	Zc3h13	sp|E9Q784|ZC3HD_MOUSE	E9Q784	DQRPSsPIR;ERDQRPSsPIR	0.9549	0.9549	0	675819	713654
E9Q784_S77	Zc3h13	sp|E9Q784|ZC3HD_MOUSE	E9Q784	RsPERPTGDLR;sPERPTGDLR	0.9646	0.9079	0	250098	78729.4
E9Q784_S907	Zc3h13	sp|E9Q784|ZC3HD_MOUSE	E9Q784	NEGsPsPRQsPKR;YRNEGsPSPRQsPK;YRNEGsPsPR;YRNEGsPsPRQSPK;YRNEGsPsPRQsPK	1	1	0.9608	555293	371796
E9Q784_S909	Zc3h13	sp|E9Q784|ZC3HD_MOUSE	E9Q784	NEGsPsPRQsPKR;YRNEGsPsPR;YRNEGsPsPRQSPK;YRNEGsPsPRQsPK	1	1	0.9608	495551	371796
E9Q784_S913	Zc3h13	sp|E9Q784|ZC3HD_MOUSE	E9Q784	NEGsPsPRQsPKR;YRNEGsPSPRQsPK;YRNEGsPsPRQsPK	1	1	0.9608	555293	371796
E9Q784_S921	Zc3h13	sp|E9Q784|ZC3HD_MOUSE	E9Q784	EHsPDSDTYHsGDDKNEK;EHsPDSDTyHSGDDKNEK;EHsPDSDTyHsGDDKNEK;EHsPDsDTYHSGDDKNEK;EHsPDsDTYHsGDDKNEK;REHsPDSDTyHsGDDKNEK;REHsPDsDTYHsGDDKNEK	0.9523	0.9295	0.9377	490678	585329
E9Q784_S924	Zc3h13	sp|E9Q784|ZC3HD_MOUSE	E9Q784	EHSPDsDTYHsGDDKNEK;EHSPDsDTyHSGDDKNEK;EHsPDsDTYHSGDDKNEK;EHsPDsDTYHsGDDKNEK;REHsPDsDTYHsGDDKNEK	0.9523	0.929	0.9371	420803	499342
E9Q784_S929	Zc3h13	sp|E9Q784|ZC3HD_MOUSE	E9Q784	EHSPDSDTyHsGDDKNEK;EHSPDsDTYHsGDDKNEK;EHsPDSDTYHsGDDKNEK;EHsPDSDTyHsGDDKNEK;EHsPDsDTYHsGDDKNEK;REHsPDSDTyHsGDDKNEK;REHsPDsDTYHsGDDKNEK	0.9522	0.9295	0.9374	481052	585329
E9Q784_S951	Zc3h13	sp|E9Q784|ZC3HD_MOUSE	E9Q784	sLsPSHLTEDR	0.9645	0.9637	0.9611	291944	121717
E9Q784_S953	Zc3h13	sp|E9Q784|ZC3HD_MOUSE	E9Q784	SLsPSHLTEDR;sLsPSHLTEDR	0.9645	0.9638	0.9611	2.47539e+06	2412731
E9Q784_T1109	Zc3h13	sp|E9Q784|ZC3HD_MOUSE	E9Q784	GPRtPPLAIK;GPRtPPLAIKEELADISTDK;tPPLAIKEELADISTDK;tPPLAIKEELADISTDKDGVLEDPLK	1	0.963	0.9632	788070	509432
E9Q784_T1243	Zc3h13	sp|E9Q784|ZC3HD_MOUSE	E9Q784	VEVSHVTLEDtPHRK	0.9216	0	0	0	0
E9Q784_T134	Zc3h13	sp|E9Q784|ZC3HD_MOUSE	E9Q784	ERtPESEEENVEWETNRDDsDNGDINYDYVHELSLEMK;ERtPEsEEENVEWETNRDDsDNGDINYDYVHELSLEMK;ERtPEsEEENVEWEtNRDDSDNGDINYDYVHELSLEMK	0.9351	0.9351	0.7941	91897.8	95165.2
E9Q784_T146	Zc3h13	sp|E9Q784|ZC3HD_MOUSE	E9Q784	ERtPEsEEENVEWEtNRDDSDNGDINYDYVHELSLEMK	0.8381	0	0.6713	0	95165.2
E9Q784_T263	Zc3h13	sp|E9Q784|ZC3HD_MOUSE	E9Q784	GPRtPsPPPPILEDIILGK;GPRtPsPPPPILEDIILGKK;KGPRtPsPPPPILEDIILGK;tPSPPPPILEDIILGKK;tPsPPPPILEDIILGK;tPsPPPPILEDIILGKK	1	1	1	3.11081e+06	1.49433e+06
E9Q784_T353	Zc3h13	sp|E9Q784|ZC3HD_MOUSE	E9Q784	KRtPsPSYQR	0.9641	0.9641	0.9605	116594	139511
E9Q784_T926	Zc3h13	sp|E9Q784|ZC3HD_MOUSE	E9Q784	EHSPDSDtyHSGDDKNEK	0.458	0	0.458	119487	19567.6
E9Q784_Y1522	Zc3h13	sp|E9Q784|ZC3HD_MOUSE	E9Q784	TESLEGDDESKLDDAHSLGSGAGEGyEPIsDDELDEILAGDAEK;TESLEGDDESKLDDAHSLGsGAGEGyEPIsDDELDEILAGDAEK;TESLEGDDESKLDDAHsLGSGAGEGyEPIsDDELDEILAGDAEK	0.6395	0.6395	0.4284	98612.5	71858.7
E9Q784_Y927	Zc3h13	sp|E9Q784|ZC3HD_MOUSE	E9Q784	EHSPDSDTyHsGDDKNEK;EHSPDSDtyHSGDDKNEK;EHSPDsDTyHSGDDKNEK;EHsPDSDTyHSGDDKNEK;EHsPDSDTyHsGDDKNEK;REHsPDSDTyHsGDDKNEK	0.6323	0.6323	0.553	443347	223978
E9Q7D5_S1110	Arhgef5	sp|E9Q7D5|ARHG5_MOUSE	E9Q7D5	LDSLAEPHGLSsPR	0.9483	0	0.9483	0	117480
E9Q7D5_S173	Arhgef5	sp|E9Q7D5|ARHG5_MOUSE	E9Q7D5	EKEEEETSPDTsIPR	0.3672	0	0.3672	0	28210.2
E9Q7D5_S742	Arhgef5	sp|E9Q7D5|ARHG5_MOUSE	E9Q7D5	RHsHPPPLTLSSGLHR	0.9503	0	0.9466	0	41319.7
E9Q7E2_S1385	Arid2	sp|E9Q7E2|ARID2_MOUSE	E9Q7E2	TSNHVGNGEIsPVEPQGTSGATQQDTAK	0.9486	0	0.9486	0	21623.2
E9Q7E2_S1465	Arid2	sp|E9Q7E2|ARID2_MOUSE	E9Q7E2	PSVVVsPHSTAPVIQGHQVIAVPHSGPR	0.9556	0.9556	0.9467	92278.9	96104.7
E9Q7E2_S631	Arid2	sp|E9Q7E2|ARID2_MOUSE	E9Q7E2	VDAVADLsPTPSPAGIPHGPQAAGNHFQR	0.9617	0	0.9554	142818	433023
E9Q7E2_T1400	Arid2	sp|E9Q7E2|ARID2_MOUSE	E9Q7E2	TSNHVGNGEISPVEPQGTSGATQQDtAK	0.2789	0	0	0	0
E9Q7E2_T260	Arid2	sp|E9Q7E2|ARID2_MOUSE	E9Q7E2	AHEDtPGEWIWESLFHPPR	0.9629	0	0.9629	0	65480.8
E9Q7F2_S390	Rnf169	sp|E9Q7F2|RN169_MOUSE	E9Q7F2	VLsPLIIK	1	0	1	0	140159
E9Q7F2_S630	Rnf169	sp|E9Q7F2|RN169_MOUSE	E9Q7F2	LRPPsSDMDLAPKDPGLLEVGR	0.9553	0	0.5	0	57314.6
E9Q7G0_S1221	Numa1	sp|E9Q7G0|NUMA1_MOUSE	E9Q7G0	KSsLISSLEEEVSILNR	0.9495	0.4882	0.4882	16325.7	39667.9
E9Q7G0_S163	Numa1	sp|E9Q7G0|NUMA1_MOUSE	E9Q7G0	VPYTHASTLsEELSPPSHQTK;VPYTHASTLsEELSPPSHQTKR	0.8977	0.3008	0	81228.9	0
E9Q7G0_S167	Numa1	sp|E9Q7G0|NUMA1_MOUSE	E9Q7G0	VPYTHASTLSEELsPPSHQTK;VPYTHASTLSEELsPPSHQTKR	0.9628	0.9612	0.9628	4587819	10772153
E9Q7G0_S1739	Numa1	sp|E9Q7G0|NUMA1_MOUSE	E9Q7G0	TQPDGTSVPGEPAsPISQR	0.9616	0	0.954	0	604216
E9Q7G0_S1751	Numa1	sp|E9Q7G0|NUMA1_MOUSE	E9Q7G0	LPPKVEsLESLYFTPTPAR	0.9625	0.9625	0.9606	123167	156823
E9Q7G0_S1771	Numa1	sp|E9Q7G0|NUMA1_MOUSE	E9Q7G0	GQAPLETsLDSLGDAFPDSGR	0.9538	0.9538	0	145334	137573
E9Q7G0_S1782	Numa1	sp|E9Q7G0|NUMA1_MOUSE	E9Q7G0	GQAPLETSLDSLGDAFPDsGRK	0.9625	0.9625	0.962	156160	395901
E9Q7G0_S1844	Numa1	sp|E9Q7G0|NUMA1_MOUSE	E9Q7G0	LGsPDDGNSALLSLPGYRPTTR	0.9625	0.9447	0.9625	424565	902900
E9Q7G0_S1951	Numa1	sp|E9Q7G0|NUMA1_MOUSE	E9Q7G0	AsMQPAQIAEGVGIttRQQRK;RAsMQPAQIAEGVGITTR	1	0	0.9639	83690.2	152455
E9Q7G0_S1973	Numa1	sp|E9Q7G0|NUMA1_MOUSE	E9Q7G0	KRVsSETHQGPGtPESK	0.7991	0	0	0	0
E9Q7G0_S1974	Numa1	sp|E9Q7G0|NUMA1_MOUSE	E9Q7G0	RVSsETHQGPGTPESK;VSsETHQGPGTPESK	0.9534	0.4834	0.8226	89891.8	127487
E9Q7G0_S198	Numa1	sp|E9Q7G0|NUMA1_MOUSE	E9Q7G0	IASSSSENNFLSGsPSSPMGDILQTPQFQMR;IASSSSENNFLSGsPSsPMGDILQTPQFQMR	0.9605	0.96	0.9516	850372	556141
E9Q7G0_S201	Numa1	sp|E9Q7G0|NUMA1_MOUSE	E9Q7G0	IASSSSENNFLSGSPSsPMGDILQTPQFQMR;IASSSSENNFLSGsPSsPMGDILQTPQFQMR	0.9518	0.9518	0.4667	144484	203985
E9Q7G0_S2059	Numa1	sp|E9Q7G0|NUMA1_MOUSE	E9Q7G0	KTPAKVsPNPR;TPAKVsPNPR	0.9355	0	0.9355	0	107043
E9Q7G0_S398	Numa1	sp|E9Q7G0|NUMA1_MOUSE	E9Q7G0	LQEsPAPEKGEVLGDALQLDTLK;LQEsPAPEKGEVLGDALQLDTLKQEAAK	0.9643	0.9628	0.9639	1.34382e+06	2.14166e+06
E9Q7G0_T1964	Numa1	sp|E9Q7G0|NUMA1_MOUSE	E9Q7G0	AsMQPAQIAEGVGIttRQQRK	1	0	0	0	0
E9Q7G0_T1965	Numa1	sp|E9Q7G0|NUMA1_MOUSE	E9Q7G0	AsMQPAQIAEGVGIttRQQRK	1	0	0	0	0
E9Q7G0_T1982	Numa1	sp|E9Q7G0|NUMA1_MOUSE	E9Q7G0	KRVsSETHQGPGtPESK;RVSSETHQGPGtPESK;VSSETHQGPGtPESK;VSSETHQGPGtPESKK	0.9604	0.96	0.9569	1083563	729338
E9Q7M2_S587	Tsc22d2	sp|E9Q7M2|T22D2_MOUSE	E9Q7M2	RKsEPLPQAPLSLIAESK	0.964	0.9623	0.9516	23658.8	31237.5
E9Q7M2_S98	Tsc22d2	sp|E9Q7M2|T22D2_MOUSE	E9Q7M2	SSSEETLNNVGDAETPGTVSPNLILDGQLAAAsAAPANGGGGGVSAR	0.2531	0.2531	0	29189.1	0
E9Q8D0_S283	Dnajc21	sp|E9Q8D0|DJC21_MOUSE	E9Q8D0	EFGDGsDENEVEDQEPR;YEKEFGDGsDENEVEDQEPR	1	0.9607	1	455677	641618
E9Q9M8_S210	Pwwp2b	sp|E9Q9M8|PWP2B_MOUSE	E9Q9M8	LGsGPDSEHR	0.962	0	0.962	0	21189.3
E9Q9R9_S1009	Dlg5	sp|E9Q9R9|DLG5_MOUSE	E9Q9R9	VGsLTPPKPPR	0.5688	0	0	0	0
E9Q9R9_S1079	Dlg5	sp|E9Q9R9|DLG5_MOUSE	E9Q9R9	IASSYHsEGDGDTSYLPAK	0.9604	0	0.9503	0	113215
E9Q9R9_S1263	Dlg5	sp|E9Q9R9|DLG5_MOUSE	E9Q9R9	LGsSSNLQFK	0.9608	0.9604	0.9563	84719.4	100433
E9Q9R9_S132	Dlg5	sp|E9Q9R9|DLG5_MOUSE	E9Q9R9	APsPPPLLTEQQANDTVENLSIQLR	0.9626	0.9577	0.9613	1.55176e+06	843562
E9Q9R9_S1576	Dlg5	sp|E9Q9R9|DLG5_MOUSE	E9Q9R9	TVEDVYVEMLKPKDsLR	0.9082	0.9082	0	35687.1	0
E9Q9R9_S1669	Dlg5	sp|E9Q9R9|DLG5_MOUSE	E9Q9R9	RLsMSEVKDDNTAK	0.9413	0.9017	0	101498	0
E9Q9R9_S1671	Dlg5	sp|E9Q9R9|DLG5_MOUSE	E9Q9R9	RLSMsEVKDDNTAK	0.9284	0.9284	0	101391	0
E9Q9R9_S1700	Dlg5	sp|E9Q9R9|DLG5_MOUSE	E9Q9R9	sGSKDGKDLLALDTFSNDSIPLFEDSVSLAYQR	0.9186	0.9186	0.4517	110641	38436.1
E9Q9R9_S1702	Dlg5	sp|E9Q9R9|DLG5_MOUSE	E9Q9R9	SGsKDGKDLLALDTFSNDSIPLFEDSVSLAYQR	0.9507	0	0	0	0
E9Q9R9_S1718	Dlg5	sp|E9Q9R9|DLG5_MOUSE	E9Q9R9	SGSKDGKDLLALDTFSNDsIPLFEDSVSLAYQR	0.8684	0.8684	0	17806.6	0
E9Q9R9_S1797	Dlg5	sp|E9Q9R9|DLG5_MOUSE	E9Q9R9	sGHFDVTTVASIK	0.9616	0.9547	0	109708	0
E9Q9R9_S264	Dlg5	sp|E9Q9R9|DLG5_MOUSE	E9Q9R9	NLLQQsWEDMKR	1	1	1	463633	199089
E9Q9R9_S803	Dlg5	sp|E9Q9R9|DLG5_MOUSE	E9Q9R9	VFPQSSSWsGQNIFENIK	0.955	0.955	0.6793	196184	105120
E9Q9R9_S841	Dlg5	sp|E9Q9R9|DLG5_MOUSE	E9Q9R9	NLLQHNNsTQTDIFYTDR	0.9307	0	0	0	0
E9Q9R9_T1011	Dlg5	sp|E9Q9R9|DLG5_MOUSE	E9Q9R9	VGSLtPPKPPR	0.9585	0.9364	0.9546	672229	462206
E9Q9R9_T1085	Dlg5	sp|E9Q9R9|DLG5_MOUSE	E9Q9R9	IASSYHSEGDGDtSYLPAK	0.756	0.756	0	115637	0
E9Q9R9_T1480	Dlg5	sp|E9Q9R9|DLG5_MOUSE	E9Q9R9	SSSHLDPAATPHSTLQGSSAGTPEHPSVIDPLMEQDEGPGtPPAK	0.9618	0.9469	0.953	207913	58510.4
E9Q9R9_T984	Dlg5	sp|E9Q9R9|DLG5_MOUSE	E9Q9R9	RPQtPPKIDYLLPGPGLTHSPQPSK;RPQtPPKIDYLLPGPGLtHSPQPSK	0.9543	0.9489	0.9335	296561	76766.3
E9Q9R9_T998	Dlg5	sp|E9Q9R9|DLG5_MOUSE	E9Q9R9	RPQtPPKIDYLLPGPGLtHSPQPSK	0.9507	0	0	0	0
E9QAT4_S1028	Sec16a	sp|E9QAT4|SC16A_MOUSE	E9QAT4	MYsPSPSDGPASQQPLPNHPR;MYsPsPSDGPASQQPLPNHPR	0.9622	0	0.9617	454161	2037505
E9QAT4_S1030	Sec16a	sp|E9QAT4|SC16A_MOUSE	E9QAT4	MYsPsPSDGPASQQPLPNHPR	0.9617	0	0.9617	85786.5	242723
E9QAT4_S1032	Sec16a	sp|E9QAT4|SC16A_MOUSE	E9QAT4	MYSPSPsDGPASQQPLPNHPR	0.4738	0	0	0	0
E9QAT4_S1238	Sec16a	sp|E9QAT4|SC16A_MOUSE	E9QAT4	YSEPERPsSRASHysDQLAPR;YSEPERPssRAsHYSDQLAPR	0.8823	0	0.7037	0	109072
E9QAT4_S1239	Sec16a	sp|E9QAT4|SC16A_MOUSE	E9QAT4	YSEPERPSsRAsHYsDQLAPR;YSEPERPssRAsHYSDQLAPR	0.8823	0	0	0	0
E9QAT4_S1242	Sec16a	sp|E9QAT4|SC16A_MOUSE	E9QAT4	YSEPERPSSRAsHysDQLAPR;YSEPERPSsRAsHYsDQLAPR;YSEPERPssRAsHYSDQLAPR	0.9158	0	0	0	0
E9QAT4_S1245	Sec16a	sp|E9QAT4|SC16A_MOUSE	E9QAT4	ASHYsDQLAPR;YSEPERPSSRAsHysDQLAPR;YSEPERPSsRAsHYsDQLAPR;YSEPERPsSRASHysDQLAPR	0.8541	0	0.7086	0	109072
E9QAT4_S1342	Sec16a	sp|E9QAT4|SC16A_MOUSE	E9QAT4	FTGsFDDDAEIHRDPYGEEADRR	0.9592	0.9592	0	555385	738588
E9QAT4_S1384	Sec16a	sp|E9QAT4|SC16A_MOUSE	E9QAT4	RSsLSSHSHQSQIYR;SsLSSHSHQSQIYR	0.9427	0.9075	0.4762	191405	65138.8
E9QAT4_S1995	Sec16a	sp|E9QAT4|SC16A_MOUSE	E9QAT4	GPLELsPAYGPPGSALGFPESSR	0.948	0.8291	0.9448	149907	237257
E9QAT4_S2053	Sec16a	sp|E9QAT4|SC16A_MOUSE	E9QAT4	GsPVRHSPPELsQEEFGESFADPGSSR;GsPVRHsPPELSQEEFGESFADPGSSR;SPDPEMVPRGsPVR	0.9588	0.9503	0.9538	667984	824634
E9QAT4_S2058	Sec16a	sp|E9QAT4|SC16A_MOUSE	E9QAT4	GSPVRHsPPELSQEEFGESFADPGSSR;GsPVRHsPPELSQEEFGESFADPGSSR	0.96	0.9501	0.9538	693614	954774
E9QAT4_S2086	Sec16a	sp|E9QAT4|SC16A_MOUSE	E9QAT4	TAQDLETsPVWDLGSSSLTR	0.9511	0	0	106737	251540
E9QAT4_S2095	Sec16a	sp|E9QAT4|SC16A_MOUSE	E9QAT4	TAQDLETSPVWDLGSSsLTR	0.4724	0	0.4724	0	106167
E9QAT4_S2101	Sec16a	sp|E9QAT4|SC16A_MOUSE	E9QAT4	APsLTSDSEGKKPAQAVK;APsLTsDSEGKKPAQAVK	0.9526	0.7385	0.9526	158196	169466
E9QAT4_S2104	Sec16a	sp|E9QAT4|SC16A_MOUSE	E9QAT4	APsLTsDSEGKKPAQAVK	0.9199	0	0	0	0
E9QAT4_S311	Sec16a	sp|E9QAT4|SC16A_MOUSE	E9QAT4	IGNMWAsPELK	1	1	1	91097.9	110350
E9QAT4_S542	Sec16a	sp|E9QAT4|SC16A_MOUSE	E9QAT4	GGGLNLEAPDTPLHPTRPDsVSSSYSSHSHR	0.9449	0	0.9449	0	25780.2
E9QAT4_S554	Sec16a	sp|E9QAT4|SC16A_MOUSE	E9QAT4	sPPGSARPQELVGTFIQQEVGK;sPPGSARPQELVGTFIQQEVGKLEDDTSGSFFK	0.9638	0.9628	0.9634	744320	1188206
E9QAT4_S975	Sec16a	sp|E9QAT4|SC16A_MOUSE	E9QAT4	GPSEFVSsPAGNTSVMLVPPASSTLVPNSNK	0.4783	0	0	94132.5	0
E9QAT4_Y1244	Sec16a	sp|E9QAT4|SC16A_MOUSE	E9QAT4	YSEPERPSSRAsHysDQLAPR;YSEPERPsSRASHysDQLAPR	0.6076	0	0.6076	0	109072
E9QAT4_Y1998	Sec16a	sp|E9QAT4|SC16A_MOUSE	E9QAT4	GPLELSPAyGPPGSALGFPESSR	0.4889	0	0	0	238246
F6ZDS4_S1259	Tpr	sp|F6ZDS4|TPR_MOUSE	F6ZDS4	DAVQAPLNVsLNEEGK;DAVQAPLNVsLNEEGKSQEQILEILR	1	1	1	954397	968392
F6ZDS4_S1266	Tpr	sp|F6ZDS4|TPR_MOUSE	F6ZDS4	DAVQAPLNVSLNEEGKsQEQILEILR	0.9097	0	0.9097	0	300389
F6ZDS4_S1746	Tpr	sp|F6ZDS4|TPR_MOUSE	F6ZDS4	GIASTSDPPTANIKPTPVVsTPSK	0.9257	0.9257	0.483	408738	955316
F6ZDS4_S2129	Tpr	sp|F6ZDS4|TPR_MOUSE	F6ZDS4	EQQPTsASERQTPQAPQsPR	0.6807	0	0	0	0
F6ZDS4_S2131	Tpr	sp|F6ZDS4|TPR_MOUSE	F6ZDS4	EQQPTSAsERQTPQAPQsPR	0.4666	0	0.4666	0	82671.2
F6ZDS4_S2141	Tpr	sp|F6ZDS4|TPR_MOUSE	F6ZDS4	EQQPTSASERQtPQAPQsPR;EQQPTSAsERQTPQAPQsPR;EQQPTsASERQTPQAPQsPR	0.9541	0	0.5641	0	82671.2
F6ZDS4_S2223	Tpr	sp|F6ZDS4|TPR_MOUSE	F6ZDS4	TDGFAEAIHsPQVAGVPR	0.9645	0.9631	0.9631	1.96857e+06	3244945
F6ZDS4_S2248	Tpr	sp|F6ZDS4|TPR_MOUSE	F6ZDS4	FGPPEDMPQTSSSHsDLGQLASQGGLGMYETPLFLAHEEESGGR	0.3768	0	0.3768	0	65744.4
F6ZDS4_S2274	Tpr	sp|F6ZDS4|TPR_MOUSE	F6ZDS4	FGPPEDMPQTSSSHSDLGQLASQGGLGMYETPLFLAHEEEsGGR	0.9228	0	0.9228	0	158367
F6ZDS4_S453	Tpr	sp|F6ZDS4|TPR_MOUSE	F6ZDS4	GAILSEEELAAMsPTAAAVAK;KGAILSEEELAAMsPTAAAVAK	0.9624	0.9605	0.9612	3019496	2.81114e+06
F6ZDS4_S597	Tpr	sp|F6ZDS4|TPR_MOUSE	F6ZDS4	GNHVIRDEEVSsADISSSSEVISQHLVSYR	0.9614	0.9334	0.9576	45786.1	85096.7
F6ZDS4_S603	Tpr	sp|F6ZDS4|TPR_MOUSE	F6ZDS4	GNHVIRDEEVSSADISSsSEVISQHLVSYR	0.3241	0	0.3241	0	67241.1
F6ZDS4_S706	Tpr	sp|F6ZDS4|TPR_MOUSE	F6ZDS4	ILLSQTTGMAIPLQASsLDDISLLSTPK;ILLSQTTGMAIPLQASsLDDISLLStPKR	0.9434	0	0.9287	0	26961.9
F6ZDS4_S711	Tpr	sp|F6ZDS4|TPR_MOUSE	F6ZDS4	ILLSQTTGMAIPLQASSLDDIsLLSTPK;ILLSQTTGMAIPLQASSLDDIsLLSTPKR	0.7432	0	0	0	0
F6ZDS4_S714	Tpr	sp|F6ZDS4|TPR_MOUSE	F6ZDS4	ILLSQTTGMAIPLQASSLDDISLLsTPKR;ILLSQTTGMAIPLQASSLDDISLLstPKR	0.5357	0.4891	0.5357	36003.8	16661.5
F6ZDS4_S722	Tpr	sp|F6ZDS4|TPR_MOUSE	F6ZDS4	SSTsQTVSTPAPEPVIDSTEAIEAK	0.2458	0.1424	0.1901	64309.4	48150.6
F6ZDS4_T1742	Tpr	sp|F6ZDS4|TPR_MOUSE	F6ZDS4	GIASTSDPPTANIKPtPVVSTPSK	0.8644	0	0.8644	0	49665.6
F6ZDS4_T1747	Tpr	sp|F6ZDS4|TPR_MOUSE	F6ZDS4	GIASTSDPPTANIKPTPVVStPSK	0.9534	0.9534	0	538904	959506
F6ZDS4_T2135	Tpr	sp|F6ZDS4|TPR_MOUSE	F6ZDS4	EQQPTSASERQtPQAPQsPR	0.9539	0	0	0	0
F6ZDS4_T2184	Tpr	sp|F6ZDS4|TPR_MOUSE	F6ZDS4	GLQLtPGIGGMQQHFFDDEDR	1	0	1	0	48254
F6ZDS4_T715	Tpr	sp|F6ZDS4|TPR_MOUSE	F6ZDS4	ILLSQTTGMAIPLQASSLDDISLLStPK;ILLSQTTGMAIPLQASSLDDISLLStPKR;ILLSQTTGMAIPLQASSLDDISLLstPKR;ILLSQTTGMAIPLQASsLDDISLLStPKR	0.9475	0.4891	0.9299	454477	431260
F6ZDS4_T727	Tpr	sp|F6ZDS4|TPR_MOUSE	F6ZDS4	SSTSQTVStPAPEPVIDSTEAIEAK	0.9603	0.9584	0	217523	327291
F6ZDS4_Y2262	Tpr	sp|F6ZDS4|TPR_MOUSE	F6ZDS4	FGPPEDMPQTSSSHSDLGQLASQGGLGMyETPLFLAHEEESGGR	0.9009	0	0	0	0
F7BJB9_S500	Morc3	sp|F7BJB9|MORC3_MOUSE	F7BJB9	ILPQINPELLYQTSVssQSFSPVKESVPRPHLSEVTSPFAAR	0.4118	0	0	0	0
F7BJB9_S501	Morc3	sp|F7BJB9|MORC3_MOUSE	F7BJB9	ILPQINPELLYQTSVSsQSFSPVK;ILPQINPELLYQTSVSsQSFSPVKESVPR;ILPQINPELLYQTSVSsQSFSPVKESVPRPHLSEVTSPFAAR;ILPQINPELLYQTSVssQSFSPVKESVPRPHLSEVTSPFAAR	0.4709	0.3365	0.4625	1917266	1.39287e+06
F7BJB9_S503	Morc3	sp|F7BJB9|MORC3_MOUSE	F7BJB9	ILPQINPELLYQTSVSSQsFSPVKESVPRPHLSEVTSPFAAR	0.9027	0	0	0	0
F7BJB9_S505	Morc3	sp|F7BJB9|MORC3_MOUSE	F7BJB9	ILPQINPELLYQTSVSSQSFsPVK;ILPQINPELLYQTSVSSQSFsPVKESVPR;ILPQINPELLYQTSVSSQSFsPVKESVPRPHLSEVTSPFAAR;ILPQINPELLYQTSVSSQSFsPVKESVPRPHLSEVTsPFAAR;ILPQINPELLYQTSVSSQSFsPVKESVPRPHLSEVtSPFAAR;ILPQINPELLYQTSVSSQSFsPVKESVPRPHLsEVTSPFAAR	0.959	0.959	0.8595	7952950	5862389
F7BJB9_S510	Morc3	sp|F7BJB9|MORC3_MOUSE	F7BJB9	ILPQINPELLYQTSVSSQSFSPVKEsVPRPHLSEVTSPFAAR	0.4683	0	0.4683	0	490481
F7BJB9_S517	Morc3	sp|F7BJB9|MORC3_MOUSE	F7BJB9	ILPQINPELLYQTSVSSQSFsPVKESVPRPHLsEVTSPFAAR	0.3984	0	0	0	0
F7BJB9_S521	Morc3	sp|F7BJB9|MORC3_MOUSE	F7BJB9	ESVPRPHLSEVTsPFAAR;ILPQINPELLYQTSVSSQSFSPVKESVPRPHLSEVtsPFAAR;ILPQINPELLYQTSVSSQSFsPVKESVPRPHLSEVTsPFAAR;PHLSEVTsPFAAR	0.9609	0.9402	0.9423	257703	343282
F7BJB9_S534	Morc3	sp|F7BJB9|MORC3_MOUSE	F7BJB9	IINLNLAsPASEPENSSMK;IINLNLAsPAsEPENSSMK	0.9632	0	0.9624	0	486539
F7BJB9_S537	Morc3	sp|F7BJB9|MORC3_MOUSE	F7BJB9	IINLNLAsPAsEPENSSMK	0.962	0	0.962	0	63254.3
F7BJB9_S563	Morc3	sp|F7BJB9|MORC3_MOUSE	F7BJB9	RLsNPPVENSSYK	0.9631	0	0.9631	0	124154
F7BJB9_S646	Morc3	sp|F7BJB9|MORC3_MOUSE	F7BJB9	PCVQASSTSTSTSRSDPGITVstQTDAPGLtVK	0.6862	0	0.6862	0	71016.9
F7BJB9_S691	Morc3	sp|F7BJB9|MORC3_MOUSE	F7BJB9	VQETSAEsVDATSHQLQELR	0.4749	0.4749	0	55305.8	0
F7BJB9_S879	Morc3	sp|F7BJB9|MORC3_MOUSE	F7BJB9	STGQQAAADGSTAsNAEEPVSYVDGESLK	0.9417	0	0	0	0
F7BJB9_T520	Morc3	sp|F7BJB9|MORC3_MOUSE	F7BJB9	ILPQINPELLYQTSVSSQSFSPVKESVPRPHLSEVtSPFAAR;ILPQINPELLYQTSVSSQSFSPVKESVPRPHLSEVtsPFAAR;ILPQINPELLYQTSVSSQSFsPVKESVPRPHLSEVtSPFAAR	0.8553	0	0.675	16405.4	113200
F7BJB9_T647	Morc3	sp|F7BJB9|MORC3_MOUSE	F7BJB9	PCVQASSTSTSTSRSDPGITVstQTDAPGLtVK	0.6862	0	0.6862	0	71016.9
F7BJB9_T655	Morc3	sp|F7BJB9|MORC3_MOUSE	F7BJB9	PCVQASSTSTSTSRSDPGITVstQTDAPGLtVK	0.689	0	0.689	0	71016.9
F7BJB9_Y495	Morc3	sp|F7BJB9|MORC3_MOUSE	F7BJB9	ILPQINPELLyQTSVSSQSFSPVKESVPR	0.7617	0.4411	0.7617	453614	333632
F8VPJ6_S1030	Rfx7	sp|F8VPJ6|RFX7_MOUSE	F8VPJ6	NPFAFTPIsSSMAYHDASIVSSSPVKPMQRPMATHPDK	0.6767	0	0.6767	0	66415.2
F8VPJ6_S1032	Rfx7	sp|F8VPJ6|RFX7_MOUSE	F8VPJ6	NPFAFTPISSsMAYHDASIVSSSPVKPMQR	0.2481	0	0.2481	0	132436
F8VPJ6_S1039	Rfx7	sp|F8VPJ6|RFX7_MOUSE	F8VPJ6	NPFAFTPISSSMAYHDAsIVSSSPVKPMQRPMATHPDK	0.5793	0	0	0	0
F8VPJ6_S1042	Rfx7	sp|F8VPJ6|RFX7_MOUSE	F8VPJ6	NPFAFTPISSSMAYHDASIVsSSPVKPMQR	0.8827	0	0	0	0
F8VPJ6_S1044	Rfx7	sp|F8VPJ6|RFX7_MOUSE	F8VPJ6	NPFAFTPISSSMAYHDASIVSSsPVKPMQR;NPFAFTPISSSMAYHDASIVSSsPVKPMQRPMATHPDK	0.467	0.1797	0	71457.9	0
F8VPJ6_S1125	Rfx7	sp|F8VPJ6|RFX7_MOUSE	F8VPJ6	HHDTHFGRLtPVsPVQHQGATVNTNK;HHDTHFGRLtPVsPVQHQGATVNTNKQEGFAVPAPLDNK;LTPVsPVQHQGATVNTNK	0.9627	0.9539	0.9617	174014	401288
F8VPJ6_S1177	Rfx7	sp|F8VPJ6|RFX7_MOUSE	F8VPJ6	NLsGSTLYPVSNIPR	0.9633	0.9593	0.9601	98951.9	52794.6
F8VPJ6_S1224	Rfx7	sp|F8VPJ6|RFX7_MOUSE	F8VPJ6	SQsVPLTVMMQTAFPNALQK	0.4912	0	0	0	82857.2
F8VPJ6_S1392	Rfx7	sp|F8VPJ6|RFX7_MOUSE	F8VPJ6	LSSDLSGsINDLNTLDPNLLFDPGR	0.322	0	0	38550.3	53113.8
F8VPJ6_S322	Rfx7	sp|F8VPJ6|RFX7_MOUSE	F8VPJ6	LQsPLPGESSAK	0.9628	0	0	0	0
F8VPJ6_S446	Rfx7	sp|F8VPJ6|RFX7_MOUSE	F8VPJ6	sPTTVLFTSSPIK;sPTTVLFTSsPIK	0.9591	0	0.9404	0	42948
F8VPJ6_S455	Rfx7	sp|F8VPJ6|RFX7_MOUSE	F8VPJ6	SPTTVLFTSsPIK;SPtTVLFTSsPIK;sPTTVLFTSsPIK	0.9349	0	0.403	0	47366.4
F8VPJ6_T1055	Rfx7	sp|F8VPJ6|RFX7_MOUSE	F8VPJ6	NPFAFTPISSSMAYHDASIVSSSPVKPMQRPMAtHPDK	0.3097	0.3097	0	22977.8	0
F8VPJ6_T1122	Rfx7	sp|F8VPJ6|RFX7_MOUSE	F8VPJ6	HHDTHFGRLtPVsPVQHQGATVNTNK;HHDTHFGRLtPVsPVQHQGATVNTNKQEGFAVPAPLDNK	0.9619	0	0.9455	0	216377
F8VPJ6_T448	Rfx7	sp|F8VPJ6|RFX7_MOUSE	F8VPJ6	SPtTVLFTSsPIK	0.4581	0	0.4581	0	47366.4
F8VPJ6_T476	Rfx7	sp|F8VPJ6|RFX7_MOUSE	F8VPJ6	SPTTVLFTSSPIKTAVVPASHMSSLNVVKMttISLTPSNSNAPLK	0.5919	0	0	0	0
F8VPJ6_T477	Rfx7	sp|F8VPJ6|RFX7_MOUSE	F8VPJ6	SPTTVLFTSSPIKTAVVPASHMSSLNVVKMttISLTPSNSNAPLK	0.5563	0	0	0	0
F8VPJ6_T988	Rfx7	sp|F8VPJ6|RFX7_MOUSE	F8VPJ6	LAQTtPVDSALGSSR	0.9509	0	0.9366	0	164491
F8VPK0_S1441	Skic3	sp|F8VPK0|SKI3_MOUSE	F8VPK0	SLQVASQQGNWSGKLSsLLK	0.9454	0.9454	0	77857.2	0
F8VPQ2_S1144	Arid4a	sp|F8VPQ2|ARI4A_MOUSE	F8VPQ2	sPARTsPHIKDAEK	0.9015	0	0	0	0
F8VPQ2_S1149	Arid4a	sp|F8VPQ2|ARI4A_MOUSE	F8VPQ2	sPARTsPHIKDAEK	0.9008	0	0	0	0
F8VPQ2_S427	Arid4a	sp|F8VPQ2|ARI4A_MOUSE	F8VPQ2	KDFEDsMDEALK;KDFEDsMDEALKEAPEMPLLDVK	1	1	1	66631.6	65796.1
F8VPQ2_S867	Arid4a	sp|F8VPQ2|ARI4A_MOUSE	F8VPQ2	ILGQQsPEKK;KILGQQsPEKK	1	1	1	155049	158443
F8VPQ2_T11	Arid4a	sp|F8VPQ2|ARI4A_MOUSE	F8VPQ2	AADEPAYLtVGTDVSAKyRGAFCEAK	0.4791	0	0.4791	0	5722.7
F8VPQ2_Y20	Arid4a	sp|F8VPQ2|ARI4A_MOUSE	F8VPQ2	AADEPAYLtVGTDVSAKyRGAFCEAK	0.564	0	0.564	0	5722.7
F8VPQ2_Y369	Arid4a	sp|F8VPQ2|ARI4A_MOUSE	F8VPQ2	QIyMDLGIPILNSAASYNVKTAYRK	0.6839	0.6839	0	26964.8	0
F8VPU2_T24	Farp1	sp|F8VPU2|FARP1_MOUSE	F8VPU2	LGAPENSGIStLER	0.9582	0.4929	0	53493.3	120965
F8VPZ3_S1371	Usp32	sp|F8VPZ3|UBP32_MOUSE	F8VPZ3	SPSSLSANVTsSPKGsPSSSR	0.5144	0	0.5144	123457	222051
F8VPZ3_S1372	Usp32	sp|F8VPZ3|UBP32_MOUSE	F8VPZ3	SPSSLSANVTSsPKGsPSSSR	0.9529	0	0.9441	0	231078
F8VPZ3_S1376	Usp32	sp|F8VPZ3|UBP32_MOUSE	F8VPZ3	SPSSLSANVTSsPKGsPSSSR;SPSSLSANVTsSPKGsPSSSR	0.9558	0	0.9469	123457	453129
F8VPZ3_S1588	Usp32	sp|F8VPZ3|UBP32_MOUSE	F8VPZ3	MADTSsMDEDFESDYKK	0.4859	0	0.4859	0	184954
F8VPZ3_T1429	Usp32	sp|F8VPZ3|UBP32_MOUSE	F8VPZ3	LSNSKENLDtSK	0.6635	0	0	0	0
F8VPZ5_S428	Ercc6	sp|F8VPZ5|ERCC6_MOUSE	F8VPZ5	KVPVQEIDDDFFPssEEEDEAMEGR	1	1	1	137506	272360
F8VPZ5_S429	Ercc6	sp|F8VPZ5|ERCC6_MOUSE	F8VPZ5	KVPVQEIDDDFFPssEEEDEAMEGR	1	1	1	137506	272360
F8VPZ5_S482	Ercc6	sp|F8VPZ5|ERCC6_MOUSE	F8VPZ5	LKLEDDsEEsDAEFDEGFK;LKLEDDsEEsDAEFDEGFKVPGFLFK	1	0	1	0	410388
F8VPZ5_S485	Ercc6	sp|F8VPZ5|ERCC6_MOUSE	F8VPZ5	LKLEDDsEEsDAEFDEGFK;LKLEDDsEEsDAEFDEGFKVPGFLFK	1	0	1	0	410388
F8VPZ5_T1467	Ercc6	sp|F8VPZ5|ERCC6_MOUSE	F8VPZ5	tPGGEGIWK	1	1	0	42924.5	0
F8VPZ5_T960	Ercc6	sp|F8VPZ5|ERCC6_MOUSE	F8VPZ5	LLtAGTIEEK	0.9619	0	0.9619	0	106968
F8VPZ9_S1136	Bicra	sp|F8VPZ9|BICRA_MOUSE	F8VPZ9	LLPYHVYQGALPsPNDYHKVDEEFETVSTQLLK	0.9118	0.9118	0	63390.8	0
F8VPZ9_S1267	Bicra	sp|F8VPZ9|BICRA_MOUSE	F8VPZ9	HGGAGGsPSVTWAR	0.9341	0	0.9341	0	126920
F8VPZ9_S1427	Bicra	sp|F8VPZ9|BICRA_MOUSE	F8VPZ9	GAGsPTPLPTK;GAGsPTPLPTKVDEATSGLIR	0.9631	0.963	0.9631	1.0704e+06	875494
F8VPZ9_S923	Bicra	sp|F8VPZ9|BICRA_MOUSE	F8VPZ9	LPVPTPPDFQLQFPPsQGPHKSPtPPPALHMVPEPTAPPPPPPR;LPVPTPPDFQLQFPPsQGPHKsPTPPPALHMVPEPTAPPPPPPR	0.9327	0.7031	0	71871.1	0
F8VPZ9_S929	Bicra	sp|F8VPZ9|BICRA_MOUSE	F8VPZ9	LPVPTPPDFQLQFPPSQGPHKsPtPPPALHMVPEPTAPPPPPPR;LPVPTPPDFQLQFPPsQGPHKsPTPPPALHMVPEPTAPPPPPPR	0.8941	0.5871	0.7964	71871.1	97556.4
F8VPZ9_T931	Bicra	sp|F8VPZ9|BICRA_MOUSE	F8VPZ9	LPVPTPPDFQLQFPPSQGPHKsPtPPPALHMVPEPTAPPPPPPR;LPVPTPPDFQLQFPPsQGPHKSPtPPPALHMVPEPTAPPPPPPR;SPtPPPALHMVPEPTAPPPPPPR	0.9563	0.4937	0.9541	334404	879062
F8VQB6_S1152	Myo10	sp|F8VQB6|MYO10_MOUSE	F8VQB6	FSSEGAQSSFEDsEEDFDSRFDTDDELSYR	0.3438	0	0	63623.1	0
G3X9C2_S31	Nccrp1	sp|G3X9C2|FBX50_MOUSE	G3X9C2	MEAEGSLNSEELPPHPQsPPPPPSPR;MEAEGSLNSEELPPHPQsPPPPPsPR	0.9642	0	0.9609	0	528364
G3X9C2_S37	Nccrp1	sp|G3X9C2|FBX50_MOUSE	G3X9C2	MEAEGSLNSEELPPHPQSPPPPPsPR;MEAEGSLNSEELPPHPQsPPPPPsPR	0.9642	0	0	0	344690
G3X9C2_S40	Nccrp1	sp|G3X9C2|FBX50_MOUSE	G3X9C2	sPTSPVTPELPQPNAPTEVEAR	0.9568	0.4871	0.945	91525.3	536759
G3X9C2_S43	Nccrp1	sp|G3X9C2|FBX50_MOUSE	G3X9C2	SPTsPVTPELPQPNAPTEVEAR;SPtsPVTPELPQPNAPTEVEAR	0.9162	0	0.9162	0	1.27707e+06
G3X9C2_T42	Nccrp1	sp|G3X9C2|FBX50_MOUSE	G3X9C2	SPtsPVTPELPQPNAPTEVEAR	0.6527	0	0.6527	0	205430
G3X9C2_T46	Nccrp1	sp|G3X9C2|FBX50_MOUSE	G3X9C2	SPTSPVtPELPQPNAPTEVEAR	0.3229	0	0.3229	0	313488
G3X9J0_S1129	Sipa1l3	sp|G3X9J0|SI1L3_MOUSE	G3X9J0	RPVsFPETPFAASPAGADR	0.7989	0	0	0	0
G3X9J0_S140	Sipa1l3	sp|G3X9J0|SI1L3_MOUSE	G3X9J0	sKDVEFQDGWPR	1	0	0	0	0
G3X9J0_S1528	Sipa1l3	sp|G3X9J0|SI1L3_MOUSE	G3X9J0	LIVMDNLGPEQERDTGQsPQK	0.9374	0	0	469207	0
G3X9J0_S1680	Sipa1l3	sp|G3X9J0|SI1L3_MOUSE	G3X9J0	AVSLFSLNDPALSPEIPPAHsPVHSHLSLER	0.8937	0.8073	0.479	52668.6	86468.4
G3X9J0_S286	Sipa1l3	sp|G3X9J0|SI1L3_MOUSE	G3X9J0	GLGsGDTVDSSIFR	0.942	0.942	0	18832.3	0
G3X9J0_S444	Sipa1l3	sp|G3X9J0|SI1L3_MOUSE	G3X9J0	ASVGsPGGSSEAHMAEPTLSTHR	0.8966	0	0.8966	0	71823.3
G3X9J0_T1525	Sipa1l3	sp|G3X9J0|SI1L3_MOUSE	G3X9J0	LIVMDNLGPEQERDtGQSPQK	0.9179	0.5	0.9179	63406.4	85022.6
G3X9J0_T1694	Sipa1l3	sp|G3X9J0|SI1L3_MOUSE	G3X9J0	GPQtPRAtPTMSEESPLDLTGK	0.9444	0	0	0	0
G3X9J0_T1698	Sipa1l3	sp|G3X9J0|SI1L3_MOUSE	G3X9J0	AtPTMSEESPLDLTGK;GPQtPRAtPTMSEESPLDLTGK	0.9625	0	0.9625	0	63895.2
G3X9K3_S1550	Arfgef1	sp|G3X9K3|BIG1_MOUSE	G3X9K3	TTIPHALLTWRPTSGEAEPPsPSAVSEKPLDAISQK	0.9605	0	0	344686	461946
G3X9K3_S1555	Arfgef1	sp|G3X9K3|BIG1_MOUSE	G3X9K3	TTIPHALLTWRPTSGEAEPPSPSAVsEKPLDAISQK	0.4701	0	0	0	0
G3X9K3_S1563	Arfgef1	sp|G3X9K3|BIG1_MOUSE	G3X9K3	TTIPHALLTWRPTSGEAEPPSPSAVSEKPLDAIsQK	0.7139	0	0	0	0
G3X9K3_S1566	Arfgef1	sp|G3X9K3|BIG1_MOUSE	G3X9K3	sVDIHDSIQPR	0.9586	0	0	0	0
G3X9K3_S234	Arfgef1	sp|G3X9K3|BIG1_MOUSE	G3X9K3	QQQHLLQsPVSHHEPESPHLR	0.9618	0.9592	0.9599	167719	157293
G3X9K3_S237	Arfgef1	sp|G3X9K3|BIG1_MOUSE	G3X9K3	QQQHLLQSPVsHHEPESPHLR	0.493	0	0	0	0
G3X9K3_S393	Arfgef1	sp|G3X9K3|BIG1_MOUSE	G3X9K3	LSVsSNDTQESGNSSGPSPGAK	0.9369	0	0	0	0
G3X9K3_S52	Arfgef1	sp|G3X9K3|BIG1_MOUSE	G3X9K3	VETEKQsPPHGEAK	0.5	0.5	0	47084.2	0
G3X9Z4_S182	Pcf11	sp|G3X9Z4|PCF11_MOUSE	G3X9Z4	SPDEPSTPGTVVSsPSISTPPIVPDIQK	0.9247	0	0.9247	47651.4	249277
G3X9Z4_S184	Pcf11	sp|G3X9Z4|PCF11_MOUSE	G3X9Z4	SPDEPSTPGTVVSSPsISTPPIVPDIQK	0.2455	0	0	0	0
G3X9Z4_S488	Pcf11	sp|G3X9Z4|PCF11_MOUSE	G3X9Z4	sRSPIIHsPK	0.9372	0	0	0	0
G3X9Z4_S490	Pcf11	sp|G3X9Z4|PCF11_MOUSE	G3X9Z4	SRsPIIHSPK;SRsPIIHsPK	0.9507	0.88	0	108697	100835
G3X9Z4_S495	Pcf11	sp|G3X9Z4|PCF11_MOUSE	G3X9Z4	SRsPIIHsPK;sRSPIIHsPK	0.9508	0	0	50311.2	55403.6
G3X9Z4_S510	Pcf11	sp|G3X9Z4|PCF11_MOUSE	G3X9Z4	QRsMsPNLAPK	1	0	1	0	100929
G3X9Z4_S512	Pcf11	sp|G3X9Z4|PCF11_MOUSE	G3X9Z4	QRsMsPNLAPK;SMsPNLAPK	1	0	1	0	170882
G3X9Z4_S705	Pcf11	sp|G3X9Z4|PCF11_MOUSE	G3X9Z4	EEQRsPFNDRFPLK;sPFNDRFPLK	1	1	1	1.49768e+06	1.76855e+06
G3X9Z4_S777	Pcf11	sp|G3X9Z4|PCF11_MOUSE	G3X9Z4	MIFEGPNKLsPR	1	1	1	325152	327974
G3X9Z4_T187	Pcf11	sp|G3X9Z4|PCF11_MOUSE	G3X9Z4	SPDEPSTPGTVVSSPSIStPPIVPDIQK	0.4703	0	0	0	0
G3X9Z4_T785	Pcf11	sp|G3X9Z4|PCF11_MOUSE	G3X9Z4	IDGPPtPGSLR	0.9636	0.9623	0.9608	35890.9	82919.6
G5E829_S1137	Atp2b1	sp|G5E829|AT2B1_MOUSE	G5E829	SSLYEGLEKPEsRSsIHNFMTHPEFR	0.7703	0	0	0	0
G5E829_S1139	Atp2b1	sp|G5E829|AT2B1_MOUSE	G5E829	SSLYEGLEKPESRssIHNFMTHPEFR	0.5827	0	0.5827	0	31595.3
G5E829_S1140	Atp2b1	sp|G5E829|AT2B1_MOUSE	G5E829	SSLYEGLEKPESRssIHNFMTHPEFR;SSLYEGLEKPEsRSsIHNFMTHPEFR;SsIHNFMTHPEFR	0.7854	0.4939	0.7854	299097	758786
G5E829_S1155	Atp2b1	sp|G5E829|AT2B1_MOUSE	G5E829	IEDsEPHIPLIDDTDAEDDAPTK;IEDsEPHIPLIDDTDAEDDAPTKR;IEDsEPHIPLIDDtDAEDDAPTKR	0.9635	0	0.9188	682330	0
G5E829_S1177	Atp2b1	sp|G5E829|AT2B1_MOUSE	G5E829	IEDSEPHIPLIDDTDAEDDAPTKRNssPPPSPNK;NsSPPPsPNKNNNAVDSGIHLTIEMNK	0.7922	0.6479	0.5972	90909.1	13226.4
G5E829_S1178	Atp2b1	sp|G5E829|AT2B1_MOUSE	G5E829	IEDSEPHIPLIDDTDAEDDAPTKRNssPPPSPNK;IEDSEPHIPLIDDtDAEDDAPTKRNSsPPPsPNK;NSsPPPsPNKNNNAVDSGIHLTIEMNK	0.9227	0.9227	0	157329	0
G5E829_S1182	Atp2b1	sp|G5E829|AT2B1_MOUSE	G5E829	IEDSEPHIPLIDDtDAEDDAPTKRNSsPPPsPNK;NSsPPPsPNKNNNAVDSGIHLTIEMNK;NsSPPPsPNKNNNAVDSGIHLTIEMNK	0.9224	0.9224	0.7205	66420.3	13226.4
G5E829_S1211	Atp2b1	sp|G5E829|AT2B1_MOUSE	G5E829	SATSSSPGsPLHSLETSL;SATSSSPGsPLHSLETsL	0.9609	0.9173	0	36161.4	0
G5E829_S1219	Atp2b1	sp|G5E829|AT2B1_MOUSE	G5E829	SATSSSPGSPLHSLETsL;SATSSSPGsPLHSLETsL	0.9163	0.9163	0	215046	340278
G5E829_S17	Atp2b1	sp|G5E829|AT2B1_MOUSE	G5E829	GDMANNSVAYSGVKNsLK;NsLKEANHDGDFGITLTELR	0.9639	0.9237	0.949	328200	97114.9
G5E829_T1165	Atp2b1	sp|G5E829|AT2B1_MOUSE	G5E829	IEDSEPHIPLIDDtDAEDDAPTKR;IEDSEPHIPLIDDtDAEDDAPTKRNSsPPPsPNK;IEDsEPHIPLIDDtDAEDDAPTKR	0.9634	0	0.9581	236853	837538
G5E869_S1107	Znf142	sp|G5E869|ZN142_MOUSE	G5E869	ALPKPVsPTLHPQLPDNQASQDAESR	0.9522	0	0	0	0
G5E869_S864	Znf142	sp|G5E869|ZN142_MOUSE	G5E869	EHEIVANSNMDQALPETNEEAsPK	0.9571	0	0.9571	0	39634.2
G5E869_T1109	Znf142	sp|G5E869|ZN142_MOUSE	G5E869	ALPKPVSPtLHPQLPDNQASQDAESR	0.4889	0	0.4889	0	46631
G5E869_T859	Znf142	sp|G5E869|ZN142_MOUSE	G5E869	EHEIVANSNMDQALPEtNEEASPK	0.8475	0	0	0	0
G5E870_S1024	Trip12	sp|G5E870|TRIPC_MOUSE	G5E870	DDSLDLsPQGR;DDSLDLsPQGRLsDVLK;DDSLDLsPQGRLsDVLKR	0.9658	0.9653	0.9649	360234	497098
G5E870_S1030	Trip12	sp|G5E870|TRIPC_MOUSE	G5E870	DDSLDLSPQGRLsDVLK;DDSLDLSPQGRLsDVLKR;DDSLDLsPQGRLsDVLK;DDSLDLsPQGRLsDVLKR	0.9658	0.9653	0.9649	735841	526187
G5E870_S1049	Trip12	sp|G5E870|TRIPC_MOUSE	G5E870	YsPPRDDDKVDNQAK	0.5	0	0	0	69770.7
G5E870_S1063	Trip12	sp|G5E870|TRIPC_MOUSE	G5E870	DDDKVDNQAKsPTTTQsPK	0.7116	0.7116	0	46239.2	0
G5E870_S1069	Trip12	sp|G5E870|TRIPC_MOUSE	G5E870	DDDKVDNQAKsPTTTQsPK	0.5891	0.5891	0	46239.2	0
G5E870_S1281	Trip12	sp|G5E870|TRIPC_MOUSE	G5E870	VHDFPSGNGAGGsFSLNR	0.9628	0.958	0.9625	39031.3	66595.1
G5E870_S1350	Trip12	sp|G5E870|TRIPC_MOUSE	G5E870	VREDDEDsDDDGSDEEIDESLAAQFLNSGNVR;VREDDEDsDDDGSDEEIDEsLAAQFLNSGNVR;VREDDEDsDDDGsDEEIDESLAAQFLNSGNVR	0.9646	0.964	0.9644	6155741	4.33155e+06
G5E870_S1355	Trip12	sp|G5E870|TRIPC_MOUSE	G5E870	VREDDEDSDDDGsDEEIDESLAAQFLNSGNVR;VREDDEDsDDDGsDEEIDESLAAQFLNSGNVR	0.9647	0.9641	0.9644	6778654	4659553
G5E870_S1409	Trip12	sp|G5E870|TRIPC_MOUSE	G5E870	QFSVQAEDEREsTDDESNPLGR;QFSVQAEDEREstDDESNPLGR	0.955	0.4547	0.955	115756	703952
G5E870_S1414	Trip12	sp|G5E870|TRIPC_MOUSE	G5E870	QFSVQAEDEREStDDEsNPLGR	0.9071	0.9071	0	106075	0
G5E870_S1460	Trip12	sp|G5E870|TRIPC_MOUSE	G5E870	AQTAPTKTsPR	0.9562	0.9512	0	1.70765e+06	630204
G5E870_S211	Trip12	sp|G5E870|TRIPC_MOUSE	G5E870	SATSAKAGCSTITDSSSAASTSSSSSAIAsASstVPAGAR	0.2416	0.2416	0	103653	0
G5E870_S214	Trip12	sp|G5E870|TRIPC_MOUSE	G5E870	SATSAKAGCSTITDSSSAASTSSSSSAIAsASstVPAGAR	0.1452	0.1452	0	103653	0
G5E870_S310	Trip12	sp|G5E870|TRIPC_MOUSE	G5E870	KRsESPPAELPSLR;KRsEsPPAELPSLR;RsESPPAELPSLRR;sESPPAELPSLR	0.966	0.9649	0.9654	297019	642059
G5E870_S312	Trip12	sp|G5E870|TRIPC_MOUSE	G5E870	KRSEsPPAELPSLR;KRsEsPPAELPSLR;RSEsPPAELPSLR;RSEsPPAELPSLRR;SEsPPAELPSLR;SEsPPAELPSLRR	0.966	0.9649	0.9654	8933446	6032594
G5E870_S77	Trip12	sp|G5E870|TRIPC_MOUSE	G5E870	RSAsPDYNR	0.4916	0	0	0	0
G5E870_S975	Trip12	sp|G5E870|TRIPC_MOUSE	G5E870	HLAESESLLTsPPK	0.9622	0.9613	0.9603	5.37656e+06	3.85105e+06
G5E870_T1410	Trip12	sp|G5E870|TRIPC_MOUSE	G5E870	QFSVQAEDEREStDDESNPLGR;QFSVQAEDEREStDDEsNPLGR;QFSVQAEDEREstDDESNPLGR	0.9775	0.9775	0.7221	106075	210036
G5E870_T1459	Trip12	sp|G5E870|TRIPC_MOUSE	G5E870	AQTAPTKtSPR	0.6437	0	0	0	0
G5E870_T215	Trip12	sp|G5E870|TRIPC_MOUSE	G5E870	SATSAKAGCSTITDSSSAASTSSSSSAIAsASstVPAGAR	0.1452	0.1452	0	103653	0
G5E8B9_S149	Zbtb11	sp|G5E8B9|ZBT11_MOUSE	G5E8B9	SRPISDASEMLEELGLDLDSGEEsNEsEDDLsNFTSPPSTASK	0.7064	0	0	0	0
G5E8B9_S152	Zbtb11	sp|G5E8B9|ZBT11_MOUSE	G5E8B9	SRPISDASEMLEELGLDLDSGEEsNEsEDDLsNFTSPPSTASK	0.7064	0	0	0	0
G5E8B9_S157	Zbtb11	sp|G5E8B9|ZBT11_MOUSE	G5E8B9	SRPISDASEMLEELGLDLDSGEEsNEsEDDLsNFTSPPSTASK	0.7064	0	0	0	0
G5E8B9_S329	Zbtb11	sp|G5E8B9|ZBT11_MOUSE	G5E8B9	GEVQTVAsTQDLAAHNGTTTPPGTR	0.9271	0.2711	0	115535	0
G5E8B9_S451	Zbtb11	sp|G5E8B9|ZBT11_MOUSE	G5E8B9	ENVTNASQEDsDTGNDTSPEDIGAK	0.9514	0	0.9514	0	98466.1
G5E8B9_T339	Zbtb11	sp|G5E8B9|ZBT11_MOUSE	G5E8B9	KGEVQTVASTQDLAAHNGtTTPPGTR	0.8595	0.3118	0.3236	48494.4	85493.5
G5E8B9_T340	Zbtb11	sp|G5E8B9|ZBT11_MOUSE	G5E8B9	KGEVQTVASTQDLAAHNGTtTPPGTR	0.9401	0.9401	0.4562	0	625581
G5E8B9_T341	Zbtb11	sp|G5E8B9|ZBT11_MOUSE	G5E8B9	GEVQTVASTQDLAAHNGTTtPPGTR;KGEVQTVASTQDLAAHNGTTtPPGTR	0.9483	0	0.3273	470556	842456
G5E8B9_T453	Zbtb11	sp|G5E8B9|ZBT11_MOUSE	G5E8B9	ENVTNASQEDSDtGNDTSPEDIGAK	0.2441	0	0	0	0
G5E8K5_S1451	Ank3	sp|G5E8K5|ANK3_MOUSE	G5E8K5	RQsFASLALR	0.9634	0.9619	0.9634	82156.3	137743
G5E8K5_S1792	Ank3	sp|G5E8K5|ANK3_MOUSE	G5E8K5	AELAMSSLAGWQNETPSGsLESPAQAR	0.8119	0.8119	0	43956.8	0
G5E8K5_S1795	Ank3	sp|G5E8K5|ANK3_MOUSE	G5E8K5	AELAMSSLAGWQNETPSGSLEsPAQAR	0.9615	0.9305	0.9602	77483.9	253015
G5E8K5_S1883	Ank3	sp|G5E8K5|ANK3_MOUSE	G5E8K5	TEEPVsPLTAYQK	0.9613	0	0.961	0	176376
G5E8K5_S830	Ank3	sp|G5E8K5|ANK3_MOUSE	G5E8K5	MNVPETMNEVLDMsDDEVRK	0.9621	0	0.9621	0	259063
G5E8K5_Y1888	Ank3	sp|G5E8K5|ANK3_MOUSE	G5E8K5	TEEPVSPLTAyQK	0.5634	0	0.5634	0	111283
G5E8P1_S1052	Brd1	sp|G5E8P1|BRD1_MOUSE	G5E8P1	VHGEPAsDLsDID	1	1	1	96589.3	144060
G5E8P1_S1055	Brd1	sp|G5E8P1|BRD1_MOUSE	G5E8P1	VHGEPASDLsDID;VHGEPAsDLsDID	1	1	1	212314	276907
G5E8P1_S128	Brd1	sp|G5E8P1|BRD1_MOUSE	G5E8P1	IVEYsPPSAPR	0.9606	0	0.9585	0	160252
G5E8P1_S592	Brd1	sp|G5E8P1|BRD1_MOUSE	G5E8P1	IFAQPVsLK	1	0	0	0	0
G5E8Q8_S1308	Adgrf5	sp|G5E8Q8|AGRF5_MOUSE	G5E8Q8	STSIGSSTPVFSMsSPISR	0.8201	0	0	0	0
G5E8Q8_S1309	Adgrf5	sp|G5E8Q8|AGRF5_MOUSE	G5E8Q8	STSIGSSTPVFSMSsPISR	0.9589	0	0	0	0
G5E8V9_S132	Arfip1	sp|G5E8V9|ARFP1_MOUSE	G5E8V9	KWsLNTYK	0.9587	0	0	0	0
G5E8V9_S39	Arfip1	sp|G5E8V9|ARFP1_MOUSE	G5E8V9	HSLPsGLGLSETQITSHGFDSTK	0.4717	0.4717	0	118536	0
G5E8V9_Y29	Arfip1	sp|G5E8V9|ARFP1_MOUSE	G5E8V9	AQESPKNSAAEIPVTSNGEVDDAHEHGyNR	0.2	0.2	0.2	156690	161746
J9SQF3_S861	Trpm3	sp|J9SQF3|TRPM3_MOUSE	J9SQF3	DEEDMELTAMLGRsNGEsSR;DEEDMELtAMLGRsNGESSR	0.7571	0.5	0.7571	399482	248459
J9SQF3_S865	Trpm3	sp|J9SQF3|TRPM3_MOUSE	J9SQF3	DEEDMELTAMLGRSNGEssR;DEEDMELTAMLGRsNGEsSR	0.9313	0.9155	0.9313	360993	230714
J9SQF3_S866	Trpm3	sp|J9SQF3|TRPM3_MOUSE	J9SQF3	DEEDMELTAMLGRSNGEssR	0.9313	0.9155	0.9313	360993	230714
J9SQF3_T855	Trpm3	sp|J9SQF3|TRPM3_MOUSE	J9SQF3	DEEDMELtAMLGRsNGESSR	0.753	0.5	0.753	399482	248459
L0N7N1_S333	Kif14	sp|L0N7N1|KIF14_MOUSE	L0N7N1	HDLPPPKsPALSTLK	0.9619	0	0	0	0
L0N7N1_S386	Kif14	sp|L0N7N1|KIF14_MOUSE	L0N7N1	TFTEPDsLKVENSQVTVAVR	0.9566	0.9566	0	73826.6	0
L0N7N1_S603	Kif14	sp|L0N7N1|KIF14_MOUSE	L0N7N1	ATAATGMNDKSsR	0.459	0	0	0	0
O08539_S296	Bin1	sp|O08539|BIN1_MOUSE	O08539	GNKsPSPPPDGSPAATPEIR;GNKsPSPPPDGsPAATPEIR;GNKsPsPPPDGSPAATPEIR;GNKsPsPPPDGsPAATPEIR	0.9638	0.9503	0.9638	205032	631718
O08539_S298	Bin1	sp|O08539|BIN1_MOUSE	O08539	GNKSPsPPPDGSPAATPEIR;GNKsPsPPPDGSPAATPEIR;GNKsPsPPPDGsPAATPEIR;SPsPPPDGSPAATPEIR	0.9638	0.9422	0.9638	187984	659064
O08539_S304	Bin1	sp|O08539|BIN1_MOUSE	O08539	GNKsPSPPPDGsPAATPEIR;GNKsPsPPPDGsPAATPEIR;SPSPPPDGsPAATPEIR	0.9634	0	0.9634	0	246845
O08539_S321	Bin1	sp|O08539|BIN1_MOUSE	O08539	VNHEPEPAsGASPGATIPKsPSQLR	0.9319	0	0	0	0
O08539_S324	Bin1	sp|O08539|BIN1_MOUSE	O08539	VNHEPEPASGAsPGATIPK;VNHEPEPASGAsPGATIPKsPSQLR	0.9635	0	0.9627	447966	1.07678e+06
O08539_S332	Bin1	sp|O08539|BIN1_MOUSE	O08539	VNHEPEPASGASPGATIPKsPSQLR;VNHEPEPASGASPGATIPKsPsQLR;VNHEPEPASGASPGAtIPKsPSQLR;VNHEPEPASGAsPGATIPKsPSQLR;VNHEPEPAsGASPGATIPKsPSQLR	0.952	0	0.7242	0	507058
O08539_S334	Bin1	sp|O08539|BIN1_MOUSE	O08539	VNHEPEPASGASPGATIPKsPsQLR	0.4847	0	0	0	0
O08539_T328	Bin1	sp|O08539|BIN1_MOUSE	O08539	VNHEPEPASGASPGAtIPKsPSQLR	0.5994	0	0.5994	0	58596
O08547_S137	Sec22b	sp|O08547|SC22B_MOUSE	O08547	NLGsINTELQDVQR	0.964	0	0	0	0
O08550_S1037	Kmt2b	sp|O08550|KMT2B_MOUSE	O08550	TLLPWDsDESPEASPGPPGPR;TLLPWDsDESPEAsPGPPGPR;TLLPWDsDEsPEASPGPPGPR;TLLPWDsDEsPEAsPGPPGPR	0.967	0.9664	0.9665	1.91413e+06	1.81674e+06
O08550_S1040	Kmt2b	sp|O08550|KMT2B_MOUSE	O08550	TLLPWDSDEsPEASPGPPGPR;TLLPWDsDEsPEASPGPPGPR;TLLPWDsDEsPEAsPGPPGPR	0.967	0.9664	0.9665	1.8679e+06	1.77978e+06
O08550_S1044	Kmt2b	sp|O08550|KMT2B_MOUSE	O08550	TLLPWDsDESPEAsPGPPGPR;TLLPWDsDEsPEAsPGPPGPR	0.967	0.9664	0.9665	229139	83219.2
O08550_S1074	Kmt2b	sp|O08550|KMT2B_MOUSE	O08550	EEVGATPGPEEQDsLLLQR	0.9639	0	0.9639	0	109935
O08550_S1098	Kmt2b	sp|O08550|KMT2B_MOUSE	O08550	QRPSYDVFEDsDDSEPGGPPAPR;QRPSYDVFEDsDDsEPGGPPAPR	0.9647	0.9633	0.964	1.16425e+06	1.21296e+06
O08550_S1101	Kmt2b	sp|O08550|KMT2B_MOUSE	O08550	QRPSYDVFEDSDDsEPGGPPAPR;QRPSYDVFEDsDDsEPGGPPAPR	0.9646	0.9633	0.9641	388824	582471
O08550_S1877	Kmt2b	sp|O08550|KMT2B_MOUSE	O08550	RPLGGVsFGPLPSPGsPSSLTHHIPTVGDSDFPAPPR	0.5587	0	0	0	0
O08550_S1883	Kmt2b	sp|O08550|KMT2B_MOUSE	O08550	RPLGGVSFGPLPsPGSPSSLTHHIPTVGDsDFPAPPR;RPLGGVSFGPLPsPGsPSSLTHHIPTVGDSDFPAPPR;RPLGGVSFGPLPsPGsPSSLTHHIPTVGDSDFPAPPRR	0.9382	0	0.3788	275737	427786
O08550_S1886	Kmt2b	sp|O08550|KMT2B_MOUSE	O08550	RPLGGVSFGPLPSPGsPSSLTHHIPTVGDSDFPAPPR;RPLGGVSFGPLPSPGsPSSLTHHIPTVGDSDFPAPPRR;RPLGGVSFGPLPsPGsPSSLTHHIPTVGDSDFPAPPR;RPLGGVSFGPLPsPGsPSSLTHHIPTVGDSDFPAPPRR;RPLGGVsFGPLPSPGsPSSLTHHIPTVGDSDFPAPPR	0.9609	0.9585	0.9498	1.26581e+06	1.50417e+06
O08550_S1889	Kmt2b	sp|O08550|KMT2B_MOUSE	O08550	RPLGGVSFGPLPSPGSPSsLTHHIPTVGDSDFPAPPR;RPLGGVSFGPLPSPGSPSsLTHHIPTVGDSDFPAPPRR;RPLGGVSFGPLPSPGSPSsLtHHIPTVGDSDFPAPPRR	0.5497	0	0.5497	132439	133246
O08550_S1900	Kmt2b	sp|O08550|KMT2B_MOUSE	O08550	RPLGGVSFGPLPsPGSPSSLTHHIPTVGDsDFPAPPR	0.2686	0	0.2686	0	76891.5
O08550_S1913	Kmt2b	sp|O08550|KMT2B_MOUSE	O08550	RPsPLATRPPPSR	0.9628	0.9621	0.9628	375004	623950
O08550_S1926	Kmt2b	sp|O08550|KMT2B_MOUSE	O08550	RTssPLRTsPQLR;RtsSPLRTsPQLR	0.9225	0.6997	0	57248.9	0
O08550_S1927	Kmt2b	sp|O08550|KMT2B_MOUSE	O08550	RTSsPLRTsPQLR;RTSsPLRtsPQLR;RTssPLRTsPQLR;TSsPLRTsPQLR	0.9227	0.7644	0.6435	509823	298288
O08550_S1932	Kmt2b	sp|O08550|KMT2B_MOUSE	O08550	RTSSPLRtsPQLR;RTSsPLRTsPQLR;RTSsPLRtsPQLR;RTssPLRTsPQLR;RtSSPLRTsPQLR;RtsSPLRTsPQLR;TSsPLRTsPQLR;tSSPLRTsPQLR	0.9225	0.7646	0.9225	545991	398285
O08550_S2147	Kmt2b	sp|O08550|KMT2B_MOUSE	O08550	EDSLPSAPPLANGSQPPQsLSTSPADPTR	0.9542	0	0.2455	0	0
O08550_S2151	Kmt2b	sp|O08550|KMT2B_MOUSE	O08550	EDSLPSAPPLANGSQPPQSLSTsPADPTR	0.2439	0	0	0	85077.3
O08550_S2268	Kmt2b	sp|O08550|KMT2B_MOUSE	O08550	PAPPPPPPPLTLVFSSGPPsPPR	0.9627	0	0.9627	291344	234571
O08550_S2286	Kmt2b	sp|O08550|KMT2B_MOUSE	O08550	VSTFSGRsPPVPPPNK;VSTFSGRsPPVPPPNKtPR	0.9613	0	0.9613	376293	466749
O08550_S2346	Kmt2b	sp|O08550|KMT2B_MOUSE	O08550	GVLDLNNPGEQPEEEsPGRPQDR	1	1	1	1.09814e+06	1.22154e+06
O08550_S2453	Kmt2b	sp|O08550|KMT2B_MOUSE	O08550	HLsFSGMSGAR	0.9563	0.9563	0	134360	0
O08550_S320	Kmt2b	sp|O08550|KMT2B_MOUSE	O08550	MGQLsQELESGQGHGQR	0.9572	0	0	0	0
O08550_S497	Kmt2b	sp|O08550|KMT2B_MOUSE	O08550	sGPEGTLSPTPNPSTTTGSPLEDSPTVVPK	0.7236	0	0	0	0
O08550_S504	Kmt2b	sp|O08550|KMT2B_MOUSE	O08550	SGPEGTLsPTPNPSTTTGSPLEDSPTVVPK;SGPEGTLsPTPNPSTTTGSPLEDsPTVVPK;SGPEGTLsPTPNPSTTTGsPLEDSPTVVPK	0.9511	0	0.6949	26520.9	313194
O08550_S515	Kmt2b	sp|O08550|KMT2B_MOUSE	O08550	SGPEGTLSPTPNPSTTTGsPLEDSPTVVPK;SGPEGTLSPTPNPSTTTGsPLEDsPTVVPK;SGPEGTLSPTPNPSTTtGsPLEDSPTVVPK;SGPEGTLsPTPNPSTTTGsPLEDSPTVVPK	0.5611	0.2446	0.5611	1.11937e+06	243559
O08550_S520	Kmt2b	sp|O08550|KMT2B_MOUSE	O08550	SGPEGTLSPTPNPSTTTGSPLEDsPTVVPK;SGPEGTLSPTPNPSTTTGSPLEDsPtVVPK;SGPEGTLSPTPNPSTTTGsPLEDsPTVVPK;SGPEGTLSPTPNPSTtTGSPLEDsPTVVPK;SGPEGTLsPTPNPSTTTGSPLEDsPTVVPK	0.9576	0.9565	0.9526	240102	276209
O08550_S579	Kmt2b	sp|O08550|KMT2B_MOUSE	O08550	VEASIVRPPVATsPPAPQEPVPVSSPPR;VEASIVRPPVATsPPAPQEPVPVSSPPRVPTPPstPVPLPEK;VEASIVRPPVATsPPAPQEPVPVSSPPRVPtPPSTPVPLPEK;VEASIVRPPVATsPPAPQEPVPVSsPPR;VEASIVRPPVATsPPAPQEPVPVSsPPRVPTPPSTPVPLPEK;VEASIVRPPVATsPPAPQEPVPVSsPPRVPtPPSTPVPLPEK;VEASIVRPPVATsPPAPQEPVPVsSPPRVPtPPSTPVPLPEK	0.9428	0.9315	0.8927	770139	1.08821e+06
O08550_S590	Kmt2b	sp|O08550|KMT2B_MOUSE	O08550	VEASIVRPPVATSPPAPQEPVPVsSPPRVPTPPstPVPLPEK;VEASIVRPPVATSPPAPQEPVPVssPPR;VEASIVRPPVATSPPAPQEPVPVssPPRVPtPPSTPVPLPEK;VEASIVRPPVATsPPAPQEPVPVsSPPRVPtPPSTPVPLPEK	0.7852	0	0.496	573397	1.56754e+06
O08550_S591	Kmt2b	sp|O08550|KMT2B_MOUSE	O08550	VEASIVRPPVATSPPAPQEPVPVssPPR;VEASIVRPPVATSPPAPQEPVPVssPPRVPtPPSTPVPLPEK;VEASIVRPPVATsPPAPQEPVPVSsPPR;VEASIVRPPVATsPPAPQEPVPVSsPPRVPTPPSTPVPLPEK;VEASIVRPPVATsPPAPQEPVPVSsPPRVPtPPSTPVPLPEK;VEASIVRPPVAtSPPAPQEPVPVSsPPR;VEASIVRPPVAtSPPAPQEPVPVSsPPRVPtPPSTPVPLPEK	0.9428	0.9329	0.9172	789093	1.62736e+06
O08550_S600	Kmt2b	sp|O08550|KMT2B_MOUSE	O08550	VEASIVRPPVATSPPAPQEPVPVSSPPRVPTPPstPVPLPEK;VEASIVRPPVATSPPAPQEPVPVsSPPRVPTPPstPVPLPEK;VEASIVRPPVATsPPAPQEPVPVSSPPRVPTPPstPVPLPEK	0.4869	0.4464	0	413796	184766
O08550_S639	Kmt2b	sp|O08550|KMT2B_MOUSE	O08550	ELPPPPPAPPPAPsPPPAPATPSR;ELPPPPPAPPPAPsPPPAPAtPSR	0.9636	0	0.6969	2172756	2061241
O08550_S694	Kmt2b	sp|O08550|KMT2B_MOUSE	O08550	IYESVLTPPPLGALETPEPELPPADDsPAEPEPR	0.9624	0.958	0.962	52039	38219.3
O08550_S826	Kmt2b	sp|O08550|KMT2B_MOUSE	O08550	VAASMPLsPAVQTEEAVGTVK;VAASMPLsPAVQTEEAVGTVKQtPDR	0.9631	0	0.9253	597415	411934
O08550_S866	Kmt2b	sp|O08550|KMT2B_MOUSE	O08550	ASGPEsPLQGPR	0.9628	0.9562	0.9628	193437	506174
O08550_S941	Kmt2b	sp|O08550|KMT2B_MOUSE	O08550	EKVESAGPGGDsEPTGSTGALAHTPR;VESAGPGGDsEPTGSTGALAHTPR	0.9595	0	0.9595	98745.6	345002
O08550_T159	Kmt2b	sp|O08550|KMT2B_MOUSE	O08550	HKTtPLPPR	0.5	0.5	0	2987.05	0
O08550_T1891	Kmt2b	sp|O08550|KMT2B_MOUSE	O08550	RPLGGVSFGPLPSPGSPSSLtHHIPTVGDSDFPAPPR;RPLGGVSFGPLPSPGSPSsLtHHIPTVGDSDFPAPPRR	0.5497	0	0.5497	0	134673
O08550_T1925	Kmt2b	sp|O08550|KMT2B_MOUSE	O08550	RtSSPLRTsPQLR;RtsSPLRTsPQLR;tSSPLRTsPQLR	0.9229	0	0.9229	0	150189
O08550_T1931	Kmt2b	sp|O08550|KMT2B_MOUSE	O08550	RTSSPLRtsPQLR;RTSsPLRtsPQLR	0.5891	0.4447	0.5891	93416.5	51212.4
O08550_T2064	Kmt2b	sp|O08550|KMT2B_MOUSE	O08550	IEQLDGVDDGtDSEAEAVQQPR	0.8118	0	0	0	0
O08550_T2079	Kmt2b	sp|O08550|KMT2B_MOUSE	O08550	GQGtPPSGPGVGR	0.9647	0.9642	0.9634	115314	115644
O08550_T2150	Kmt2b	sp|O08550|KMT2B_MOUSE	O08550	EDSLPSAPPLANGSQPPQSLStSPADPTR	0.4286	0	0.3253	0	32341.9
O08550_T2295	Kmt2b	sp|O08550|KMT2B_MOUSE	O08550	VSTFSGRsPPVPPPNKtPR	0.5128	0	0.5128	0	40888.7
O08550_T506	Kmt2b	sp|O08550|KMT2B_MOUSE	O08550	SGPEGTLSPtPNPSTTTGSPLEDSPTVVPK	0.8226	0.8226	0	19220	0
O08550_T511	Kmt2b	sp|O08550|KMT2B_MOUSE	O08550	SGPEGTLSPTPNPStTTGSPLEDSPTVVPK;SGPEGTLSPTPNPStTTGSPLEDSPtVVPK	0.4648	0.1975	0.1973	590789	228794
O08550_T512	Kmt2b	sp|O08550|KMT2B_MOUSE	O08550	SGPEGTLSPTPNPSTtTGSPLEDsPTVVPK	0.5959	0	0.5959	0	46283.6
O08550_T513	Kmt2b	sp|O08550|KMT2B_MOUSE	O08550	SGPEGTLSPTPNPSTTtGSPLEDSPTVVPK;SGPEGTLSPTPNPSTTtGsPLEDSPTVVPK	0.5741	0.4771	0.4772	607375	250764
O08550_T522	Kmt2b	sp|O08550|KMT2B_MOUSE	O08550	SGPEGTLSPTPNPSTTTGSPLEDsPtVVPK;SGPEGTLSPTPNPStTTGSPLEDSPtVVPK	0.665	0	0.4732	0	47682.9
O08550_T578	Kmt2b	sp|O08550|KMT2B_MOUSE	O08550	VEASIVRPPVAtSPPAPQEPVPVSsPPR;VEASIVRPPVAtSPPAPQEPVPVSsPPRVPtPPSTPVPLPEK	0.9156	0	0.9156	0	828670
O08550_T597	Kmt2b	sp|O08550|KMT2B_MOUSE	O08550	VEASIVRPPVATSPPAPQEPVPVssPPRVPtPPSTPVPLPEK;VEASIVRPPVATsPPAPQEPVPVSSPPRVPtPPSTPVPLPEK;VEASIVRPPVATsPPAPQEPVPVSsPPRVPtPPSTPVPLPEK;VEASIVRPPVATsPPAPQEPVPVsSPPRVPtPPSTPVPLPEK;VEASIVRPPVAtSPPAPQEPVPVSsPPRVPtPPSTPVPLPEK;VPtPPSTPVPLPEK;VPtPPSTPVPLPEKR	0.9614	0.9566	0.9614	696921	2201612
O08550_T601	Kmt2b	sp|O08550|KMT2B_MOUSE	O08550	VEASIVRPPVATSPPAPQEPVPVSSPPRVPTPPstPVPLPEK;VEASIVRPPVATSPPAPQEPVPVsSPPRVPTPPstPVPLPEK;VEASIVRPPVATsPPAPQEPVPVSSPPRVPTPPstPVPLPEK	0.4869	0.4464	0	413796	184766
O08550_T646	Kmt2b	sp|O08550|KMT2B_MOUSE	O08550	ELPPPPPAPPPAPsPPPAPAtPSR	0.9595	0	0.6515	0	95223.3
O08550_T831	Kmt2b	sp|O08550|KMT2B_MOUSE	O08550	VAASMPLSPAVQtEEAVGTVKQtPDR	0.5902	0	0	0	0
O08550_T841	Kmt2b	sp|O08550|KMT2B_MOUSE	O08550	VAASMPLSPAVQTEEAVGTVKQtPDR;VAASMPLSPAVQtEEAVGTVKQtPDR;VAASMPLsPAVQTEEAVGTVKQtPDR	0.9506	0	0.9506	0	69022.5
O08553_S507	Dpysl2	sp|O08553|DPYL2_MOUSE	O08553	GVPRGLYDGPVCEVsVTPKTVTPAssAK	0.5691	0	0.5691	0	79164.2
O08553_S517	Dpysl2	sp|O08553|DPYL2_MOUSE	O08553	GVPRGLYDGPVCEVsVTPKTVTPAssAK	0.4909	0	0.4909	0	79164.2
O08553_S518	Dpysl2	sp|O08553|DPYL2_MOUSE	O08553	GVPRGLYDGPVCEVsVTPKTVTPAssAK	0.4909	0	0.4909	0	79164.2
O08579_S117	Emd	sp|O08579|EMD_MOUSE	O08579	sFRQPGTSLVDADTFHHQVR	0.9624	0	0.9624	0	40085.8
O08579_S142	Emd	sp|O08579|EMD_MOUSE	O08579	DDIFSsLEEEGKDRER	0.9622	0.9606	0.8901	113568	46187.3
O08579_S171	Emd	sp|O08579|EMD_MOUSE	O08579	LIYGQDSAYQSIAHYRPIsNVSR	0.462	0	0	0	0
O08579_S174	Emd	sp|O08579|EMD_MOUSE	O08579	LIYGQDSAYQSIAHYRPISNVsR	0.3626	0	0	0	48763.3
O08579_S177	Emd	sp|O08579|EMD_MOUSE	O08579	SsLGLSYYPTSSTSSVSSSSSSPSSWLTR	0.4496	0	0	0	0
O08579_S186	Emd	sp|O08579|EMD_MOUSE	O08579	SSLGLSYYPTsSTSSVSSSSSSPSSWLTR	0.6483	0	0	0	0
O08579_S194	Emd	sp|O08579|EMD_MOUSE	O08579	SSLGLSYYPTSSTSSVSSsSSSPSSWLTR	0.9428	0.9428	0	109547	0
O08579_S195	Emd	sp|O08579|EMD_MOUSE	O08579	SSLGLSYYPTSSTSSVSSSsSSPSSWLTR	0.6177	0.3038	0.6177	115988	72252
O08579_S197	Emd	sp|O08579|EMD_MOUSE	O08579	SSLGLSYYPTSSTSSVSSSSSsPSSWLTR	0.8982	0	0	0	0
O08579_S199	Emd	sp|O08579|EMD_MOUSE	O08579	SSLGLSYYPTSSTSSVSSSSSSPsSWLTR	0.204	0	0.204	0	70739.8
O08579_S29	Emd	sp|O08579|EMD_MOUSE	O08579	QYNIPHGPIVGsTR	0.9451	0.8626	0	75571.8	0
O08579_S53	Emd	sp|O08579|EMD_MOUSE	O08579	LLPPNsSSSSFSYQFSDLDSAAVDSDMYDLPK	0.9301	0	0	0	0
O08579_S54	Emd	sp|O08579|EMD_MOUSE	O08579	LLPPNSsSSSFSYQFSDLDSAAVDSDMYDLPK	0.9153	0.9153	0.4767	114982	171277
O08579_S56	Emd	sp|O08579|EMD_MOUSE	O08579	LLPPNSSSssFSYQFSDLDSAAVDSDMYDLPK	0.4502	0	0	0	0
O08579_S57	Emd	sp|O08579|EMD_MOUSE	O08579	LLPPNSSSssFSYQFSDLDSAAVDSDMYDLPK	0.4502	0	0	0	0
O08579_Y167	Emd	sp|O08579|EMD_MOUSE	O08579	LIYGQDSAYQSIAHyRPISNVSR	0.4353	0	0.4353	0	49505.7
O08580_S19	Esrra	sp|O08580|ERR1_MOUSE	O08580	AEPAsPDSPKGSSEtEtEPPVTLASGPAPAR;AEPAsPDSPKGSsEtETEPPVTLASGPAPAR;AEPAsPDsPKGSsETETEPPVTLASGPAPAR	0.8054	0.6653	0.6831	197995	171624
O08580_S22	Esrra	sp|O08580|ERR1_MOUSE	O08580	AEPAsPDsPKGSsETETEPPVTLASGPAPAR	0.8047	0.6653	0.5656	197995	0
O08580_S27	Esrra	sp|O08580|ERR1_MOUSE	O08580	AEPAsPDSPKGSsEtETEPPVTLASGPAPAR;AEPAsPDsPKGSsETETEPPVTLASGPAPAR	0.6518	0.54	0.5646	197995	23445.5
O08580_T29	Esrra	sp|O08580|ERR1_MOUSE	O08580	AEPAsPDSPKGSSEtEtEPPVTLASGPAPAR;AEPAsPDSPKGSsEtETEPPVTLASGPAPAR	0.5646	0	0.5646	0	171624
O08580_T31	Esrra	sp|O08580|ERR1_MOUSE	O08580	AEPAsPDSPKGSSEtEtEPPVTLASGPAPAR	0.5557	0	0.5557	0	148178
O08581_S300	Kcnk1	sp|O08581|KCNK1_MOUSE	O08581	DKDEDLVHIMEHDQLsFSSVTEQVAGLKEEQK;DKDEDLVHIMEHDQLsFSsVTEQVAGLKEEQK	0.9445	0	0.9445	0	37689.1
O08581_S302	Kcnk1	sp|O08581|KCNK1_MOUSE	O08581	DKDEDLVHIMEHDQLSFsSVtEQVAGLKEEQK;DKDEDLVHIMEHDQLSFssVTEQVAGLKEEQK	0.7012	0.7012	0.6517	28836.8	85798.7
O08581_S303	Kcnk1	sp|O08581|KCNK1_MOUSE	O08581	DKDEDLVHIMEHDQLSFssVTEQVAGLKEEQK;DKDEDLVHIMEHDQLsFSsVTEQVAGLKEEQK	0.9167	0	0.6517	0	85798.7
O08581_T305	Kcnk1	sp|O08581|KCNK1_MOUSE	O08581	DKDEDLVHIMEHDQLSFsSVtEQVAGLKEEQK	0.6517	0.6159	0	28836.8	0
O08582_S12	Gtpbp1	sp|O08582|GTPB1_MOUSE	O08582	SRSPVDsPVPASMFAPEPSSPGAAR;SRSPVDsPVPASMFAPEPSsPGAAR;SRSPVDsPVPASMFAPEPssPGAAR;SRsPVDsPVPASMFAPEPSSPGAAR;SRsPVDsPVPASMFAPEPSsPGAAR	0.9093	0	0.6597	110853	107778
O08582_S17	Gtpbp1	sp|O08582|GTPB1_MOUSE	O08582	SRsPVDSPVPAsMFAPEPSSPGAAR	0.5196	0	0.5196	0	1.13848e+06
O08582_S24	Gtpbp1	sp|O08582|GTPB1_MOUSE	O08582	SPVDSPVPASMFAPEPsSPGAAR;SRSPVDSPVPASMFAPEPssPGAAR;SRSPVDsPVPASMFAPEPssPGAAR;SRsPVDSPVPASMFAPEPsSPGAAR	0.943	0.4939	0.943	4725760	4.59469e+06
O08582_S25	Gtpbp1	sp|O08582|GTPB1_MOUSE	O08582	SPVDSPVPASMFAPEPSsPGAAR;SRSPVDSPVPASMFAPEPSsPGAAR;SRSPVDSPVPASMFAPEPssPGAAR;SRSPVDsPVPASMFAPEPSsPGAAR;SRSPVDsPVPASMFAPEPssPGAAR;SRsPVDSPVPASMFAPEPSsPGAAR;SRsPVDsPVPASMFAPEPSsPGAAR;sPVDSPVPASMFAPEPSsPGAAR;sRSPVDSPVPASMFAPEPSsPGAAR	0.9597	0.9509	0.7407	8060394	6.49309e+06
O08582_S44	Gtpbp1	sp|O08582|GTPB1_MOUSE	O08582	LHGGFDsDCsEDGEALNGEPELDLTSK	0.9623	0	0	0	0
O08582_S47	Gtpbp1	sp|O08582|GTPB1_MOUSE	O08582	LHGGFDsDCsEDGEALNGEPELDLTSK	0.9624	0	0	0	0
O08582_S580	Gtpbp1	sp|O08582|GTPB1_MOUSE	O08582	LLQTTNNsPMNSKPQQIK	0.4006	0	0	2.99881e+06	2.86947e+06
O08582_S6	Gtpbp1	sp|O08582|GTPB1_MOUSE	O08582	sRSPVDSPVPASMFAPEPSsPGAAR	0.8741	0	0	4512900	3.36034e+06
O08582_S69	Gtpbp1	sp|O08582|GTPB1_MOUSE	O08582	LVLVsPTSEQYDSLLR	0.9615	0	0.957	0	32721.1
O08582_S8	Gtpbp1	sp|O08582|GTPB1_MOUSE	O08582	SRsPVDSPVPASMFAPEPSSPGAAR;SRsPVDSPVPASMFAPEPSsPGAAR;SRsPVDSPVPASMFAPEPsSPGAAR;SRsPVDSPVPAsMFAPEPSSPGAAR;SRsPVDsPVPASMFAPEPSSPGAAR;SRsPVDsPVPASMFAPEPSsPGAAR;sPVDSPVPASMFAPEPSsPGAAR	0.9587	0.9513	0.9524	7097371	6155260
O08582_T576	Gtpbp1	sp|O08582|GTPB1_MOUSE	O08582	LLQtTNNSPMNSKPQQIK	0.7451	0	0.7451	0	49194.1
O08583_S237	Alyref	sp|O08583|THOC4_MOUSE	O08583	QQLsAEELDAQLDAYNAR	0.9618	0	0.9618	381349	585599
O08583_S93	Alyref	sp|O08583|THOC4_MOUSE	O08583	QLPDKWQHDLFDsGFGGGAGVETGGK	0.938	0	0.938	0	59856.2
O08586_S385	Pten	sp|O08586|PTEN_MOUSE	O08586	YSDTTDsDPENEPFDEDQHSQITK;YSDTTDsDPENEPFDEDQHSQITKV;YSDTtDsDPENEPFDEDQHSQITK	0.9617	0.9597	0.9596	137374	208511
O08586_T383	Pten	sp|O08586|PTEN_MOUSE	O08586	YSDTtDsDPENEPFDEDQHSQITK	0.5782	0	0.5782	0	88757.7
O08609_S45	Mlx	sp|O08609|MLX_MOUSE	O08609	GAPQLsPESPLLSGAR;RGAPQLsPESPLLSGAR	0.9632	0.9616	0.963	392126	267633
O08648_S1126	Map3k4	sp|O08648|M3K4_MOUSE	O08648	PHsPVTAIHR	0.9487	0	0.9487	0	10560.8
O08648_S114	Map3k4	sp|O08648|M3K4_MOUSE	O08648	MNTPsQSPHKDLGK	0.7117	0.7117	0	698579	0
O08648_S116	Map3k4	sp|O08648|M3K4_MOUSE	O08648	MNTPSQsPHKDLGK	0.9605	0.9359	0.9605	710084	402926
O08648_S1240	Map3k4	sp|O08648|M3K4_MOUSE	O08648	HsSPTEERDEPAYPR	0.9353	0.9353	0	431707	212595
O08648_S1241	Map3k4	sp|O08648|M3K4_MOUSE	O08648	HSsPTEERDEPAYPR	0.8709	0	0.8709	271735	398050
O08648_S424	Map3k4	sp|O08648|M3K4_MOUSE	O08648	NLSDIGWPVFEIPsPRPSK	0.9634	0.9624	0.9624	1.3479e+06	2.66357e+06
O08648_S449	Map3k4	sp|O08648|M3K4_MOUSE	O08648	GYEPEDEVEDTEVELRELEsGTEEsDEEPTPSPR;GYEPEDEVEDTEVELRELEsGtEEsDEEPTPSPR;GYEPEDEVEDtEVELRELEsGTEEsDEEPTPSPR	0.9456	0.8585	0.9456	72244.4	81180.8
O08648_S454	Map3k4	sp|O08648|M3K4_MOUSE	O08648	GYEPEDEVEDTEVELRELESGTEEsDEEPTPSPR;GYEPEDEVEDTEVELRELEsGTEEsDEEPTPSPR;GYEPEDEVEDTEVELRELEsGtEEsDEEPTPSPR;GYEPEDEVEDtEVELRELEsGTEEsDEEPTPSPR;GyEPEDEVEDTEVELRELESGTEEsDEEPTPSPR	0.9459	0.8651	0.9459	160337	172799
O08648_S56	Map3k4	sp|O08648|M3K4_MOUSE	O08648	sMESDPEDFSDETNTETLYGTsPPSTPR	0.9587	0.532	0.9587	139193	193067
O08648_S59	Map3k4	sp|O08648|M3K4_MOUSE	O08648	SMEsDPEDFSDETNTETLYGTsPPSTPR;SMEsDPEDFsDETNTETLYGTsPPSTPR	0.9458	0.6113	0	39637.3	97333.2
O08648_S65	Map3k4	sp|O08648|M3K4_MOUSE	O08648	SMEsDPEDFsDETNTETLYGTsPPSTPR	0.8383	0.8383	0	39637.3	0
O08648_S77	Map3k4	sp|O08648|M3K4_MOUSE	O08648	SMESDPEDFSDETNTETLYGTsPPSTPR;SMESDPEDFSDETNTETLYGtsPPSTPR;SMEsDPEDFSDETNTETLYGTsPPSTPR;SMEsDPEDFsDETNTETLYGTsPPSTPR;sMESDPEDFSDETNTETLYGTsPPSTPR	0.9598	0.8656	0.9598	194438	310285
O08648_T1483	Map3k4	sp|O08648|M3K4_MOUSE	O08648	NNAQtMPGEVNSTLGTAAYMAPEVITR	0.961	0	0.9579	0	75641.7
O08648_T440	Map3k4	sp|O08648|M3K4_MOUSE	O08648	GYEPEDEVEDtEVELRELEsGTEEsDEEPTPSPR	0.8555	0	0	0	0
O08648_T451	Map3k4	sp|O08648|M3K4_MOUSE	O08648	GYEPEDEVEDTEVELRELEsGtEEsDEEPTPSPR	0.9458	0.8585	0.9458	72244.4	81180.8
O08648_T76	Map3k4	sp|O08648|M3K4_MOUSE	O08648	SMESDPEDFSDETNTETLYGtsPPSTPR	0.4857	0.474	0.4857	55244.6	116198
O08648_Y431	Map3k4	sp|O08648|M3K4_MOUSE	O08648	GyEPEDEVEDTEVELRELESGTEEsDEEPTPSPR	0.7033	0.7033	0	88092.3	0
O08664_S100	Bcl7c	sp|O08664|BCL7C_MOUSE	O08664	GGGPLILLDLNDENSNQsFHSEGSLQK;GGGPLILLDLNDENSNQsFHsEGSLQK;GGGPLILLDLNDENsNQsFHSEGSLQK	0.9524	0	0	0	0
O08664_S103	Bcl7c	sp|O08664|BCL7C_MOUSE	O08664	GGGPLILLDLNDENSNQSFHsEGSLQK;GGGPLILLDLNDENSNQsFHsEGSLQK	0.945	0.6967	0.945	64291.4	102697
O08664_S106	Bcl7c	sp|O08664|BCL7C_MOUSE	O08664	GGGPLILLDLNDENSNQSFHSEGsLQK	0.9354	0	0.9354	0	94312.6
O08664_S114	Bcl7c	sp|O08664|BCL7C_MOUSE	O08664	GAEPsPGGTPQPSRPGSPtGPPEVITEDTQPPQLGQER;GAEPsPGGTPQPSRPGsPTGPPEVITEDTQPPQLGQER;GAEPsPGGTPQPsRPGSPTGPPEVITEDTQPPQLGQER;GAEPsPGGtPQPSRPGSPTGPPEVITEDTQPPQLGQER;GAEPsPGGtPQPSRPGSPtGPPEVITEDTQPPQLGQER;GAEPsPGGtPQPSRPGsPTGPPEVITEDTQPPQLGQER	0.9415	0	0.8553	0	680481
O08664_S122	Bcl7c	sp|O08664|BCL7C_MOUSE	O08664	GAEPSPGGTPQPsRPGSPtGPPEVITEDTQPPQLGQER;GAEPsPGGTPQPsRPGSPTGPPEVITEDTQPPQLGQER	0.5714	0	0	0	0
O08664_S126	Bcl7c	sp|O08664|BCL7C_MOUSE	O08664	GAEPSPGGTPQPSRPGsPTGPPEVITEDTQPPQLGQER;GAEPSPGGtPQPSRPGsPTGPPEVITEDTQPPQLGQER;GAEPsPGGTPQPSRPGsPTGPPEVITEDTQPPQLGQER;GAEPsPGGtPQPSRPGsPTGPPEVITEDTQPPQLGQER	0.9392	0	0.8573	331296	1.08773e+06
O08664_S189	Bcl7c	sp|O08664|BCL7C_MOUSE	O08664	EEPVPELLEAEAPEAYPVFEPVPsVPEAAQGDTEDSEGAPPLKR	0.957	0	0.9342	0	48543
O08664_S97	Bcl7c	sp|O08664|BCL7C_MOUSE	O08664	GGGPLILLDLNDENsNQSFHSEGSLQK;GGGPLILLDLNDENsNQsFHSEGSLQK	0.9582	0.9582	0.4896	86233.3	175767
O08664_T118	Bcl7c	sp|O08664|BCL7C_MOUSE	O08664	GAEPSPGGtPQPSRPGsPTGPPEVITEDTQPPQLGQER;GAEPsPGGtPQPSRPGSPTGPPEVITEDTQPPQLGQER;GAEPsPGGtPQPSRPGSPtGPPEVITEDTQPPQLGQER;GAEPsPGGtPQPSRPGsPTGPPEVITEDTQPPQLGQER	0.9111	0	0.8455	0	309055
O08664_T128	Bcl7c	sp|O08664|BCL7C_MOUSE	O08664	GAEPSPGGTPQPSRPGSPtGPPEVItEDTQPPQLGQER;GAEPSPGGTPQPsRPGSPtGPPEVITEDTQPPQLGQER;GAEPsPGGTPQPSRPGSPtGPPEVITEDTQPPQLGQER;GAEPsPGGtPQPSRPGSPtGPPEVITEDTQPPQLGQER	0.7812	0.3548	0.6561	124629	48012.2
O08664_T135	Bcl7c	sp|O08664|BCL7C_MOUSE	O08664	GAEPSPGGTPQPSRPGSPtGPPEVItEDTQPPQLGQER	0.3548	0.3548	0	124629	0
O08696_S635	Foxm1	sp|O08696|FOXM1_MOUSE	O08696	VGGLDFsPVR	1	1	1	58067.8	41303.5
O08696_S701	Foxm1	sp|O08696|FOXM1_MOUSE	O08696	ELLNSEPFDLASDPFGSPPPPHVEGPKPGsPELQIPSLSANR	0.9593	0.9592	0.8817	174064	164763
O08696_S714	Foxm1	sp|O08696|FOXM1_MOUSE	O08696	sLTEGLVLDTMNDSLSK	0.9581	0	0	0	0
O08709_S194	Prdx6	sp|O08709|PRDX6_MOUSE	O08709	KGESVMVVPTLsEEEAK	0.9537	0	0	0	262198
O08709_T192	Prdx6	sp|O08709|PRDX6_MOUSE	O08709	KGESVMVVPtLSEEEAK	0.913	0	0.913	0	262618
O08709_T95	Prdx6	sp|O08709|PRDX6_MOUSE	O08709	DINAYNGETPtEKLPFPIIDDK	0.4905	0.4905	0	32141.1	0
O08715_S101	Akap1	sp|O08715|AKAP1_MOUSE	O08715	RRsESSGNLPSVADTR;RRsEsSGNLPSVADTR;RsESSGNLPSVADTR	0.9598	0.9595	0.9593	879515	1700150
O08715_S103	Akap1	sp|O08715|AKAP1_MOUSE	O08715	RRsEsSGNLPSVADTR;RSEsSGNLPSVADTR;SEsSGNLPSVADTR	0.9588	0.8708	0.9519	351231	378385
O08715_S104	Akap1	sp|O08715|AKAP1_MOUSE	O08715	RRSESsGNLPSVADTR	0.3954	0	0.3954	0	128866
O08715_S286	Akap1	sp|O08715|AKAP1_MOUSE	O08715	GSSNTsDRDLAGELDKDETVPENDQIK;GSSNtsDRDLAGELDKDETVPENDQIK	0.4857	0.2277	0	56738	0
O08715_S55	Akap1	sp|O08715|AKAP1_MOUSE	O08715	RLsEEACPGVLSVAPTVTQPPGR	0.8255	0	0	0	0
O08715_T285	Akap1	sp|O08715|AKAP1_MOUSE	O08715	GSSNtsDRDLAGELDKDETVPENDQIK	0.4857	0	0	0	0
O08715_T487	Akap1	sp|O08715|AKAP1_MOUSE	O08715	AMtPPLPVSTQPFSNGVLK	0.963	0.963	0	1437080	532111
O08750_S210	Nfil3	sp|O08750|NFIL3_MOUSE	O08750	sPENKFPVIK	1	0	1	0	85338.2
O08750_S286	Nfil3	sp|O08750|NFIL3_MOUSE	O08750	TSEADEGVVGKSsDGEDEQQVPK	0.7656	0.489	0.7656	57769.2	260974
[truncated: 20,588 more rows]
