# Supplementary material for: Comprehensive CRISPR/Cas9-based mutagenesis identifies single-amino acid substitutions that abrogate SPEN function in X inactivation
Source: Nat Commun. 2026 Apr 6;17:4898. doi: 10.1038/s41467-026-71400-4 (PMC13230580; doi:10.1038/s41467-026-71400-4)
Supplement: Supplementary file 6 — Source Data [file 41467_2026_71400_MOESM6_ESM.zip]

Archive with 5 entries (5 files):
- SourceDataFig5.xlsx
- SourceDataFig1.xlsx
- SourceDataFig2.xlsx
- SourceDataFig3.xlsx
- SourceDataFig4.xlsx
