# Supplementary material for: Comprehensive CRISPR/Cas9-based mutagenesis identifies single-amino acid substitutions that abrogate SPEN function in X inactivation
Source: Nat Commun. 2026 Apr 6;17:4898. doi: 10.1038/s41467-026-71400-4 (PMC13230580; doi:10.1038/s41467-026-71400-4)
Supplement: Supplementary file 6 — Source Data [file 41467_2026_71400_MOESM6_ESM.zip › SourceDataFig5.xlsx]

## Sheet: Figure5B__Xistarea
WT			W522C/Ins			W522C/∆
Nucleus area	Xist area	Xist/Nucleus(%)	Nucleus area	Xist area	Xist/Nucleus(%)	Nucleus area	Xist area	Xist/Nucleus(%)
104.955	0.846	0.80606	73.803	1.589	2.15303	93.598	0.732	0.782068
97.115	5.199	5.35345	67.573	1.434	2.12215	90.875	0.392	0.431362
67.656	4.095	6.05268	63.757	0.578	0.906567	104.604	8.283	7.91844
116.188	0.567	0.488002	115.775	1.754	1.51501	88.884	8.912	10.0266
103.428	10.562	10.2119	99.539	1.722	1.72998	89.379	1.496	1.67377
105.274	0.836	0.794118	97.909	0.454	0.463696	164.606	14.998	9.11145
96.723	11.677	12.0726	76.124	15.689	20.6098	99.261	12.45	12.5427
73.37	0.66	0.89955	95.062	3.27	3.43986	85.666	0.722	0.842808
108.616	0.907	0.835052	94.279	1.517	1.60905	99.9	4.312	4.31632
108.627	13.42	12.3542	100.003	0.753	0.752977	89.771	1.589	1.77006
87.306	0.361	0.413488	98.714	5.663	5.73677	95.929	0.423	0.440951
108.204	5.147	4.75676	67.253	0.536	0.79699	92.02	2.393	2.60052
93.412	7.365	7.88443	75.701	9.768	12.9034	81.932	0.949	1.15828
110.638	12.966	11.7193	85.17	5.199	6.10426	77.517	4.508	5.8155
68.213	0.433	0.634776	83.84	0.392	0.467557	83.231	0.371	0.445747
109.596	14.967	13.6565	76	8.324	10.9526	88.378	6.622	7.49281
113.516	25.086	22.0991	75.908	0.701	0.923486	78.579	0.743	0.945545
106.543	7.551	7.08728	74.763	2.249	3.00817	67.48	1.31	1.94132
72.906	0.784	1.07536	133.083	27.613	20.7487	87.925	0.464	0.527722
111.329	0.485	0.435646	79.033	0.371	0.469424	154.363	21.548	13.9593
60.074	0.351	0.584279	88.296	37.237	42.1729	68.12	0.908	1.33294
96.238	3.198	3.32301	105.924	0.526	0.496582	121.747	20.393	16.7503
120.479	4.239	3.51846	79.353	1.217	1.53365	64.211	4.652	7.24486
114.042	23.157	20.3057	71.194	0.825	1.15881	81.292	0.454	0.558481
77.682	0.309	0.397776	63.148	0.743	1.1766	72.803	1.681	2.30897
147.266	15.111	10.261	74.505	4.734	6.35394	79.848	0.32	0.400761
121.108	19.186	15.8421	71.905	1.269	1.76483	93.845	2.599	2.76946
97.074	18.526	19.0844	80.807	3.363	4.16177	100.643	8.035	7.98367
112.907	26.551	23.5158	85.954	0.433	0.503758	107.729	0.64	0.594083
129.349	2.548	1.96986	75.939	8.128	10.7033	131.216	0.743	0.566242
86.45	7.066	8.17351	88.678	0.361	0.407091	116.373	11.573	9.94475
116.827	4.642	3.9734	92.277	9.5	10.2951	92.432	2.248	2.43206
102.85	9.995	9.71804	76.568	0.361	0.471476	122.995	0.815	0.662629
108.451	5.725	5.27888	78.909	2.167	2.7462	71.245	0.392	0.550214
128.05	4.095	3.19797	82.695	3.229	3.90471	76.939	4.147	5.38998
136.198	1.836	1.34804	109.864	16.638	15.1442	94.629	0.712	0.752412
121.892	1.599	1.31182	108.389	0.526	0.485289	78.579	6.179	7.86342
95.733	2.661	2.77961	105.016	21.548	20.5188	88.265	0.784	0.888234
77.62	12.656	16.3051	61.714	1.073	1.73867	77.847	5.941	7.63164
128.792	11.429	8.874	66.965	0.619	0.924363	96.568	0.413	0.427678
110.545	1.836	1.66086	82.798	1.032	1.24641	82.911	4.497	5.42389
114.393	4.054	3.54392	58.857	0.485	0.824031	104.955	6.241	5.94636
59.765	0.32	0.53543	64.891	3.332	5.13476	82.757	7.778	9.3986
117.518	1.093	0.93007	65.923	0.371	0.562778	96.63	1.568	1.62268
116.92	13.812	11.8132	109.957	4.054	3.6869	87.904	1.527	1.73712
67.253	1.073	1.59547	58.971	0.701	1.18872	71.606	3.425	4.78312
104.222	0.485	0.465353	100.189	8.737	8.72052	90.534	1.63	1.80043
54.607	2.919	5.34547	102.654	8.974	8.74199	108.503	3.631	3.34645
108.09	8.025	7.42437	68.667	10.666	15.5329	106.12	0.392	0.369393
			56.712	0.402	0.708845	61.498	0.866	1.40818
			113.124	27.922	24.6826	100.127	14.008	13.9902
			50.193	0.691	1.37669	68.058	8.304	12.2014
			85.727	0.351	0.409439	62.849	5.25	8.35335
			57.887	0.866	1.49602	76.423	0.392	0.512935
			62.261	4.363	7.0076	63.808	7.344	11.5095
			101.386	20.671	20.3884	78.198	0.928	1.18673
						63.282	2.754	4.35195
						93.278	6.065	6.50207
						157.55	0.629	0.399238
						64.345	0.526	0.817468
						143.697	17.453	12.1457
						87.574	4.25	4.85304
						86.305	1.145	1.32669
						75.464	8.675	11.4955
						82.169	10.985	13.3688
						63.623	1.929	3.03192
						82.85	4.92	5.93844

## Sheet: Figure5D_RelativeSignal
24 h	Nuclei	SPEN signal	Relative SPEN signal
WT	62	12	19.3548
W522C/Ins	78	6	7.69231
W522C/∆	72	2	2.77778
48 h	Nuclei	SPEN signal	Relative SPEN signal
WT	321	82	25.5452
W522C/Ins	212	14	6.60377
W522C/∆	267	13	4.86891
72 h	Nuclei	SPEN signal	Relative SPEN signal
WT	402	81	20.1493
W522C/Ins	372	34	9.13978
W522C/∆	351	28	7.97721
72 h	Nuclei	Xist signal	Relative Xist signal
WT	372	119	31.9892
W522C/Ins	271	70	25.8303
W522C/∆	213	55	25.8216
