# Supplementary material for: Comprehensive CRISPR/Cas9-based mutagenesis identifies single-amino acid substitutions that abrogate SPEN function in X inactivation
Source: Nat Commun. 2026 Apr 6;17:4898. doi: 10.1038/s41467-026-71400-4 (PMC13230580; doi:10.1038/s41467-026-71400-4)
Supplement: Supplementary file 6 — Source Data [file 41467_2026_71400_MOESM6_ESM.zip › SourceDataFig1.xlsx]

## Sheet: Figure1C_BaseChangeRange
Base change numbers - raw counts per sample														Relative number of base changes													Relative nr of base changes - background corrected (plotted values)
Absolute	AtoC	AtoG	AtoT	CtoA	CtoG	CtoT	GtoA	GtoC	GtoT	TtoA	TtoC	TtoG	Nr of reads	Mutation per read	AtoC	AtoG	AtoT	CtoA	CtoG	CtoT	GtoA	GtoC	GtoT	TtoA	TtoC	TtoG	Mutation per read (background corrected)	AtoC	AtoG	AtoT	CtoA	CtoG	CtoT	GtoA	GtoC	GtoT	TtoA	TtoC	TtoG
H1_unselected	32	62	29	28	31	102	154	20	41	25	49	51	1655	H1_unselected	0.0193353	0.0374622	0.0175227	0.0169184	0.0187311	0.0616314	0.0930514	0.0120846	0.0247734	0.0151057	0.0296073	0.0308157	H1_unselected	0.00219948	0.00563849	0.00895473	-0.00327741	0.0107752	0.0555115	0.0697955	0.00412866	0.00886154	0.000417858	0.00757543	0.000215955
H2_unselected	23	47	29	37	32	95	132	24	46	28	55	53	1650	H2_unselected	0.0139394	0.0284848	0.0175758	0.0224242	0.0193939	0.0575758	0.08	0.0145455	0.0278788	0.0169697	0.0333333	0.0321212	H2_unselected	-0.00319647	-0.0033389	0.00900783	0.0022284	0.011438	0.0514558	0.0567442	0.00658952	0.0119669	0.00228181	0.0113015	0.00152146
H3_unselected	30	58	32	24	22	88	142	28	35	24	53	56	1652	H3_unselected	0.0181598	0.035109	0.0193705	0.0145278	0.0133172	0.0532688	0.0859564	0.0169492	0.0211864	0.0145278	0.0320823	0.0338983	H3_unselected	0.00102394	0.00328521	0.0108025	-0.00566799	0.00536125	0.0471488	0.0627006	0.00899322	0.00527457	-0.000160037	0.0100505	0.00329855
H4_unselected	28	57	14	36	26	124	157	28	36	22	51	53	1657	H4_unselected	0.016898	0.0343995	0.008449	0.021726	0.015691	0.074834	0.0947495	0.016898	0.021726	0.013277	0.0307785	0.0319855	H4_unselected	-0.000237854	0.00257577	-0.000118927	0.00153017	0.00773507	0.0687141	0.0714937	0.00894207	0.00581414	-0.00141088	0.00874669	0.00138576
H5_unselected	39	46	27	35	16	54	109	22	45	29	66	52	1650	H5_unselected	0.0236364	0.0278788	0.0163636	0.0212121	0.00969697	0.0327273	0.0660606	0.0133333	0.0272727	0.0175758	0.04	0.0315152	H5_unselected	0.0065005	-0.00394496	0.0077957	0.00101628	0.00174103	0.0266073	0.0428048	0.0053774	0.0113609	0.00288788	0.0179682	0.000915396
H6_unselected	29	57	30	25	20	72	140	27	37	27	72	46	1651	H6_unselected	0.0175651	0.0345245	0.0181708	0.0151423	0.0121139	0.0436099	0.0847971	0.0163537	0.0224107	0.0163537	0.0436099	0.0278619	H6_unselected	0.000429249	0.00270079	0.00960287	-0.0050535	0.00415793	0.03749	0.0615413	0.00839779	0.00649879	0.00166584	0.0215781	-0.00273785
H7_unselected	26	63	18	28	30	90	161	31	39	22	49	45	1646	H7_unselected	0.0157959	0.0382746	0.0109356	0.0170109	0.018226	0.054678	0.0978129	0.0188335	0.0236938	0.0133657	0.0297691	0.027339	H7_unselected	-0.00133999	0.00645086	0.00236767	-0.0031849	0.0102701	0.0485581	0.0745571	0.0108776	0.00778193	-0.00132215	0.00773731	-0.00326075
H8_unselected	28	61	31	31	24	75	102	27	46	23	54	36	1657	H8_unselected	0.016898	0.0368135	0.0187085	0.0187085	0.014484	0.0452625	0.061557	0.0162945	0.027761	0.0138805	0.032589	0.021726	H8_unselected	-0.000237854	0.00498977	0.0101406	-0.00148733	0.00652807	0.0391426	0.0383012	0.00833857	0.0118491	-0.000807376	0.0105572	-0.00887374
Absolute	AtoC	AtoG	AtoT	CtoA	CtoG	CtoT	GtoA	GtoC	GtoT	TtoA	TtoC	TtoG	Nr of reads	Mutation per read	AtoC	AtoG	AtoT	CtoA	CtoG	CtoT	GtoA	GtoC	GtoT	TtoA	TtoC	TtoG	Mutation per read (background corrected)	AtoC	AtoG	AtoT	CtoA	CtoG	CtoT	GtoA	GtoC	GtoT	TtoA	TtoC	TtoG
H1_selected	25	55	23	41	71	432	659	24	40	29	49	51	1643	H1_selected	0.0152161	0.0334753	0.0139988	0.0249544	0.0432136	0.262934	0.401096	0.0146074	0.0243457	0.0176506	0.0298235	0.0310408	H1_selected	-0.00191979	0.0016516	0.00543085	0.00475851	0.0352577	0.256814	0.37784	0.00665149	0.00843384	0.00296276	0.00779167	0.000441024
H2_selected	34	66	40	27	48	925	1420	33	50	42	60	49	1645	H2_selected	0.0206687	0.0401216	0.0243161	0.0164134	0.0291793	0.56231	0.863222	0.0200608	0.0303951	0.0255319	0.0364742	0.0297872	H2_selected	0.00353283	0.00829784	0.0157482	-0.00378246	0.0212234	0.55619	0.839966	0.0121049	0.0144833	0.010844	0.0144423	-0.000812521
H3_selected	26	70	39	92	70	366	887	47	35	40	77	49	1650	H3_selected	0.0157576	0.0424242	0.0236364	0.0557576	0.0424242	0.221818	0.537576	0.0284848	0.0212121	0.0242424	0.0466667	0.029697	H3_selected	-0.00137829	0.0106005	0.0150684	0.0355617	0.0344683	0.215698	0.51432	0.0205289	0.00530025	0.00955454	0.0246348	-0.000902786
H4_selected	35	54	40	75	31	1001	1398	32	35	31	41	53	1649	H4_selected	0.021225	0.0327471	0.0242571	0.0454821	0.0187993	0.607035	0.847787	0.0194057	0.021225	0.0187993	0.0248636	0.0321407	H4_selected	0.00408912	0.000923374	0.0156892	0.0252863	0.0108433	0.600915	0.824531	0.0114498	0.00531311	0.00411139	0.00283173	0.00154094
H5_selected	38	54	51	27	28	757	2211	20	41	32	53	46	1630	H5_selected	0.0233129	0.0331288	0.0312883	0.0165644	0.0171779	0.464417	1.35644	0.0122699	0.0251534	0.0196319	0.0325153	0.0282209	H5_selected	0.00617702	0.00130509	0.0227204	-0.00363142	0.00922198	0.458297	1.33319	0.004314	0.0092415	0.00494402	0.0104835	-0.0023789
H6_selected	18	61	25	28	23	3102	1212	29	24	18	43	49	1608	H6_selected	0.011194	0.0379353	0.0155473	0.0174129	0.0143035	1.9291	0.753731	0.0180348	0.0149254	0.011194	0.0267413	0.0304726	H6_selected	-0.00594183	0.00611158	0.00697933	-0.0027829	0.00634755	1.92298	0.730476	0.0100789	-0.0009865	-0.00349385	0.00470947	-0.000127118
H7_selected	23	62	50	19	26	63	239	13	46	18	61	40	1635	H7_selected	0.0140673	0.0379205	0.030581	0.0116208	0.0159021	0.0385321	0.146177	0.00795107	0.0281346	0.0110092	0.0373089	0.0244648	H7_selected	-0.00306858	0.00609674	0.0220131	-0.00857504	0.0079462	0.0324122	0.122922	-4.86602e-06	0.0122227	-0.00367871	0.015277	-0.00613492
H8_selected	16	39	34	16	48	79	528	16	67	30	57	55	1639	H8_selected	0.00976205	0.023795	0.0207444	0.00976205	0.0292862	0.0482001	0.322148	0.00976205	0.0408786	0.0183038	0.0347773	0.033557	H8_selected	-0.00737381	-0.00802875	0.0121764	-0.0104338	0.0213302	0.0420802	0.298892	0.00180611	0.0249667	0.00361596	0.0127455	0.00295729
Absolute	AtoC	AtoG	AtoT	CtoA	CtoG	CtoT	GtoA	GtoC	GtoT	TtoA	TtoC	TtoG	Nr of reads	Mutation per read	AtoC	AtoG	AtoT	CtoA	CtoG	CtoT	GtoA	GtoC	GtoT	TtoA	TtoC	TtoG
WT_unselected	28	52	14	33	13	10	38	13	26	24	36	50	1634	WT_unselected	0.0171359	0.0318237	0.00856793	0.0201958	0.00795594	0.00611995	0.0232558	0.00795594	0.0159119	0.0146879	0.0220318	0.0305998

## Sheet: Figure1D_SynNonsynFrequency
Counts - Synonymous and nonsynonymous changes				Relative changes per read (plotted values)
Absolute	Nonsynonymous	Synonymous	Nr of reads	Relative changes	Nonsynonymous	Synonymous
H1_unselected	240	72	1655	H1_unselected	0.145015	0.0435045
H2_unselected	237	68	1650	H2_unselected	0.143636	0.0412121
H3_unselected	261	74	1652	H3_unselected	0.15799	0.0447942
H4_unselected	228	83	1657	H4_unselected	0.137598	0.0500905
H5_unselected	219	66	1650	H5_unselected	0.132727	0.04
H6_unselected	207	87	1651	H6_unselected	0.125379	0.0526953
H7_unselected	253	76	1646	H7_unselected	0.153706	0.0461725
H8_unselected	209	75	1657	H8_unselected	0.126132	0.0452625
Absolute	Nonsynonymous	Synonymous	Nr of reads	Relative changes	Nonsynonymous	Synonymous
H1_selected	596	204	1643	H1_selected	0.362751	0.124163
H2_selected	985	495	1645	H2_selected	0.598784	0.300912
H3_selected	760	179	1650	H3_selected	0.460606	0.108485
H4_selected	1114	352	1649	H4_selected	0.675561	0.213463
H5_selected	1802	704	1630	H5_selected	1.10552	0.431902
H6_selected	1048	982	1608	H6_selected	0.651741	0.610697
H7_selected	257	75	1635	H7_selected	0.157187	0.0458716
H8_selected	272	56	1639	H8_selected	0.165955	0.0341672
Absolute	Nonsynonymous	Synonymous	Nr of reads	Relative changes	Nonsynonymous	Synonymous
WT_unselected	159	43	1634	WT_unselected	0.0973072	0.0263158

## Sheet: Figure1EG_MutationFrequency
Mutation frequency per residue (relative to sequencing depth)																					log2 (plotted values)
Unselected	Residue	H1	H2	H3	H4	H5	H6	H7	H8	WT	Selected	Residue	H1	H2	H3	H4	H5	H6	H7	H8	Unselected	Residue	H1	H2	H3	H4	H5	H6	H7	H8	ctrlu	Selected	Residue	H1	H2	H3	H4	H5	H6	H7	H8
	1	0.3003	nan	0.300903	nan	0.616016	nan	0.902708	nan	0		1	5.98007	3.88098	6.32754	3.99467	1.51007	7.109	3.42324	4.18118		1	-1.73552	nan	-1.73263	nan	-0.698959	nan	-0.147669	nan	nan		1	2.58016	1.95642	2.66165	1.99808	0.594613	2.82965	1.77536	2.06391
	2	1.77866	0.916497	1.1976	1.81452	0.613497	nan	1.49254	0.932642	0		2	1.64474	7.32648	2.21675	7.52972	0.499168	73.6964	0.309598	0.345622		2	0.830788	-0.125798	0.260152	0.859585	-0.704872	nan	0.577767	-0.100604	nan		2	0.717857	2.87312	1.14845	2.9126	-1.0024	6.20352	-1.69153	-1.53273
	3	0.294695	0.607903	nan	0.301205	nan	0.295858	0.297324	0.307377	0.308642		3	nan	0.380711	0.367197	0.792602	1.93548	nan	0.307062	nan		3	-1.7627	-0.718088	nan	-1.73118	nan	-1.75702	-1.74989	-1.70192	-1.69599		3	nan	-1.39323	-1.44537	-0.335331	0.952694	nan	-1.7034	nan
	4	0.872939	0.601805	0.588813	1.19048	0.3	0.880626	0.294406	0.303951	0		4	0.645856	5.64617	1.44404	0.792602	34.9057	nan	8.17356	0.3367		4	-0.196047	-0.732631	-0.76412	0.251539	-1.73697	-0.183398	-1.76412	-1.71809	nan		4	-0.630716	2.49727	0.530114	-0.335331	5.12539	nan	3.03096	-1.57046
	5	nan	0.590551	0.288739	0.584226	0.293542	0.290698	0.288739	nan	0		5	0.320856	0.371287	0.356295	nan	nan	0.654308	0.296443	nan		5	nan	-0.759866	-1.79216	-0.775402	-1.76836	-1.78241	-1.79216	nan	nan		5	-1.64	-1.42939	-1.48886	nan	nan	-0.611959	-1.75417	nan
	6	nan	nan	nan	nan	0.289855	nan	nan	nan	0		6	nan	0.369004	nan	nan	nan	nan	nan	nan		6	nan	nan	nan	nan	-1.7866	nan	nan	nan	nan		6	nan	-1.43829	nan	nan	nan	nan	nan	nan
	7	0.56338	0.576923	nan	0.286533	nan	nan	0.565504	0.57971	0.291829		7	0.63358	0.366748	3.81503	0.773196	nan	0.315457	nan	nan		7	-0.827819	-0.793549	nan	-1.80323	nan	nan	-0.82239	-0.786596	-1.77681		7	-0.658402	-1.44714	1.93169	-0.371094	nan	-1.66448	nan	nan
	8	nan	0.571429	0.28222	0.283286	nan	0.564972	0.280899	0.285714	0.288184		8	0.313808	0.36452	nan	0.378788	0.881057	nan	nan	nan		8	nan	-0.807355	-1.82511	-1.81967	nan	-0.823749	-1.83188	-1.80735	-1.79494		8	-1.67205	-1.45593	nan	-1.40054	-0.182692	nan	nan	nan
	9	nan	nan	nan	nan	nan	nan	nan	nan	0.569801		9	nan	nan	4.38695	0.37594	nan	nan	nan	nan		9	nan	nan	nan	nan	nan	nan	nan	nan	-0.811471		9	nan	nan	2.13322	-1.41143	nan	nan	nan	nan
	10	nan	nan	0.27959	nan	nan	nan	0.276243	nan	0.282486		10	0.618557	0.361446	nan	0.743494	nan	0.300903	nan	0.300601		10	nan	nan	-1.83862	nan	nan	nan	-1.85599	nan	-1.82375		10	-0.693022	-1.46815	nan	-0.427606	nan	-1.73263	nan	-1.73408
	11	nan	nan	nan	nan	0.275989	nan	0.273973	0.554529	0		11	0.307062	nan	0.327869	nan	nan	nan	nan	nan		11	nan	nan	nan	nan	-1.85732	nan	-1.8679	-0.850666	nan		11	-1.7034	nan	-1.60881	nan	nan	nan	nan	nan
	12	nan	nan	nan	0.273224	nan	0.271985	0.270758	nan	0		12	0.303337	nan	nan	nan	0.414938	nan	0.27959	nan		12	nan	nan	nan	-1.87184	nan	-1.8784	-1.88492	nan	nan		12	-1.72101	nan	nan	nan	-1.26903	nan	-1.83862	nan
	13	0.268097	0.273723	nan	nan	nan	0.537634	0.268097	nan	0		13	0.3003	nan	nan	0.360577	0.407609	0.291545	nan	nan		13	-1.89918	-1.86921	nan	nan	nan	-0.895303	-1.89918	nan	nan		13	-1.73552	nan	nan	-1.47162	-1.29474	-1.77821	nan	nan
	14	nan	nan	nan	0.268817	0.535714	nan	nan	nan	0		14	nan	0.3517	nan	nan	nan	nan	nan	nan		14	nan	nan	nan	-1.8953	-0.900464	nan	nan	nan	nan		14	nan	-1.50758	nan	nan	nan	nan	nan	nan
	15	nan	0.270514	nan	0.266667	nan	nan	nan	nan	0		15	0.29703	0.350877	nan	0.353774	nan	nan	nan	nan		15	nan	-1.88622	nan	-1.90689	nan	nan	nan	nan	nan		15	-1.75132	-1.51096	nan	-1.4991	nan	nan	nan	nan
	16	nan	nan	nan	nan	nan	nan	nan	nan	0		16	0.878049	0.345622	nan	nan	nan	0.85389	nan	nan		16	nan	nan	nan	nan	nan	nan	nan	nan	nan		16	-0.187627	-1.53273	nan	nan	nan	-0.227878	nan	nan
	17	0.25974	nan	nan	nan	nan	nan	nan	nan	0		17	0.290135	nan	0.623701	0.692841	nan	nan	0.26643	nan		17	-1.94486	nan	nan	nan	nan	nan	nan	nan	nan		17	-1.7852	nan	-0.681074	-0.529405	nan	nan	-1.90817	nan
	18	0.515464	0.526778	nan	0.520833	nan	0.257732	0.257732	0.262467	0.260191		18	0.287908	nan	0.308642	nan	0.369004	nan	nan	nan		18	-0.956057	-0.924733	nan	-0.941106	nan	-1.95606	-1.95606	-1.92979	-1.94236		18	-1.79632	nan	-1.69599	nan	-1.43829	nan	nan	nan
	19	nan	nan	nan	nan	nan	0.255754	0.255754	0.260643	0		19	nan	nan	nan	nan	nan	nan	nan	nan		19	nan	nan	nan	nan	nan	-1.96717	-1.96717	-1.93985	nan		19	nan	nan	nan	nan	nan	nan	nan	nan
	20	nan	nan	nan	nan	nan	0.253807	nan	nan	0		20	nan	0.334448	nan	nan	nan	nan	nan	0.263389		20	nan	nan	nan	nan	nan	-1.9782	nan	nan	nan		20	nan	-1.58015	nan	nan	nan	nan	nan	-1.92473
	21	nan	nan	nan	nan	0.508906	0.251889	nan	0.513699	0		21	0.28222	0.331126	nan	nan	nan	0.273723	nan	0.261097		21	nan	nan	nan	nan	-0.974529	-1.98914	nan	-0.961006	nan		21	-1.82511	-1.59455	nan	nan	nan	-1.86921	nan	-1.93734
	22	nan	nan	nan	nan	nan	0.25	nan	0.254022	0		22	nan	nan	0.296736	0.339751	nan	0.272232	0.25729	nan		22	nan	nan	nan	nan	nan	-2	nan	-1.97697	nan		22	nan	nan	-1.75275	-1.55745	nan	-1.87709	-1.95853	nan
	23	nan	0.255537	nan	nan	nan	0.248139	0.250627	nan	0		23	nan	nan	nan	nan	12.809	nan	nan	nan		23	nan	-1.9684	nan	nan	nan	-2.01078	-1.99639	nan	nan		23	nan	nan	nan	nan	3.67908	nan	nan	nan
	24	0.246914	nan	0.250627	0.25	0.247525	nan	nan	0.248344	0.248344		24	nan	0.651466	0.588235	nan	nan	0.266193	0.254237	nan		24	-2.01792	nan	-1.99639	-2	-2.01436	nan	nan	-2.00959	-2.00959		24	nan	-0.618239	-0.765535	nan	nan	-1.90945	-1.97575	nan
	25	nan	nan	nan	nan	nan	nan	nan	nan	0		25	nan	nan	nan	nan	nan	nan	0.252101	nan		25	nan	nan	nan	nan	nan	nan	nan	nan	nan		25	nan	nan	nan	nan	nan	nan	-1.98793	nan
	26	nan	nan	0.246914	nan	0.243902	nan	0.245098	nan	0		26	0.27248	nan	nan	nan	nan	nan	nan	0.250836		26	nan	nan	-2.01792	nan	-2.03562	nan	-2.02857	nan	nan		26	-1.87578	nan	nan	nan	nan	nan	nan	-1.99518
	27	nan	nan	nan	nan	nan	nan	nan	nan	0		27	nan	nan	nan	0.330761	nan	nan	nan	nan		27	nan	nan	nan	nan	nan	nan	nan	nan	nan		27	nan	nan	nan	-1.59614	nan	nan	nan	nan
	28	0.240964	nan	nan	nan	0.241352	0.480769	nan	nan	0.726392		28	nan	nan	nan	nan	nan	nan	nan	0.247525		28	-2.05311	nan	nan	nan	-2.05079	-1.05658	nan	nan	-0.461179		28	nan	nan	nan	nan	nan	nan	nan	-2.01436
	29	0.239234	nan	nan	0.241352	0.478851	nan	0.24077	nan	0.240192		29	0.266904	nan	0.27881	0.979325	nan	nan	nan	nan		29	-2.0635	nan	nan	-2.05079	-1.06235	nan	-2.05427	nan	-2.05774		29	-1.90561	nan	-1.84264	-0.0301399	nan	nan	nan	nan
	30	0.236967	nan	nan	nan	0.7109	nan	0.477327	nan	0		30	0.26455	nan	0.275989	nan	nan	nan	nan	nan		30	-2.07724	nan	nan	nan	-0.49228	nan	-1.06695	nan	nan		30	-1.91839	nan	-1.85732	nan	nan	nan	nan	nan
	31	nan	nan	nan	nan	0.235294	nan	nan	nan	0		31	nan	0.310881	nan	0.321199	nan	nan	nan	nan		31	nan	nan	nan	nan	-2.08746	nan	nan	nan	nan		31	nan	-1.68557	nan	-1.63846	nan	nan	nan	nan
	32	0.233645	nan	nan	nan	nan	0.2331	nan	nan	0		32	0.260417	nan	0.540541	nan	nan	0.251256	nan	nan		32	-2.09761	nan	nan	nan	nan	-2.10098	nan	nan	nan		32	-1.94111	nan	-0.887525	nan	nan	-1.99277	nan	nan
	33	nan	nan	nan	nan	nan	nan	0.233827	nan	0.232739		33	nan	0.307062	nan	nan	nan	nan	nan	nan		33	nan	nan	nan	nan	nan	nan	-2.09649	nan	-2.10322		33	nan	-1.7034	nan	nan	nan	nan	nan	nan
	34	nan	nan	nan	nan	0.230947	nan	nan	nan	0		34	nan	nan	nan	nan	nan	nan	nan	0.472813		34	nan	nan	nan	nan	-2.11437	nan	nan	nan	nan		34	nan	nan	nan	nan	nan	nan	nan	-1.08066
	35	0.229709	nan	0.231481	0.231303	0.457666	nan	0.230947	0.230415	0.229709		35	1.78876	0.919305	0.263389	1.24095	0.280112	0.246508	nan	0.234009		35	-2.12212	nan	-2.11103	-2.11214	-1.12763	nan	-2.11437	-2.1177	-2.12212		35	0.838957	-0.121384	-1.92473	0.311447	-1.83592	-2.02029	nan	-2.09536
	36	nan	nan	nan	0.229358	nan	nan	nan	0.228833	0.22779		36	nan	nan	0.524017	nan	nan	nan	nan	nan		36	nan	nan	nan	-2.12433	nan	nan	nan	-2.12763	-2.13422		36	nan	nan	-0.932313	nan	nan	nan	nan	nan
	37	nan	nan	nan	nan	nan	0.225734	nan	0.227273	0		37	nan	0.604839	nan	nan	nan	nan	nan	nan		37	nan	nan	nan	nan	nan	-2.14731	nan	-2.1375	nan		37	nan	-0.725378	nan	nan	nan	nan	nan	nan
	38	0.225734	nan	0.228137	nan	nan	nan	0.226757	nan	0.224383		38	nan	2.09163	nan	nan	nan	nan	nan	nan		38	-2.14731	nan	-2.13203	nan	nan	nan	-2.14078	nan	-2.15597		38	nan	1.06463	nan	nan	nan	nan	nan	nan
	39	nan	nan	0.453515	0.225225	nan	nan	0.225225	0.225734	0		39	0.751252	1.1893	1.02215	1.48368	nan	nan	nan	0.228311		39	nan	nan	-1.14078	-2.15056	nan	nan	-2.15056	-2.14731	nan		39	-0.412631	0.250108	0.031602	0.56918	nan	nan	nan	-2.13093
	40	nan	nan	0.225225	nan	nan	nan	nan	nan	0		40	nan	0.293542	0.505051	nan	0.800712	nan	nan	nan		40	nan	nan	-2.15056	nan	nan	nan	nan	nan	nan		40	nan	-1.76836	-0.9855	nan	-0.320645	nan	nan	nan
	41	0.221239	0.451807	0.448096	0.444444	nan	nan	nan	0.222222	0		41	0.246103	0.290698	0.250209	nan	nan	nan	0.226586	nan		41	-2.17632	-1.14622	-1.15812	-1.16993	nan	nan	nan	-2.16993	nan		41	-2.02266	-1.78241	-1.9988	nan	nan	nan	-2.14187	nan
	42	nan	nan	nan	nan	nan	nan	nan	nan	0		42	nan	nan	nan	nan	nan	0.233281	nan	nan		42	nan	nan	nan	nan	nan	nan	nan	nan	nan		42	nan	nan	nan	nan	nan	-2.09986	nan	nan
	43	nan	nan	nan	nan	nan	nan	nan	0.220103	0		43	0.241352	nan	nan	nan	nan	nan	nan	nan		43	nan	nan	nan	nan	nan	nan	nan	-2.18375	nan		43	-2.05079	nan	nan	nan	nan	nan	nan	nan
	44	nan	nan	nan	0.436681	nan	nan	0.2185	nan	0		44	nan	nan	0.2457	nan	nan	nan	nan	nan		44	nan	nan	nan	-1.19535	nan	nan	-2.1943	nan	nan		44	nan	nan	-2.02503	nan	nan	nan	nan	nan
	45	0.216294	nan	nan	nan	0.215517	nan	nan	nan	0		45	nan	nan	nan	nan	nan	nan	nan	nan		45	-2.20893	nan	nan	nan	-2.21412	nan	nan	nan	nan		45	nan	nan	nan	nan	nan	nan	nan	nan
	46	0.214592	nan	nan	nan	nan	0.213523	0.4329	0.215363	0.213371		46	nan	nan	nan	0.27907	nan	0.226757	0.218818	nan		46	-2.22033	nan	nan	nan	nan	-2.22754	-1.20789	-2.21516	-2.22856		46	nan	nan	nan	-1.8413	nan	-2.14078	-2.19219	nan
	47	nan	nan	nan	nan	nan	0.424028	nan	nan	0		47	nan	nan	nan	nan	nan	nan	nan	0.21645		47	nan	nan	nan	nan	nan	-1.23777	nan	nan	nan		47	nan	nan	nan	nan	nan	nan	nan	-2.20789
	48	0.211416	nan	nan	nan	nan	0.420168	nan	nan	0		48	nan	nan	0.235849	nan	nan	0.223714	0.215983	0.215054		48	-2.24184	nan	nan	nan	nan	-1.25096	nan	nan	nan		48	nan	nan	-2.08406	nan	nan	-2.16027	-2.21101	-2.21723
	49	0.210084	0.214592	0.212917	0.422833	0.209205	nan	nan	nan	0		49	0.46332	0.271985	nan	0.545951	0.491803	0.222717	nan	0.213828		49	-2.25096	-2.22033	-2.23164	-1.24184	-2.25701	nan	nan	nan	nan		49	-1.10992	-1.8784	nan	-0.873157	-1.02385	-2.16672	nan	-2.22548
	50	nan	nan	0.42343	nan	nan	nan	nan	0.209644	0.2079		50	0.692841	1.89019	2.99539	3.51035	nan	nan	nan	0.212314		50	nan	nan	-1.23981	nan	nan	nan	nan	-2.25399	-2.26604		50	-0.529405	0.918531	1.58274	1.81162	nan	nan	nan	-2.23573
	51	nan	nan	0.210084	nan	nan	nan	0.209351	0.208333	0		51	0.228833	nan	nan	nan	nan	nan	nan	0.211119		51	nan	nan	-2.25096	nan	nan	nan	-2.256	-2.26303	nan		51	-2.12763	nan	nan	nan	nan	nan	nan	-2.24387
	52	0.206612	0.210526	0.208768	0.4158	nan	0.410116	nan	0.620262	0		52	nan	2.38727	0.226244	nan	0.240192	0.218818	nan	0.209644		52	-2.27501	-2.24793	-2.26003	-1.26604	nan	-1.2859	nan	-0.689051	nan		52	nan	1.25536	-2.14405	nan	-2.05774	-2.19219	nan	-2.25399
	53	nan	nan	0.207326	nan	0.204638	0.203666	nan	nan	0		53	nan	0.525855	nan	nan	nan	nan	nan	nan		53	nan	nan	-2.27003	nan	-2.28885	-2.29572	nan	nan	nan		53	nan	-0.927264	nan	nan	nan	nan	nan	nan
	54	0.204221	0.208044	nan	0.205339	nan	nan	0.413508	0.204918	0.203666		54	nan	nan	nan	nan	nan	0.432277	nan	0.207039		54	-2.2918	-2.26504	nan	-2.28392	nan	nan	-1.27401	-2.28688	-2.29572		54	nan	nan	nan	nan	nan	-1.20997	nan	-2.27202
	55	nan	nan	nan	nan	nan	nan	nan	0.203528	0		55	nan	0.515021	nan	nan	nan	0.214746	nan	0.206186		55	nan	nan	nan	nan	nan	nan	nan	-2.2967	nan		55	nan	-0.957296	nan	nan	nan	-2.2193	nan	-2.27798
	56	0.20202	nan	nan	nan	nan	nan	nan	nan	0.200938		56	nan	nan	nan	nan	nan	nan	nan	0.205058		56	-2.30743	nan	nan	nan	nan	nan	nan	nan	-2.31518		56	nan	nan	nan	nan	nan	nan	nan	-2.2859
	57	nan	nan	0.202566	nan	nan	0.199203	0.20284	nan	0		57	0.21978	nan	nan	nan	nan	nan	nan	nan		57	nan	nan	-2.30354	nan	nan	-2.32769	-2.30159	nan	nan		57	-2.18587	nan	nan	nan	nan	nan	nan	nan
	58	0.199203	0.203252	nan	0.2	nan	nan	nan	nan	0		58	nan	nan	nan	nan	nan	nan	nan	nan		58	-2.32769	-2.29866	nan	-2.32193	nan	nan	nan	nan	nan		58	nan	nan	nan	nan	nan	nan	nan	nan
	59	0.19802	nan	0.2	nan	nan	nan	nan	nan	0		59	nan	nan	nan	0.250209	nan	nan	nan	nan		59	-2.33628	nan	-2.32193	nan	nan	nan	nan	nan	nan		59	nan	nan	nan	-1.9988	nan	nan	nan	nan
	60	nan	0.200803	0.198807	nan	nan	nan	nan	nan	0		60	nan	nan	nan	nan	nan	nan	0.4	nan		60	nan	-2.31615	-2.33056	nan	nan	nan	nan	nan	nan		60	nan	nan	nan	nan	nan	nan	-1.32193	nan
	61	0.196078	nan	0.198151	nan	0.195822	nan	0.198807	0.19685	0		61	nan	nan	nan	0.246103	nan	0.413223	nan	0.199867		61	-2.3505	nan	-2.33533	nan	-2.35238	nan	-2.33056	-2.34483	nan		61	nan	nan	nan	-2.02266	nan	-1.27501	nan	-2.32289
	62	nan	nan	nan	nan	nan	nan	nan	nan	0		62	nan	nan	nan	nan	0.231481	nan	0.396563	nan		62	nan	nan	nan	nan	nan	nan	nan	nan	nan		62	nan	nan	nan	nan	-2.11103	nan	-1.33438	nan
	63	nan	0.197498	nan	nan	0.193299	nan	0.195695	nan	0.194049		63	0.84686	0.239617	nan	nan	nan	nan	0.197109	nan		63	nan	-2.34009	nan	nan	-2.37109	nan	-2.35332	nan	-2.36551		63	-0.239805	-2.0612	nan	nan	nan	nan	-2.34293	nan
	64	nan	nan	0.194932	nan	nan	nan	nan	nan	0		64	nan	nan	nan	nan	nan	0.20284	0.196335	nan		64	nan	nan	-2.35896	nan	nan	nan	nan	nan	nan		64	nan	nan	nan	nan	nan	-2.30159	-2.34861	nan
	65	nan	0.195059	0.193798	0.19305	0.19084	nan	0.193673	0.191939	0		65	nan	nan	0.205903	0.238284	nan	0.201478	0.194805	nan		65	nan	-2.35802	-2.36737	-2.37295	-2.38957	nan	-2.3683	-2.38128	nan		65	nan	nan	-2.27997	-2.06924	nan	-2.31131	-2.3599	nan
	66	0.190718	0.194175	0.192802	0.191939	0.379507	nan	nan	nan	0.191449		66	0.207039	0.234192	0.204638	nan	nan	nan	nan	0.194426		66	-2.39048	-2.36457	-2.37481	-2.38128	-1.3978	nan	nan	nan	-2.38497		66	-2.27202	-2.09424	-2.28885	nan	nan	nan	nan	-2.3627
	67	0.189753	0.19305	0.191939	0.19084	0.188679	0.188324	nan	nan	0.190114		67	nan	nan	nan	0.235479	nan	nan	nan	0.193424		67	-2.3978	-2.37295	-2.38128	-2.38957	-2.40599	-2.40871	nan	nan	-2.39506		67	nan	nan	nan	-2.08633	nan	nan	nan	-2.37016
	68	0.188679	0.191939	0.19084	0.189753	nan	0.187383	0.190476	0.189753	0		68	0.204499	nan	0.202703	nan	nan	0.19802	0.190597	0.192061		68	-2.40599	-2.38128	-2.38957	-2.3978	nan	-2.41594	-2.39232	-2.3978	nan		68	-2.28983	nan	-2.30256	nan	nan	-2.33628	-2.3914	-2.38036
	69	0.18797	nan	0.189873	nan	0.1868	0.373134	0.378788	0.376884	0		69	0.20339	nan	nan	nan	nan	0.19698	nan	nan		69	-2.41143	nan	-2.39689	nan	-2.42044	-1.42223	-1.40054	-1.40781	nan		69	-2.29768	nan	nan	nan	nan	-2.34388	nan	nan
	70	0.934579	nan	0.567108	0.561798	0.558659	1.11317	0.943396	0.747664	0.186916		70	0.404858	0.456274	0.200803	0.229358	0.46729	0.196078	0.188679	nan		70	-0.0976108	nan	-0.818305	-0.831877	-0.83996	0.154677	-0.0840643	-0.419539	-2.41954		70	-1.30451	-1.13203	-2.31615	-2.12433	-1.09761	-2.3505	-2.40599	nan
	71	0.743494	1.13422	1.31579	0.558659	0.554529	0.553506	0.187617	0.557967	0.185874		71	1.81087	nan	0.797872	6.36364	nan	0.389864	1.68434	0.188324		71	-0.427606	0.181695	0.395929	-0.83996	-0.850666	-0.85333	-2.41414	-0.84175	-2.42761		71	0.856679	nan	-0.32577	2.66985	nan	-1.35896	0.752185	-2.40871
	72	nan	nan	nan	nan	nan	nan	nan	nan	0		72	nan	nan	nan	nan	nan	0.19305	nan	nan		72	nan	nan	nan	nan	nan	nan	nan	nan	nan		72	nan	nan	nan	nan	nan	-2.37295	nan	nan
	73	nan	nan	nan	nan	nan	0.364964	nan	0.368324	0		73	nan	0.22338	nan	nan	nan	nan	nan	nan		73	nan	nan	nan	nan	nan	-1.45418	nan	-1.44095	nan		73	nan	-2.16242	nan	nan	nan	nan	nan	nan
	74	0.18315	nan	nan	nan	nan	0.181488	0.184843	nan	0		74	nan	nan	nan	nan	nan	nan	nan	0.555556		74	-2.4489	nan	nan	nan	nan	-2.46205	-2.43563	nan	nan		74	nan	nan	nan	nan	nan	nan	nan	-0.847997
	75	nan	nan	0.36855	0.182593	0.181598	nan	nan	nan	0		75	nan	nan	nan	nan	nan	nan	0.548446	nan		75	nan	nan	-1.44007	-2.4533	-2.46118	nan	nan	nan	nan		75	nan	nan	nan	nan	nan	nan	-0.866578	nan
	76	0.363857	0.184615	nan	nan	nan	nan	0.182927	nan	0		76	nan	nan	nan	nan	0.237906	nan	nan	nan		76	-1.45856	-2.43741	nan	nan	nan	nan	-2.45066	nan	nan		76	nan	nan	nan	nan	-2.07153	nan	nan	nan
	77	nan	0.367647	0.182482	nan	0.180072	nan	nan	0.180832	0.180397		77	nan	nan	nan	0.219619	0.239044	nan	nan	nan		77	nan	-1.44361	-2.45418	nan	-2.47335	nan	nan	-2.46728	-2.47075		77	nan	nan	nan	-2.18692	-2.06465	nan	nan	nan
	78	nan	nan	0.181159	0.179748	nan	nan	nan	0.179533	0		78	0.193299	nan	nan	nan	nan	nan	nan	nan		78	nan	nan	-2.46467	-2.47595	nan	nan	nan	-2.47768	nan		78	-2.37109	nan	nan	nan	nan	nan	nan	nan
	79	nan	nan	nan	nan	nan	nan	0.180072	nan	0.177515		79	0.192184	nan	nan	nan	0.478469	nan	nan	0.36036		79	nan	nan	nan	nan	nan	nan	-2.47335	nan	-2.49399		79	-2.37944	nan	nan	nan	-1.0635	nan	nan	-1.47249
	80	nan	nan	nan	nan	nan	nan	nan	nan	0		80	nan	nan	nan	nan	nan	nan	nan	nan		80	nan	nan	nan	nan	nan	nan	nan	nan	nan		80	nan	nan	nan	nan	nan	nan	nan	nan
	81	0.177305	0.180505	0.178571	nan	0.176263	nan	0.178891	nan	0.351494		81	0.189873	nan	0.189036	0.214592	nan	0.186335	nan	nan		81	-2.4957	-2.46989	-2.48543	nan	-2.5042	nan	-2.48285	nan	-1.50843		81	-2.39689	nan	-2.40327	-2.22033	nan	-2.42403	nan	nan
	82	0.176367	nan	0.17762	0.176056	nan	nan	0.356295	0.175747	0.174825		82	nan	nan	nan	nan	nan	0.185874	nan	nan		82	-2.50335	nan	-2.49313	-2.50589	nan	nan	-1.48886	-2.50843	-2.51602		82	nan	nan	nan	nan	nan	-2.42761	nan	nan
	83	nan	nan	nan	nan	0.174216	nan	nan	nan	0		83	nan	nan	nan	nan	nan	nan	0.177725	nan		83	nan	nan	nan	nan	-2.52105	nan	nan	nan	nan		83	nan	nan	nan	nan	nan	nan	-2.49228	nan
	84	nan	nan	nan	nan	nan	0.518433	0.176367	0.174317	0		84	0.749532	1.48725	nan	2.32722	nan	0.184162	nan	0.882872		84	nan	nan	nan	nan	nan	-0.94777	-2.50335	-2.52021	nan		84	-0.415939	0.572649	nan	1.21861	nan	-2.44095	nan	-0.179723
	85	nan	nan	nan	nan	nan	nan	nan	nan	0.172612		85	0.373599	nan	0.924784	0.210674	nan	nan	nan	nan		85	nan	nan	nan	nan	nan	nan	nan	nan	-2.53439		85	-1.42044	nan	-0.112811	-2.24691	nan	nan	nan	nan
	86	0.17341	0.176574	0.350672	nan	nan	0.171625	0.175234	0.517837	0		86	nan	nan	0.184049	0.838574	0.485044	0.18315	0.176678	nan		86	-2.52774	-2.50165	-1.51181	nan	nan	-2.54267	-2.51265	-0.949431	nan		86	nan	nan	-2.44184	-0.253989	-1.04381	-2.4489	-2.5008	nan
	87	nan	0.526624	0.174825	nan	0.343643	nan	nan	0.171821	0		87	0.370599	nan	nan	0.208333	0.487013	0.182371	0.17585	0.173913		87	nan	-0.925155	-2.51602	nan	-1.54102	nan	nan	-2.54102	nan		87	-1.43207	nan	nan	-2.26303	-1.03797	-2.45505	-2.50758	-2.52356
	88	nan	nan	nan	0.342466	nan	0.170261	nan	nan	0		88	nan	nan	nan	nan	nan	nan	nan	nan		88	nan	nan	nan	-1.54597	nan	-2.55418	nan	nan	nan		88	nan	nan	nan	nan	nan	nan	nan	nan
	89	0.347826	0.875146	0.52356	0.171233	0.343249	0.340329	0.34965	0.516351	0.341297		89	0.554187	nan	0.366748	nan	0.245499	nan	0.175747	0.34662		89	-1.52356	-0.192405	-0.933573	-2.54597	-1.54267	-1.555	-1.51602	-0.953576	-1.5509		89	-0.851555	nan	-1.44714	nan	-2.02621	nan	-2.50843	-1.52857
	90	0.348028	nan	0.174825	0.171135	0.171331	nan	nan	0.516351	0.340909		90	0.185071	0.208189	0.183374	nan	nan	nan	0.176056	nan		90	-1.52273	nan	-2.51602	-2.54679	-2.54514	nan	nan	-0.953576	-1.55254		90	-2.43385	-2.26404	-2.44714	nan	nan	nan	-2.50589	nan
	91	nan	0.175029	nan	0.171135	nan	0.169779	0.17452	0.34384	0.170843		91	0.186104	0.208189	nan	nan	nan	nan	nan	nan		91	nan	-2.51433	nan	-2.54679	nan	-2.55827	-2.51854	-1.54019	-2.54926		91	-2.42582	-2.26404	nan	nan	nan	nan	nan	nan
	92	nan	nan	0.175336	nan	0.171233	0.509338	nan	0.171723	0		92	nan	nan	0.184275	nan	nan	0.180614	nan	0.172513		92	nan	nan	-2.51181	nan	-2.54597	-0.973305	nan	-2.54185	nan		92	nan	nan	-2.44007	nan	nan	-2.46902	nan	-2.53522
	93	0.348432	nan	0.174927	nan	nan	0.339751	0.34904	nan	0.170551		93	nan	0.412939	0.184162	nan	nan	nan	nan	0.171527		93	-1.52105	nan	-2.51517	nan	nan	-1.55745	-1.51854	nan	-2.55172		93	nan	-1.276	-2.44095	nan	nan	nan	nan	-2.5435
	94	nan	nan	nan	nan	nan	nan	nan	0.171625	0		94	nan	0.206469	0.183824	nan	nan	nan	0.176367	nan		94	nan	nan	nan	nan	nan	nan	nan	-2.54267	nan		94	nan	-2.276	-2.44361	nan	nan	nan	-2.50335	nan
	95	nan	nan	0.174723	nan	nan	nan	nan	0.171233	0.512237		95	nan	nan	nan	nan	nan	nan	nan	nan		95	nan	nan	-2.51686	nan	nan	nan	nan	-2.54597	-0.965117		95	nan	nan	nan	nan	nan	nan	nan	nan
	96	0.173913	0.174622	nan	nan	nan	nan	nan	nan	0.170843		96	nan	nan	nan	nan	nan	nan	nan	0.17094		96	-2.52356	-2.5177	nan	nan	nan	nan	nan	nan	-2.54926		96	nan	nan	nan	nan	nan	nan	nan	-2.54844
	97	0.521739	nan	nan	0.340136	0.172315	nan	nan	nan	0.170358		97	0.185071	nan	nan	0.408998	nan	0.179533	nan	0.170843		97	-0.938599	nan	nan	-1.55582	-2.53688	nan	nan	nan	-2.55336		97	-2.43385	nan	nan	-1.28983	nan	-2.47768	nan	-2.54926
	98	0.174216	nan	0.17452	0.339943	nan	0.510204	0.175029	0.171527	0		98	nan	nan	0.362757	0.204082	nan	0.359066	0.1772	0.170843		98	-2.52105	nan	-2.51854	-1.55663	nan	-0.970854	-2.51433	-2.5435	nan		98	nan	nan	-1.46292	-2.29278	nan	-1.47768	-2.49655	-2.54926
	99	0.174317	nan	nan	nan	0.172117	nan	nan	nan	0		99	nan	nan	nan	nan	nan	0.179533	nan	0.170746		99	-2.52021	nan	nan	nan	-2.53854	nan	nan	nan	nan		99	nan	nan	nan	nan	nan	-2.47768	nan	-2.55008
	100	nan	nan	0.174317	nan	0.344234	nan	nan	nan	0		100	nan	nan	0.180723	0.20436	0.263389	nan	0.177936	nan		100	nan	nan	-2.52021	nan	-1.53854	nan	nan	nan	nan		100	nan	nan	-2.46815	-2.29082	-1.92473	nan	-2.49057	nan
	101	nan	0.174825	0.174014	0.339751	nan	0.170164	0.175029	0.342661	0.341686		101	0.185414	0.204221	0.180941	0.202977	nan	0.179104	nan	0.170648		101	nan	-2.51602	-2.52273	-1.55745	nan	-2.555	-2.51433	-1.54514	-1.54926		101	-2.43118	-2.2918	-2.46641	-2.30061	nan	-2.48113	nan	-2.5509
	102	nan	0.174723	nan	0.169683	0.171625	0.170261	nan	nan	0		102	nan	nan	nan	nan	nan	nan	nan	nan		102	nan	-2.51686	nan	-2.55908	-2.54267	-2.55418	nan	nan	nan		102	nan	nan	nan	nan	nan	nan	nan	nan
	103	nan	nan	0.173611	0.338983	nan	nan	0.174419	0.170746	0.170648		103	nan	0.203252	nan	0.202293	nan	nan	0.178253	nan		103	nan	nan	-2.52607	-1.56071	nan	nan	-2.51937	-2.55008	-2.5509		103	nan	-2.29866	nan	-2.30548	nan	nan	-2.488	nan
	104	0.349243	0.351494	0.173611	0.508762	0.342661	0.339751	0.174216	nan	0.341297		104	2.40741	0.609756	nan	0.404313	nan	nan	0.178359	0.170455		104	-1.5177	-1.50843	-2.52607	-0.974937	-1.54514	-1.55745	-2.52105	nan	-1.5509		104	1.26748	-0.713696	nan	-1.30646	nan	nan	-2.48714	-2.55254
	105	0.174825	0.17585	0.173611	0.169875	0.171821	0.169779	0.174419	0.171038	0.512528		105	0.184843	nan	0.18105	0.201748	nan	0.179104	nan	0.342075		105	-2.51602	-2.50758	-2.52607	-2.55745	-2.54102	-2.55827	-2.51937	-2.54761	-0.964296		105	-2.43563	nan	-2.46554	-2.30937	nan	-2.48113	nan	-1.54761
	106	nan	0.527241	nan	0.169972	0.171527	0.169779	nan	0.341686	0.171135		106	0.184388	nan	0.364299	0.202156	nan	nan	0.179533	0.171723		106	nan	-0.923466	nan	-2.55663	-2.5435	-2.55827	nan	-1.54926	-2.54679		106	-2.43918	nan	-1.45681	-2.30646	nan	nan	-2.47768	-2.54185
	107	nan	nan	nan	nan	0.171527	nan	nan	nan	0		107	nan	0.407056	nan	0.202429	nan	nan	0.536993	nan		107	nan	nan	nan	nan	-2.5435	nan	nan	nan	nan		107	nan	-1.2967	nan	-2.30451	nan	nan	-0.897025	nan
	108	0.174419	0.175439	0.173511	0.170068	0.342857	nan	0.34904	nan	0		108	nan	nan	0.366077	0.20284	nan	0.181159	nan	nan		108	-2.51937	-2.51096	-2.5269	-2.55582	-1.54432	nan	-1.51854	nan	nan		108	nan	nan	-1.44978	-2.30159	nan	-2.46467	nan	nan
	109	nan	0.175644	0.346821	0.340136	0.342075	0.340716	0.34904	0.512821	0.170648		109	0.367422	0.203114	0.18315	0.807537	nan	nan	0.176887	nan		109	nan	-2.50927	-1.52774	-1.55582	-1.54761	-1.55336	-1.51854	-0.963474	-2.5509		109	-1.44449	-2.29964	-2.4489	-0.3084	nan	nan	-2.4991	nan
	110	nan	0.175747	0.172911	nan	0.17094	0.170358	nan	0.17094	0		110	0.183599	nan	nan	nan	0.289017	nan	nan	nan		110	nan	-2.50843	-2.5319	nan	-2.54844	-2.55336	nan	-2.54844	nan		110	-2.44537	nan	nan	nan	-1.79077	nan	nan	nan
	111	0.175131	nan	0.172712	nan	nan	nan	nan	nan	0		111	nan	0.201884	nan	0.403226	nan	nan	nan	nan		111	-2.51349	nan	-2.53356	nan	nan	nan	nan	nan	nan		111	nan	-2.3084	nan	-1.31034	nan	nan	nan	nan
	112	nan	nan	0.172712	0.339559	0.513992	0.170455	0.34904	nan	0.170843		112	nan	0.402145	0.183711	nan	nan	nan	nan	nan		112	nan	nan	-2.53356	-1.55827	-0.960182	-2.55254	-1.51854	nan	-2.54926		112	nan	-1.31421	-2.44449	nan	nan	nan	nan	nan
	113	nan	0.351494	0.172811	0.339559	0.857633	0.341297	0.52356	0.171331	0.171135		113	0.550122	0.200669	0.184162	0.201478	0.299401	0.180505	0.176887	0.515759		113	nan	-1.50843	-2.53273	-1.55827	-0.221568	-1.5509	-0.933573	-2.54514	-2.54679		113	-0.862176	-2.31711	-2.44095	-2.31131	-1.73985	-2.46989	-2.4991	-0.95523
	114	nan	nan	0.172712	0.169972	nan	nan	nan	nan	0.17094		114	0.183711	0.2	0.184615	nan	0.304878	nan	nan	0.172117		114	nan	nan	-2.53356	-2.55663	nan	nan	nan	nan	-2.54844		114	-2.44449	-2.32193	-2.43741	nan	-1.7137	nan	nan	-2.53854
	115	nan	0.175953	0.17301	0.170648	0.171331	nan	nan	nan	0		115	0.184275	nan	nan	nan	nan	nan	nan	nan		115	nan	-2.50674	-2.53107	-2.5509	-2.54514	nan	nan	nan	nan		115	-2.44007	nan	nan	nan	nan	nan	nan	nan
	116	nan	nan	0.17321	nan	0.171527	0.171135	nan	nan	0.170843		116	0.184957	0.199601	nan	nan	nan	nan	0.17762	0.17311		116	nan	nan	-2.5294	nan	-2.5435	-2.54679	nan	nan	-2.54926		116	-2.43474	-2.32481	nan	nan	nan	nan	-2.49313	-2.53024
	117	nan	nan	0.172811	0.170358	nan	0.170746	nan	nan	0		117	0.184957	nan	nan	nan	nan	nan	nan	nan		117	nan	nan	-2.53273	-2.55336	nan	-2.55008	nan	nan	nan		117	-2.43474	nan	nan	nan	nan	nan	nan	nan
	118	0.174825	0.175439	0.172712	nan	nan	0.170648	nan	0.17094	0		118	nan	nan	nan	0.204082	nan	nan	nan	nan		118	-2.51602	-2.51096	-2.53356	nan	nan	-2.5509	nan	-2.54844	nan		118	nan	nan	nan	-2.29278	nan	nan	nan	nan
	119	nan	nan	nan	nan	nan	nan	nan	0.513113	0.171233		119	0.184843	nan	nan	nan	nan	nan	nan	0.17301		119	nan	nan	nan	nan	nan	nan	nan	-0.962652	-2.54597		119	-2.43563	nan	nan	nan	nan	nan	nan	-2.53107
	120	0.174419	0.175541	0.172414	nan	0.170648	0.511945	nan	nan	0.171723		120	0.185185	0.199601	0.18622	nan	nan	0.183824	0.178253	0.17301		120	-2.51937	-2.51012	-2.53605	nan	-2.5509	-0.965938	nan	nan	-2.54185		120	-2.43296	-2.32481	-2.42492	nan	nan	-2.44361	-2.488	-2.53107
	121	0.348837	0.350263	0.172612	0.169779	0.170843	0.170358	0.17452	nan	0.171429		121	0.184957	nan	0.374298	0.203252	0.667408	nan	0.178465	0.17321		121	-1.51937	-1.51349	-2.53439	-2.55827	-2.54926	-2.55336	-2.51854	nan	-2.54432		121	-2.43474	nan	-1.41774	-2.29866	-0.583359	nan	-2.48629	-2.5294
	122	0.17452	0.174927	0.345423	0.170068	0.342466	0.170648	nan	0.171233	0.170843		122	nan	0.199071	nan	0.405132	0.3367	nan	0.178678	0.17311		122	-2.51854	-2.51517	-1.53356	-2.55582	-1.54597	-2.5509	nan	-2.54597	-2.54926		122	nan	-2.32865	nan	-1.30354	-1.57046	nan	-2.48457	-2.53024
	123	0.349243	nan	nan	nan	nan	0.511945	0.174317	0.171429	0		123	nan	0.198939	0.374065	nan	nan	nan	0.179426	nan		123	-1.5177	nan	nan	nan	nan	-0.965938	-2.52021	-2.54432	nan		123	nan	-2.3296	-1.41864	nan	nan	nan	-2.47854	nan
	124	nan	nan	0.172712	nan	nan	nan	nan	0.171233	0		124	nan	nan	nan	0.202703	nan	nan	nan	nan		124	nan	nan	-2.53356	nan	nan	nan	nan	-2.54597	nan		124	nan	nan	nan	-2.30256	nan	nan	nan	nan
	125	nan	nan	nan	nan	0.171723	nan	0.174014	nan	0.340329		125	nan	nan	nan	nan	nan	0.182815	nan	0.173511		125	nan	nan	nan	nan	-2.54185	nan	-2.52273	nan	-1.555		125	nan	nan	nan	nan	nan	-2.45154	nan	-2.5269
	126	nan	0.174216	nan	nan	nan	nan	nan	nan	0.170068		126	nan	nan	nan	nan	nan	nan	0.180288	nan		126	nan	-2.52105	nan	nan	nan	nan	nan	nan	-2.55582		126	nan	nan	nan	nan	nan	nan	-2.47162	nan
	127	0.175234	nan	nan	nan	nan	nan	nan	0.171625	0		127	0.185874	nan	nan	0.20284	nan	nan	nan	nan		127	-2.51265	nan	nan	nan	nan	nan	nan	-2.54267	nan		127	-2.42761	nan	nan	-2.30159	nan	nan	nan	nan
	128	nan	nan	nan	nan	0.171723	nan	0.173511	0.171625	0		128	nan	nan	nan	nan	nan	nan	0.180723	nan		128	nan	nan	nan	nan	-2.54185	nan	-2.5269	-2.54267	nan		128	nan	nan	nan	nan	nan	nan	-2.46815	nan
	129	0.350672	nan	0.519331	0.170261	0.171625	nan	nan	nan	0.170261		129	0.185414	nan	nan	0.405405	nan	nan	nan	nan		129	-1.51181	nan	-0.945275	-2.55418	-2.54267	nan	nan	nan	-2.55418		129	-2.43118	nan	nan	-1.30256	nan	nan	nan	nan
	130	nan	nan	nan	nan	0.34188	nan	0.173511	nan	0		130	0.185071	0.198282	nan	0.20202	nan	0.182704	0.359928	0.172712		130	nan	nan	nan	nan	-1.54844	nan	-2.5269	nan	nan		130	-2.43385	-2.33438	nan	-2.30743	nan	-2.45242	-1.47422	-2.53356
	131	0.174825	0.173913	nan	nan	0.17094	nan	nan	nan	0.169779		131	nan	nan	nan	nan	nan	nan	nan	nan		131	-2.51602	-2.52356	nan	nan	-2.54844	nan	nan	nan	-2.55827		131	nan	nan	nan	nan	nan	nan	nan	nan
	132	0.175336	0.173913	nan	0.341491	0.514286	0.170164	nan	0.342857	0.169972		132	0.185414	nan	0.378072	0.201478	0.391645	nan	0.363636	0.345821		132	-2.51181	-2.52356	nan	-1.55008	-0.959358	-2.555	nan	-1.54432	-2.55663		132	-2.43118	nan	-1.40327	-2.31131	-1.35238	nan	-1.45943	-1.5319
	133	nan	nan	nan	0.17094	0.343446	0.170261	nan	nan	0.169972		133	0.1853	0.392927	0.189753	nan	nan	0.183262	0.179964	0.172811		133	nan	nan	nan	-2.54844	-1.54185	-2.55418	nan	nan	-2.55663		133	-2.43207	-1.34767	-2.3978	nan	nan	-2.44802	-2.47422	-2.53273
	134	0.175336	nan	0.17331	0.170648	0.171331	0.339751	0.522042	0.513406	0.169492		134	0.739372	0.391901	0.380228	0.200669	nan	nan	2.48963	nan		134	-2.51181	nan	-2.52857	-2.5509	-2.54514	-1.55745	-0.937763	-0.961829	-2.56071		134	-0.435629	-1.35144	-1.39506	-2.31711	nan	nan	1.31593	nan
	135	nan	0.522648	0.173511	0.342075	nan	0.170068	0.523256	nan	0		135	0.185529	0.194932	0.190718	0.401338	1.22951	0.548446	nan	0.172612		135	nan	-0.936088	-2.5269	-1.54761	nan	-2.55582	-0.934412	nan	nan		135	-2.43029	-2.35896	-2.39048	-1.31711	0.298081	-0.866578	nan	-2.53439
	136	nan	0.174014	0.173712	0.170746	0.171527	0.169875	0.174014	0.171038	0		136	0.370828	nan	0.190597	nan	nan	nan	0.17741	0.172513		136	nan	-2.52273	-2.52523	-2.55008	-2.5435	-2.55745	-2.52273	-2.54761	nan		136	-1.43118	nan	-2.3914	nan	nan	nan	-2.49484	-2.53522
	137	nan	nan	nan	nan	0.171331	0.169875	nan	0.17094	0		137	nan	nan	nan	nan	nan	nan	nan	nan		137	nan	nan	nan	nan	-2.54514	-2.55745	nan	-2.54844	nan		137	nan	nan	nan	nan	nan	nan	nan	nan
	138	0.174419	nan	nan	0.341297	nan	0.170068	0.173611	nan	0		138	nan	0.194175	nan	0.2	nan	nan	0.17762	0.171821		138	-2.51937	nan	nan	-1.5509	nan	-2.55582	-2.52607	nan	nan		138	nan	-2.36457	nan	-2.32193	nan	nan	-2.49313	-2.54102
	139	0.34823	nan	0.347826	0.170648	0.686106	0.170068	0.173712	0.170551	0		139	nan	0.194049	0.572519	0.399467	nan	nan	nan	nan		139	-1.52189	nan	-1.52356	-2.5509	-0.543496	-2.55582	-2.52523	-2.55172	nan		139	nan	-2.36551	-0.804604	-1.32385	nan	nan	nan	nan
	140	nan	nan	nan	0.170358	nan	nan	nan	nan	0		140	0.185529	nan	nan	0.199071	nan	nan	nan	nan		140	nan	nan	nan	-2.55336	nan	nan	nan	nan	nan		140	-2.43029	nan	nan	-2.32865	nan	nan	nan	nan
	141	nan	nan	0.173812	nan	0.171135	nan	nan	nan	0		141	nan	nan	0.191083	nan	nan	nan	0.176263	nan		141	nan	nan	-2.5244	nan	-2.54679	nan	nan	nan	nan		141	nan	nan	-2.38773	nan	nan	nan	-2.5042	nan
	142	nan	0.17331	0.173812	0.170358	nan	nan	0.173611	nan	0.339559		142	0.185759	0.193424	nan	nan	nan	nan	nan	nan		142	nan	-2.52857	-2.5244	-2.55336	nan	nan	-2.52607	nan	-1.55827		142	-2.4285	-2.37016	nan	nan	nan	nan	nan	nan
	143	0.173913	0.17321	0.521437	0.341103	0.34227	0.169779	0.347021	0.170261	0.339751		143	0.371517	0.775194	0.191693	nan	nan	nan	0.176263	nan		143	-2.52356	-2.5294	-0.939436	-1.55172	-1.54679	-2.55827	-1.5269	-2.55418	-1.55745		143	-1.4285	-0.367371	-2.38313	nan	nan	nan	-2.5042	nan
	144	0.174216	nan	nan	0.170648	nan	nan	nan	nan	0.170068		144	0.371058	nan	nan	0.200401	nan	nan	nan	nan		144	-2.52105	nan	nan	-2.5509	nan	nan	nan	nan	-2.55582		144	-1.43029	nan	nan	-2.31904	nan	nan	nan	nan
	145	0.174014	nan	nan	nan	0.171527	nan	0.172712	nan	0.169875		145	nan	0.385852	nan	nan	0.47619	nan	nan	nan		145	-2.52273	nan	nan	nan	-2.5435	nan	-2.53356	nan	-2.55745		145	nan	-1.37388	nan	nan	-1.07039	nan	nan	nan
	146	nan	nan	0.17321	0.170261	0.171723	0.170261	nan	0.170746	0		146	nan	nan	nan	0.399467	nan	nan	0.352734	0.172712		146	nan	nan	-2.5294	-2.55418	-2.54185	-2.55418	nan	-2.55008	nan		146	nan	nan	nan	-1.32385	nan	nan	-1.50335	-2.53356
	147	0.348432	nan	nan	nan	0.171527	nan	nan	nan	0		147	0.370142	nan	0.193798	nan	nan	nan	nan	nan		147	-1.52105	nan	nan	nan	-2.5435	nan	nan	nan	nan		147	-1.43385	nan	-2.36737	nan	nan	nan	nan	nan
	148	0.174014	nan	nan	nan	nan	nan	0.172612	nan	0		148	0.185185	nan	0.193798	nan	nan	0.187266	0.176263	nan		148	-2.52273	nan	nan	nan	nan	nan	-2.53439	nan	nan		148	-2.43296	nan	-2.36737	nan	nan	-2.41684	-2.5042	nan
	149	0.174115	0.172712	nan	0.170551	0.343249	0.170068	0.345821	0.34188	0.169875		149	nan	nan	0.194049	nan	0.515464	0.1868	0.352113	nan		149	-2.52189	-2.53356	nan	-2.55172	-1.54267	-2.55582	-1.5319	-1.54844	-2.55745		149	nan	nan	-2.36551	nan	-0.956057	-2.42044	-1.50589	nan
	150	0.174419	nan	0.345821	0.683371	nan	nan	nan	0.17094	0		150	0.372671	0.579897	0.582902	0.202293	nan	nan	nan	nan		150	-2.51937	nan	-1.5319	-0.549258	nan	nan	nan	-2.54844	nan		150	-1.42403	-0.786132	-0.778676	-2.30548	nan	nan	nan	nan
	151	0.34823	nan	0.172712	nan	0.342857	nan	0.345224	nan	0.169587		151	nan	0.386598	nan	nan	nan	nan	nan	nan		151	-1.52189	nan	-2.53356	nan	-1.54432	nan	-1.53439	nan	-2.5599		151	nan	-1.37109	nan	nan	nan	nan	nan	nan
	152	0.174216	nan	0.172911	nan	nan	0.511073	0.345423	nan	0.169205		152	0.373367	0.968367	0.390879	0.404313	0.559701	nan	0.176783	0.172712		152	-2.52105	nan	-2.5319	nan	nan	-0.968398	-1.53356	nan	-2.56316		152	-1.42134	-0.0463746	-1.3552	-1.30646	-0.83727	nan	-2.49995	-2.53356
	153	nan	0.345423	0.172513	nan	0.171038	nan	nan	nan	0		153	0.186916	nan	nan	nan	nan	0.186104	nan	nan		153	nan	-1.53356	-2.53522	nan	-2.54761	nan	nan	nan	nan		153	-2.41954	nan	nan	nan	nan	-2.42582	nan	nan
	154	0.173913	0.172911	0.172216	0.170843	nan	0.170261	0.17301	nan	0		154	0.187266	0.194805	nan	nan	8.04598	0.56005	0.35482	0.17311		154	-2.52356	-2.5319	-2.53771	-2.54926	nan	-2.55418	-2.53107	nan	nan		154	-2.41684	-2.3599	nan	nan	3.00827	-0.836373	-1.49484	-2.53024
	155	0.520833	0.345423	0.171821	nan	0.171233	0.170358	0.689655	0.170648	0.169875		155	1.68224	4.87646	4.52163	1.82309	nan	nan	0.176991	nan		155	-0.941106	-1.53356	-2.54102	nan	-2.54597	-2.55336	-0.536053	-2.5509	-2.55745		155	0.750386	2.28584	2.17684	0.866388	nan	nan	-2.49825	nan
	156	nan	nan	nan	nan	nan	0.169972	nan	0.681818	0.169779		156	0.187149	nan	0.196721	nan	nan	nan	nan	0.172513		156	nan	nan	nan	nan	nan	-2.55663	nan	-0.552541	-2.55827		156	-2.41774	nan	-2.34577	nan	nan	nan	nan	-2.53522
	157	nan	0.344828	0.172117	nan	0.171527	0.169779	nan	nan	0		157	nan	nan	0.393959	nan	2.46914	nan	0.17783	0.172216		157	nan	-1.53605	-2.53854	nan	-2.5435	-2.55827	nan	nan	nan		157	nan	nan	-1.34388	nan	1.30401	nan	-2.49143	-2.53771
	158	nan	nan	nan	nan	nan	nan	0.171723	nan	0		158	nan	nan	nan	nan	nan	nan	nan	0.345026		158	nan	nan	nan	nan	nan	nan	-2.54185	nan	nan		158	nan	nan	nan	nan	nan	nan	nan	-1.53522
	159	0.173611	nan	0.172315	nan	nan	nan	nan	0.170164	0		159	0.187383	nan	nan	nan	nan	nan	nan	0.172513		159	-2.52607	nan	-2.53688	nan	nan	nan	nan	-2.555	nan		159	-2.41594	nan	nan	nan	nan	nan	nan	-2.53522
	160	nan	0.516351	nan	0.170551	0.171233	0.509338	0.171527	0.170261	0		160	0.187266	0.392413	0.392927	nan	nan	nan	0.17741	nan		160	nan	-0.953576	nan	-2.55172	-2.54597	-0.973305	-2.5435	-2.55418	nan		160	-2.41684	-1.34955	-1.34767	nan	nan	nan	-2.49484	nan
	161	0.520833	0.172117	0.172315	0.170358	0.513406	nan	nan	0.340716	0.169779		161	0.75	0.393185	0.394477	0.204082	nan	0.186567	0.177725	nan		161	-0.941106	-2.53854	-2.53688	-2.55336	-0.961829	nan	nan	-1.55336	-2.55827		161	-0.415037	-1.34672	-1.34199	-2.29278	nan	-2.42223	-2.49228	nan
	162	nan	nan	0.172117	0.341297	nan	nan	nan	nan	0.169492		162	0.377834	0.395257	0.39604	nan	nan	0.186916	nan	nan		162	nan	nan	-2.53854	-1.5509	nan	nan	nan	nan	-2.56071		162	-1.40418	-1.33914	-1.33628	nan	nan	-2.41954	nan	nan
	163	nan	nan	0.171821	nan	nan	nan	nan	nan	0		163	nan	nan	0.594845	0.204778	nan	0.187032	nan	0.172018		163	nan	nan	-2.54102	nan	nan	nan	nan	nan	nan		163	nan	nan	-0.749415	-2.28787	nan	-2.41864	nan	-2.53937
	164	0.173511	nan	nan	0.170261	nan	0.169972	nan	nan	0.338028		164	nan	nan	0.198675	0.407609	nan	0.186916	0.355872	0.171527		164	-2.5269	nan	nan	-2.55418	nan	-2.55663	nan	nan	-1.56478		164	nan	nan	-2.33151	-1.29474	nan	-2.41954	-1.49057	-2.5435
	165	0.347222	0.34463	0.172612	0.170261	0.171625	0.170164	0.515169	nan	0.675676		165	0.187735	0.394218	0.199203	0.203804	nan	0.1868	nan	0.343053		165	-1.52607	-1.53688	-2.53439	-2.55418	-2.54267	-2.555	-0.956883	nan	-0.565597		165	-2.41323	-1.34293	-2.32769	-2.29474	nan	-2.42044	nan	-1.5435
	166	nan	nan	0.517539	nan	0.17192	nan	0.171625	nan	0		166	nan	nan	nan	nan	nan	nan	0.178253	nan		166	nan	nan	-0.950261	nan	-2.54019	nan	-2.54267	nan	nan		166	nan	nan	nan	nan	nan	nan	-2.488	nan
	167	nan	0.172117	nan	nan	nan	nan	nan	nan	0.338219		167	nan	0.196721	nan	nan	nan	0.187617	0.178147	nan		167	nan	-2.53854	nan	nan	nan	nan	nan	nan	-1.56397		167	nan	-2.34577	nan	nan	nan	-2.41414	-2.48886	nan
	168	0.174014	0.172117	nan	0.170068	nan	0.170551	0.171233	0.340522	0		168	0.562852	nan	nan	0.203666	0.492611	nan	0.178784	nan		168	-2.52273	-2.53854	nan	-2.55582	nan	-2.55172	-2.54597	-1.55418	nan		168	-0.829173	nan	nan	-2.29572	-1.02148	nan	-2.48371	nan
	169	0.173712	0.344234	0.171821	nan	nan	0.170164	nan	nan	0.169014		169	nan	nan	0.199203	nan	nan	nan	0.357782	0.171038		169	-2.52523	-1.53854	-2.54102	nan	nan	-2.555	nan	nan	-2.56478		169	nan	nan	-2.32769	nan	nan	nan	-1.48285	-2.54761
	170	0.17341	nan	0.172018	nan	nan	nan	nan	nan	0.168919		170	nan	nan	nan	nan	nan	nan	nan	0.17094		170	-2.52774	nan	-2.53937	nan	nan	nan	nan	nan	-2.5656		170	nan	nan	nan	nan	nan	nan	nan	-2.54844
	171	0.34642	0.172216	0.345224	0.510783	0.513699	0.340329	0.17094	0.340716	0.338028		171	0.187735	0.391645	0.199867	0.407609	nan	0.189514	0.536993	0.34188		171	-1.5294	-2.53771	-1.53439	-0.969217	-0.961006	-1.555	-2.54844	-1.55336	-1.56478		171	-2.41323	-1.35238	-2.32289	-1.29474	nan	-2.39963	-0.897025	-1.54844
	172	nan	0.172414	0.17331	nan	nan	nan	nan	nan	0		172	0.188324	0.196464	nan	nan	nan	nan	0.178571	nan		172	nan	-2.53605	-2.52857	nan	nan	nan	nan	nan	nan		172	-2.40871	-2.34767	nan	nan	nan	nan	-2.48543	nan
	173	0.348432	0.519931	nan	0.344234	nan	0.343053	0.34384	0.171038	0		173	0.567823	0.394997	0.403226	0.616438	0.460829	nan	0.715564	0.343643		173	-1.52105	-0.943609	nan	-1.53854	nan	-1.5435	-1.54019	-2.54761	nan		173	-0.816486	-1.34009	-1.31034	-0.697971	-1.1177	nan	-0.482848	-1.54102
	174	nan	nan	0.174825	0.17301	0.17341	0.172414	nan	nan	0		174	0.190355	0.198544	nan	0.206754	nan	0.192802	nan	nan		174	nan	nan	-2.51602	-2.53107	-2.52774	-2.53605	nan	nan	nan		174	-2.39323	-2.33247	nan	-2.27401	nan	-2.37481	nan	nan
	175	0.175747	0.174419	nan	0.348028	nan	0.34662	0.347423	nan	0.172018		175	0.764331	0.796284	nan	0.416089	0.455927	0.193175	1.08761	nan		175	-2.50843	-2.51937	nan	-1.52273	nan	-1.52857	-1.52523	nan	-2.53937		175	-0.38773	-0.328645	nan	-1.26504	-1.13313	-2.37202	0.121166	nan
	176	0.176367	nan	0.176367	0.524476	nan	nan	0.34965	0.17311	0		176	2.30179	0.801603	1.85185	1.88285	nan	5.22244	nan	nan		176	-2.50335	nan	-2.50335	-0.931053	nan	nan	-1.51602	-2.53024	nan		176	1.20276	-0.31904	0.888969	0.912914	nan	2.38472	nan	nan
	177	0.707547	1.05448	0.353982	1.22735	0.701754	0.350263	0.701754	0.868056	0.173611		177	3.26923	2.61219	1.23967	5.67227	nan	nan	0.548446	3.88464		177	-0.499102	0.0765338	-1.49825	0.29555	-0.510962	-1.51349	-0.510962	-0.204141	-2.52607		177	1.70895	1.38526	0.309955	2.50393	nan	nan	-0.866578	1.95778
	178	0.177936	0.176991	nan	nan	nan	0.52879	0.176367	nan	0		178	0.580271	0.202703	0.207469	0.421941	nan	0.193798	nan	nan		178	-2.49057	-2.49825	nan	nan	nan	-0.919234	-2.50335	nan	nan		178	-0.785202	-2.30256	-2.26903	-1.24489	nan	-2.36737	nan	nan
	179	nan	nan	0.179426	nan	nan	0.353774	nan	0.175953	0		179	nan	nan	0.207756	nan	nan	nan	nan	nan		179	nan	nan	-2.47854	nan	nan	-1.4991	nan	-2.50674	nan		179	nan	nan	-2.26704	nan	nan	nan	nan	nan
	180	0.539568	nan	0.179964	nan	nan	nan	nan	nan	0		180	nan	nan	nan	0.212766	nan	nan	nan	nan		180	-0.890122	nan	-2.47422	nan	nan	nan	nan	nan	nan		180	nan	nan	nan	-2.23266	nan	nan	nan	nan
	181	nan	0.178784	0.180723	0.178678	nan	0.178359	0.178359	nan	0		181	0.195695	nan	nan	nan	nan	nan	0.1868	nan		181	nan	-2.48371	-2.46815	-2.48457	nan	-2.48714	-2.48714	nan	nan		181	-2.35332	nan	nan	nan	nan	nan	-2.42044	nan
	182	nan	nan	nan	nan	nan	nan	0.359066	nan	0.356083		182	nan	0.205339	0.210822	nan	nan	nan	0.18797	nan		182	nan	nan	nan	nan	nan	nan	-1.47768	nan	-1.48971		182	nan	-2.28392	-2.2459	nan	nan	nan	-2.41143	nan
	183	nan	nan	nan	nan	nan	nan	0.180505	nan	0		183	nan	nan	nan	nan	nan	nan	nan	nan		183	nan	nan	nan	nan	nan	nan	-2.46989	nan	nan		183	nan	nan	nan	nan	nan	nan	nan	nan
	184	nan	nan	0.183262	0.181818	nan	nan	nan	nan	0.179856		184	0.398142	nan	0.212766	nan	nan	nan	nan	nan		184	nan	nan	-2.44802	-2.45943	nan	nan	nan	nan	-2.47508		184	-1.32865	nan	-2.23266	nan	nan	nan	nan	nan
	185	nan	nan	nan	0.182815	0.18315	0.182704	nan	0.362757	0		185	nan	nan	0.214133	0.217234	nan	nan	nan	nan		185	nan	nan	nan	-2.45154	-2.4489	-2.45242	nan	-1.46292	nan		185	nan	nan	-2.22342	-2.20268	nan	nan	nan	nan
	186	nan	nan	nan	0.183824	nan	nan	nan	nan	0		186	nan	nan	0.215672	nan	nan	nan	nan	nan		186	nan	nan	nan	-2.44361	nan	nan	nan	nan	nan		186	nan	nan	-2.21309	nan	nan	nan	nan	nan
	187	nan	0.184502	0.186104	0.184843	nan	nan	nan	0.18315	0		187	nan	0.209497	0.434468	nan	nan	nan	nan	nan		187	nan	-2.43829	-2.42582	-2.43563	nan	nan	nan	-2.4489	nan		187	nan	-2.255	-1.20268	nan	nan	nan	nan	nan
	188	0.1868	nan	nan	nan	nan	nan	0.185185	nan	0		188	nan	nan	0.218818	nan	nan	nan	0.192678	0.564263		188	-2.42044	nan	nan	nan	nan	nan	-2.43296	nan	nan		188	nan	nan	-2.19219	nan	nan	nan	-2.37573	-0.82556
	189	nan	nan	0.18797	nan	nan	nan	0.371747	nan	0		189	nan	0.210822	0.220426	0.223048	0.422535	1.65062	0.388098	0.189394		189	nan	nan	-2.41143	nan	nan	nan	-1.42761	nan	nan		189	nan	-2.2459	-2.18163	-2.16457	-1.24286	0.723007	-1.36551	-2.40054
	190	nan	nan	nan	nan	nan	nan	0.186916	nan	0		190	0.204918	nan	0.665188	nan	nan	nan	nan	0.189994		190	nan	nan	nan	nan	nan	nan	-2.41954	nan	nan		190	-2.28688	nan	-0.588165	nan	nan	nan	nan	-2.39598
	191	0.189274	0.188324	0.189394	nan	nan	nan	0.37594	0.373832	0		191	nan	0.212766	nan	0.225564	0.41958	nan	nan	0.19084		191	-2.40145	-2.40871	-2.40054	nan	nan	nan	-1.41143	-1.41954	nan		191	nan	-2.23266	nan	-2.14839	-1.25298	nan	nan	-2.38957
	192	0.189873	nan	0.190476	0.380228	0.190114	0.190114	0.378072	nan	0		192	0.205761	nan	0.884956	0.452489	0.417246	nan	0.394477	0.191939		192	-2.39689	nan	-2.39232	-1.39506	-2.39506	-2.39506	-1.40327	nan	nan		192	-2.28096	nan	-0.176323	-1.14405	-1.26103	nan	-1.34199	-2.38128
	193	nan	0.37831	nan	0.191205	0.191205	0.191205	0.190114	0.189036	0		193	0.206897	0.214592	0.444115	nan	nan	0.210379	nan	nan		193	nan	-1.40236	nan	-2.38681	-2.38681	-2.38681	-2.39506	-2.40327	nan		193	-2.27302	-2.22033	-1.17099	nan	nan	-2.24894	nan	nan
	194	0.191449	0.189994	nan	nan	nan	nan	nan	0.190114	0.189873		194	0.415512	nan	nan	nan	0.418994	0.211416	0.199203	nan		194	-2.38497	-2.39598	nan	nan	nan	nan	nan	-2.39506	-2.39689		194	-1.26704	nan	nan	nan	-1.255	-2.24184	-2.32769	nan
	195	0.192431	0.19084	0.193424	0.19305	0.386598	0.384615	nan	0.383142	0.382409		195	0.208768	nan	0.449438	nan	nan	nan	nan	nan		195	-2.37759	-2.38957	-2.37016	-2.37295	-1.37109	-1.37851	nan	-1.38405	-1.38681		195	-2.26003	nan	-1.15381	nan	nan	nan	nan	nan
	196	nan	nan	nan	nan	nan	nan	nan	nan	0		196	nan	nan	nan	nan	nan	nan	nan	nan		196	nan	nan	nan	nan	nan	nan	nan	nan	nan		196	nan	nan	nan	nan	nan	nan	nan	nan
	197	0.194932	nan	0.196207	0.195567	0.389105	nan	0.194175	0.193798	0.194301		197	0.422535	5.01818	0.91047	0.693374	44.9794	nan	nan	2.96834		197	-2.35896	nan	-2.34955	-2.35426	-1.36177	nan	-2.36457	-2.36737	-2.36364		197	-1.24286	2.32716	-0.135316	-0.528293	5.49119	nan	nan	1.56966
	198	0.195822	0.193798	nan	nan	0.19544	0.195059	0.389864	0.194553	0.195312		198	0.211268	0.875912	nan	0.464756	0.413223	0.437637	0.204499	0.198807		198	-2.35238	-2.36737	nan	nan	-2.3552	-2.35802	-1.35896	-2.36177	-2.35614		198	-2.24286	-0.191141	nan	-1.10545	-1.27501	-1.19219	-2.28983	-2.33056
	199	nan	0.194932	nan	nan	nan	0.196078	nan	nan	0		199	nan	0.219941	nan	0.232378	nan	0.220103	nan	0.2		199	nan	-2.35896	nan	nan	nan	-2.3505	nan	nan	nan		199	nan	-2.18481	nan	-2.10545	nan	-2.18375	nan	-2.32193
	200	nan	nan	0.199203	nan	nan	nan	nan	nan	0		200	nan	0.219619	nan	nan	nan	nan	0.206897	nan		200	nan	nan	-2.32769	nan	nan	nan	nan	nan	nan		200	nan	-2.18692	nan	nan	nan	nan	-2.27302	nan
	201	0.199071	0.197239	0.400802	0.199601	nan	nan	0.198675	0.197628	0.19685		201	0.21398	0.440852	0.231481	0.46875	0.408719	0.222717	0.415512	nan		201	-2.32865	-2.34199	-1.31904	-2.32481	nan	nan	-2.33151	-2.33914	-2.34483		201	-2.22445	-1.18163	-2.11103	-1.09311	-1.29082	-2.16672	-1.26704	nan
	202	0.200267	0.198413	nan	nan	nan	nan	nan	nan	0.197889		202	nan	nan	nan	0.236407	nan	nan	0.209351	nan		202	-2.32	-2.33342	nan	nan	nan	nan	nan	nan	-2.33724		202	nan	nan	nan	-2.08066	nan	nan	-2.256	nan
	203	0.402414	nan	nan	nan	0.201207	nan	0.402955	nan	0.198675		203	nan	0.224551	0.2331	0.237342	nan	nan	nan	nan		203	-1.31325	nan	nan	nan	-2.31325	nan	-1.31131	nan	-2.33151		203	nan	-2.15489	-2.10098	-2.07496	nan	nan	nan	nan
	204	nan	0.400802	0.408163	nan	nan	0.201613	0.202429	0.201478	0		204	nan	0.451467	nan	nan	nan	78.6364	0.212014	nan		204	nan	-1.31904	-1.29278	nan	nan	-2.31034	-2.30451	-2.31131	nan		204	nan	-1.14731	nan	nan	nan	6.29712	-2.23777	nan
	205	nan	nan	nan	nan	nan	nan	nan	nan	0		205	nan	nan	nan	0.237718	nan	nan	0.212917	nan		205	nan	nan	nan	nan	nan	nan	nan	nan	nan		205	nan	nan	nan	-2.07268	nan	nan	-2.23164	nan
	206	nan	0.202429	0.206612	nan	0.204499	0.408163	nan	nan	0.20284		206	nan	nan	nan	nan	nan	nan	nan	nan		206	nan	-2.30451	-2.27501	nan	-2.28983	-1.29278	nan	nan	-2.30159		206	nan	nan	nan	nan	nan	nan	nan	nan
	207	nan	nan	0.2079	nan	nan	nan	nan	nan	0.203528		207	nan	nan	nan	nan	nan	nan	0.215363	nan		207	nan	nan	-2.26604	nan	nan	nan	nan	nan	-2.2967		207	nan	nan	nan	nan	nan	nan	-2.21516	nan
	208	nan	nan	nan	0.207469	0.207039	nan	nan	nan	0		208	nan	nan	0.475059	nan	nan	nan	nan	nan		208	nan	nan	nan	-2.26903	-2.27202	nan	nan	nan	nan		208	nan	nan	-1.07382	nan	nan	nan	nan	nan
	209	nan	0.412939	0.210231	0.208914	0.208333	0.207326	0.2079	0.414079	0.411523		209	nan	0.461894	nan	1.92771	nan	0.230947	nan	0.211416		209	nan	-1.276	-2.24995	-2.25902	-2.26303	-2.27003	-2.26604	-1.27202	-1.28096		209	nan	-1.11437	nan	0.946889	nan	-2.11437	nan	-2.24184
	210	nan	nan	nan	0.210526	0.209644	0.208623	nan	nan	0.414079		210	nan	nan	nan	nan	nan	nan	nan	nan		210	nan	nan	nan	-2.24793	-2.25399	-2.26103	nan	nan	-1.27202		210	nan	nan	nan	nan	nan	nan	nan	nan
	211	nan	nan	nan	0.211864	nan	nan	0.210231	nan	0		211	nan	nan	nan	0.243902	nan	nan	nan	nan		211	nan	nan	nan	-2.23879	nan	nan	-2.24995	nan	nan		211	nan	nan	nan	-2.03562	nan	nan	nan	nan
	212	nan	nan	nan	0.213068	nan	nan	0.211416	nan	0.41841		212	nan	0.233645	nan	nan	nan	nan	0.441176	nan		212	nan	nan	nan	-2.23061	nan	nan	-2.24184	nan	-1.25701		212	nan	-2.09761	nan	nan	nan	nan	-1.18057	nan
	213	nan	nan	0.215827	nan	nan	nan	nan	nan	0		213	nan	nan	nan	nan	nan	nan	nan	nan		213	nan	nan	-2.21205	nan	nan	nan	nan	nan	nan		213	nan	nan	nan	nan	nan	nan	nan	nan
	214	0.213523	nan	nan	nan	nan	nan	nan	nan	0		214	0.229709	nan	nan	nan	nan	nan	nan	nan		214	-2.22754	nan	nan	nan	nan	nan	nan	nan	nan		214	-2.12212	nan	nan	nan	nan	nan	nan	nan
	215	0.214592	0.21322	nan	nan	0.21692	nan	0.215983	0.215517	0		215	nan	nan	nan	0.498753	0.753769	nan	0.22338	nan		215	-2.22033	-2.22959	nan	nan	-2.20477	nan	-2.21101	-2.21412	nan		215	nan	nan	nan	-1.0036	-0.407806	nan	-2.16242	nan
	216	0.432277	nan	nan	nan	nan	nan	nan	0.21692	0.429185		216	nan	nan	2.95082	0.250209	nan	nan	0.224719	nan		216	-1.20997	nan	nan	nan	nan	nan	nan	-2.20477	-1.22033		216	nan	nan	1.56112	-1.9988	nan	nan	-2.15381	nan
	217	0.436047	0.216138	0.221239	nan	nan	nan	nan	0.218341	0		217	nan	0.483871	0.246711	nan	nan	nan	nan	0.221729		217	-1.19745	-2.20997	-2.17632	nan	nan	nan	nan	-2.19535	nan		217	nan	-1.04731	-2.01911	nan	nan	nan	nan	-2.17313
	218	nan	0.218023	0.668151	0.221239	0.221566	nan	0.21978	0.21978	0.218818		218	0.934579	nan	0.494234	1.0101	nan	nan	nan	nan		218	nan	-2.19745	-0.581753	-2.17632	-2.17419	nan	-2.18587	-2.18587	-2.19219		218	-0.0976108	nan	-1.01673	0.0144996	nan	nan	nan	nan
	219	nan	nan	nan	nan	nan	0.221239	nan	nan	0		219	0.470588	nan	0.248756	nan	nan	nan	nan	nan		219	nan	nan	nan	nan	nan	-2.17632	nan	nan	nan		219	-1.08746	nan	-2.0072	nan	nan	nan	nan	nan

## Sheet: Figure1F_SubstitutionFrequency
Mutation frequency (relative to sequencing coverage) - Mean frequency of 8 biological replicates post selection
Residue	R	H	K	D	E	S	T	N	Q	C	G	P	A	V	I	L	M	F	Y	W	STOP *
1	0.696864	0.348432	nan	nan	nan	0.7109	nan	0.348432	nan	nan	nan	0.36032	nan	0.332226	4.75664	1.17735	nan	nan	nan	nan	nan
2	nan	nan	nan	nan	nan	2.9093	nan	nan	0.499168	nan	nan	nan	0.738916	nan	nan	24.9582	nan	nan	nan	nan	nan
3	0.967742	nan	nan	nan	nan	0.880172	nan	nan	nan	nan	nan	0.380711	0.307062	nan	0.367197	nan	nan	nan	nan	nan	nan
4	nan	8.30762	nan	nan	nan	nan	nan	nan	nan	0.368711	nan	0.333479	0.361011	nan	nan	nan	nan	nan	nan	nan	nan
5	0.371287	nan	nan	nan	nan	nan	nan	0.296443	nan	nan	0.505301	nan	nan	nan	nan	0.320856	nan	nan	nan	nan	nan
6	nan	nan	nan	nan	nan	0.369004	nan	nan	nan	nan	nan	nan	nan	nan	nan	nan	nan	nan	nan	nan	nan
7	0.366748	nan	0.316124	nan	nan	nan	0.351694	2.10081	nan	nan	nan	nan	nan	nan	nan	nan	nan	nan	nan	nan	nan
8	nan	nan	nan	nan	0.36452	nan	nan	nan	0.440529	nan	0.346298	nan	nan	nan	0.440529	nan	nan	nan	nan	nan	nan
9	nan	nan	nan	nan	nan	nan	nan	nan	nan	nan	nan	nan	0.337458	nan	nan	nan	2.21272	nan	nan	nan	nan
10	nan	nan	nan	nan	nan	0.300903	nan	0.335768	0.309278	nan	nan	nan	nan	nan	nan	nan	nan	0.371747	nan	nan	nan
11	0.327869	nan	nan	nan	nan	nan	nan	nan	nan	nan	0.307062	nan	nan	nan	nan	nan	nan	nan	nan	nan	nan
12	nan	nan	nan	nan	0.414938	nan	nan	0.27959	nan	nan	nan	nan	nan	nan	nan	nan	nan	nan	0.303337	nan	nan
13	nan	nan	nan	nan	0.360577	nan	nan	nan	0.349577	nan	nan	nan	nan	0.3003	nan	nan	nan	nan	nan	nan	nan
14	0.3517	nan	nan	nan	nan	nan	nan	nan	nan	nan	nan	nan	nan	nan	nan	nan	nan	nan	nan	nan	nan
15	nan	nan	nan	nan	nan	nan	0.353774	nan	0.323953	nan	nan	nan	nan	nan	nan	nan	nan	nan	nan	nan	nan
16	nan	nan	nan	0.599756	nan	nan	nan	nan	nan	nan	nan	nan	nan	0.878049	nan	nan	nan	nan	nan	nan	nan
17	nan	nan	nan	nan	nan	nan	0.34642	nan	nan	0.31185	nan	nan	nan	nan	nan	nan	nan	0.34642	nan	nan	0.289472
18	nan	nan	nan	nan	nan	nan	nan	nan	nan	nan	0.369004	nan	nan	0.308642	nan	nan	nan	nan	0.287908	nan	nan
19	nan	nan	nan	nan	nan	nan	nan	nan	nan	nan	nan	nan	nan	nan	nan	nan	nan	nan	nan	nan	nan
20	nan	nan	nan	nan	nan	nan	nan	0.263389	nan	nan	nan	nan	nan	0.334448	nan	nan	nan	nan	nan	nan	nan
21	0.26741	nan	nan	nan	nan	nan	nan	nan	nan	nan	nan	nan	nan	nan	nan	nan	nan	0.331126	nan	0.28222	nan
22	nan	nan	nan	nan	nan	0.284484	nan	nan	nan	nan	nan	nan	nan	0.25729	nan	0.339751	nan	nan	nan	nan	nan
23	0.337079	nan	nan	nan	nan	nan	nan	nan	nan	nan	nan	nan	nan	nan	nan	nan	nan	nan	12.4719	nan	nan
24	0.325733	nan	0.295348	nan	nan	nan	nan	nan	nan	nan	nan	nan	nan	nan	nan	nan	0.274177	nan	nan	nan	nan
25	nan	nan	nan	nan	nan	nan	0.252101	nan	nan	nan	nan	nan	nan	nan	nan	nan	nan	nan	nan	nan	nan
26	nan	nan	nan	nan	nan	0.261658	nan	nan	nan	nan	nan	nan	nan	nan	nan	nan	nan	nan	nan	nan	nan
27	nan	nan	nan	nan	nan	nan	nan	nan	nan	nan	nan	nan	nan	nan	nan	nan	nan	nan	0.330761	nan	nan
28	nan	nan	nan	nan	nan	nan	nan	nan	nan	nan	nan	nan	nan	nan	nan	nan	nan	0.247525	nan	nan	nan
29	nan	nan	nan	nan	nan	nan	nan	nan	nan	nan	nan	0.266904	nan	0.629068	nan	nan	nan	nan	nan	nan	nan
30	nan	nan	0.275989	nan	nan	nan	nan	nan	nan	nan	nan	nan	nan	nan	nan	nan	nan	nan	nan	nan	0.26455
31	nan	nan	nan	nan	nan	nan	nan	0.321199	nan	nan	nan	nan	nan	0.310881	nan	nan	nan	nan	nan	nan	nan
32	0.260417	nan	nan	nan	nan	nan	nan	nan	nan	nan	nan	nan	nan	0.27027	nan	nan	nan	0.251256	0.27027	nan	nan
33	nan	nan	nan	nan	nan	nan	nan	nan	nan	nan	0.307062	nan	nan	nan	nan	nan	nan	nan	nan	nan	nan
34	nan	nan	nan	nan	nan	nan	nan	nan	nan	nan	nan	nan	nan	nan	0.472813	nan	nan	nan	nan	nan	nan
35	0.254948	nan	nan	nan	nan	nan	nan	nan	nan	nan	nan	nan	0.280112	nan	1.21419	nan	0.270222	nan	nan	nan	nan
36	nan	nan	nan	nan	nan	0.262009	nan	nan	0.262009	nan	nan	nan	nan	nan	nan	nan	nan	nan	nan	nan	nan
37	nan	nan	0.302419	nan	nan	nan	nan	nan	0.302419	nan	nan	nan	nan	nan	nan	nan	nan	nan	nan	nan	nan
38	nan	nan	nan	nan	nan	nan	nan	nan	nan	nan	nan	nan	nan	nan	nan	0.298805	nan	1.79283	nan	nan	nan
39	nan	nan	nan	nan	nan	0.255537	nan	nan	nan	nan	nan	nan	nan	nan	nan	nan	nan	nan	0.88383	nan	nan
40	0.273034	nan	nan	nan	0.252525	nan	nan	nan	nan	nan	nan	nan	nan	0.800712	nan	nan	nan	nan	nan	nan	nan
41	0.258642	nan	nan	nan	nan	nan	nan	nan	0.246103	nan	nan	0.250209	nan	nan	nan	nan	nan	nan	nan	nan	nan
42	nan	nan	nan	nan	nan	nan	nan	nan	nan	nan	nan	nan	nan	0.233281	nan	nan	nan	nan	nan	nan	nan
43	nan	nan	0.241352	nan	nan	nan	nan	nan	nan	nan	nan	nan	nan	nan	nan	nan	nan	nan	nan	nan	nan
44	nan	nan	nan	nan	nan	nan	nan	nan	nan	nan	nan	nan	0.2457	nan	nan	nan	nan	nan	nan	nan	nan
45	nan	nan	nan	nan	nan	nan	nan	nan	nan	nan	nan	nan	nan	nan	nan	nan	nan	nan	nan	nan	nan
46	nan	nan	nan	nan	nan	nan	nan	nan	nan	nan	nan	0.218818	0.226757	nan	0.27907	nan	nan	nan	nan	nan	nan
47	nan	nan	nan	nan	nan	nan	nan	nan	nan	nan	0.21645	nan	nan	nan	nan	nan	nan	nan	nan	nan	nan
48	nan	nan	0.223714	nan	nan	0.215518	nan	nan	nan	nan	0.235849	nan	nan	nan	nan	nan	nan	nan	nan	nan	nan
49	0.222717	nan	nan	nan	nan	nan	nan	nan	nan	nan	nan	0.244235	nan	nan	0.245902	nan	0.23166	0.258874	nan	nan	nan
50	nan	nan	nan	nan	nan	nan	nan	nan	nan	nan	nan	1.14302	nan	1.75376	nan	nan	nan	nan	nan	nan	nan
51	nan	nan	nan	nan	nan	nan	nan	nan	nan	nan	nan	0.228833	nan	nan	nan	nan	nan	nan	nan	nan	0.211119
52	nan	nan	nan	nan	0.243896	nan	nan	2.12202	0.214231	nan	nan	nan	nan	nan	nan	nan	nan	nan	nan	nan	nan
53	nan	nan	nan	nan	nan	0.262927	nan	nan	nan	nan	nan	nan	0.262927	nan	nan	nan	nan	nan	nan	nan	nan
54	nan	nan	nan	nan	nan	nan	nan	nan	nan	nan	nan	nan	nan	nan	0.211589	0.216138	nan	nan	nan	nan	nan
55	0.257511	nan	nan	nan	nan	nan	0.214746	0.206186	nan	nan	nan	nan	nan	nan	nan	nan	nan	nan	nan	nan	0.257511
56	nan	nan	nan	nan	nan	nan	nan	nan	nan	nan	nan	nan	nan	0.205058	nan	nan	nan	nan	nan	nan	nan
57	nan	nan	0.21978	nan	nan	nan	nan	nan	nan	nan	nan	nan	nan	nan	nan	nan	nan	nan	nan	nan	nan
58	nan	nan	nan	nan	nan	nan	nan	nan	nan	nan	nan	nan	nan	nan	nan	nan	nan	nan	nan	nan	nan
59	nan	nan	nan	0.250209	nan	nan	nan	nan	nan	nan	nan	nan	nan	nan	nan	nan	nan	nan	nan	nan	nan
60	0.2	nan	nan	nan	nan	nan	nan	nan	nan	nan	nan	0.2	nan	nan	nan	nan	nan	nan	nan	nan	nan
61	0.199867	nan	nan	nan	nan	0.206612	nan	nan	nan	nan	nan	0.206612	nan	nan	nan	nan	nan	nan	0.246103	nan	nan
62	nan	nan	nan	nan	nan	nan	0.396563	0.231481	nan	nan	nan	nan	nan	nan	nan	nan	nan	nan	nan	nan	nan
63	nan	nan	nan	nan	0.211715	nan	0.197109	nan	nan	nan	nan	nan	nan	nan	nan	nan	0.437381	nan	nan	nan	nan
64	nan	nan	nan	nan	nan	nan	nan	nan	0.20284	nan	nan	nan	nan	0.196335	nan	nan	nan	nan	nan	nan	nan
65	0.201478	nan	nan	nan	nan	0.238284	nan	nan	nan	nan	nan	0.205903	nan	0.194805	nan	nan	nan	nan	nan	nan	nan
66	0.214309	nan	nan	nan	nan	nan	nan	0.207039	nan	nan	nan	nan	nan	nan	nan	nan	nan	0.204638	nan	nan	nan
67	0.235479	nan	nan	nan	nan	nan	nan	nan	nan	nan	0.193424	nan	nan	nan	nan	nan	nan	nan	nan	nan	nan
68	nan	nan	nan	nan	nan	nan	nan	nan	nan	nan	nan	0.196294	nan	nan	nan	nan	nan	0.202703	nan	nan	nan
69	nan	nan	nan	nan	nan	nan	nan	nan	nan	nan	nan	nan	nan	nan	nan	nan	0.200185	nan	nan	nan	nan
70	0.215391	nan	nan	nan	0.217224	nan	0.233645	nan	nan	nan	nan	nan	nan	nan	nan	nan	nan	nan	nan	0.276358	nan
71	nan	nan	nan	1.7836	nan	0.576949	nan	nan	nan	0.21337	nan	nan	nan	0.263011	nan	nan	nan	nan	nan	nan	nan
72	nan	nan	nan	0.19305	nan	nan	nan	nan	nan	nan	nan	nan	nan	nan	nan	nan	nan	nan	nan	nan	nan
73	nan	nan	nan	nan	0.22338	nan	nan	nan	nan	nan	nan	nan	nan	nan	nan	nan	nan	nan	nan	nan	nan
74	nan	nan	nan	nan	nan	nan	nan	nan	nan	nan	nan	nan	nan	nan	nan	0.555556	nan	nan	nan	nan	nan
75	nan	nan	nan	nan	nan	0.182815	nan	nan	nan	nan	nan	nan	nan	nan	nan	0.365631	nan	nan	nan	nan	nan
76	nan	nan	nan	0.237906	nan	nan	nan	nan	nan	nan	nan	nan	nan	nan	nan	nan	nan	nan	nan	nan	nan
77	nan	nan	nan	nan	nan	nan	nan	nan	nan	nan	0.239044	nan	nan	0.219619	nan	nan	nan	nan	nan	nan	nan
78	0.193299	nan	nan	nan	nan	nan	nan	nan	nan	nan	nan	nan	nan	nan	nan	nan	nan	nan	nan	nan	nan
79	0.343671	nan	nan	nan	nan	nan	nan	nan	nan	nan	nan	nan	nan	nan	nan	nan	nan	nan	nan	nan	nan
80	nan	nan	nan	nan	nan	nan	nan	nan	nan	nan	nan	nan	nan	nan	nan	nan	nan	nan	nan	nan	nan
81	nan	0.189873	nan	nan	nan	0.200464	nan	nan	nan	0.189036	nan	nan	nan	nan	nan	nan	nan	nan	nan	nan	nan
82	nan	nan	nan	nan	nan	nan	0.185874	nan	nan	nan	nan	nan	nan	nan	nan	nan	nan	nan	nan	nan	nan
83	nan	nan	nan	nan	0.177725	nan	nan	nan	nan	nan	nan	nan	nan	nan	nan	nan	nan	nan	nan	nan	nan
84	nan	nan	nan	nan	nan	nan	0.999269	nan	nan	nan	nan	nan	nan	0.634697	nan	nan	nan	nan	nan	nan	nan
85	nan	nan	nan	nan	nan	nan	nan	nan	nan	nan	nan	0.197816	nan	0.556713	nan	nan	nan	nan	nan	nan	nan
86	nan	0.176678	0.351834	0.18315	nan	nan	nan	nan	nan	nan	nan	nan	nan	nan	nan	nan	nan	nan	0.226083	nan	nan
87	nan	nan	0.225762	nan	nan	0.243506	nan	nan	nan	nan	nan	nan	nan	nan	nan	nan	nan	nan	nan	nan	nan
88	nan	nan	nan	nan	nan	nan	nan	nan	nan	nan	nan	nan	nan	nan	nan	nan	nan	nan	nan	nan	nan
89	0.17929	nan	nan	nan	nan	nan	nan	nan	0.184729	0.180471	0.245499	nan	nan	nan	nan	nan	nan	nan	nan	nan	nan
90	nan	nan	nan	nan	nan	nan	nan	0.176056	nan	0.195781	0.185071	nan	nan	nan	nan	nan	nan	nan	nan	nan	nan
91	nan	nan	nan	nan	nan	nan	nan	nan	nan	nan	0.197146	nan	nan	nan	nan	nan	nan	nan	nan	nan	nan
92	nan	nan	nan	nan	nan	nan	0.184275	nan	nan	nan	nan	0.176564	nan	nan	nan	nan	nan	nan	nan	nan	nan
93	nan	nan	nan	nan	nan	0.188998	nan	nan	nan	nan	nan	nan	nan	nan	nan	nan	nan	0.195316	nan	nan	nan
94	0.176367	nan	nan	nan	nan	0.195146	nan	nan	nan	nan	nan	nan	nan	nan	nan	nan	nan	nan	nan	nan	nan
95	nan	nan	nan	nan	nan	nan	nan	nan	nan	nan	nan	nan	nan	nan	nan	nan	nan	nan	nan	nan	nan
96	nan	nan	nan	nan	nan	nan	nan	nan	nan	nan	nan	nan	nan	nan	0.17094	nan	nan	nan	nan	nan	nan
97	0.170843	nan	nan	nan	nan	nan	nan	nan	0.204499	nan	nan	nan	nan	nan	nan	0.189701	nan	nan	nan	nan	nan
98	nan	nan	nan	nan	nan	0.179533	nan	0.180456	nan	nan	0.183376	nan	nan	nan	nan	nan	nan	nan	nan	nan	nan
99	nan	nan	nan	nan	nan	0.179533	nan	nan	nan	nan	nan	nan	nan	nan	nan	0.170746	nan	nan	nan	nan	nan
100	nan	nan	nan	nan	nan	nan	nan	nan	nan	nan	nan	nan	nan	nan	nan	nan	nan	0.206602	nan	nan	nan
101	nan	nan	0.184243	nan	nan	nan	nan	nan	nan	nan	0.180941	nan	nan	nan	nan	0.185414	nan	nan	nan	nan	0.204221
102	nan	nan	nan	nan	nan	nan	nan	nan	nan	nan	nan	nan	nan	nan	nan	nan	nan	nan	nan	nan	nan
103	0.202293	nan	nan	nan	nan	nan	nan	0.190753	nan	nan	nan	nan	nan	nan	nan	nan	nan	nan	nan	nan	nan
104	0.170455	nan	nan	nan	nan	nan	nan	0.814148	nan	nan	0.318411	nan	nan	nan	nan	0.202156	nan	nan	nan	nan	nan
105	nan	nan	nan	nan	nan	nan	nan	nan	nan	0.183557	nan	nan	nan	nan	nan	0.171038	nan	nan	nan	nan	nan
106	nan	nan	nan	nan	nan	nan	nan	nan	0.184388	nan	nan	nan	nan	nan	nan	nan	nan	0.179533	nan	0.185343	0.182149
107	nan	nan	nan	0.280762	nan	nan	nan	nan	nan	0.202429	nan	nan	nan	nan	0.203528	nan	nan	nan	0.178998	nan	nan
108	nan	nan	nan	nan	0.181159	nan	nan	nan	nan	nan	0.192939	nan	nan	nan	nan	nan	nan	nan	0.183038	nan	nan
109	0.187307	0.183711	nan	nan	nan	nan	nan	nan	nan	nan	nan	nan	nan	nan	nan	nan	nan	nan	nan	nan	0.330826
110	nan	nan	nan	nan	nan	nan	nan	nan	nan	nan	nan	nan	0.236308	nan	nan	nan	nan	nan	nan	nan	nan
111	nan	nan	nan	nan	nan	0.201613	nan	nan	nan	nan	nan	nan	nan	nan	nan	0.201884	0.201613	nan	nan	nan	nan
112	0.201072	nan	nan	nan	nan	nan	nan	nan	nan	nan	nan	nan	nan	nan	nan	nan	nan	nan	nan	0.192392	nan
113	nan	nan	nan	nan	0.177647	0.201478	nan	0.183374	nan	0.299401	0.182671	nan	0.184162	nan	nan	nan	nan	nan	0.17192	nan	nan
114	nan	nan	0.177914	nan	nan	nan	0.192308	nan	nan	nan	nan	nan	nan	nan	nan	0.304878	nan	nan	nan	nan	nan
115	nan	nan	nan	nan	nan	nan	nan	0.184275	nan	nan	nan	nan	nan	nan	nan	nan	nan	nan	nan	nan	nan
116	nan	nan	nan	nan	nan	nan	nan	nan	nan	nan	0.18861	nan	0.179034	nan	nan	nan	nan	nan	nan	nan	nan
117	nan	nan	nan	nan	nan	nan	0.184957	nan	nan	nan	nan	nan	nan	nan	nan	nan	nan	nan	nan	nan	nan
118	nan	nan	nan	nan	nan	nan	nan	0.204082	nan	nan	nan	nan	nan	nan	nan	nan	nan	nan	nan	nan	nan
119	0.178927	nan	nan	nan	nan	nan	nan	nan	nan	nan	nan	nan	nan	nan	nan	nan	nan	nan	nan	nan	nan
120	nan	nan	nan	nan	0.183672	nan	nan	0.18622	nan	nan	0.185185	nan	nan	nan	nan	nan	nan	nan	nan	nan	nan
121	nan	nan	nan	nan	0.43533	0.180945	nan	nan	nan	nan	nan	nan	nan	nan	nan	0.187149	nan	nan	nan	nan	nan
122	0.178678	0.199071	nan	nan	nan	nan	nan	nan	nan	nan	nan	0.237459	nan	nan	nan	nan	nan	0.202566	nan	nan	nan
123	nan	nan	nan	nan	nan	nan	nan	nan	nan	nan	nan	0.25081	nan	nan	nan	nan	nan	nan	nan	nan	nan
124	nan	nan	nan	nan	nan	nan	nan	nan	nan	nan	nan	0.202703	nan	nan	nan	nan	nan	nan	nan	nan	nan
125	nan	nan	nan	nan	nan	0.182815	nan	nan	nan	nan	nan	nan	nan	nan	nan	nan	nan	0.173511	nan	nan	nan
126	nan	nan	nan	nan	nan	nan	nan	nan	nan	nan	nan	0.180288	nan	nan	nan	nan	nan	nan	nan	nan	nan
127	0.20284	nan	nan	nan	nan	nan	nan	nan	nan	nan	nan	nan	nan	0.185874	nan	nan	nan	nan	nan	nan	nan
128	nan	nan	nan	nan	nan	nan	nan	nan	nan	nan	nan	nan	nan	nan	nan	nan	0.180723	nan	nan	nan	nan
129	nan	nan	nan	0.202703	nan	nan	nan	nan	0.185414	nan	nan	nan	nan	nan	0.202703	nan	nan	nan	nan	nan	nan
130	nan	nan	nan	nan	nan	nan	nan	nan	nan	nan	0.178891	nan	0.179964	nan	0.20202	0.189123	nan	0.182704	nan	nan	nan
131	nan	nan	nan	nan	nan	nan	nan	nan	nan	nan	nan	nan	nan	nan	nan	nan	nan	nan	nan	nan	nan
132	nan	nan	nan	nan	nan	nan	0.181818	0.172911	0.185414	nan	nan	nan	nan	0.258314	nan	0.189036	nan	0.180973	nan	nan	nan
133	nan	nan	nan	0.1853	nan	nan	nan	nan	nan	nan	0.186508	nan	0.184637	nan	nan	nan	nan	0.188214	nan	nan	nan
134	0.184843	nan	nan	nan	nan	nan	0.200669	nan	0.190114	0.631467	0.455683	nan	0.17783	0.184843	nan	nan	nan	nan	nan	nan	0.17783
135	nan	nan	nan	nan	0.188124	nan	nan	0.1978	nan	nan	0.26444	nan	nan	nan	nan	0.452638	nan	nan	nan	nan	nan
136	0.185414	nan	nan	nan	nan	nan	0.190597	0.174961	nan	nan	nan	nan	nan	nan	nan	0.185414	nan	nan	nan	nan	nan
137	nan	nan	nan	nan	nan	nan	nan	nan	nan	nan	nan	nan	nan	nan	nan	nan	nan	nan	nan	nan	nan
138	nan	nan	nan	nan	nan	nan	nan	0.174721	nan	nan	0.2	nan	0.194175	nan	nan	nan	nan	nan	nan	nan	nan
139	nan	nan	0.195287	nan	nan	nan	nan	nan	nan	nan	nan	0.194874	nan	nan	nan	0.19084	nan	nan	nan	nan	nan
140	nan	nan	nan	nan	nan	0.185529	nan	nan	nan	nan	nan	nan	0.199071	nan	nan	nan	nan	nan	nan	nan	nan
141	nan	nan	nan	nan	0.191083	nan	nan	nan	nan	nan	nan	nan	nan	nan	0.176263	nan	nan	nan	nan	nan	nan
142	nan	nan	nan	nan	nan	0.185759	nan	nan	nan	nan	nan	nan	0.193424	nan	nan	nan	nan	nan	nan	nan	nan
143	nan	nan	nan	nan	nan	nan	0.188726	nan	nan	nan	nan	nan	nan	0.185759	0.775194	nan	nan	nan	nan	0.176263	nan
144	nan	nan	nan	nan	0.192965	nan	nan	nan	nan	nan	nan	0.185529	nan	nan	nan	nan	nan	nan	nan	nan	nan
145	nan	nan	nan	nan	nan	nan	nan	nan	nan	nan	nan	0.192926	nan	nan	0.334558	nan	nan	nan	nan	nan	nan
146	nan	nan	nan	nan	nan	0.199734	nan	nan	nan	nan	nan	nan	nan	0.176367	nan	nan	nan	0.182937	nan	nan	nan
147	nan	nan	nan	nan	nan	nan	nan	nan	nan	nan	nan	nan	nan	0.193798	nan	nan	nan	0.370142	nan	nan	nan
148	nan	nan	nan	nan	nan	nan	0.185185	nan	nan	nan	nan	0.176263	0.187266	nan	nan	nan	nan	nan	0.193798	nan	nan
149	0.176056	nan	nan	nan	nan	nan	nan	nan	0.190424	nan	nan	nan	nan	0.176056	nan	nan	0.515464	nan	nan	nan	nan
150	nan	nan	nan	nan	nan	nan	nan	nan	nan	nan	0.202293	nan	nan	nan	0.447056	nan	nan	0.194301	nan	nan	nan
151	0.193299	nan	nan	nan	nan	nan	nan	0.193299	nan	nan	nan	nan	nan	nan	nan	nan	nan	nan	nan	nan	nan
152	0.380929	nan	nan	nan	0.19146	nan	nan	nan	nan	nan	nan	0.183192	nan	nan	nan	nan	nan	nan	nan	nan	0.447833
153	nan	nan	nan	0.186916	nan	0.186104	nan	nan	nan	nan	nan	nan	nan	nan	nan	nan	nan	nan	nan	nan	nan
154	0.186975	nan	nan	nan	nan	nan	0.17741	2.80463	nan	nan	0.373367	nan	nan	nan	nan	0.17741	nan	nan	nan	nan	nan
155	nan	4.32503	nan	nan	nan	0.462327	nan	nan	nan	nan	nan	nan	nan	nan	nan	2.29872	nan	0.934579	nan	nan	nan
156	0.196721	nan	nan	nan	0.172513	nan	0.187149	nan	nan	nan	nan	nan	nan	nan	nan	nan	nan	nan	nan	nan	nan
157	nan	nan	nan	nan	nan	nan	0.184598	nan	nan	nan	nan	nan	nan	0.17783	2.46914	0.19698	nan	nan	nan	nan	nan
158	nan	nan	nan	nan	nan	nan	nan	nan	nan	nan	0.172513	nan	0.172513	nan	nan	nan	nan	nan	nan	nan	nan
159	0.179948	nan	nan	nan	nan	nan	nan	nan	nan	nan	nan	nan	nan	nan	nan	nan	nan	nan	nan	nan	nan
160	nan	nan	nan	nan	nan	nan	nan	nan	nan	nan	nan	nan	0.196335	nan	nan	0.189337	nan	nan	nan	nan	nan
161	nan	nan	nan	nan	nan	0.196592	nan	nan	nan	nan	0.186962	nan	nan	0.44952	nan	nan	nan	nan	nan	nan	nan
162	0.291478	nan	nan	nan	nan	nan	nan	0.395257	nan	0.377834	nan	nan	nan	nan	nan	nan	nan	nan	nan	nan	nan
163	nan	nan	nan	nan	nan	nan	0.396563	nan	nan	nan	nan	nan	nan	nan	nan	nan	nan	nan	nan	0.190528	nan
164	0.177936	nan	nan	nan	nan	nan	nan	nan	0.177936	nan	nan	nan	nan	0.185706	nan	nan	0.407609	nan	nan	nan	nan
165	nan	nan	nan	nan	nan	nan	nan	nan	nan	nan	0.219617	nan	0.197109	nan	nan	nan	nan	nan	nan	nan	nan
166	nan	nan	nan	nan	0.178253	nan	nan	nan	nan	nan	nan	nan	nan	nan	nan	nan	nan	nan	nan	nan	nan
167	nan	nan	nan	nan	nan	nan	nan	nan	nan	nan	0.187495	nan	nan	nan	nan	nan	nan	nan	nan	nan	nan
168	nan	nan	nan	nan	nan	0.335698	nan	nan	nan	nan	nan	0.203666	0.187617	nan	0.375235	nan	nan	nan	nan	nan	nan
169	nan	nan	nan	nan	nan	nan	nan	nan	nan	nan	nan	0.242674	nan	nan	nan	nan	nan	nan	nan	nan	nan
170	nan	nan	nan	nan	nan	nan	nan	nan	nan	nan	0.17094	nan	nan	nan	nan	nan	nan	nan	nan	nan	nan
171	0.244212	nan	0.178998	nan	nan	nan	nan	0.195822	nan	nan	0.17094	nan	nan	nan	nan	nan	nan	nan	nan	nan	nan
172	nan	nan	nan	nan	nan	nan	nan	nan	nan	nan	0.178571	nan	0.188324	nan	0.196464	nan	nan	nan	nan	nan	nan
173	nan	nan	0.414357	0.201613	0.427461	nan	0.189274	nan	nan	nan	nan	nan	nan	nan	nan	0.171821	nan	nan	nan	nan	nan
174	nan	nan	nan	nan	nan	0.198555	nan	nan	nan	0.192802	nan	nan	nan	nan	nan	nan	nan	nan	nan	nan	0.198544
175	nan	nan	0.355063	nan	nan	nan	nan	0.382166	nan	nan	0.191083	nan	nan	0.199071	nan	0.377677	nan	0.181269	nan	0.280804	nan
176	0.191816	nan	nan	nan	nan	2.50962	0.514318	nan	nan	nan	nan	nan	nan	nan	nan	0.801603	nan	nan	nan	nan	nan
177	nan	0.182815	nan	nan	2.67478	nan	nan	nan	nan	nan	0.406071	nan	nan	nan	nan	nan	nan	nan	0.182815	nan	nan
178	nan	nan	nan	nan	nan	0.251997	nan	nan	nan	nan	nan	nan	nan	0.199398	nan	nan	nan	nan	nan	nan	nan
179	nan	nan	nan	nan	nan	nan	nan	nan	nan	nan	nan	nan	0.207756	nan	nan	nan	nan	nan	nan	nan	nan
180	nan	nan	nan	nan	nan	nan	nan	nan	nan	nan	nan	nan	0.212766	nan	nan	nan	nan	nan	nan	nan	nan
181	nan	nan	nan	nan	nan	nan	nan	nan	nan	nan	nan	nan	nan	nan	nan	0.1868	nan	nan	0.195695	nan	nan
182	nan	nan	nan	0.210822	nan	nan	nan	nan	nan	nan	0.205339	nan	nan	nan	nan	nan	nan	nan	nan	nan	0.18797
183	nan	nan	nan	nan	nan	nan	nan	nan	nan	nan	nan	nan	nan	nan	nan	nan	nan	nan	nan	nan	nan
184	nan	nan	nan	nan	nan	0.305454	nan	nan	nan	nan	nan	nan	nan	nan	nan	nan	nan	nan	nan	nan	nan
185	nan	nan	nan	nan	nan	nan	nan	0.217234	nan	nan	nan	nan	nan	0.214133	nan	nan	nan	nan	nan	nan	nan
186	nan	nan	nan	0.215672	nan	nan	nan	nan	nan	nan	nan	nan	nan	nan	nan	nan	nan	nan	nan	nan	nan
187	0.209497	nan	nan	nan	nan	nan	nan	nan	nan	nan	nan	nan	nan	0.217234	nan	0.217234	nan	nan	nan	nan	nan
188	nan	nan	nan	nan	nan	nan	nan	nan	nan	nan	0.188088	nan	0.376176	nan	0.218818	nan	nan	0.192678	nan	nan	nan
189	nan	nan	nan	0.202436	nan	nan	nan	nan	nan	nan	0.189394	nan	0.221737	nan	0.308292	1.65062	nan	nan	nan	nan	nan
190	nan	nan	nan	nan	0.427591	nan	nan	nan	nan	nan	nan	nan	0.204918	nan	nan	nan	nan	nan	nan	nan	nan
191	nan	0.41958	nan	nan	nan	nan	nan	nan	nan	nan	nan	nan	nan	nan	nan	0.209723	nan	nan	nan	nan	nan
192	nan	nan	nan	nan	nan	nan	nan	nan	nan	nan	nan	0.226244	nan	0.425737	nan	0.191939	nan	nan	nan	nan	nan
193	nan	nan	nan	nan	nan	nan	nan	nan	nan	nan	nan	0.214592	nan	nan	0.210379	nan	nan	0.325506	nan	nan	nan
194	nan	nan	nan	nan	0.207756	nan	nan	nan	nan	nan	0.279389	nan	nan	nan	nan	nan	nan	nan	0.199203	nan	nan
195	nan	0.216744	nan	nan	nan	nan	nan	nan	nan	nan	nan	nan	nan	nan	nan	0.224719	nan	nan	nan	nan	nan
196	nan	nan	nan	nan	nan	nan	nan	nan	nan	nan	nan	nan	nan	nan	nan	nan	nan	nan	nan	nan	nan
197	0.218182	nan	10.0936	0.861254	nan	nan	nan	nan	nan	nan	nan	nan	nan	nan	nan	nan	nan	nan	nan	nan	nan
198	nan	0.218978	nan	0.208813	nan	0.218438	nan	nan	nan	0.312245	nan	0.218818	nan	nan	nan	nan	nan	nan	nan	nan	0.444656
199	nan	nan	nan	nan	nan	0.219941	nan	nan	nan	nan	nan	nan	nan	nan	nan	0.217494	nan	nan	nan	nan	nan
200	nan	nan	nan	nan	nan	nan	nan	nan	nan	nan	nan	nan	nan	nan	nan	nan	0.219619	nan	nan	0.206897	nan
201	nan	nan	nan	nan	nan	nan	nan	0.46875	nan	nan	0.250847	nan	0.207756	0.220426	nan	nan	nan	nan	nan	nan	nan
202	nan	nan	nan	nan	nan	nan	nan	nan	nan	nan	nan	nan	nan	0.209351	nan	nan	nan	nan	nan	0.236407	nan
203	nan	nan	nan	0.230946	0.2331	nan	nan	nan	nan	nan	nan	nan	nan	nan	nan	nan	nan	nan	nan	nan	nan
204	0.212014	nan	nan	0.225734	nan	nan	nan	nan	nan	nan	nan	nan	nan	nan	nan	0.226503	nan	nan	78.4091	nan	nan
205	nan	nan	nan	nan	nan	nan	nan	nan	nan	nan	0.225317	nan	nan	nan	nan	nan	nan	nan	nan	nan	nan
206	nan	nan	nan	nan	nan	nan	nan	nan	nan	nan	nan	nan	nan	nan	nan	nan	nan	nan	nan	nan	nan
207	nan	nan	nan	nan	nan	nan	nan	nan	nan	nan	nan	nan	nan	nan	0.215363	nan	nan	nan	nan	nan	nan
208	nan	nan	nan	nan	nan	nan	nan	0.23753	nan	nan	nan	nan	nan	nan	nan	nan	nan	0.23753	nan	nan	nan
209	0.301419	nan	nan	nan	nan	nan	nan	1.68675	nan	nan	0.240964	nan	nan	nan	nan	nan	nan	nan	nan	nan	nan
210	nan	nan	nan	nan	nan	nan	nan	nan	nan	nan	nan	nan	nan	nan	nan	nan	nan	nan	nan	nan	nan
211	nan	nan	nan	nan	nan	nan	nan	nan	nan	nan	nan	nan	nan	nan	0.243902	nan	nan	nan	nan	nan	nan
212	0.233645	nan	nan	nan	0.441176	nan	nan	nan	nan	nan	nan	nan	nan	nan	nan	nan	nan	nan	nan	nan	nan
213	nan	nan	nan	nan	nan	nan	nan	nan	nan	nan	nan	nan	nan	nan	nan	nan	nan	nan	nan	nan	nan
214	nan	nan	nan	nan	nan	nan	0.229709	nan	nan	nan	nan	nan	nan	nan	nan	nan	nan	nan	nan	nan	nan
215	nan	nan	nan	0.376884	nan	nan	nan	0.376884	nan	nan	0.249377	0.249377	nan	nan	0.22338	nan	nan	nan	nan	nan	nan
216	nan	nan	nan	nan	nan	0.250209	nan	nan	nan	nan	nan	nan	nan	nan	nan	nan	nan	nan	nan	nan	1.58777
217	nan	nan	nan	nan	nan	nan	nan	nan	nan	nan	nan	nan	nan	nan	nan	0.317437	nan	nan	nan	nan	nan
218	nan	nan	nan	0.494234	nan	nan	0.252525	nan	nan	nan	nan	nan	nan	0.846078	nan	nan	nan	nan	nan	nan	nan
219	nan	nan	nan	nan	nan	nan	nan	nan	0.242025	nan	nan	nan	nan	nan	nan	nan	nan	nan	0.235294	nan	nan
