# Supplementary material for: Comprehensive CRISPR/Cas9-based mutagenesis identifies single-amino acid substitutions that abrogate SPEN function in X inactivation
Source: Nat Commun. 2026 Apr 6;17:4898. doi: 10.1038/s41467-026-71400-4 (PMC13230580; doi:10.1038/s41467-026-71400-4)
Supplement: Supplementary file 6 — Source Data [file 41467_2026_71400_MOESM6_ESM.zip › SourceDataFig2.xlsx]

## Sheet: Figure2C_BaseChangeRange
Base change numbers - raw counts per sample														Relative number of base changes													Relative nr of base changes - background corrected (plotted values)
Absolute	AtoC	AtoG	AtoT	CtoA	CtoG	CtoT	GtoA	GtoC	GtoT	TtoA	TtoC	TtoG	Nr of reads	Mutation per read	AtoC	AtoG	AtoT	CtoA	CtoG	CtoT	GtoA	GtoC	GtoT	TtoA	TtoC	TtoG	Mutation per read	AtoC	AtoG	AtoT	CtoA	CtoG	CtoT	GtoA	GtoC	GtoT	TtoA	TtoC	TtoG
M1_unselected	1805	4175	1889	1906	1005	1622	2980	864	1885	1599	3105	3341	284096	M1_unselected	0.00635349	0.0146957	0.00664916	0.006709	0.00353754	0.00570934	0.0104894	0.00304123	0.00663508	0.00562838	0.0109294	0.0117601	M1_unselected	-0.000933135	0.000148593	0.000777063	0.000393232	0.000400531	0.00112127	0.00331762	0.000556676	-0.00021831	-0.000703047	-0.000465076	-0.00227551
M2_unselected	1785	3803	1649	1824	885	1794	2426	900	1754	1517	3006	3448	244677	M2_unselected	0.00729533	0.0155429	0.0067395	0.00745473	0.00361701	0.00733212	0.00991511	0.00367832	0.00716863	0.00620001	0.0122856	0.014092	M2_unselected	8.7112e-06	0.000995796	0.000867399	0.00113896	0.000480008	0.00274405	0.00274332	0.00119377	0.000315244	-0.000131416	0.000891105	5.6429e-05
M3_unselected	1931	3999	1672	2059	898	2035	2772	770	1974	1958	2837	3492	275436	M3_unselected	0.0070107	0.0145188	0.00607038	0.00747542	0.00326029	0.00738829	0.010064	0.00279557	0.00716682	0.00710873	0.0103	0.0126781	M3_unselected	-0.000275918	-2.83445e-05	0.000198278	0.00115965	0.00012328	0.00280022	0.00289226	0.000311018	0.000313428	0.000777303	-0.00109445	-0.00135754
M4_unselected	1727	3749	1633	1729	925	1466	2909	748	1767	1503	2735	3041	267040	M4_unselected	0.0064672	0.0140391	0.00611519	0.00647469	0.0034639	0.00548981	0.0108935	0.00280108	0.00661699	0.00562837	0.0102419	0.0113878	M4_unselected	-0.000819425	-0.000508049	0.000243091	0.000158918	0.000326895	0.000901748	0.00372171	0.000316529	-0.000236404	-0.000703056	-0.00115257	-0.00264781
M5_unselected	1832	3634	1681	1828	871	1658	2295	676	1801	1508	2626	3271	252817	M5_unselected	0.00724635	0.014374	0.00664908	0.00723053	0.00344518	0.0065581	0.00907771	0.00267387	0.00712373	0.00596479	0.010387	0.0129382	M5_unselected	-4.02729e-05	-0.00017311	0.00077698	0.000914759	0.000308175	0.00197004	0.00190592	0.000189321	0.000270339	-0.000366638	-0.00100752	-0.00109741
M6_unselected	2100	4828	2468	2023	1110	2543	3309	853	2353	1840	3932	4143	304931	M6_unselected	0.0068868	0.0158331	0.00809363	0.00663429	0.00364017	0.00833959	0.0108516	0.00279735	0.0077165	0.00603415	0.0128947	0.0135867	M6_unselected	-0.000399817	0.00128595	0.00222154	0.00031852	0.000503163	0.00375153	0.00367985	0.000312804	0.000863109	-0.000297274	0.00150024	-0.000448939
M7_unselected	1826	3497	1670	1726	844	1681	2334	698	2100	1593	2966	3199	251496	M7_unselected	0.00726055	0.0139048	0.00664026	0.00686293	0.00335592	0.006684	0.00928047	0.00277539	0.00835003	0.0063341	0.0117934	0.0127199	M7_unselected	-2.60682e-05	-0.00064235	0.000768167	0.000547165	0.000218913	0.00209594	0.00210868	0.000290842	0.00149664	2.67034e-06	0.000398948	-0.00131573
M8_unselected	1803	3705	1620	1671	1059	1406	2388	733	1906	1453	2781	3102	232474	M8_unselected	0.00775571	0.0159373	0.00696852	0.0071879	0.00455535	0.00604799	0.0102721	0.00315304	0.00819877	0.00625016	0.0119626	0.0133434	M8_unselected	0.000469085	0.00139012	0.00109642	0.000872133	0.00141834	0.00145992	0.00310033	0.000668491	0.00134538	-8.12651e-05	0.000568148	-0.000692191
M9_unselected	1773	3457	1580	1569	808	1641	3012	793	1820	1476	2567	3378	239392	M9_unselected	0.00740626	0.0144407	0.00660005	0.0065541	0.00337522	0.00685487	0.0125819	0.00331256	0.00760259	0.00616562	0.010723	0.0141107	M9_unselected	0.000119642	-0.000106394	0.000727956	0.000238336	0.000238212	0.0022668	0.00541009	0.000828009	0.000749203	-0.000165807	-0.000671481	7.51284e-05
M10_unselected	2367	5158	2123	2205	1220	1881	3163	964	2548	2099	3528	4489	307509	M10_unselected	0.00769734	0.0167735	0.00690386	0.00717052	0.00396736	0.00611689	0.0102859	0.00313487	0.00828594	0.00682582	0.0114728	0.0145979	M10_unselected	0.000410715	0.00222635	0.00103177	0.000854754	0.000830358	0.00152883	0.00311409	0.000650318	0.00143255	0.00049439	7.83552e-05	0.000562328
M11_unselected	1940	3698	1759	1754	783	1543	2226	799	1863	1523	3029	3167	250181	M11_unselected	0.00775439	0.0147813	0.00703091	0.00701092	0.00312973	0.00616753	0.00889756	0.00319369	0.00744661	0.00608759	0.0121072	0.0126588	M11_unselected	0.000467765	0.000234155	0.00115881	0.000695157	-7.27111e-06	0.00157947	0.00172577	0.000709138	0.000593218	-0.000243834	0.000712755	-0.00137678
M12_unselected	2054	3937	1771	1850	842	1557	2197	761	1826	1683	2891	3400	266155	M12_unselected	0.00771731	0.0147921	0.00665402	0.00695084	0.00316357	0.00584997	0.00825459	0.00285924	0.00686066	0.00632338	0.0108621	0.0127745	M12_unselected	0.000430687	0.000244989	0.00078192	0.000635069	2.65649e-05	0.00126191	0.0010828	0.000374686	7.27322e-06	-8.04343e-06	-0.000532388	-0.00126111
Absolute	AtoC	AtoG	AtoT	CtoA	CtoG	CtoT	GtoA	GtoC	GtoT	TtoA	TtoC	TtoG	Nr of reads	Mutation per read	AtoC	AtoG	AtoT	CtoA	CtoG	CtoT	GtoA	GtoC	GtoT	TtoA	TtoC	TtoG	Mutation per read	AtoC	AtoG	AtoT	CtoA	CtoG	CtoT	GtoA	GtoC	GtoT	TtoA	TtoC	TtoG
M1_selected	3199	6126	3098	2922	2044	72377	12904	9345	3334	2533	4353	5582	396785	M1_selected	0.0080623	0.0154391	0.00780775	0.00736419	0.0051514	0.182409	0.0325214	0.0235518	0.00840254	0.00638381	0.0109707	0.0140681	M1_selected	0.00077568	0.000891948	0.00193566	0.00104842	0.0020144	0.177821	0.0253496	0.0210672	0.00154914	5.23834e-05	-0.000423803	3.24533e-05
M2_selected	4523	7795	3781	5220	2071	75995	53545	7598	4124	3643	5517	7861	412153	M2_selected	0.0109741	0.0189129	0.00917378	0.0126652	0.00502483	0.184385	0.129915	0.0184349	0.010006	0.00883895	0.0133858	0.019073	M2_selected	0.00368746	0.00436574	0.00330168	0.00634943	0.00188783	0.179797	0.122744	0.0159504	0.0031526	0.00250752	0.00199133	0.0050374
M3_selected	6503	7925	3975	7326	2466	10712	35328	4367	5128	4504	4878	10594	328831	M3_selected	0.0197761	0.0241005	0.0120883	0.0222789	0.00749929	0.032576	0.107435	0.0132804	0.0155946	0.013697	0.0148344	0.0322172	M3_selected	0.0124895	0.00955338	0.00621618	0.0159632	0.00436229	0.0279879	0.100263	0.0107958	0.00874125	0.00736558	0.00343989	0.0181815
M4_selected	3752	6972	3543	3829	1910	16230	7883	1498	3806	3244	5247	5708	450908	M4_selected	0.00832099	0.0154621	0.00785748	0.00849175	0.0042359	0.035994	0.0174825	0.00332219	0.00844075	0.00719437	0.0116365	0.0126589	M4_selected	0.00103437	0.00091499	0.00198538	0.00217599	0.00109889	0.031406	0.0103107	0.000837636	0.00158736	0.000862946	0.00024204	-0.00137672
M5_selected	3440	5654	2917	3058	4678	156303	46526	1905	3206	2503	4074	4891	346200	M5_selected	0.00993645	0.0163316	0.00842577	0.00883304	0.0135124	0.451482	0.134391	0.0055026	0.00926054	0.00722992	0.0117678	0.0141277	M5_selected	0.00264983	0.00178446	0.00255367	0.00251728	0.0103754	0.446894	0.127219	0.00301805	0.00240715	0.000898498	0.000373285	9.2053e-05
M6_selected	5753	9978	5721	5080	3225	83245	185600	17891	5461	4534	7286	8490	569695	M6_selected	0.0100984	0.0175146	0.0100422	0.00891705	0.00566092	0.146122	0.325788	0.0314045	0.00958583	0.00795864	0.0127893	0.0149027	M6_selected	0.00281176	0.00296749	0.00417012	0.00260128	0.00252392	0.141534	0.318617	0.02892	0.00273244	0.00162722	0.00139482	0.000867092
M7_selected	3784	7394	4449	9159	2723	80634	67288	3068	4714	3632	5153	6866	445195	M7_selected	0.00849965	0.0166085	0.00999337	0.020573	0.00611642	0.181121	0.151143	0.00689136	0.0105886	0.00815822	0.0115747	0.0154225	M7_selected	0.00121303	0.00206131	0.00412128	0.0142572	0.00297942	0.176533	0.143971	0.00440681	0.00373523	0.0018268	0.000180224	0.00138684
M8_selected	4395	8148	4034	15626	12036	79775	42153	1943	9914	3511	5810	7451	467729	M8_selected	0.00939647	0.0174203	0.00862465	0.0334082	0.0257328	0.170558	0.0901227	0.00415411	0.021196	0.00750648	0.0124217	0.0159302	M8_selected	0.00210985	0.0028732	0.00275255	0.0270925	0.0225958	0.16597	0.0829509	0.00166957	0.0143426	0.00117506	0.00102724	0.00189455
M9_selected	3102	5877	2432	12887	2389	42135	20260	7133	6529	2342	4162	5153	362613	M9_selected	0.00855457	0.0162074	0.00670687	0.0355393	0.00658829	0.116198	0.0558722	0.0196711	0.0180054	0.00645868	0.0114778	0.0142107	M9_selected	0.00126795	0.00166022	0.000834777	0.0292235	0.00345129	0.11161	0.0487004	0.0171866	0.011152	0.00012725	8.33217e-05	0.000175124
M10_selected	4191	7443	3738	4010	6181	94853	67535	1537	7449	3533	4552	7214	370182	M10_selected	0.0113215	0.0201063	0.0100977	0.0108325	0.0166972	0.256233	0.182437	0.00415201	0.0201225	0.00954395	0.0122967	0.0194877	M10_selected	0.00403484	0.00555918	0.00422564	0.00451674	0.0135602	0.251645	0.175265	0.00166746	0.0132691	0.00321253	0.000902174	0.00545209
M11_selected	5417	7746	3478	9378	1980	73618	83381	1981	3629	6669	6836	7441	400592	M11_selected	0.0135225	0.0193364	0.00868215	0.0234104	0.00494268	0.183773	0.208144	0.00494518	0.00905909	0.0166479	0.0170647	0.018575	M11_selected	0.00623587	0.00478924	0.00281005	0.0170946	0.00180568	0.179185	0.200973	0.00246063	0.0022057	0.0103164	0.00567026	0.00453939
M12_selected	4552	6631	8439	21000	2144	202728	32792	4386	3102	5765	5234	6907	383372	M12_selected	0.0118736	0.0172965	0.0220126	0.0547771	0.00559248	0.528802	0.0855357	0.0114406	0.00809136	0.0150376	0.0136525	0.0180164	M12_selected	0.00458696	0.00274937	0.0161405	0.0484613	0.00245547	0.524214	0.0783639	0.00895604	0.00123797	0.00870619	0.00225806	0.00398082
Absolute	AtoC	AtoG	AtoT	CtoA	CtoG	CtoT	GtoA	GtoC	GtoT	TtoA	TtoC	TtoG	Nr of reads	Mutation per read	AtoC	AtoG	AtoT	CtoA	CtoG	CtoT	GtoA	GtoC	GtoT	TtoA	TtoC	TtoG
WT_unselected	1396	2787	1125	1210	601	879	1374	476	1313	1213	2183	2689	191584	WT_unselected	0.00728662	0.0145471	0.0058721	0.00631577	0.00313701	0.00458807	0.00717179	0.00248455	0.00685339	0.00633143	0.0113945	0.0140356

## Sheet: Figure2DF_MutationFrequency
Mutation frequency per residue (relative to sequencing depth)																													log2 (plotted values)
Unselected	Residue	M1	M2	M3	M4	M5	M6	M7	M8	M9	M10	M11	M12	WT	Selected	Residue	M1	M2	M3	M4	M5	M6	M7	M8	M9	M10	M11	M12	Unselected	Residue	M1	M2	M3	M4	M5	M6	M7	M8	M9	M10	M11	M12	ctrlu	Selected	Residue	M1	M2	M3	M4
	1	0.149477	0.029022	0.248871	0.161186	0.423821	0.163437	0.281984	0.164998	0.194426	0.0275811	0.216489	0.195258	0.251546		1	0.174449	0.268049	0.562952	0.194833	0.140367	0.077288	0.34649	0.196492	0.224074	0.439539	0.317827	0.215292		1	-2.74201	-5.10671	-2.00653	-2.6332	-1.23847	-2.61319	-1.82631	-2.59948	-2.3627	-5.18017	-2.20763	-2.35655	-1.99111		1	-2.51912	-1.89943	-0.828915	-2.35969
	2	0.0938575	0.110484	0.0697837	0.161616	0.329308	0.0290192	0.0782677	0.628843	0.140072	0.140911	0.102693	0.0352361	0.158688		2	0.196021	0.173523	0.0692521	0.17762	0.132372	0.0763323	0.250714	0.122666	0.108515	0.412182	nan	0.141732		2	-3.41338	-3.17809	-3.84097	-2.62936	-1.60249	-5.10685	-3.67544	-0.669228	-2.83576	-2.82714	-3.28359	-4.8268	-2.65573		2	-2.35092	-2.5268	-3.852	-2.49313
	3	3.14654	3.14779	3.51622	2.91319	2.3976	3.52697	3.80242	3.14706	2.6352	3.42028	2.81313	3.43884	3.96248		3	2.88368	2.17329	4.09114	3.47612	3.05149	1.10552	3.07356	2.4	3.35474	1.00134	2.10379	2.05638		3	1.65377	1.65434	1.81403	1.5426	1.26159	1.81843	1.92692	1.65401	1.39792	1.77411	1.49218	1.78192	1.9864		3	1.52791	1.11988	2.0325	1.79748
	4	0.854093	1.46047	1.15756	0.878156	0.681044	0.907059	0.997201	1.13787	1.12323	1.07896	1.66218	1.21852	1.36067		4	1.20173	1.50534	2.3166	1.17989	1.69423	1.02185	7.60581	0.860753	1.27334	0.419687	0.414269	1.63741		4	-0.227536	0.546429	0.211082	-0.187451	-0.55418	-0.140731	-0.004044	0.186339	0.167653	0.109642	0.733078	0.285132	0.444315		4	0.265107	0.590087	1.21201	0.238653
	5	0.119142	0.232955	0.178253	0.249294	0.207612	0.109516	0.289948	0.15674	0.0449236	0.319392	0.0438276	0.134953	0.0496771		5	0.17169	0.234355	0.458505	0.0489956	0.17192	0.0526738	0.111576	0.156114	0.299551	0.0710816	0.0670316	0.0614314		5	-3.06924	-2.10187	-2.488	-2.00408	-2.26804	-3.19079	-1.78613	-2.67356	-4.47638	-1.6466	-4.51202	-2.88947	-4.33128		5	-2.54212	-2.09323	-1.12499	-4.3512
	6	0.28321	0.142563	0.182955	0.305085	0.105876	0.149495	0.597312	0.106914	0.183542	0.234889	0.0892857	0.0922935	0.153087		6	0.174419	0.321917	0.578871	0.260281	0.415924	0.168591	0.166775	0.333685	0.0307377	0.174398	0.0343485	0.252738		6	-1.82006	-2.81033	-2.45044	-1.71272	-3.23955	-2.74183	-0.743443	-3.22548	-2.44581	-2.08995	-3.48543	-3.43763	-2.70757		6	-2.51937	-1.63524	-0.788686	-1.94186
	7	0.820144	0.560462	0.976721	0.82027	0.339751	1.03599	0.639773	0.340587	0.686162	1.00469	0.769601	0.49334	0.598477		7	0.70581	1.0329	1.87634	1.69889	0.966287	0.444157	0.722126	0.824126	1.2489	0.713097	0.325615	0.776328		7	-0.286051	-0.835312	-0.0339809	-0.28583	-1.55745	0.0510159	-0.644369	-1.55391	-0.543378	0.00674834	-0.377818	-1.01935	-0.740633		7	-0.502648	0.0467003	0.907921	0.76459
	8	0.273806	0.159915	0.15382	0.173779	0.180796	0.252809	0.283179	0.118788	0.156277	0.159348	0.0510465	0.154879	0.113293		8	0.225225	0.209268	0.683501	0.0649491	0.137174	0.217155	0.119	0.207156	0.139421	0.219005	0.190259	0.106471		8	-1.86877	-2.64463	-2.70069	-2.52468	-2.46757	-1.98388	-1.82021	-3.07353	-2.67782	-2.64974	-4.29205	-2.69079	-3.14187		8	-2.15056	-2.25658	-0.548985	-3.94455
	9	0.487949	0.414651	0.3002	0.554734	0.291319	0.367998	0.493241	0.28566	0.403429	0.359774	0.439382	0.398605	0.327869		9	0.34436	0.467335	0.788732	0.831202	0.598537	0.42421	0.282406	0.220332	0.171077	1.41015	0.262763	0.450502		9	-1.0352	-1.27003	-1.736	-0.850133	-1.77933	-1.44223	-1.01964	-1.80763	-1.30961	-1.47484	-1.18645	-1.32697	-1.60881		9	-1.53801	-1.09747	-0.342392	-0.266729
	10	0.126796	0.295809	0.615919	0.211193	0.604506	0.234742	0.469484	0.220022	0.528846	0.437885	0.605872	0.476644	0.730562		10	0.570171	0.59322	0.88349	0.787879	0.382734	0.59913	0.26476	0.405525	0.590487	0.244158	0.586869	0.534045		10	-2.97942	-1.75726	-0.699187	-2.24336	-0.726171	-2.09085	-1.09085	-2.18428	-0.91908	-1.19138	-0.722914	-1.06901	-0.452922		10	-0.810533	-0.75336	-0.178715	-0.343954
	11	0.904233	0.869705	0.736988	1.03359	0.690877	0.917899	0.918524	1.08382	0.985299	0.843223	0.732824	1.02151	1.22993		11	1.1267	0.861829	1.51714	1.26177	1.25813	1.64654	0.304594	0.863409	0.835297	0.546635	0.763544	0.958889		11	-0.145233	-0.201402	-0.440288	0.0476664	-0.533499	-0.123593	-0.122611	0.116119	-0.0213669	-0.246014	-0.448461	0.0307085	0.298574		11	0.17211	-0.214526	0.601352	0.335445
	12	0.881982	2.12766	1.27059	1.00299	1.1333	1.17971	1.31372	1.16386	1.53797	1.62162	1.44905	1.38955	0.949367		12	1.49618	2.28094	1.89911	2.97095	1.60806	1.36939	0.662308	1.2608	1.3866	2.46435	0.744325	3.39789		12	-0.181178	1.08927	0.345497	0.0043092	0.180526	0.238431	0.393653	0.218923	0.621026	0.697437	0.535107	0.474622	-0.0749621		12	0.581287	1.18963	0.925323	1.57092
	13	nan	nan	nan	0.0539277	nan	0.0400962	0.107105	0.0560748	0.0488759	0.0964785	nan	nan	nan		13	0.0622859	0.0291177	0.184426	nan	nan	0.0624963	nan	0.0177504	nan	nan	0.115222	nan		13	nan	nan	nan	-4.21283	nan	-4.64039	-3.22291	-4.1565	-4.35473	-3.37365	nan	nan	nan		13	-4.00495	-5.10196	-2.43888	nan
	14	nan	0.103717	nan	nan	nan	0.0817439	nan	nan	0.0498836	0.0981515	0.0483403	nan	0.110294		14	0.0635661	nan	nan	0.0713776	nan	0.0278897	0.0255667	0.0720158	nan	nan	0.157377	nan		14	nan	-3.26928	nan	nan	nan	-3.61275	nan	nan	-4.32529	-3.34885	-4.37063	nan	-3.18057		14	-3.9756	nan	nan	-3.80839
	15	0.0858615	nan	nan	nan	0.0537057	0.0802032	0.0536289	0.0554734	0.0979432	0.0962773	0.0475135	0.0483092	0.217707		15	0.0313545	0.147681	0.0625261	0.0667408	nan	0.0294252	0.0736437	0.035317	nan	nan	0.118875	0.0364343		15	-3.54185	nan	nan	nan	-4.21878	-3.6402	-4.22085	-4.17206	-3.35191	-3.37666	-4.39552	-4.37156	-2.19954		15	-4.99518	-2.75944	-3.9994	-3.90529
	16	0.0416725	0.29703	0.0464684	0.256542	0.103699	0.273224	0.0517777	0.160858	0.188857	0.231339	0.183908	0.23263	0.212352		16	0.212271	0.231616	0.245499	0.31559	0.256137	0.495983	0.047341	0.205573	0.0651395	0.241824	0.197889	0.179899		16	-4.58476	-1.75132	-4.42761	-1.96273	-3.26953	-1.87184	-4.27153	-2.63614	-2.40463	-2.11192	-2.44294	-2.10389	-2.23547		16	-2.23602	-2.1102	-2.02621	-1.66388
	17	0.0403986	0.0967274	nan	nan	0.101112	0.114083	0.100773	nan	nan	0.0448766	0.0901036	nan	nan		17	0.0591891	0.0855026	0.0601685	nan	nan	0.0939653	0.182523	0.0666963	0.0637078	0.0341686	nan	0.0720029		17	-4.62955	-3.36993	nan	nan	-3.30597	-3.13185	-3.31082	nan	nan	-4.47789	-3.47227	nan	nan		17	-4.07852	-3.54789	-4.05485	nan
	18	nan	0.189334	nan	0.143426	0.194837	0.0736016	0.0491642	nan	nan	0.0870954	nan	nan	nan		18	0.0585823	nan	nan	nan	nan	0.0534402	nan	0.0982104	nan	0.0729306	0.0477251	0.0789578		18	nan	-2.40099	nan	-2.80162	-2.35966	-3.76412	-4.34625	nan	nan	-3.52126	nan	nan	nan		18	-4.09339	nan	nan	nan
	19	0.188632	0.22985	0.209585	0.278121	0.285261	0.250866	0.237982	0.195408	0.215641	0.293255	0.211357	0.254633	0.292398		19	0.141616	0.309105	0.691244	0.155979	0.294175	0.430922	0.448796	0.238373	0.390195	0.534823	0.518786	0.426302		19	-2.40636	-2.12124	-2.25439	-1.84621	-1.80964	-1.99501	-2.07108	-2.35544	-2.2133	-1.76977	-2.24225	-1.97351	-1.774		19	-2.81994	-1.69383	-0.532733	-2.68057
	20	0.0734125	0.134953	0.122968	0.453309	0.231303	0.13973	0.32263	0.189723	0.0417769	0.162734	0.163488	0.0412145	0.142586		20	0.275837	0.273349	0.334759	0.247117	0.28626	0.409661	0.156505	0.123654	0.3217	0.313298	0.886056	0.15163		20	-3.76783	-2.88947	-3.02365	-1.14143	-2.11214	-2.83929	-1.63205	-2.39803	-4.58115	-2.61941	-2.61275	-4.60071	-2.8101		20	-1.85811	-1.87119	-1.5788	-2.01673
	21	0.0354359	0.043054	0.157978	0.175824	0.0890869	0.0661084	0.134068	0.957884	0.0808516	0.0786885	0.0787298	0.119348	0.0463679		21	0.079929	0.158367	0.0537442	0.0460264	0.0554734	0.212748	3.63876	0.0297796	nan	0.202726	0.137657	0.184615		21	-4.81865	-4.53771	-2.66221	-2.50779	-3.48864	-3.91902	-2.89896	-0.0620778	-3.62858	-3.6677	-3.66695	-3.06676	-4.43073		21	-3.64514	-2.65866	-4.21775	-4.44139
	22	0.214702	1.18052	0.238799	0.114213	nan	0.0866885	0.194351	nan	0.175582	nan	0.102552	0.104663	0.0406449		22	0.117014	0.0927787	0.187032	0.0379459	0.0473634	0.266132	0.117971	0.107759	0.0495991	0.388214	0.33026	0.195652		22	-2.21959	0.239424	-2.06613	-3.1302	nan	-3.52802	-2.36326	nan	-2.50978	nan	-3.28557	-3.25617	-4.62078		22	-3.09525	-3.43006	-2.41864	-4.71991
	23	nan	0.0329345	0.0611496	0.205479	0.0704391	0.0263412	0.0350959	1.3464	nan	0.0602773	0.123508	0.0316356	nan		23	0.0424869	0.0420109	0.383251	0.0331969	0.252809	0.0329815	0.0309358	0.0872963	0.203881	0.109961	0.0772698	nan		23	nan	-4.92426	-4.03151	-2.28293	-3.82748	-5.24653	-4.83255	0.429111	nan	-4.05224	-3.01733	-4.98231	nan		23	-4.55684	-4.57309	-1.38364	-4.91281
	24	0.297083	0.289234	0.267671	0.133929	0.445765	0.309199	0.308501	0.243084	0.436863	0.175919	0.451354	0.184615	0.431965		24	0.310174	0.367022	0.332318	0.257097	0.206498	0.947816	0.302145	0.243289	0.220994	0.565682	1.46079	0.383632		24	-1.75106	-1.78969	-1.90147	-2.90046	-1.16564	-1.69339	-1.69665	-2.04047	-1.19475	-2.50702	-1.14767	-2.43741	-1.21101		24	-1.68885	-1.44606	-1.58936	-1.95962
	25	0.0267356	0.0320821	0.118192	nan	nan	0.0765176	0.169818	0.103615	nan	0.0291036	0.0596777	0.0305686	0.071048		25	0.0408664	0.0403769	0.0814996	0.157878	nan	0.0212495	0.0149716	0.0603015	0.0873808	0.0808625	nan	nan		25	-5.22509	-4.96209	-3.0808	nan	nan	-3.70806	-2.55794	-3.2707	nan	-5.10266	-4.06666	-5.03181	-3.81506		25	-4.61294	-4.63033	-3.61706	-2.66312
	26	0.233604	0.124417	0.143225	0.194489	0.132832	0.074184	0.0658834	0.0670691	0.181561	0.0852919	0.145617	0.296326	0.104179		26	0.178725	0.0982898	5.93153	0.181232	nan	69.2911	0.0582016	0.117536	0.170321	0.0794281	0.0384566	0.0571483		26	-2.09786	-3.00675	-2.80364	-2.36224	-2.91233	-3.75275	-3.92394	-3.89821	-2.46147	-3.55145	-2.77975	-1.75475	-3.26287		26	-2.48419	-3.34682	2.5684	-2.46409
	27	0.0248016	nan	0.247117	0.062474	0.159659	0.165224	nan	0.161586	0.0292056	0.0272331	0.0278733	0.0567483	0.0996567		27	0.0949307	0.113272	0.0766577	0.170503	0.0769724	0.0395231	0.0831601	0.0676641	0.142373	0.151989	0.0370828	0.0825309		27	-5.33342	nan	-2.01673	-4.0006	-2.64693	-2.5975	nan	-2.62963	-5.09761	-5.19849	-5.16497	-4.13928	-3.32689		27	-3.39698	-3.14214	-3.70543	-2.55213
	28	0.19087	0.142966	0.132275	0.181671	0.0928122	0.160293	0.182315	0.125209	0.0565344	0.262352	0.134662	0.0822068	0.160565		28	0.128495	0.145199	0.406905	0.107701	0.0745434	0.00965344	0.133893	0.130157	0.117524	0.220031	0.618182	0.187869		28	-2.38934	-2.80626	-2.91839	-2.4606	-3.42954	-2.64122	-2.45549	-2.99759	-4.14473	-1.93042	-2.89259	-3.6046	-2.63877		28	-2.96021	-2.78389	-1.29724	-3.2149
	29	0.046886	0.0562799	0.0259695	0.0298063	0.0304661	0.0225649	0.0299521	0.122875	0.027819	nan	0.105942	nan	0.0633914		29	0.0361228	0.0531224	0.0728509	0.0521603	0.0368369	0.00962526	0.0790618	0.0320251	nan	0.0241196	0.0722109	0.0529287		29	-4.4147	-4.15124	-5.26704	-5.06824	-5.03665	-5.46978	-5.0612	-3.02473	-5.16779	nan	-3.23866	nan	-3.97957		29	-4.79095	-4.23454	-3.77891	-4.2609
	30	0.0226193	0.0542643	0.0250564	0.114778	nan	0.0434594	0.0288018	0.0295305	0.107392	nan	0.0255297	nan	0.030389		30	0.0522042	24.4895	0.0703482	2.15934	0.0356083	0.0375634	0.0254485	0.0207154	0.0371932	0.0467399	nan	0.0765567		30	-5.4663	-4.20385	-5.31868	-3.12309	nan	-4.52419	-5.1177	-5.08165	-3.21904	nan	-5.29168	nan	-5.04031		30	-4.25969	4.61409	-3.82934	1.11059
	31	0.0865364	0.0516396	0.191098	0.136129	0.112223	0.205592	0.137149	0.0844278	0.0511378	0.11901	0.193315	0.0491965	0.114745		31	0.148875	0.111435	0.404449	0.139405	0.203643	0.0180881	0.109525	0.0992622	0.0887784	0.156716	0.170261	0.0489556		31	-3.53055	-4.27538	-2.38762	-2.87696	-3.15556	-2.28214	-2.86618	-3.56614	-4.28947	-3.07085	-2.37098	-4.3453	-3.1235		31	-2.74782	-3.16572	-1.30597	-2.84264
	32	0.186942	0.173025	0.113887	0.103797	0.134445	0.176609	0.18434	0.161725	0.246124	0.182205	0.139416	0.234926	0.0275811		32	0.0792058	0.183589	0.67691	0.0881187	0.261723	0.10495	0.163679	0.248021	0.170648	0.259067	0.0991954	0.165615		32	-2.41934	-2.53095	-3.13433	-3.26816	-2.89491	-2.50137	-2.43956	-2.62838	-2.02255	-2.45637	-2.84253	-2.08972	-5.18017		32	-3.65825	-2.44545	-0.562964	-3.50441
	33	0.178312	0.235386	0.325945	0.396858	0.308854	0.283001	0.10136	0.362413	0.425096	0.369565	0.267142	0.271207	0.079646		33	0.272466	0.324659	0.430593	0.434004	0.219872	0.236207	0.292047	0.275238	0.164123	0.372542	0.290823	0.228606		33	-2.48752	-2.0869	-1.6173	-1.3333	-1.695	-1.82112	-3.30244	-1.46429	-1.23414	-1.4361	-1.90432	-1.88253	-3.65025		33	-1.87585	-1.623	-1.2156	-1.20422
	34	0.360691	0.295097	0.312782	0.45292	0.271382	0.854494	0.365112	0.250229	0.387391	0.208174	0.235277	0.282506	0.252845		34	0.289953	0.312249	0.352078	0.15529	0.212465	0.10614	0.335764	0.257161	0.396595	0.337525	0.946571	0.376051		34	-1.47116	-1.76074	-1.67677	-1.14267	-1.88161	-0.226858	-1.45359	-1.99868	-1.36814	-2.26414	-2.08757	-1.82364	-1.98368		34	-1.78611	-1.67923	-1.50603	-2.68697
	35	0.0184911	0.088856	0.0406311	nan	0.120212	0.0891213	0.0475851	0.02443	0.0446861	0.0203059	0.020938	nan	0.024665		35	0.0991455	0.0554554	0.0856653	nan	0.0297383	0.0159859	0.148363	0.0520261	0.0464756	0.116212	0.0934094	0.0216403		35	-5.75702	-3.49239	-4.62127	nan	-3.05635	-3.48809	-4.39335	-5.3552	-4.48403	-5.62195	-5.57773	nan	-5.34139		35	-3.33431	-4.17253	-3.54514	nan
	36	0.0173692	0.0834666	0.0189143	0.0436459	0.0224921	0.0502765	0.0222288	0.0459067	0.0419199	0.0946731	0.0392106	0.0197485	0.0231786		36	0.0799325	0.0261381	0.187953	0.0345304	0.0278836	0.03792	0.0500651	0.0573504	0.043666	0.0548045	0.0593178	nan		36	-5.84733	-3.58266	-5.72438	-4.51801	-5.47444	-4.31397	-5.49143	-4.44515	-4.57622	-3.4009	-4.67261	-5.66211	-5.43107		36	-3.64507	-5.2577	-2.41156	-4.85599
	37	0.0341316	0.0817829	0.0554358	0.129032	0.110327	0.0824901	0.0873362	0.0225921	0.0821018	0.0185242	0.095957	0.0771754	0.0457073		37	0.0522739	0.076818	0.315817	0.117588	0.0819374	0.0372856	0.108503	0.0482651	0.0857102	0.0358316	0.117728	0.0804667		37	-4.87275	-3.61206	-4.17304	-2.9542	-3.18015	-3.59964	-3.51728	-5.46804	-3.60644	-5.75444	-3.38147	-3.69572	-4.45143		37	-4.25776	-3.70241	-1.66284	-3.08819
	38	0.0509828	0.0407277	0.147032	0.0859045	0.131723	0.0164294	0.043535	0.0900225	0.10227	nan	0.133835	0.0768	0.113809		38	0.117091	0.114334	0.338483	0.100044	0.136042	0.0222552	0.147357	0.104017	0.07109	0.231674	0.0587947	0.100214		38	-4.29384	-4.61785	-2.7658	-3.54112	-2.92442	-5.92758	-4.52168	-3.47357	-3.28954	nan	-2.90148	-3.70275	-3.13532		38	-3.0943	-3.12867	-1.56285	-3.32129
	39	0.0679156	0.0407056	nan	nan	0.0438725	0.0329616	0.021777	nan	0.0204625	nan	0.1531	nan	0.0683631		39	0.065028	0.0253915	0.0259224	nan	0.0272134	0.0370663	0.0295247	0.0480423	0.0283916	0.053441	0.0298626	0.100234		39	-3.88011	-4.61863	nan	nan	-4.51054	-4.92307	-5.52105	nan	-5.61088	nan	-2.70745	nan	-3.87064		39	-3.9428	-5.29951	-5.26966	nan
	40	0.0502428	0.0401257	nan	0.0423131	nan	0.0162884	nan	nan	0.0201113	0.108408	0.0188076	0.0190114	0.0449775		40	0.038506	0.0125282	0.0253764	0.0162346	0.0536961	0.0145829	0.0583942	0.015819	0.083967	0.0350693	0.0296912	nan		40	-4.31494	-4.63933	nan	-4.56275	nan	-5.94001	nan	nan	-5.63585	-3.20546	-5.73254	-5.71699	-4.47465		40	-4.69877	-6.31868	-5.30037	-5.94478
	41	0.128617	0.077007	0.156549	0.142017	0.0624523	0.0783576	0.144459	0.107388	0.0963948	0.0696379	0.108867	0.145393	0.0648508		41	0.0740771	0.108634	0.292326	0.0778735	0.0771407	0.0705567	0.121636	0.122349	0.067331	0.0845451	0.144189	0.0569981		41	-2.95884	-3.69887	-2.67531	-2.81587	-4.0011	-3.67378	-2.79127	-3.21909	-3.3749	-3.84398	-3.19937	-2.78197	-3.94673		41	-3.75483	-3.20245	-1.77435	-3.68272
	42	0.0920198	0.201097	0.0497457	0.0772599	0.118569	0.0149061	0.0782677	0.061237	0.128111	0.0331492	0.103812	0.0689101	0.0613622		42	0.0822433	0.0345596	0.161787	0.0590842	0.120977	0.0135811	0.026852	0.0586898	0.128551	0.129157	nan	0.12675		42	-3.44191	-2.31404	-4.32928	-3.69414	-3.0762	-6.06795	-3.67544	-4.02945	-2.96453	-4.91488	-3.26795	-3.85914	-4.0265		42	-3.60396	-4.85477	-2.62783	-4.08108
	43	0.0910747	0.0181269	0.0493773	0.0191424	0.0392824	0.0591658	0.0582524	0.182137	0.054315	0.0985545	0.0344392	0.0512704	0.101537		43	0.034877	0.0798722	0.0686551	0.043611	0.0957625	0.0134928	0.0533254	0.0145064	0.0763812	0.0639761	nan	0.0539568		43	-3.45681	-5.78572	-4.34001	-5.70708	-4.66997	-4.07909	-4.10154	-2.4569	-4.2025	-3.34293	-4.8598	-4.28573	-3.29993		43	-4.84158	-3.64616	-3.86449	-4.51916
	44	0.09113	0.0180985	0.280698	0.0384468	0.0785289	0.0890252	0.0975483	0.0609508	0.145182	0.0328461	0.414174	0.12	0.0611704		44	0.0698216	0.0684073	0.113895	0.0715308	0.0962001	0.135223	0.0625521	0.130649	0.0254799	0.0480744	0.0280138	0.0901876		44	-3.45593	-5.78799	-1.83291	-4.70099	-3.67063	-3.48964	-3.35774	-4.03621	-2.78407	-4.92813	-1.27169	-3.05889	-4.03102		44	-3.84018	-3.86971	-3.13422	-3.80529
	45	0.0438511	0.325752	0.0315823	0.0552317	0.0750047	0.0284522	0.056338	nan	nan	0.0158194	0.0994475	0.0327422	0.0772847		45	0.111894	0.0218802	1.39775	6.98523	0.0922367	0.0131082	0.104245	0.00702774	0.0489317	0.0153649	0.136924	nan		45	-4.51124	-1.61816	-4.98474	-4.17836	-3.73688	-5.13532	-4.14975	nan	nan	-5.98216	-3.32992	-4.93271	-3.69367		45	-3.15979	-5.51423	0.483106	2.80431
	46	0.0565078	0.132751	0.535605	0.107411	0.0546017	0.0830526	0.0364122	0.094399	0.0672948	0.10734	0.0479565	0.127247	0.0938615		46	0.108644	0.0959318	0.306393	0.0912369	0.112124	0.0191213	0.0844737	0.0888545	0.106965	0.134382	0.0533286	0.0338868		46	-4.14541	-2.91321	-0.900759	-3.21878	-4.19491	-3.58983	-4.77943	-3.40508	-3.89336	-3.21974	-4.38213	-2.9743	-3.41332		46	-3.20231	-3.38185	-1.70654	-3.45424
	47	0.0406009	0.0635021	0.0145936	0.0170823	0.0348473	0.0397351	0.0347887	nan	nan	0.0292426	1.68677	nan	nan		47	0.052087	0.0616143	0.0192025	0.0497719	0.0214915	0.024626	0.073274	0.0329056	0.0227912	0.0287618	nan	0.0651042		47	-4.62234	-3.97705	-6.09852	-5.87135	-4.84281	-4.65344	-4.84524	nan	nan	-5.09578	0.754265	nan	nan		47	-4.26293	-4.02059	-5.70257	-4.32853
	48	0.0667557	nan	0.0287535	0.016909	0.017191	0.0392636	0.0171086	0.0178063	0.0477074	0.0864553	0.0302908	0.0452329	nan		48	0.0205627	0.0910931	0.0740604	0.0243764	0.0424508	0.00609137	0.0161273	0.0194826	0.0674663	0.0282805	nan	0.0159261		48	-3.90497	nan	-5.12012	-5.88606	-5.8622	-4.67066	-5.86913	-5.81147	-4.38964	-3.5319	-5.04498	-4.46648	nan		48	-5.60382	-3.45651	-3.75515	-5.35837
	49	0.0532647	nan	0.0285009	nan	0.0170843	0.0261256	0.0169895	0.035344	0.0316573	0.0574108	0.030274	0.060429	0.0706631		49	0.0614062	0.0302176	0.0176981	nan	0.127128	0.0424337	0.0241488	0.0776448	0.0224442	0.0701262	0.0516351	0.0153077		49	-4.23068	nan	-5.13285	nan	-5.87119	-5.25839	-5.87922	-4.82239	-4.98132	-4.12253	-5.04578	-4.04861	-3.8229		49	-4.02547	-5.04847	-5.82026	nan
	50	0.0659689	0.0309278	0.0424408	0.033499	0.0846644	0.0781318	0.0336814	0.0525578	0.0471698	0.0710261	0.0450248	0.0602077	0.0701057		50	0.0406669	0.0499767	12.7435	0.0477023	0.0630694	0.0180545	0.056243	0.0384821	0.0333543	0.0829035	0.02574	24.4169		50	-3.92207	-5.01495	-4.5584	-4.89974	-3.5621	-3.67795	-4.89191	-4.24995	-4.40599	-3.81551	-4.47314	-4.05391	-3.83432		50	-4.62	-4.3226	3.67168	-4.3898
	51	0.0514073	0.0301447	0.0138077	0.0327386	0.016479	0.10211	0.065721	0.0513201	0.030733	nan	0.0146391	0.0295261	0.0688389		51	0.0895285	0.0391313	0.0476417	0.0465423	0.0205564	0.0118124	0.102534	0.0188139	0.0434279	0.0270088	0.025325	0.0146829		51	-4.28188	-5.05195	-6.17838	-4.93286	-5.92323	-3.2918	-3.9275	-4.28433	-5.02407	nan	-6.09402	-5.08187	-3.86063		51	-3.48151	-4.67553	-4.39163	-4.42531
	52	0.0378644	0.0444818	0.0680118	0.0485411	0.0487911	0.0882798	0.0648158	0.0336889	0.030349	0.0547071	0.0721189	0.0583062	0.0509655		52	0.0490661	nan	0.0778654	0.0916135	0.121655	0.0174767	0.0234168	0.0494947	0.117853	0.0133132	0.025	0.0444796		52	-4.72301	-4.49064	-3.87807	-4.36465	-4.35724	-3.50177	-3.94751	-4.89158	-5.04221	-4.19213	-3.79348	-4.10021	-4.29433		52	-4.34913	nan	-3.68287	-3.4483
	53	0.100435	0.0589623	0.0405734	0.0322044	0.0646343	0.050205	0.0483247	0.066968	0.0755972	0.149362	0.114597	0.0580018	0.0676171		53	0.136319	0.0766945	0.138946	0.0227264	0.18172	0.0752271	0.0932546	0.0429958	0.0532576	0.0794456	0.0498422	0.0596184		53	-3.31566	-4.08406	-4.62332	-4.9566	-3.95156	-4.31603	-4.37109	-3.90038	-3.72552	-2.74312	-3.12536	-4.10776	-3.88647		53	-2.87494	-3.70473	-2.8474	-5.45949
	54	0.0123865	nan	0.0932794	0.0635189	0.0318201	0.0866551	0.0318201	0.0330943	0.0446584	0.0134012	0.0424588	0.0572191	0.0498698		54	0.0574804	0.00946701	0.242375	0.0447211	0.0597689	0.040029	0.0613387	0.0787529	0.0525247	0.0653196	0.0247097	0.0148112		54	-6.33509	nan	-3.4223	-3.97667	-4.97392	-3.52857	-4.97392	-4.91727	-4.48493	-6.22149	-4.55779	-4.12736	-4.32569		54	-4.12079	-6.72288	-2.04469	-4.4829
	55	0.0611596	0.0142484	0.0658299	0.0470342	0.07867	0.0121931	0.0472491	0.0327493	0.0734178	0.0264352	0.0559571	0.0141223	0.0492072		55	0.0566447	0.0748316	0.0446916	0.0110128	0.0982254	0.028221	0.075643	0.0598743	0.020744	0.0129238	0.0245459	nan		55	-4.03128	-6.13306	-3.92511	-4.41015	-3.66804	-6.35779	-4.40357	-4.93239	-3.76773	-5.2414	-4.15954	-6.14588	-4.34499		55	-4.14191	-3.74021	-4.48385	-6.50467
	56	0.096595	0.0281188	0.103982	0.0154983	0.0935891	0.820397	0.0622665	0.0648614	0.101828	0.104534	0.0831601	0.139893	0.0649913		56	0.158488	0.0738393	0.117388	0.0652339	0.135799	0.0278655	0.104371	0.0650746	0.0922131	0.166603	0.219227	0.0434867		56	-3.37191	-5.15232	-3.2656	-6.01175	-3.41752	-0.285605	-4.0054	-3.9465	-3.29579	-3.25795	-3.58796	-2.83761	-3.94361		56	-2.65755	-3.75947	-3.09064	-3.93823
	57	1.06894	3.02077	1.02402	0.949461	0.911536	0.935047	1.11929	0.91558	0.874069	1.00021	0.993465	1.10446	0.963781		57	0.911474	0.698497	0.648992	0.60314	0.553199	0.39918	1.27644	0.829156	0.78704	0.948977	1.33417	0.710372		57	0.0961793	1.59492	0.034242	-0.0748194	-0.133628	-0.0968893	0.162586	-0.127242	-0.19418	0.000300593	-0.00945865	0.143338	-0.0532235		57	-0.133727	-0.517674	-0.623727	-0.729434
	58	0.188966	0.179964	0.143272	0.0563169	0.113955	0.0994072	0.156643	0.118139	0.118697	0.142619	0.0632484	0.0505455	0.133051		58	0.0596337	0.143613	0.156318	0.207537	0.122271	0.0519967	0.104761	0.109973	0.150164	0.165648	0.0675524	0.106345		58	-2.4038	-2.47422	-2.80317	-4.15029	-3.13347	-3.33051	-2.67445	-3.08144	-3.07464	-2.80976	-3.98283	-4.30627	-2.90995		58	-4.06773	-2.79974	-2.67745	-2.26856
	59	0.0438036	0.0507571	0.0117763	0.0554939	0.0562482	0.0543419	0.0140357	0.0290192	0.0390896	0.0700853	0.0623778	0.0746733	0.0584653		59	0.0585987	0.00830634	0.101725	0.0583714	0.0686146	0.0460578	0.0205851	0.0648392	0.0369515	0.0928433	0.0670241	0.0130993		59	-4.51281	-4.30025	-6.40798	-4.17153	-4.15205	-4.20179	-6.15475	-5.10685	-4.67707	-3.83474	-4.00282	-3.74326	-4.09628		59	-4.09299	-6.91157	-3.29725	-4.09859
	60	0.0963632	0.111635	0.115451	0.176726	0.110396	0.0746773	0.0551015	0.113636	0.076378	0.0799178	0.048725	0.0974619	0.0287013		60	0.0982157	0.113741	0.159686	0.123301	0.134326	0.0651749	0.114063	0.0633736	0.154223	0.0682568	0.0892127	0.102929		60	-3.37537	-3.16314	-3.11464	-2.50041	-3.17925	-3.74319	-4.18177	-3.1375	-3.7107	-3.64534	-4.35919	-3.35902	-5.12274		60	-3.3479	-3.13618	-2.64669	-3.01975
	61	0.0642513	nan	0.0347021	0.122984	0.013887	0.0535714	0.0553148	0.014298	0.114903	0.0229008	0.0733496	nan	0.0287936		61	0.049128	0.0892471	0.0609409	0.0757983	0.0673401	0.0201032	0.0605245	0.0264485	0.0272546	0.0566786	0.65237	0.012916		61	-3.96013	nan	-4.84883	-3.02345	-6.17013	-4.22239	-4.17619	-6.12805	-3.12151	-5.44846	-3.76907	nan	-5.11811		61	-4.34731	-3.48605	-4.03644	-3.72169
	62	0.0105356	0.024425	0.0113645	0.013468	nan	0.0421082	0.054338	nan	0.0376585	0.0562409	0.0120163	0.0120438	nan		62	0.0240661	0.0159405	0.023785	0.0371149	nan	0.00494226	0.0264889	0.0156055	0.0357122	0.0658135	nan	0.0635028		62	-6.56859	-5.3555	-6.45932	-6.21432	nan	-4.56975	-4.2019	nan	-4.73088	-4.15224	-6.37886	-6.37556	nan		62	-5.37685	-5.97116	-5.39381	-4.75186
	63	0.178972	0.170669	0.0904704	0.134892	0.136575	0.16792	0.190062	0.155061	0.213193	0.235136	0.156162	0.180101	0.184397		63	0.159642	0.151222	0.223538	0.100644	0.18022	0.0985383	0.171984	0.144868	0.151187	0.171588	0.28463	0.189163		63	-2.48219	-2.55072	-3.46641	-2.89012	-2.87224	-2.57415	-2.39545	-2.6891	-2.22977	-2.08843	-2.67888	-2.47312	-2.43911		63	-2.64708	-2.72526	-2.16141	-3.31267
	64	0.0501236	0.0463356	0.0322708	0.128546	0.0779964	0.0100375	0.0388065	0.0134048	0.118784	nan	0.0458015	0.0458733	0.0405077		64	0.0456667	0.0610175	0.133526	0.043285	0.0155304	0.0142088	0.0510096	0.0347573	0.0595255	0.01024	0.141911	0.0241148		64	-4.31837	-4.43173	-4.95363	-2.95965	-3.68045	-6.63846	-4.68756	-6.2211	-3.07359	nan	-4.44846	-4.4462	-4.62566		64	-4.45271	-4.03463	-2.90481	-4.52999
	65	0.0876994	0.0560036	0.0313425	0.0125125	0.050554	0.117551	0.0505519	0.013	0.045847	0.0931902	0.0555042	0.0557227	0.0131406		65	0.0591541	0.0815943	0.0750214	0.0251193	0.060015	0.0462421	0.0436065	0.0338628	0.0495172	0.0501203	0.0194062	0.0117864		65	-3.51129	-4.15834	-4.99574	-6.32048	-4.30603	-3.08864	-4.30609	-6.26535	-4.44703	-3.42368	-4.17126	-4.16559	-6.24982		65	-4.07938	-3.61539	-3.73655	-5.31506
	66	0.0935716	0.226277	0.11066	0.0481522	0.0973828	0.160904	0.14624	0.137638	0.14302	0.159067	0.106353	0.0643317	0.101155		66	0.156454	0.164556	0.16306	0.0726588	0.143809	0.0581803	0.13826	0.0841475	0.230354	0.146671	0.201453	0.160802		66	-3.41779	-2.14384	-3.17579	-4.37626	-3.36019	-2.63573	-2.77359	-2.86105	-2.80572	-2.6523	-3.23307	-3.95833	-3.30536		66	-2.67619	-2.60335	-2.61652	-3.78272
	67	0.113397	0.0543833	0.030426	0.0609707	0.0123381	0.076555	0.135451	0.101206	0.0666938	0.120269	0.03219	0.0649562	0.115114		67	0.0644499	0.0938538	0.122303	0.0162412	0.0875486	0.0315013	0.114956	0.0518127	0.096213	0.118628	0.186058	0.104944		67	-3.14055	-4.20069	-5.03855	-4.03574	-6.34074	-3.70736	-2.88415	-3.30463	-3.9063	-3.05567	-4.95724	-3.94439	-3.11886		67	-3.95568	-3.41344	-3.03146	-5.94419
	68	nan	0.064493	0.0200635	0.0120963	0.0367317	0.0380204	nan	0.0250323	0.0878445	0.118565	0.0425035	0.0429538	0.0381114		68	0.0282912	0.0428735	0.0398963	0.00799851	0.0288739	0.0267368	0.0360519	0.0279999	0.0475637	0.048763	0.0367354	0.0231956		68	nan	-3.95471	-5.63928	-6.36929	-4.76683	-4.71708	nan	-5.32006	-3.5089	-3.07625	-4.55628	-4.54107	-4.71363		68	-5.1435	-4.54377	-4.6476	-6.96605
	69	0.0466621	0.0321532	0.0500083	0.0726422	0.061237	0.0664767	0.0852757	0.0124969	0.0656838	0.049161	0.0319058	0.0751369	0.076126		69	0.0846322	0.0569774	0.14829	0.0636723	0.129094	0.00445507	0.0479856	0.0326376	0.118668	0.0389017	0.0729794	0.058117		69	-4.4216	-4.95889	-4.32169	-3.78305	-4.02945	-3.91101	-3.55172	-6.32229	-3.92832	-4.34634	-4.97004	-3.73434	-3.71547		69	-3.56265	-4.13347	-2.75351	-3.97319
	70	0.147647	0.222497	0.256233	0.323057	0.265562	0.290018	0.227754	0.258493	0.194126	0.232521	0.241259	0.39159	0.17574		70	0.166655	0.133496	0.38776	0.453456	0.113112	0.236936	1.18279	0.105723	0.0390432	0.287365	1.34784	0.137984		70	-2.75978	-2.16814	-1.96447	-1.63014	-1.91288	-1.78579	-2.13445	-1.9518	-2.36494	-2.10457	-2.05135	-1.35259	-2.50849		70	-2.58506	-2.90513	-1.36677	-1.14097
	71	0.12467	0.0605938	0.0560643	0.0908368	nan	0.0447294	0.149031	0.0470256	0.0826959	0.101467	0.0700444	0.0702224	0.0718305		71	0.046961	0.034132	0.155597	0.0737101	0.0405533	0.0424406	0.0964813	0.0671712	0.0610578	0.100127	0.0782432	0.0222181		71	-3.00382	-4.04469	-4.15677	-3.46058	nan	-4.48263	-2.74631	-4.41041	-3.59604	-3.30092	-3.83559	-3.83193	-3.79926		71	-4.41239	-4.87273	-2.68411	-3.76199
	72	0.305205	0.237154	0.193827	0.15979	0.246622	0.262142	0.16266	0.166309	0.352239	0.26118	0.273964	0.272232	0.213908		72	0.319877	0.228903	0.247828	0.130578	0.254842	0.109658	0.297786	0.224406	0.234375	0.255675	0.178147	0.212397		72	-1.71215	-2.0761	-2.36716	-2.64575	-2.01962	-1.93158	-2.62007	-2.58806	-1.50537	-1.93688	-1.86794	-1.87709	-2.22494		72	-1.64441	-2.12719	-2.01259	-2.93701
	73	0.050306	0.0280829	0.0519721	0.0314147	0.0740166	0.0249882	0.0107147	0.196521	0.0192914	0.0427631	0.037237	0.0368641	0.0444329		73	0.0695088	0.0258242	0.05	0.00670196	0.025134	0.0280202	0.0320228	0.0128096	0.0072583	0.00834701	0.0390778	0.073406		73	-4.31312	-5.15417	-4.26612	-4.99242	-3.75601	-5.32261	-6.54427	-2.34725	-5.6959	-4.54749	-4.74712	-4.76164	-4.49223		73	-3.84666	-5.27513	-4.32193	-7.2212
	74	0.0649773	0.0537795	0.0992556	0.0892828	0.0505612	0.103564	0.112855	0.125357	0.0834028	0.098444	0.133873	0.140738	0.0213379		74	0.0853312	0.050072	0.173853	0.0570704	0.0723356	0.0386105	0.0668885	0.0787336	0.126716	0.0876983	0.142062	0.0804047		74	-3.94392	-4.2168	-3.33271	-3.48547	-4.30582	-3.27141	-3.14745	-2.99589	-3.58376	-3.34455	-2.90107	-2.82892	-5.55044		74	-3.55078	-4.31985	-2.52406	-4.13111
	75	0.0159702	0.0702165	0.0242522	nan	0.0595632	0.0312321	0.0100806	0.0307335	0.0272595	0.0160699	0.00874585	0.0603327	0.0210327		75	0.0239531	0.024664	0.0687933	0.0244963	nan	0.0189231	0.0302903	0.0408391	0.0694718	0.0387988	0.011197	0.0196412		75	-5.96847	-3.83205	-5.36574	nan	-4.06943	-5.00083	-6.63227	-5.02404	-5.1971	-5.9595	-6.83719	-4.05092	-5.57122		75	-5.38365	-5.34145	-3.86159	-5.35129
	76	0.0387667	0.0765154	0.070307	0.074555	0.0864803	0.0758553	0.0781784	0.129624	0.0352578	0.0389236	0.093413	0.108602	0.0921093		76	0.0817916	0.102379	0.125252	0.0529911	0.0802446	0.0515312	0.0688457	0.0519363	0.0476029	0.0749813	0.0734035	3.86221		76	-4.68904	-3.70811	-3.83019	-3.74555	-3.53149	-3.72061	-3.67709	-2.94759	-4.82591	-4.68321	-3.42023	-3.20288	-3.44051		76	-3.6119	-3.28801	-2.9971	-4.23811
	77	0.430796	0.479497	0.423996	0.45064	0.371494	0.377219	0.361606	0.427102	0.385747	0.565369	0.403913	0.428433	0.339378		77	0.526145	0.588445	0.899752	0.350837	0.378366	0.212368	0.478299	0.428156	0.494366	0.508339	0.297452	0.35351		77	-1.21492	-1.06041	-1.23788	-1.14995	-1.42859	-1.40653	-1.46751	-1.22735	-1.37427	-0.822735	-1.30788	-1.22286	-1.55904		77	-0.926467	-0.76502	-0.152401	-1.51113
	78	0.104304	0.161939	0.163039	0.0970503	0.13638	0.0945134	0.17703	0.132924	0.118124	0.103341	0.146092	0.118658	0.0881949		78	0.118388	0.165117	0.130602	0.0658653	0.109373	0.0745527	0.223842	0.101005	0.0991561	0.177406	0.0951807	0.100868		78	-3.26114	-2.62648	-2.61671	-3.36512	-2.87429	-3.40334	-2.49794	-2.91133	-3.08163	-3.27451	-2.77505	-3.07511	-3.50316		78	-3.07841	-2.59844	-2.93675	-3.92434
	79	0.0806018	0.135006	0.0795602	0.060103	0.142138	0.0711828	0.100331	0.037108	0.363987	0.0576258	0.127206	0.10049	0.0768418		79	0.110773	0.127371	0.126419	0.0426356	0.0644399	0.0417958	0.126176	0.0764536	0.0913858	0.0760982	2.78395	0.0628216		79	-3.63304	-2.8889	-3.65181	-4.05642	-2.81464	-3.81233	-3.31715	-4.75212	-1.45804	-4.11714	-2.97476	-3.31488	-3.70196		79	-3.17433	-2.97289	-2.98371	-4.5518
	80	0.0655388	0.0314936	0.0930366	0.0848608	0.0615637	1.18694	0.0634997	0.10105	0.0822053	0.0711845	0.0867052	0.0611527	0.0575963		80	0.0605649	0.0514805	0.11092	0.0575896	0.0427594	0.0379725	0.0646442	0.109878	0.0325112	0.0679671	0.0438789	0.0980363		80	-3.93151	-4.9888	-3.42606	-3.55876	-4.02178	0.247251	-3.97711	-3.30685	-3.60462	-3.81229	-3.52774	-4.03144	-4.11788		80	-4.04537	-4.27983	-3.17241	-4.11805
	81	0.0216648	0.0857945	0.0353924	0.0335392	0.0436364	0.0350689	0.10843	1.15753	0.048941	0.056395	0.0704703	0.0227445	0.047882		81	0.0272931	1.10754	0.78324	0.06174	0.0424508	0.0307178	0.0318965	19.5774	0.0776448	0.093633	1.09128	0.229973		81	-5.5285	-3.54297	-4.82042	-4.89801	-4.51833	-4.83367	-3.20516	0.211046	-4.35281	-4.14829	-3.82684	-5.45834	-4.38437		81	-5.19532	0.147352	-0.352475	-4.01765
	82	0.0570518	nan	0.867234	0.107302	0.0172563	0.0555851	0.0627109	0.0720202	0.0322459	0.0836412	0.0697278	0.0748092	0.028518		82	0.0649175	0.0280657	0.08849	0.0656201	0.0840601	0.023568	0.0584708	0.0410254	0.0514988	0.0591509	0.0412677	0.0520126		82	-4.13158	nan	-0.205507	-3.22025	-5.85674	-4.16916	-3.99514	-3.79546	-4.95474	-3.57964	-3.84212	-3.74064	-5.13198		82	-3.94525	-5.15505	-3.49834	-3.92972
	83	0.0844436	0.0606965	0.0757506	0.0648036	0.119261	0.0616438	0.123711	0.106705	0.254365	0.0755373	0.145334	0.382991	0.0845467		83	0.0748797	0.0771095	0.0870809	0.084114	0.103595	0.0464833	0.118972	0.063026	0.0701396	0.142607	0.0637586	0.698943		83	-3.56587	-4.04224	-3.7226	-3.94778	-3.06781	-4.0199	-3.01495	-3.22831	-1.97503	-3.72667	-2.78256	-1.38462	-3.56411		83	-3.73928	-3.69695	-3.5215	-3.57151
	84	0.103109	0.636471	0.120404	0.118054	0.0580865	0.126675	0.112117	0.095453	0.0697638	0.0936017	0.059761	0.121617	0.128803		84	0.146753	0.166446	0.217435	0.0622089	0.0808734	0.0615444	0.111367	0.127145	0.125389	0.056731	0.0529101	0.0414685		84	-3.27775	-0.651833	-3.05404	-3.08248	-4.10565	-2.98079	-3.15692	-3.38907	-3.84138	-3.41732	-4.06465	-3.03959	-2.95676		84	-2.76854	-2.58687	-2.20134	-4.00674
	85	0.0341196	0.073321	0.0595382	0.0467096	0.0493841	0.0595317	0.0853606	0.0429344	0.115293	0.0727609	0.0370014	0.0566639	0.0821543		85	0.0988794	0.0424997	0.0713323	0.0518306	0.0601685	0.0609782	0.0934103	0.0396625	0.0686785	0.0623351	0.0588538	0.0494981		85	-4.87326	-3.76963	-4.07004	-4.42014	-4.33981	-4.0702	-3.55029	-4.54172	-3.11662	-3.78069	-4.75628	-4.14143	-3.60552		85	-3.33819	-4.5564	-3.8093	-4.27005
	86	0.102048	0.0438148	0.0659109	0.116321	0.0820771	0.0527867	0.0679021	0.0855725	0.0690272	0.0657967	0.147254	0.10606	0.0911577		86	0.0829832	0.0794253	0.100514	0.0607855	0.0200622	0.0319105	0.113455	0.086272	0.0749719	0.124054	0.39784	0.115252		86	-3.29268	-4.51244	-3.92334	-3.10381	-3.60688	-4.24368	-3.8804	-3.54671	-3.85669	-3.92584	-2.76362	-3.23705	-3.45549		86	-3.59104	-3.65426	-3.31453	-4.04013
	87	0.129672	0.848139	0.039645	0.0777323	0.057591	0.0528972	0.536398	0.0687581	0.0616032	0.072502	0.0367981	0.0568289	0.0550005		87	0.0884066	0.079742	0.13614	0.0512351	0.0905676	0.0415468	3.54922	0.0648828	0.0628036	0.0434567	0.0715785	0.0577304		87	-2.94706	-0.237627	-4.65672	-3.68534	-4.11801	-4.24066	-0.898623	-3.86233	-4.02085	-3.78584	-4.76423	-4.13723	-4.18441		87	-3.4997	-3.64852	-2.87683	-4.28672
	88	0.0408729	0.0801185	0.0525049	0.115845	0.0818219	0.0724304	0.296996	0.136896	0.030729	0.0655566	1.17483	0.077766	0.0274499		88	0.129744	0.0423377	0.105522	0.055224	0.0601524	0.0349299	0.0796757	0.0933852	0.0690709	0.0864482	0.0280807	0.0328713		88	-4.61271	-3.64172	-4.2514	-3.10973	-3.61137	-3.78726	-1.75148	-2.86884	-5.02425	-3.93112	0.232451	-3.68472	-5.18706		88	-2.94626	-4.56191	-3.24438	-4.17856
	89	0.0201853	0.0360776	0.148944	0.0608334	0.089004	0.0519976	0.0335993	0.126796	0.0454626	0.0129333	0.0652757	0.0418673	0.027192		89	0.128449	0.0679218	0.0520131	0.0452694	0.0495066	0.037563	0.0872516	0.0567617	0.0497389	0.0912464	0.0408404	0.0725904		89	-5.63055	-4.79275	-2.74715	-4.03899	-3.48999	-4.26541	-4.89542	-2.97942	-4.45918	-6.27277	-3.93731	-4.57803	-5.20068		89	-2.96073	-3.87998	-4.26498	-4.46532
	90	0.0333697	0.0717497	0.0449708	0.0602894	0.144691	0.0645453	0.0835352	0.0756896	0.0375723	0.0769823	0.0937117	0.103701	0.0720613		90	0.0663954	0.124393	0.0801251	0.10296	0.127772	0.0745095	0.094749	0.109186	0.0989528	0.12062	0.0199265	0.0391747		90	-4.90532	-3.80088	-4.47487	-4.05195	-2.78896	-3.95354	-3.58147	-3.72376	-4.73419	-3.69933	-3.41563	-3.2695	-3.79463		90	-3.91277	-3.00702	-3.6416	-3.27984
	91	0.0456313	0.0701131	0.11278	0.0733174	0.0705403	0.0504838	0.0408998	0.0904085	0.0441393	0.0626737	0.0422159	0.0472728	0.0615132		91	0.0549158	0.0507666	0.0892061	0.0565644	0.0480538	0.0334032	0.0441891	0.0587321	0.0364203	0.0587705	1.81864	10.3065		91	-4.45383	-3.83417	-3.14842	-3.7697	-3.82541	-4.30804	-4.61176	-3.4674	-4.50179	-3.996	-4.56607	-4.40285	-4.02296		91	-4.18664	-4.29998	-3.48671	-4.14396
	92	0.0382816	0.047931	0.0243902	0.0570315	0.0685801	0.0246093	0.0159766	0.0239968	0.0430704	0.0487954	0.0480318	0.0329316	nan		92	0.0293016	0.0347245	0.0271258	0.0168845	0.0375669	0.00891866	0.0548031	0.0271355	0.0238777	0.0343086	0.0363006	0.0446916		92	-4.70721	-4.3829	-5.35755	-4.1321	-3.86607	-5.34465	-5.9679	-5.38101	-4.53716	-4.35711	-4.37987	-4.92438	nan		92	-5.09287	-4.8479	-5.20419	-5.88815
	93	0.0313028	0.0403488	0.0298323	0.0418196	0.0897756	0.0422408	0.0628766	0.0785464	0.0493201	0.0775348	0.0607028	0.0644981	0.0759387		93	0.0431986	0.0340633	0.0318229	0.0330551	0.0276983	0.0408632	0.0191912	0.0633608	0.0647224	0.0280049	0.0350611	0.0368695		93	-4.99756	-4.63133	-5.06698	-4.57968	-3.47753	-4.56522	-3.99133	-3.67031	-4.34168	-3.68901	-4.04209	-3.9546	-3.71902		93	-4.53287	-4.87564	-4.97379	-4.91898
	94	0.0627904	0.0134713	0.0178795	0.0139405	0.0375	0.0241687	0.0788644	nan	0.0141429	0.0239068	0.0337557	0.0516185	0.00845761		94	0.00961677	0.0389465	0.0158643	0.0206135	0.00923333	0.0233189	0.0191715	0.010027	0.0531695	0.0447761	0.00579341	0.0221708		94	-3.99331	-6.21396	-5.80555	-6.16457	-4.73697	-5.37072	-3.66448	nan	-6.14377	-5.38644	-4.88873	-4.27597	-6.88553		94	-6.70023	-4.68236	-5.97807	-5.60027
	95	0.0313493	0.053837	0.0951117	0.0764048	0.0674023	0.0664412	0.0315657	0.109893	0.0566251	0.0656481	0.0943142	0.0580283	0.101348		95	0.0431986	0.087516	0.0895994	0.0450801	0.0553131	0.0347981	0.0687574	0.0634935	0.0472962	0.0614239	0.068574	0.0589579		95	-4.99542	-4.21526	-3.39423	-3.71019	-3.89106	-3.91178	-4.9855	-3.18583	-4.14241	-3.9291	-3.40638	-4.1071	-3.3026		95	-4.53287	-3.51431	-3.48037	-4.47136
	96	0.074394	0.0598033	0.0528293	0.0342849	0.059211	0.0716746	0.0312818	0.0621681	0.062987	0.0649798	0.0799733	0.0636186	0.0501281		96	0.076083	0.0240709	0.0519958	0.0647441	0.0730861	0.0143918	0.0832136	0.0464371	0.0586832	0.0441412	0.0335177	0.0218771		96	-3.74867	-4.06363	-4.24252	-4.86628	-4.07799	-3.80239	-4.99853	-4.00768	-3.9888	-3.94386	-3.64434	-3.97441	-4.31824		96	-3.71628	-5.37657	-4.26546	-3.94911
	97	0.0978434	0.0327697	0.0520311	0.0405899	0.0437882	0.0471115	0.0231523	0.0384093	0.076093	0.0116503	0.0197243	0.0564617	0.0990562		97	0.056331	0.0854796	0.0665643	0.0438643	0.0450897	0.0341106	0.0634684	0.0328267	0.0290057	0.0706483	0.0327469	0.0359643		97	-3.35338	-4.93149	-4.26448	-4.62274	-4.51332	-4.40778	-5.4327	-4.7024	-3.71609	-6.42349	-5.66388	-4.14658	-3.33561		97	-4.14993	-3.54828	-3.90911	-4.51081
	98	0.0600036	0.0642563	0.0622736	0.0795932	0.0858574	0.0752184	0.0755953	0.0754337	0.0747316	0.0912825	0.148291	0.0983808	0.0972658		98	0.0508052	0.0884695	0.12541	0.0625896	0.0353721	0.0615408	0.120999	0.0809018	0.0913972	0.101202	0.0634104	0.0916633		98	-4.05881	-3.96002	-4.00524	-3.65121	-3.54191	-3.73277	-3.72556	-3.72865	-3.74214	-3.45352	-2.75349	-3.34548	-3.36192		98	-4.29888	-3.49868	-2.99528	-3.99793
	99	0.0299928	0.41697	0.0395413	0.0397272	0.0500715	0.0231094	0.0151336	0.0226586	0.0136033	0.0569357	0.0322151	0.0245826	0.0486473		99	0.0323525	0.0279182	0.034965	0.0389626	0.0265745	0.0251177	0.0219678	0.0226322	0.0172012	0.0159402	nan	0.0140795		99	-5.05924	-1.26199	-4.6605	-4.65373	-4.31987	-5.43538	-6.04611	-5.4638	-6.1999	-4.13452	-4.95612	-5.34622	-4.3615		99	-4.94998	-5.16265	-4.83794	-4.68177
	100	0.0417744	0.0382686	0.0504117	0.0394089	0.00711761	0.017216	0.0225728	0.0375375	0.0405908	0.0508772	0.0384074	0.036701	0.048282		100	0.0367997	0.0323979	0.0692064	0.0192785	0.0440943	0.0166293	0.0508783	0.0193092	0.0571646	0.0421919	0.0153413	0.0558802		100	-4.58124	-4.7077	-4.3101	-4.66534	-7.13439	-5.86011	-5.46927	-4.73552	-4.6227	-4.29684	-4.70247	-4.76804	-4.37237		100	-4.76416	-4.94796	-3.85295	-5.69687
	101	0.0418986	0.0767918	0.0392003	0.138112	0.0498919	0.0689444	0.0602954	0.0526329	0.0475102	0.0452122	0.0512601	0.0735189	0.0966806		101	0.0920726	0.0696088	0.0591881	0.0307894	0.0707881	0.0221758	0.0400068	0.048332	0.0516489	0.0580516	0.0608088	0.0139671		101	-4.57695	-3.7029	-4.67299	-2.85608	-4.32505	-3.85842	-4.05181	-4.24789	-4.39562	-4.46714	-4.28602	-3.76574	-3.37063		101	-3.44109	-3.84459	-4.07855	-5.02142
	102	0.029436	0.0691418	0.0382988	0.0578233	0.0278927	0.0507185	0.0591351	0.051429	0.0532446	0.044269	0.0564948	0.0961173	0.0551442		102	0.0769776	0.0820719	0.0771345	0.0565952	14.4131	0.0273271	1.23663	0.0667465	0.0225891	0.0670437	0.0342315	0.0685291		102	-5.08627	-3.8543	-4.70656	-4.11221	-5.16397	-4.30134	-4.07984	-4.28127	-4.23122	-4.49756	-4.14574	-3.37906	-4.18065		102	-3.69942	-3.60697	-3.69648	-4.14318
	103	0.0467217	0.0684974	0.0324412	0.0508023	0.0552334	0.0726257	0.0293327	0.101868	0.0792585	0.0875593	0.0249087	0.0654554	0.0935964		103	0.0539576	0.0588022	0.0476531	0.0558666	0.0947976	0.0270939	0.0849227	0.041022	0.0504796	0.0509658	0.0524559	0.0609853		103	-4.41976	-3.86781	-4.94603	-4.29896	-4.17832	-3.78338	-5.09135	-3.29523	-3.65729	-3.5136	-5.32721	-3.93334	-3.4174		103	-4.21203	-4.08798	-4.39129	-4.16187
	104	0.023112	0.0430831	0.0374338	0.0438661	0.0477533	0.0221476	0.0217481	0.0432412	0.0588941	0.0432666	0.0369633	0.0117818	0.0308729		104	0.0401064	0.0492751	0.0706403	0.0441593	0.0511015	0.029531	0.161002	0.0500777	0.0388802	0.0201234	0.0327266	0.00670256		104	-5.43521	-4.53673	-4.73951	-4.51075	-4.38826	-5.49671	-5.52297	-4.53145	-4.08573	-4.5306	-4.75776	-6.4073	-5.01751		104	-4.64003	-4.343	-3.82336	-4.50114
	105	0.0927393	0.0677841	0.0642513	0.125177	0.0889173	0.0499713	0.0944081	0.0505719	0.0657016	0.146204	0.0925126	0.0766359	0.131514		105	0.111665	0.0807597	0.0613304	0.058882	0.119454	0.0429988	0.0386055	0.0911845	0.100652	0.0602339	0.0830348	0.0873323		105	-3.43068	-3.88291	-3.96013	-2.99795	-3.49139	-4.32276	-3.40495	-4.30552	-3.92793	-2.77394	-3.43421	-3.70584	-2.92671		105	-3.16275	-3.63022	-4.02725	-4.08603
	106	0.0175877	0.0498815	0.0432643	0.0378501	0.0138172	0.0336285	0.0293988	0.0729058	0.0066479	0.0382883	0.00623701	0.0416551	0.0469471		106	0.0541663	0.0725558	0.0946014	0.02594	0.0259583	0.03763	0.0247373	0.0318026	0.0623595	0.0454415	0.05065	0.040701		106	-5.82929	-4.32535	-4.53068	-4.72356	-6.17739	-4.89417	-5.0881	-3.77782	-7.23288	-4.70695	-7.32493	-4.58536	-4.41282		106	-4.20646	-3.78477	-3.40199	-5.26868
	107	0.0174371	0.0185782	0.0428197	0.0249677	0.0274066	0.0166636	0.0291886	0.0144411	0.0329048	0.0162349	0.012362	0.0235872	0.00775174		107	0.0402961	0.0718595	0.0796365	0.0146576	0.0257843	44.3452	4.28076	0.0505918	0.0507166	0.0199814	0.00905018	0.0268553		107	-5.84169	-5.75025	-4.54558	-5.32379	-5.18933	-5.90716	-5.09845	-6.11367	-4.92556	-5.94475	-6.33795	-5.40585	-7.01126		107	-4.63322	-3.79868	-3.65043	-6.09221
	108	0.0340361	0.0181448	0.0208877	0.0424766	0.0534129	0.0433315	0.0142318	0.0352121	0.0643142	0.0421956	0.0422085	0.0287555	0.0378053		108	0.0351031	0.0482943	0.0730716	0.0357249	0.0167574	0.0286779	0.0445719	0.0403284	0.104955	0.0339597	0.0218204	0.0981975		108	-4.87679	-5.7843	-5.5812	-4.55719	-4.22667	-4.52844	-6.13473	-4.82779	-3.95872	-4.56676	-4.56632	-5.12002	-4.72527		108	-4.83226	-4.372	-3.77455	-4.80693
	109	0.0335464	0.0476891	0.0411022	0.0298211	0.0591599	0.0373852	0.028038	0.0416455	0.0696879	0.0622353	0.0593718	0.0679104	0.0149146		109	0.0649594	0.0649566	0.0719511	0.0562114	0.0164926	0.0335651	0.0473528	0.0398618	0.0873919	0.0477228	0.0511945	0.0708778		109	-4.8977	-4.3902	-4.60464	-5.06752	-4.07924	-4.74139	-5.15647	-4.5857	-3.84295	-4.00612	-4.07408	-3.88022	-6.06713		109	-3.94432	-3.94438	-3.79684	-4.15299
	110	0.084336	0.0419162	0.0618833	0.0478231	0.0263846	0.0429807	0.0352336	0.0278804	0.0381825	0.0779707	0.142945	0.0679771	0.0374373		110	0.0217505	0.0521142	0.0898029	0.0210691	0.00828363	0.0284429	0.0203583	0.0369602	0.0659993	0.0334422	0.0423944	0.0129294		110	-3.56771	-4.57635	-4.01431	-4.38615	-5.24416	-4.54017	-4.8269	-5.16461	-4.71094	-3.68092	-2.80647	-3.87881	-4.73938		110	-5.52281	-4.26218	-3.47709	-5.56872
	111	0.0663069	0.0352685	0.0403979	0.0874143	0.0193761	0.0736145	0.103417	0.0410135	0.0624077	0.0712058	0.0408759	0.0221656	0.0661019		111	0.0683878	0.0896759	0.0484141	0.0583471	0.0651148	0.0406088	0.0565605	0.0364487	0.0704989	0.0280466	0.0123262	0.0316944		111	-3.9147	-4.82547	-4.62958	-3.51599	-5.68958	-3.76387	-3.27345	-4.60776	-4.00213	-3.81186	-4.61261	-5.49554	-3.91916		111	-3.87012	-3.47914	-4.36843	-4.0992
	112	0.0379713	0.0519831	0.0197674	0.0284468	0.0696555	0.0515526	0.0270215	0.053581	0.0735805	0.0598146	0.0171752	0.0325692	0.0432869		112	0.050368	0.0504096	0.051862	0.0369984	0.0399499	0.0349342	0.0653908	0.0329262	0.0427145	0.0504587	0.035953	0.0623299		112	-4.71895	-4.26581	-5.66073	-5.13559	-3.84362	-4.27781	-5.20975	-4.22213	-3.76453	-4.06336	-5.86353	-4.94035	-4.52993		112	-4.31135	-4.31016	-4.26918	-4.75639
	113	0.0267175	0.0284652	0.0389149	0.0503215	0.0436491	0.0456977	0.0665543	0.0593707	0.0362684	0.0638821	0.0619683	0.0481575	0.0498268		113	0.0455311	0.082778	0.0553199	0.0562479	0.039397	0.0466941	0.0450687	0.0295572	0.0580516	0.0543158	0.019534	0.0491703		113	-5.22607	-5.13466	-4.68353	-4.31268	-4.51791	-4.45174	-3.90933	-4.07411	-4.78514	-3.96845	-4.01232	-4.37609	-4.32693		113	-4.45701	-3.59461	-4.17606	-4.15206
	114	0.100616	0.0788747	0.0479532	0.0880443	0.036986	0.100252	0.065853	0.0653865	0.0478784	0.0630731	0.072257	0.0263922	0.0351997		114	0.06558	0.045069	0.147267	0.048946	0.0233542	0.0655955	0.0732026	0.061577	0.115227	0.0805525	0.0532927	0.0912094		114	-3.31307	-3.66429	-4.38223	-3.50563	-4.75688	-3.31829	-3.92461	-3.93486	-4.38448	-3.98683	-3.79072	-5.24375	-4.82829		114	-3.9306	-4.47172	-2.76349	-4.35266
	115	0.11035	0.0781584	0.0521261	0.059877	0.116243	0.468174	0.0392054	0.0778631	0.0652522	0.0432152	0.0495331	0.0104521	0.0629679		115	0.0570924	0.101942	0.116727	0.0741282	0.0231744	0.038502	0.0503985	0.0525011	0.067878	0.0972677	0.0111792	0.0722964		115	-3.17984	-3.67745	-4.26185	-4.06185	-3.10478	-1.09488	-4.6728	-3.68292	-3.93783	-4.53232	-4.33546	-6.58007	-3.98924		115	-4.13056	-3.29417	-3.09879	-3.75383
	116	0.0621891	0.121435	0.102963	0.0321739	0.0663703	0.0736196	0.0839161	0.0897091	0.0644305	0.127831	0.075889	0.0668954	0.0483036		116	0.0726666	0.201129	0.123159	0.0794862	0.0456008	0.0690219	0.080742	0.115614	0.0774967	0.108891	0.0327833	0.0653465		116	-4.0072	-3.04174	-3.27981	-4.95797	-3.91332	-3.76377	-3.57491	-3.4786	-3.95611	-2.96769	-3.71997	-3.90195	-4.37172		116	-3.78256	-2.31381	-3.0214	-3.65315
	117	0.124378	0.159709	0.121469	0.154711	0.144831	0.122289	0.141939	0.140357	0.146239	0.151072	0.162188	0.128374	0.137925		117	0.201822	0.192996	0.216872	0.11717	0.167059	0.068954	0.192175	0.127289	0.175889	0.164993	0.0539814	0.183787		117	-3.0072	-2.64648	-3.04134	-2.69236	-2.78755	-3.03163	-2.81666	-2.83283	-2.7736	-2.7267	-2.62426	-2.96157	-2.85805		117	-2.30885	-2.37336	-2.20508	-3.09332
	118	0.11839	0.114604	0.101946	0.116244	0.149572	0.140704	0.127907	0.0886263	0.104469	0.154299	0.182172	0.183284	1.02683		118	0.120302	0.143649	0.190448	0.122269	0.188333	0.0875187	0.147764	0.109532	0.16975	0.107413	0.0673114	0.218173		118	-3.07838	-3.12527	-3.29412	-3.10477	-2.74109	-2.82927	-2.96683	-3.49612	-3.25885	-2.6962	-2.45663	-2.44785	0.0382038		118	-3.05527	-2.79938	-2.39253	-3.03187
	119	0.0309709	0.0438292	0.0509952	0.0423348	0.0180043	0.0340307	0.0321743	0.0253888	0.0349841	0.0421579	0.0483611	0.0153411	0.034421		119	0.0161085	0.0239706	0.0567537	0.0344795	0.00758476	0.0118511	0.024649	0.0259773	0.0154972	0.0343343	0.0316152	0.0474562		119	-5.01294	-4.51196	-4.2935	-4.56201	-5.79551	-4.87702	-4.95795	-5.29967	-4.83716	-4.56805	-4.37001	-6.02646	-4.86057		119	-5.95604	-5.38259	-4.13914	-4.85812
	120	0.0255693	0.0325928	0.0826813	0.0419221	0.107071	0.881276	0.044758	0.0503398	0.0521205	0.0417066	0.0532359	0.0657861	0.0683153		120	0.0400165	0.0554499	0.0521558	0.0465501	0.0453081	0.0423261	0.0549708	0.0429705	0.061685	0.0848836	0.0378801	0.053064		120	-5.28944	-4.9393	-3.59629	-4.57614	-3.22337	-0.182333	-4.48171	-4.31216	-4.262	-4.58358	-4.23146	-3.92607	-3.87165		120	-4.64326	-4.17267	-4.26103	-4.42507
	121	0.0202075	0.0160528	0.0406982	0.0568593	0.0586797	0.0332948	0.0441808	0.0496114	0.0572137	0.0274114	0.052521	0.0599331	0.087822		121	0.0396149	0.0548747	0.0356803	0.0245241	0.0448464	0.0464418	0.0452625	0.0311524	0.0254155	0.0669391	0.0236343	0.0467454		121	-5.62897	-5.96103	-4.61889	-4.13646	-4.09099	-4.90856	-4.50044	-4.33319	-4.1275	-5.18908	-4.25096	-4.0605	-3.50927		121	-4.65781	-4.18771	-4.80873	-5.34966
	122	0.0954294	0.0585719	0.0449418	0.077105	0.029188	0.146526	0.0627392	0.0555441	0.0512266	0.0772248	0.0365097	0.129022	0.114191		122	0.122031	0.0467757	0.0551963	0.0578904	0.0595992	0.0253991	0.0659255	0.0620272	0.0556661	0.0290734	0.0301484	0.127929		122	-3.38942	-4.09365	-4.4758	-3.69703	-5.09848	-2.77077	-3.99449	-4.17022	-4.28696	-3.69479	-4.77558	-2.95432	-3.13048		122	-3.03468	-4.4181	-4.17928	-4.11053
	123	0.0402172	0.047931	0.0314146	0.0154252	0.0175223	0.0236239	0.0564747	0.0370584	0.0227816	0.0500311	0.0104331	0.0247701	0.0403163		123	0.0472317	0.0467854	0.0474033	0.0304312	0.0149641	0.0253858	0.00597883	0.0338177	0.0456212	0.020748	0.029988	0.0465468		123	-4.63604	-4.3829	-4.99242	-6.01856	-5.83466	-5.40361	-4.14625	-4.75406	-5.45598	-4.32103	-6.58268	-5.33526	-4.63249		123	-4.4041	-4.4178	-4.39887	-5.0383
	124	0.0600962	0.0319177	0.0402007	0.0512794	0.034963	0.03298	0.0625365	0.0431832	0.0569379	0.0498241	0.0208207	0.0394685	0.0536853		124	0.00786823	0.038907	0.0828185	0.0453876	0.0374494	0.0206794	0.0506284	0.0168607	0.0456204	0.0248235	0.0198087	0.0347571		124	-4.05658	-4.9695	-4.63664	-4.28548	-4.83803	-4.92227	-3.99916	-4.53339	-4.13447	-4.32701	-5.58584	-4.66315	-4.21933		124	-6.98974	-4.68383	-3.5939	-4.46156
	125	0.0297929	0.0528253	0.0221808	0.0508121	0.0866034	0.0373907	0.0434378	0.055111	0.0339539	0.0808855	0.06196	0.0391338	0.0667988		125	0.0430674	0.065854	0.0899023	0.0419438	0.059703	0.0387771	0.065008	0.0587057	0.0605765	0.0492227	0.0293109	0.0229903		125	-5.06889	-4.24263	-5.49454	-4.29868	-3.52943	-4.74117	-4.52491	-4.18151	-4.88028	-3.62797	-4.01252	-4.67544	-3.90403		125	-4.53726	-3.92458	-3.4755	-4.5754
	126	0.0936622	0.0891936	0.101238	0.0604829	0.0916205	0.106569	0.0615561	0.0608162	0.0673867	0.0936705	0.138157	0.0678634	0.0995641		126	0.0816623	0.0731961	0.0736444	0.0504766	0.0594604	0.0905291	0.123173	0.0694541	0.0552255	0.113895	0.0674865	0.119554		126	-3.41639	-3.48692	-3.30417	-4.04733	-3.44819	-3.23015	-4.02195	-4.0394	-3.89139	-3.41626	-2.85562	-3.88122	-3.32823		126	-3.61419	-3.77209	-3.76328	-4.30824
	127	0.044022	0.0833464	0.0524751	0.0199883	0.0681521	0.0642654	0.0426769	0.0482946	0.083536	0.0530324	0.0710985	0.06246	0.059269		127	0.046335	0.0383122	0.0730123	0.0647618	0.0886678	0.0449199	0.0320068	0.0524042	0.0498297	0.0564888	0.0444967	0.107541		127	-4.50563	-3.58474	-4.25222	-5.6447	-3.8751	-3.95981	-4.5504	-4.37199	-3.58146	-4.23698	-3.81404	-4.00092	-4.07658		127	-4.43175	-4.70605	-3.77572	-3.94871
	128	0.0386281	0.0257661	0.0216145	0.0542175	0.0280379	0.0317221	0.0180661	0.0656024	0.0440343	0.039267	0.0150502	0.104422	0.0130293		128	0.0496221	0.0568404	0.0455892	0.0465148	0.051197	0.0221966	0.023	0.0436741	0.0197281	0.0518224	0.02503	0.0505277		128	-4.69421	-5.27838	-5.53186	-4.2051	-5.15648	-4.97837	-5.79057	-3.93011	-4.50523	-4.67054	-6.05408	-3.2595	-6.26209		128	-4.33287	-4.13694	-4.45516	-4.42617
	129	0.0289436	0.0566203	0.0690141	0.039361	0.0447502	0.0361795	0.0421298	0.0714116	0.0549974	0.0696136	0.0250221	0.0142243	0.0130387		129	0.0191017	0.0492524	0.0719597	0.0318933	0.0146349	0.0487211	0.0286917	0.0491365	0.0394971	0.047655	0.0062153	0.0224606		129	-5.11061	-4.14254	-3.85696	-4.66709	-4.48196	-4.78869	-4.56902	-3.8077	-4.18449	-3.84449	-5.32065	-6.1355	-6.26106		129	-5.71015	-4.34366	-3.79667	-4.9706
	130	0.057497	0.0715551	0.0556658	0.0194818	0.0276978	0.0224457	0.083647	0.0177172	0.0545484	0.0475018	0.0347768	0.0704965	0.0259151		130	0.0341811	0.0451989	0.0751484	0.0603373	0.0218749	0.0505247	0.0455261	0.0434216	0.0540019	0.0787453	0.0122787	0.0503825		130	-4.12037	-3.8048	-4.16707	-5.68173	-5.17409	-5.47742	-3.57954	-5.8187	-4.19632	-4.39587	-4.84573	-3.82631	-5.27006		130	-4.87066	-4.46757	-3.73411	-4.05081
	131	0.0907441	0.0712867	0.0512025	0.0532284	0.071557	0.0536457	0.0416543	0.0352168	0.108686	0.111773	0.0543899	0.0514379	0.0903265		131	0.0568843	0.071391	0.0936108	0.0771958	0.0436406	0.0394627	0.0426048	0.0651407	0.0589526	0.0744291	0.0455936	0.0449674		131	-3.46205	-3.81022	-4.28764	-4.23166	-3.80476	-4.22039	-4.58539	-4.82759	-3.20176	-3.16135	-4.20052	-4.28102	-3.46871		131	-4.13583	-3.80811	-3.41718	-3.69533
	132	0.0566127	0.0453698	0.0337605	0.0907297	0.0380518	0.0486281	0.058759	0.0580563	0.0698674	0.072239	0.0537179	0.0555436	0.0382751		132	0.059982	0.096773	0.077898	0.0480633	0.0287721	0.0433843	0.0533663	0.048375	0.0826152	0.0425559	0.0419526	0.0391032		132	-4.14273	-4.46213	-4.88852	-3.46228	-4.71589	-4.36207	-4.08905	-4.1064	-3.83924	-3.79108	-4.21845	-4.17024	-4.70745		132	-4.05933	-3.36925	-3.68227	-4.37892
	133	0.0563998	0.0905023	0.0462088	0.075989	0.086527	0.0571563	0.0409054	0.104145	0.0696565	0.071836	0.0485413	0.0691467	0.0635687		133	0.0745972	0.10023	0.140774	0.0842768	0.0644391	0.0646979	0.0669786	0.0534535	0.0629937	0.0885183	0.0504281	0.0280081		133	-4.14817	-3.4659	-4.43569	-3.71806	-3.53071	-4.12894	-4.61157	-3.26334	-3.8436	-3.79915	-4.36464	-3.8542	-3.97554		133	-3.74474	-3.31861	-2.82855	-3.56872
	134	0.0281853	0.075582	0.0503708	0.0522789	0.059437	0.0439728	0.0701276	0.0985907	0.0484105	0.0211241	0.0582204	0.0596814	0.0574102		134	0.0261184	0.037166	0.0631649	0.0391791	0.0143688	0.0279825	0.0668114	0.0560543	0.063163	0.080671	0.0176751	0.0848001		134	-5.14891	-3.72581	-4.31127	-4.25763	-4.0725	-4.50724	-3.83387	-3.3424	-4.36854	-5.56497	-4.10233	-4.06657	-4.12255		134	-5.25879	-4.74987	-3.98473	-4.67377
	135	0.0231911	0.0299167	0.0455267	0.0422707	0.0320023	0.0259932	0.0346647	0.022875	0.0585594	0.0291537	0.0622079	0.0180802	0.0314663		135	0.018462	0.0257653	0.0256988	0.0248534	0.00711153	0.0212811	0.00824538	0.0237869	0.0432235	0.0341712	0.00580293	0.011215		135	-5.43029	-5.0629	-4.45714	-4.5642	-4.96568	-5.26572	-4.85039	-5.45008	-4.09395	-5.10018	-4.00676	-5.78945	-4.99005		135	-5.7593	-5.27843	-5.28216	-5.33041
	136	0.0736874	0.0543971	0.0943293	0.0513012	0.0581621	0.0772576	0.0914843	0.0566786	0.0527565	0.0577542	0.0948242	0.0537185	0.0311987		136	0.0623403	0.0586159	0.109074	0.052041	0.098891	0.0443706	0.0682296	0.0736035	0.0715877	0.0903943	0.0430692	0.039064		136	-3.76244	-4.20033	-3.40615	-4.28486	-4.10378	-3.69418	-3.45033	-4.14105	-4.24451	-4.11393	-3.3986	-4.21844	-5.00237		136	-4.00369	-4.09256	-3.19662	-4.26421
	137	0.027536	0.0541934	0.0611754	0.0232331	0.0579904	0.0427344	0.02277	0.0732381	0.0209999	0.0287585	0.0425331	0.0668678	0.0311236		137	0.0438966	0.0476342	0.0614613	0.0272641	0.0634891	0.0231063	0.0407579	0.0550242	0.042868	0.0487396	0.0227953	0.0335114		137	-5.18254	-4.20574	-4.0309	-5.42767	-4.10804	-4.54846	-5.45672	-3.77126	-5.57347	-5.11987	-4.55527	-3.90255	-5.00585		137	-4.50975	-4.39186	-4.02418	-5.19686
	138	0.031961	0.0881877	0.0647808	0.0921772	0.0419141	0.0678426	0.0508724	0.0783042	0.0887219	0.240656	0.0938952	0.053164	0.0123752		138	0.0655268	0.0328879	0.11839	0.0541238	0.0422238	0.0625943	0.0701647	0.0547612	0.0665368	0.0782434	0.0197582	0.0558254		138	-4.96754	-3.50328	-3.94829	-3.43945	-4.57642	-3.88166	-4.29697	-3.67477	-3.49457	-2.05496	-3.4128	-4.23341	-6.3364		138	-3.93177	-4.9263	-3.07838	-4.20759
	139	0.0636566	0.0390631	0.0402059	0.0685871	0.0415664	0.084076	0.0674979	0.0611451	0.0984932	0.0608018	0.0606306	0.048402	0.049136		139	0.0650798	0.0728704	0.142572	0.0483689	0.0911023	0.0476891	0.040184	0.0570678	0.0662628	0.0814553	0.0335702	0.0446346		139	-3.97355	-4.67805	-4.63645	-3.86592	-4.58844	-3.57216	-3.88901	-4.03162	-3.34383	-4.03974	-4.04381	-4.36879	-4.34708		139	-3.94165	-3.77852	-2.81024	-4.36978
	140	0.0767899	0.0824736	0.0638774	0.03176	0.0670195	0.075097	0.0614434	0.055213	0.036062	0.0965173	0.0647938	0.0699688	0.0427377		140	0.0611247	0.0945168	0.109675	0.053312	0.0629063	0.0432434	0.0478308	0.0619435	0.0611669	0.0550917	0.0304279	0.094632		140	-3.70294	-3.59992	-3.96855	-4.97665	-3.89927	-3.7351	-4.0246	-4.17885	-4.79338	-3.37307	-3.948	-3.83714	-4.54835		140	-4.0321	-3.40329	-3.18869	-4.2294
	141	0.0906153	0.0826875	0.0598659	0.0726491	0.0619504	0.058557	0.0672407	0.686132	0.0879326	0.084591	0.101956	0.0393752	0.0981174		141	0.068494	0.0767478	0.127518	0.0772098	0.0351634	0.051404	0.0716522	0.0750731	0.0662617	0.113947	0.00822196	0.0335464		141	-3.4641	-3.59619	-4.06212	-3.78291	-4.01274	-4.09401	-3.89452	-0.543443	-3.50746	-3.56335	-3.29399	-4.66657	-3.34935		141	-3.86788	-3.70373	-2.97123	-3.69507
	142	0.438804	0.0490196	0.0441785	0.050223	0.031204	0.0547107	0.0451986	0.0502344	0.052173	0.0162077	0.0373576	0.0571454	0.0123727		142	0.0436279	0.0295119	0.0960137	0.0561172	0.0425945	0.0578887	0.0319889	0.0600658	0.0764831	0.0961159	0.0163063	0.0330215		142	-1.18835	-4.3505	-4.50051	-4.31551	-5.00213	-4.19203	-4.46758	-4.31518	-4.26055	-5.94718	-4.74246	-4.12922	-6.3367		142	-4.51861	-5.08256	-3.38062	-4.15541
	143	0.0550164	0.0588476	0.032132	0.0320005	0.0208124	0.0378947	0.0226223	0.0615752	0.0418264	0.0283569	0.042081	0.0308026	0.0558578		143	0.0364078	0.0406885	0.0710926	0.0373582	0.0498162	0.022729	0.0480068	0.0628316	0.0479073	0.0777097	59.5058	0.2392		143	-4.18399	-4.08687	-4.95985	-4.96576	-5.58641	-4.72186	-5.46611	-4.02151	-4.57944	-5.14016	-4.57069	-5.0208	-4.1621		143	-4.77961	-4.61924	-3.81416	-4.74243
	144	0.0320998	0.0540142	0.0160617	0.0319465	0.0467703	0.050576	0.0622841	0.072904	0.0208979	0.0769823	0.0374298	0.0351958	0.0497605		144	0.0437844	0.0630829	0.124277	0.0399524	0.0428143	0.0413383	0.0293323	0.057764	0.0576249	0.036975	0.0216382	0.331402		144	-4.96129	-4.21052	-5.96023	-4.9682	-4.41826	-4.3054	-4.00499	-3.77786	-5.5805	-3.69933	-4.73967	-4.82845	-4.32885		144	-4.51344	-3.98661	-3.00837	-4.64557
	145	0.0549811	0.014709	0.0682174	0.0455491	0.04667	0.0378613	0.04526	0.0335833	0.0313332	0.0606371	0.0280195	0.030735	0.0434765		145	0.0291354	0.0520543	0.0638539	0.0504997	0.0356464	0.0289169	0.021311	0.0367869	0.0144067	0.0886634	0.0217297	0.0215917		145	-4.18492	-6.08716	-3.87372	-4.45643	-4.42136	-4.72313	-4.46562	-4.89611	-4.99616	-4.04366	-5.15743	-5.02397	-4.52362		145	-5.10108	-4.26384	-3.96908	-4.30758
	146	0.0632673	0.0435112	0.0236764	0.0269151	0.0408219	0.0497471	0.0111528	0.0441241	0.0463249	0.0755708	0.0414047	0.0605248	0.0183501		146	0.0323904	0.0516199	0.0699602	0.0367245	0.0704126	0.0489826	0.0315297	0.0571721	0.0284509	0.0619812	0.0347266	0.0366908		146	-3.9824	-4.52247	-5.40041	-5.21544	-4.61451	-4.32924	-6.48645	-4.50229	-4.43207	-3.72603	-4.59406	-4.04633	-5.76807		146	-4.94829	-4.27593	-3.83732	-4.76711
	147	0.0224898	0.0385097	0.0313734	0.0312221	0.0304713	0.0535979	0.0387919	0.0329296	0.0204953	0.0316765	0.0549551	0.0472793	0.0426128		147	0.0287009	0.0478639	0.0660709	0.0469966	0.0280873	0.0466936	0.0391601	0.0388396	0.0615297	0.0436031	0.0238162	0.0154722		147	-5.47459	-4.69864	-4.99432	-5.00129	-5.03641	-4.22168	-4.6881	-4.92447	-5.60856	-4.98044	-4.1856	-4.40265	-4.55257		147	-5.12276	-4.38492	-3.91984	-4.4113
	148	0.0631133	0.0578406	0.0666911	0.0535053	0.0763514	0.0989568	0.0499759	0.0494071	0.0667751	0.0593715	0.100853	0.0473458	0.128127		148	0.0539853	0.0553846	0.0833642	0.0574693	0.0773885	0.0710607	0.044403	0.0545167	0.066482	0.0581557	0.0263764	0.0359324		148	-3.98591	-4.11177	-3.90636	-4.22417	-3.7112	-3.33706	-4.32262	-4.33914	-3.90455	-4.07409	-3.30968	-4.40062	-2.96435		148	-4.21129	-4.17437	-3.58443	-4.12107
	149	0.0492273	0.0380771	0.0387632	0.0573133	0.0553403	0.0366868	0.0824085	0.0813876	0.0712118	0.0743252	0.0271809	0.0851293	0.0540779		149	0.067879	0.102816	0.0961098	0.0310278	0.0280164	0.0625374	0.0285292	0.0646691	0.0423603	0.0467587	0.0389904	0.0797408		149	-4.3444	-4.71493	-4.68917	-4.12499	-4.17552	-4.7686	-3.60106	-3.61905	-3.81174	-3.75	-5.20126	-3.5542	-4.20882		149	-3.88089	-3.28186	-3.37917	-5.01029
	150	0.0179899	0.0668141	0.0388018	0.0309319	0.0251915	0.0693274	0.0110132	0.027092	0.00509589	0.0273783	0.0409029	0.0468624	0.0603148		150	0.0215085	0.0184706	0.0962795	0.0542397	0.00704804	0.0302963	0.0233932	0.0467569	0.0520234	0.0432625	0.0051813	0.0394665		150	-5.79667	-3.9037	-4.68773	-5.01476	-5.31092	-3.85043	-6.50462	-5.20599	-7.61645	-5.19082	-4.61165	-4.41543	-4.05134		150	-5.53895	-5.75862	-3.37663	-4.20451
	151	0.0624405	0.0569107	0.0885524	0.0526193	0.0649892	0.0565367	0.0599629	0.0753607	0.0708323	0.0465622	0.0902351	0.0507743	0.0419606		151	0.0641688	0.0808972	0.105925	0.0665665	0.0492034	0.0380604	0.064474	0.0721805	0.0516691	0.0823468	0.0256551	0.0629489		151	-4.00137	-4.13516	-3.49733	-4.24826	-3.94366	-4.14467	-4.05979	-3.73004	-3.81945	-4.4247	-3.47017	-4.29976	-4.57482		151	-3.96198	-3.62777	-3.23889	-3.90906
	152	0.0502758	0.0678218	0.0668493	0.0447728	0.040927	0.0905984	1.08213	0.0441047	0.0517438	0.0673019	0.0415084	0.0905472	0.0922074		152	0.0655594	0.0905125	0.0769688	0.0546832	0.0868831	0.0712797	0.065657	0.0815275	0.0482152	0.0475447	0.036368	0.0684976		152	-4.31399	-3.88211	-3.90294	-4.48123	-4.6108	-3.46437	0.113869	-4.50292	-4.27247	-3.89321	-4.59045	-3.46519	-3.43897		152	-3.93105	-3.46574	-3.69958	-4.19276
	153	0.0137518	0.0679051	0.0433674	0.0760592	0.0461617	0.0535575	0.0392186	0.0720434	0.0414365	0.0595293	0.101676	0.0648443	0.0864393		153	0.0876488	0.0607841	0.109032	0.0755589	0.0584197	0.0671701	0.0420676	0.0659149	0.101705	0.0404268	0.0233471	0.0436773		153	-6.18424	-3.88034	-4.52724	-3.71673	-4.43716	-4.22277	-4.67232	-3.79499	-4.59296	-4.07026	-3.29795	-3.94688	-3.53217		153	-3.51212	-4.04016	-3.19718	-3.72625
	154	0.0641476	0.135736	0.0984136	0.0937975	0.138613	0.102869	0.0897347	0.13292	0.103454	0.0913073	0.138844	0.138374	0.123261		154	0.116953	0.102787	0.137142	0.0936427	0.116891	0.097696	0.126212	0.0764251	0.0774468	0.117709	0.0827893	0.0769885		154	-3.96246	-2.88113	-3.345	-3.41431	-2.85086	-3.28111	-3.47819	-2.91137	-3.27294	-3.45313	-2.84846	-2.85335	-3.02021		154	-3.09599	-3.28228	-2.86626	-3.41669
	155	0.0547962	0.0436491	0.0510217	0.0801758	0.0153907	0.0410734	0.0671617	0.348567	0.0928793	0.0515355	0.0647798	0.0518605	0.0679936		155	0.0510545	0.0798864	0.129585	0.0364194	0.0659308	0.0548012	0.0445769	0.0341142	0.101247	0.0735366	0.036201	0.0332368		155	-4.18978	-4.51791	-4.29274	-3.64069	-6.0218	-4.60565	-3.89622	-1.52049	-3.4285	-4.27829	-3.94831	-4.26922	-3.87846		155	-4.29182	-3.64591	-2.94803	-4.77915
	156	0.0828856	0.0879722	0.0630998	0.040369	0.041318	0.0826708	0.0846422	0.0501318	0.0571785	0.0438789	0.055885	0.073986	0.0436972		156	0.0918476	0.0729777	0.0951028	0.0811958	0.0518403	0.042872	0.0317083	0.0660647	0.068047	0.0592468	0.0312221	0.0380072		156	-3.59273	-3.50681	-3.98622	-4.63061	-4.59708	-3.59648	-3.56248	-4.31813	-4.12838	-4.51033	-4.1614	-3.7566	-4.51632		156	-3.44461	-3.7764	-3.39437	-3.62245
	157	0.0455028	0.0434538	0.0585732	0.0310486	0.0866669	0.0367662	0.0335289	0.016521	0.0513927	0.0355872	0.0598784	0.0429762	0.0368845		157	0.0472836	0.03056	0.0837054	0.0286113	0.0293952	0.0243007	0.0209515	0.0550613	0.00961508	0.0550519	0.0283737	0.0417743		157	-4.4579	-4.52437	-4.09362	-5.00933	-3.52838	-4.76548	-4.89845	-5.91955	-4.28229	-4.8125	-4.06182	-4.54032	-4.76084		157	-4.40252	-5.03221	-3.57854	-5.12727
	158	0.050636	0.0439997	0.44664	0.0853843	0.113652	0.0703303	0.0962736	0.0502017	0.0521159	0.0880752	0.0607675	0.0391594	0.0808173		158	0.0552493	0.0814216	0.123656	0.0764304	0.0373106	0.0593995	0.0742259	0.0929302	0.102328	0.133713	0.0390958	0.0513859		158	-4.30369	-4.50636	-1.16281	-3.54989	-3.1373	-3.82971	-3.37672	-4.31612	-4.26213	-3.50512	-4.04056	-4.6745	-3.62919		158	-4.1779	-3.61844	-3.0156	-3.70971
	159	0.0458667	0.053642	0.0944077	0.0715649	0.0617379	0.0699876	0.0282241	0.0612302	0.0829675	0.0717722	0.0559119	0.0779648	0.0930348		159	0.0696881	0.112386	0.144402	0.0604908	0.0597461	0.0652608	0.0633429	0.0607855	0.0582129	0.111181	0.0441501	0.0462072		159	-4.44641	-4.22049	-3.40495	-3.8046	-4.0177	-3.83676	-5.14693	-4.02961	-3.59131	-3.80043	-4.1607	-3.68103	-3.42609		159	-3.84294	-3.15347	-2.79184	-4.04714
	160	0.0548638	0.0583837	0.0782748	0.057806	0.0357977	0.0981729	0.0844183	0.0721327	0.0566708	0.0991434	0.0463356	0.0516722	0.0617195		160	0.0473922	0.054319	0.101785	0.0524976	0.0374	0.0609616	0.0683653	0.0710576	0.0529993	0.0775089	0.0361966	0.0950384		160	-4.188	-4.09829	-3.67531	-4.11264	-4.80399	-3.34853	-3.5663	-3.7932	-4.14125	-3.33434	-4.43173	-4.27447	-4.01813		160	-4.39921	-4.2024	-3.2964	-4.25161
	161	0.0409153	0.053482	0.0506829	0.0665661	0.0357112	0.044837	0.0449161	0.0609959	0.061666	0.0158157	0.0415666	0.0558915	0.0493797		161	0.0327606	0.0504495	0.0699839	0.0446159	0.0450507	0.0445648	0.049743	0.0210263	0.0528744	0.0441875	0.0257697	0.0178816		161	-4.61122	-4.2248	-4.30236	-3.90907	-4.80748	-4.47917	-4.47662	-4.03514	-4.01938	-5.9825	-4.58843	-4.16123	-4.33994		161	-4.93189	-4.30902	-3.83683	-4.4863
	162	0.00452209	0.0436124	0.0582389	0.0353664	0.0203424	0.0202889	0.0167889	0.0165874	0.0357532	0.0196721	0.0367343	0.0128291	0.0429887		162	0.0326241	0.0349275	0.059263	0.0313969	0.0375545	0.0363421	0.0286732	0.0341082	0.0623093	0.0367341	0.00768764	0.0352957		162	-7.78879	-4.51912	-4.10187	-4.82148	-5.61936	-5.62316	-5.89635	-5.91377	-4.80578	-5.6677	-4.76673	-6.28444	-4.5399		162	-4.93792	-4.83949	-4.07672	-4.99323
	163	0.0320049	0.0293662	0.0665362	0.0536273	0.0411269	0.0286302	0.0510194	0.0503393	0.0412229	0.0476815	0.0880894	0.0648013	0.0558278		163	0.0694758	0.102239	0.11629	0.0369234	0.0532738	0.0447106	0.0394087	0.0529059	0.0581245	0.0594111	0.0387327	0.030785		163	-4.96556	-5.0897	-3.90972	-4.22089	-4.60377	-5.12632	-4.29281	-4.31217	-4.60041	-4.39043	-3.50489	-3.94783	-4.16287		163	-3.84735	-3.28999	-3.1042	-4.75932
	164	0.0271469	0.0483465	0.0464558	0.0575179	0.0508276	0.0445446	0.0448363	0.0553465	0.055954	0.0472032	0.0458723	0.0470353	0.0244086		164	0.0650626	0.0392285	0.132723	0.0313753	0.0679348	0.0585393	0.0416551	0.028906	0.0239364	0.047881	0.025589	0.0472901		164	-5.20307	-4.37044	-4.428	-4.11985	-4.29824	-4.4886	-4.47919	-4.17536	-4.15961	-4.40497	-4.44623	-4.41011	-5.35647		164	-3.94203	-4.67195	-2.91351	-4.99423
	165	0.050088	0.0582534	0.116769	0.0801223	0.0562305	0.0814078	0.13514	0.0945495	0.102168	0.0869726	0.0921319	0.064421	0.0856287		165	0.0617366	0.1069	0.151158	0.0971843	0.0684237	0.0669865	0.0758798	0.108433	0.0865981	0.085242	0.0745335	0.0858713		165	-4.31939	-4.10151	-3.09827	-3.64165	-4.1525	-3.61869	-2.88747	-3.40279	-3.29099	-3.5233	-3.44015	-3.95633	-3.54576		165	-4.01773	-3.22567	-2.72587	-3.36313
	166	0.0819535	0.0582826	0.132263	0.0578996	0.0510621	0.0733188	0.0224858	0.0722664	0.0357046	0.0829777	0.0735869	0.0643565	0.103696		166	0.0870028	0.115259	0.0982686	0.0708054	0.0837054	0.0568382	0.0496936	0.0449938	0.0720588	0.0817054	0.0461807	0.0724555		166	-3.60905	-4.10079	-2.91852	-4.1103	-4.2916	-3.76967	-5.47484	-3.79053	-4.80775	-3.59113	-3.76441	-3.95777	-3.26956		166	-3.5228	-3.11705	-3.34713	-3.82
	167	0.0638842	0.0632983	0.0701026	0.138587	0.0767879	0.0571079	0.0563963	0.105891	0.0716638	0.1107	0.963874	0.0558611	0.0673085		167	0.0653184	0.0844074	0.123263	0.0630523	0.107091	0.069079	0.178407	0.0663065	0.0433937	0.0820253	0.0308056	0.0211068		167	-3.9684	-3.98169	-3.83439	-2.85114	-3.70298	-4.13017	-4.14826	-3.23935	-3.80261	-3.17528	-0.0530836	-4.16201	-3.89307		167	-3.93637	-3.56649	-3.02019	-3.98731
	168	0.0781861	0.0590551	0.0509997	0.0722837	0.0723776	0.0493164	0.0512276	0.0505599	0.0619312	0.0637831	0.0371828	0.0390512	0.0431619		168	0.0329329	0.0285179	0.0710648	0.0530223	0.0541698	0.0450964	0.047635	0.0481408	0.0389061	0.0602274	0.0310682	0.0508209		168	-3.67694	-4.08179	-4.29337	-3.79019	-3.78831	-4.34179	-4.28694	-4.30586	-4.01319	-3.97068	-4.74922	-4.67849	-4.5341		168	-4.92433	-5.13199	-3.81472	-4.23726
	169	0.090916	0.0876794	0.112567	0.0760139	0.102096	0.0853381	0.107068	0.0887968	0.0919697	0.0789224	0.115032	0.10723	0.12788		169	0.0906629	0.153871	0.302359	0.102474	0.0844076	0.105685	0.117996	0.108698	0.11567	0.149226	0.0923685	0.0665779		169	-3.45932	-3.51162	-3.15114	-3.71759	-3.292	-3.55067	-3.2234	-3.49335	-3.4427	-3.66342	-3.11989	-3.22122	-2.96714		169	-3.46334	-2.70021	-1.72567	-3.28667
	170	0.114046	0.0634983	0.0389216	0.0268906	0.0819308	0.0489243	0.0622407	0.0334039	0.0461736	0.0910807	0.0830935	0.0516707	0.0610376		170	0.050906	0.0692935	0.0880861	0.0553384	0.0617284	0.0795491	0.0711356	0.0558481	0.0580523	0.0448844	0.0565708	0.0497753		170	-3.13231	-3.97714	-4.68328	-5.21676	-3.60945	-4.3533	-4.006	-4.90384	-4.43679	-3.45671	-3.58912	-4.27451	-4.03416		170	-4.29602	-3.85114	-3.50494	-4.17558
	171	0.00902595	0.0529891	0.0269286	0.0619515	0.0151648	0.0523553	0.0391441	0.0385265	0.06078	0.0273848	0.045601	0.0425339	0.0600913		171	0.0502392	0.0484816	0.0938652	0.0338877	0.0152816	0.0464534	0.0495058	0.0552787	0.0525687	0.0443284	0.0203576	0.0284889		171	-6.79171	-4.23816	-5.21472	-4.01272	-6.04313	-4.25552	-4.67506	-4.69801	-4.04026	-5.19048	-4.45479	-4.55524	-4.0567		171	-4.31504	-4.36642	-3.41327	-4.88309
	172	0.0534767	0.042617	0.0568031	0.0391452	0.0744811	0.0830029	0.0713254	0.0487241	0.0547001	0.0615692	0.0582899	0.413327	0.0469346		172	0.0704564	0.0600344	0.0684073	0.04111	0.0452602	0.0438929	0.0719234	0.0415441	0.061073	0.0765669	0.0300697	0.0315466		172	-4.22494	-4.55243	-4.13789	-4.67502	-3.74698	-3.5907	-3.80944	-4.35922	-4.19231	-4.02165	-4.10061	-1.27465	-4.4132		172	-3.82712	-4.05807	-3.86971	-4.60437
	173	0.0354385	0.0281915	0.0450941	0.0345587	0.0394212	0.0509285	0.0489042	0.0483446	0.0443809	0.0649004	0.0711512	0.0455361	0.0290214		173	0.0348801	0.0398486	0.0577054	0.0229393	0.060021	0.0475615	0.0204255	0.0438948	0.0279533	0.0543754	0.0224195	0.0272476		173	-4.81854	-5.1486	-4.47092	-4.85481	-4.66489	-4.29538	-4.3539	-4.3705	-4.49392	-3.94563	-3.81297	-4.45685	-5.10674		173	-4.84145	-4.64933	-4.11515	-5.44604
	174	0.0264605	0.0280536	0.029889	0.0386421	0.0195886	0.0622157	0.026994	0.0267184	0.0343031	0.0455166	0.0221102	0.037034	0.0230858		174	0.0449381	0.027881	0.0709819	0.0253346	0.014991	0.0197201	0.020295	0.0205492	0.0185517	0.010823	0.0173713	0.011554		174	-5.24002	-5.15567	-5.06424	-4.69368	-5.67384	-4.00658	-5.21122	-5.22602	-4.86552	-4.45746	-5.49914	-4.75501	-5.43685		174	-4.47592	-5.16457	-3.8164	-5.30275
	175	0.0223427	0.0379633	0.053094	0.0261461	0.0397865	0.0354368	0.0273488	0.0271636	0.0397502	0.0307389	0.0673149	0.0291764	0.0760649		175	0.0490414	0.0488991	0.0961527	0.0538641	0.0306326	0.0439069	0.0282508	0.0259995	0.0423098	0.0439722	0.0553218	0.0386414		175	-5.48405	-4.71925	-4.23531	-5.25726	-4.65158	-4.81861	-5.19238	-5.20218	-4.65289	-5.02379	-3.89293	-5.09905	-3.71663		175	-4.34986	-4.35405	-3.37853	-4.21453
	176	0.187185	0.0946611	0.155033	0.104414	0.144083	0.125502	0.131019	0.140977	0.153752	0.191449	0.12968	0.112269	0.145761		176	0.143183	0.17993	0.226332	0.114937	0.122778	0.111388	0.140857	0.134762	0.164273	0.18322	0.100312	0.11857		176	-2.41746	-3.40108	-2.68935	-3.25961	-2.79503	-2.99422	-2.93216	-2.82646	-2.70132	-2.38497	-2.94697	-3.15497	-2.77832		176	-2.80407	-2.4745	-2.14349	-3.12109
	177	0.0583056	0.0948212	0.083539	0.100687	0.0548473	0.0118092	0.0768569	0.0545296	0.0348826	0.0730769	0.0539374	0.0542277	0.0351274		177	0.0420551	0.090829	0.0931431	0.0742904	0.0232516	0.0659459	0.0616935	0.0547108	0.0801081	0.0516726	0.030198	0.0535325		177	-4.10022	-3.39865	-3.58141	-3.31205	-4.18843	-6.40395	-3.70168	-4.19682	-4.84135	-3.77444	-4.21257	-4.20483	-4.83126		177	-4.57158	-3.4607	-3.42441	-3.75068
	178	0.0896941	0.940765	0.0833881	0.0875197	0.0845631	0.109902	0.0986464	0.0816223	0.0794873	0.115269	0.107746	0.1	0.104856		178	0.0980232	0.120325	0.196586	0.107581	0.116078	0.0878893	0.06936	0.0860024	0.0799574	0.155362	0.0654105	0.0683198		178	-3.47884	-0.0880939	-3.58401	-3.51425	-3.56383	-3.18572	-3.34159	-3.61489	-3.65313	-3.11692	-3.2143	-3.32193	-3.25351		178	-3.35073	-3.05499	-2.34677	-3.2165
	179	0.0896205	0.0803263	0.0605801	0.10062	0.0893197	0.0666275	0.0382514	0.0814347	0.0644192	0.0691165	0.0537177	0.0707371	0.0522436		179	0.0665748	0.104045	0.237462	0.0768075	0.0773076	0.123813	0.0539093	0.083392	0.0516367	0.0999321	0.0453039	0.0414813		179	-3.48003	-3.63798	-4.04501	-3.31301	-3.48488	-3.90774	-4.70834	-3.61821	-3.95637	-3.85483	-4.21846	-3.82139	-4.2586		179	-3.90888	-3.26472	-2.07423	-3.70261
	180	0.0936079	0.0611343	0.0452108	0.121746	0.0591201	0.0778735	0.0761159	0.0648018	0.0838237	0.0686333	0.075734	0.086875	0.0692294		180	0.0871242	0.120435	0.170672	0.0560338	0.0769112	0.109225	0.0920112	0.0751367	0.111951	0.117802	0.045106	0.067216		180	-3.41723	-4.03187	-4.46719	-3.03805	-4.08021	-3.68272	-3.71566	-3.94782	-3.5765	-3.86495	-3.72292	-3.52492	-3.85247		180	-3.52078	-3.05367	-2.5507	-4.15756
	181	0.0445865	0.0471002	0.0602538	0.0347479	0.0540709	0.0700998	0.130745	0.0703374	0.0394529	0.0800793	0.066828	0.0495998	0.0865069		181	0.0870272	0.11667	0.153467	0.0585783	0.0923977	0.0773303	0.0689514	0.0647596	0.0746478	0.0959587	0.0325689	0.0445859		181	-4.48725	-4.40812	-4.0528	-4.84693	-4.209	-3.83445	-2.93517	-3.82956	-4.66372	-3.64243	-3.9034	-4.33352	-3.53104		181	-3.52239	-3.0995	-2.704	-4.09349
	182	0.0981077	0.0423982	0.0489507	0.0303925	0.0540346	0.0738208	0.02724	0.0540843	0.044386	0.0648946	0.0534728	0.0703128	0.0634359		182	0.0765892	0.0835969	0.170584	0.0789192	0.0386071	0.0851468	0.0357131	0.0776505	0.0841082	0.0812118	0.0726635	0.0479888		182	-3.34949	-4.55985	-4.35253	-5.04014	-4.20997	-3.75983	-5.19813	-4.20865	-4.49375	-3.94576	-4.22505	-3.83007	-3.97856		182	-3.70671	-3.58041	-2.55144	-3.66348
	183	0.0312574	0.0517688	0.07152	0.0521845	0.108119	0.0466116	0.0817038	0.0595152	0.0394542	0.0458564	0.0578979	0.0827906	0.0461787		183	0.0975259	0.0504138	0.0443247	0.0433139	0.0464912	0.0475307	0.0458571	0.0699059	0.0513203	0.044335	0.0426503	0.0477789		183	-4.99966	-4.27177	-3.80551	-4.26023	-3.20931	-4.42317	-3.61345	-4.0706	-4.66368	-4.44673	-4.11035	-3.59439	-4.43663		183	-3.35807	-4.31004	-4.49574	-4.52902
	184	0.0795545	0.0697188	0.0559611	0.0474124	0.0924244	0.0500083	0.075427	0.0534721	0.0829849	0.0909275	0.0616206	0.0573912	0.0684958		184	0.113706	0.062723	0.189185	0.0860179	0.0614361	0.0689193	0.0480441	0.0770779	0.0600259	0.084349	0.0672584	0.0434625		184	-3.65191	-3.84231	-4.15943	-4.39859	-3.43558	-4.32169	-3.72878	-4.22507	-3.59101	-3.45914	-4.02044	-4.12303	-3.86784		184	-3.13663	-3.99486	-2.40213	-3.53922
	185	0.0838507	0.0417156	0.0521661	0.0559742	0.0437035	0.0500154	0.0215038	0.0640946	0.0633179	0.0303387	0.0307805	0.0654673	0.0513308		185	0.0482376	0.0543827	0.0674036	0.0556225	8.40648	0.0629723	0.0733657	0.0487976	0.0415046	0.0476767	0.034886	0.0252334		185	-3.57603	-4.58327	-4.26074	-4.1591	-4.51611	-4.32148	-5.53926	-3.96365	-3.98124	-5.0427	-5.02184	-3.93308	-4.28403		185	-4.3737	-4.20071	-3.89103	-4.16819
	186	0.0708121	0.0651668	0.0410897	0.0259105	0.0633189	0.0618334	0.0432012	0.0429615	0.0488806	0.0609663	0.0663198	0.0574021	0.0343204		186	0.0449863	0.101163	0.101501	0.0634249	0.0386658	0.0571481	0.0456143	0.0617549	0.0509141	0.0405425	0.0575288	0.0323939		186	-3.81986	-3.93972	-4.60508	-5.27032	-3.98122	-4.01547	-4.53278	-4.54081	-4.35459	-4.03584	-3.91442	-4.12275	-4.86479		186	-4.47437	-3.30524	-3.30043	-3.97881
	187	0.0621486	0.032747	0.0374714	0.0389959	0.0244726	0.0813701	0.0271022	0.0700519	0.0392458	0.0573819	0.0310715	0.0451931	0.0229647		187	0.0381626	6.81828	0.108902	0.0559844	0.0392824	0.0828904	0.0406766	0.038694	0.0511247	0.0259237	0.0276315	0.0502483		187	-4.00814	-4.93249	-4.73807	-4.68053	-5.35269	-3.61936	-5.20544	-3.83543	-4.67132	-4.12326	-5.00826	-4.46775	-5.44444		187	-4.7117	2.76941	-3.1989	-4.15883
	188	0.0716022	0.103635	0.0641849	0.0786794	0.0888143	0.0935806	0.087411	0.0650995	0.0791896	0.0770673	0.0313283	0.0744807	0.0926784		188	0.0488855	0.0736228	0.120084	0.0768646	0.0557147	0.105245	0.0946017	0.101323	0.0984544	0.0747496	0.0607129	0.0539239		188	-3.80385	-3.27042	-3.96162	-3.66787	-3.49306	-3.41765	-3.51604	-3.94121	-3.65854	-3.69774	-4.99639	-3.74699	-3.43162		188	-4.35445	-3.7637	-3.05789	-3.70154
	189	0.0133759	0.0563045	0.0375992	0.0217757	0.0098272	0.0271542	0.0326643	0.0594648	0.0739159	0.0192342	0.0311402	0.0247127	0.0345602		189	0.0590476	0.05218	0.109498	0.0280646	0.0397267	0.0316289	0.0356667	0.038845	0.00933416	0.0558701	0.0151286	0.0285283		189	-6.22422	-4.1506	-4.73316	-5.52113	-6.669	-5.20268	-4.93614	-4.07182	-3.75797	-5.70018	-5.00508	-5.3386	-4.85474		189	-4.08198	-4.26036	-3.19103	-5.15511
	190	0.017638	0.0554999	0.0259218	0.0386493	0.0435533	0.0382336	0.0536078	0.0319903	0.0825964	0.0493621	0.0219269	0.0568613	0.0511122		190	0.0649158	0.0302773	0.155591	0.0555485	0.0391993	0.045063	0.0529812	0.0487175	0.0322116	0.0258277	0.0175031	0.0385595		190	-5.82517	-4.17137	-5.26969	-4.69341	-4.52107	-4.70901	-4.22141	-4.96622	-3.59778	-4.34045	-5.51115	-4.13641	-4.29019		190	-3.94529	-5.04562	-2.68417	-4.17011
	191	0.0308166	0.0415576	0.0517477	0.0557095	0.0144748	0.034328	0.0427632	0.0532898	0.0581856	0.0265302	0.0525425	0.0485902	0.039666		191	0.0204381	0.0476397	0.0673832	0.0050366	0.0313349	0.0293186	0.0730423	0.0486	0.0550636	0.0331532	0.0174761	0.0243894		191	-5.02015	-4.58874	-4.27236	-4.16593	-6.11031	-4.86447	-4.54749	-4.23	-4.10319	-5.23622	-4.25037	-4.36319	-4.65595		191	-5.6126	-4.39169	-3.89147	-7.63333
	192	0.0531185	0.0926942	0.0666601	0.0601547	0.0627292	0.0764458	0.885098	0.0963374	0.0582129	0.0951016	0.039539	0.0731311	0.0737896		192	0.109302	0.0874444	0.225637	0.0783422	0.0947319	0.0902864	0.0580833	0.0667003	0.0919653	0.122251	0.0652239	0.0556425		192	-4.23464	-3.43138	-3.90703	-4.05518	-3.99472	-3.70942	-0.176091	-3.37576	-4.10252	-3.39439	-4.66058	-3.77337	-3.76044		192	-3.19361	-3.51549	-2.14792	-3.67407
	193	0.0671341	0.0514331	0.0634715	0.0563975	0.0633261	0.053961	0.0325698	0.064955	0.0390657	0.0499226	0.0886538	0.0451011	0.0629675		193	0.0724329	0.0534291	0.146207	0.0509143	0.0641831	0.0790717	0.0839745	0.0724982	0.0464059	0.0561461	0.0657113	0.0453736		193	-3.89681	-4.28116	-3.97775	-4.14822	-3.98106	-4.21194	-4.94032	-3.94442	-4.67795	-4.32416	-3.49567	-4.47069	-3.98925		193	-3.78721	-4.22623	-2.77391	-4.29578
	194	0.0581855	0.0513955	0.0335871	0.0563893	0.0583979	0.0617101	0.0652056	0.0216501	1.00882	0.0767744	0.0531514	0.0532918	0.0743353		194	0.0379786	0.120778	0.153179	0.0789842	0.0562731	0.0771544	0.0509018	0.049247	0.0556638	0.0786252	0.0506064	0.0347963		194	-4.1032	-4.28222	-4.89595	-4.14843	-4.09794	-4.01835	-3.93886	-5.52948	0.0126703	-3.70323	-4.23375	-4.22994	-3.74981		194	-4.71867	-3.04957	-2.70671	-3.66229
	195	0.0357574	0.0747582	0.0521739	0.0260172	0.053469	0.0462701	0.0379685	0.0270003	0.0291498	0.0498275	0.0573774	0.0368249	0.0455866		195	0.0482986	0.0405558	0.0748265	0.0229615	0.064704	0.0316876	0.0279604	0.0362967	0.0739691	0.0411589	0.0379583	0.0207168		195	-4.80561	-3.74162	-4.26053	-5.26439	-4.22515	-4.43378	-4.71905	-5.21088	-5.10037	-4.32691	-4.12337	-4.76318	-4.45525		195	-4.37187	-4.62395	-3.74031	-5.44464
	196	0.0716161	0.0468523	0.0670691	0.0477527	0.0729548	0.0616848	0.048829	0.0540677	0.0486657	0.0383887	0.0707182	0.0613731	0.0569682		196	0.0794089	0.0862669	0.187257	0.0791921	0.0649632	0.0614437	0.0482291	0.0881796	0.0601666	0.0524705	0.0455865	0.0344191		196	-3.80357	-4.41574	-3.89821	-4.38827	-3.77685	-4.01894	-4.35612	-4.20909	-4.36095	-4.70317	-3.82177	-4.02625	-4.1337		196	-3.65456	-3.53505	-2.41691	-3.6585
	197	0.0538439	0.13621	0.0559215	0.0607885	0.0974137	0.0693954	0.0325409	0.0432495	0.0389813	0.0845861	0.048692	0.0859376	0.0399871		197	0.0415234	0.0777783	0.0919733	0.0511313	0.0326975	0.0554668	0.0608797	0.0544521	0.0463392	0.0562817	0.0456741	0.0480588		197	-4.21507	-2.8761	-4.16045	-4.04006	-3.35973	-3.84902	-4.9416	-4.53117	-4.68107	-3.56344	-4.36017	-3.54057	-4.64432		197	-4.58993	-3.68449	-3.44264	-4.28965
	198	0.0316518	0.0567537	0.0413586	0.0612629	0.039242	0.0582577	0.0601202	0.0654712	0.0490982	0.0891669	0.0668429	0.0536282	0.0691125		198	0.0591517	0.0465658	0.0721005	0.0411791	0.0499279	0.0398179	0.0305201	0.0547726	0.0652559	0.0378587	0.0409141	0.0308794		198	-4.98157	-4.13914	-4.59567	-4.02884	-4.67146	-4.10141	-4.05601	-3.933	-4.34819	-3.48735	-3.90308	-4.22087	-3.85491		198	-4.07944	-4.42459	-3.79385	-4.60194
	199	0.0451617	0.0517696	0.0749232	0.0523309	0.0634724	0.0735228	0.0489068	0.070783	0.0293796	0.0656836	0.0533167	0.0657705	0.114646		199	0.0762336	0.0466984	0.0721203	0.0539176	0.0750292	0.0715663	3.69201	0.0573385	0.0927629	0.0944977	0.0536006	0.0373887		199	-4.46876	-4.27175	-3.73844	-4.25619	-3.97773	-3.76567	-4.35382	-3.82045	-5.08904	-3.92832	-4.22927	-3.92641	-3.12474		199	-3.71343	-4.42048	-3.79345	-4.2131
	200	0.0542438	0.0612687	0.0635506	0.0566704	0.0487868	0.0735304	0.0543656	0.0599422	0.098121	0.0811051	0.0756374	0.061714	0.0229231		200	0.0659234	0.089503	0.144188	0.0411565	0.100528	0.0796908	0.099374	0.0835851	0.0648789	0.102095	0.0613492	0.0610011		200	-4.2044	-4.02871	-3.97595	-4.14126	-4.35736	-3.76552	-4.20116	-4.06028	-3.34929	-3.62406	-3.72476	-4.01826	-5.44706		200	-3.92307	-3.48192	-2.79398	-4.60274
	201	0.0499387	0.0378674	0.0413223	0.0569376	0.00979144	0.0895964	0.0655857	0.0164417	0.0542175	0.0426825	0.0268124	0.0537094	0.0461326		201	0.052356	0.0522483	0.096338	0.0413494	0.0337249	0.0480484	0.0410418	0.0603785	0.0465203	0.0342474	0.0694278	0.0169854		201	-4.3237	-4.7229	-4.59694	-4.13447	-6.67426	-3.48041	-3.93047	-5.9265	-4.2051	-4.55021	-5.22095	-4.21868	-4.43807		201	-4.2555	-4.25847	-3.37575	-4.59599
	202	0.0500076	0.0189514	0.0413089	0.0306484	0.029382	0.0467842	0.0437589	0.0494252	0.0345577	0.0466357	0.0536233	0.045432	0.0346534		202	0.0489311	0.520336	0.0688539	0.0387918	0.770034	0.04804	0.0230746	0.0288934	0.0372174	0.0572286	1.81018	0.023717		202	-4.32171	-5.72155	-4.5974	-5.02804	-5.08892	-4.41783	-4.51428	-4.33861	-4.85485	-4.42242	-4.221	-4.46015	-4.85086		202	-4.3531	-0.942484	-3.86032	-4.68811
	203	0.0136157	0.00940498	0.00373855	0.0173999	0.038961	0.0465983	0.0325698	0.0492872	0.0294782	0.0387272	0.0622647	0.0369473	0.0402337		203	0.05216	0.0238675	0.0308392	0.0205977	0.0589656	0.0199476	0.0255284	0.018319	0.037049	0.0190107	0.00771982	0.0234821		203	-6.19858	-6.73236	-8.06331	-5.84478	-4.68182	-4.42358	-4.94032	-4.34264	-5.08421	-4.69051	-4.00544	-4.75839	-4.63545		203	-4.26091	-5.38881	-5.01909	-5.60137
	204	0.0546274	0.0235519	0.033694	0.0217776	0.019503	0.0427118	0.0380676	0.0219407	0.0442725	0.050541	0.0267292	0.0287876	0.0287444		204	0.0905618	0.0336204	0.0753623	0.0489813	0.0421739	0.0279707	0.0561506	0.0210023	0.0555658	0.0228554	0.0362823	0.0165806		204	-4.19423	-5.40801	-4.89137	-5.52101	-5.68016	-4.54922	-4.71529	-5.51025	-4.49745	-4.3064	-5.22544	-5.11841	-5.12057		204	-3.46495	-4.89452	-3.73001	-4.35163
	205	0.0455643	0.0471498	0.0337146	0.047993	0.053608	0.0310929	0.0326537	0.060339	0.0443262	0.0389246	0.0578498	0.0698534	0.0458488		205	0.0557155	0.105168	0.109538	0.0719936	0.0587051	0.0559407	0.0510265	0.0472846	0.0509079	0.0648698	0.0698071	0.0259387		205	-4.45595	-4.4066	-4.89048	-4.38103	-4.22141	-5.00727	-4.93661	-4.05077	-4.4957	-4.68317	-4.11155	-3.83952	-4.44697		205	-4.16578	-3.24924	-3.1905	-3.79599
	206	0.0638269	0.0517428	0.0373883	0.0653718	0.0145791	0.0465682	0.0651478	0.0547795	0.0491578	0.066099	0.0532836	0.0410161	0.045591		206	0.0382148	0.109902	0.0785635	4.39996	1.12459	0.0620252	0.0484525	0.0552249	0.0461439	0.0496493	0.0490998	42.3817		206	-3.96969	-4.2725	-4.74127	-3.93519	-6.09995	-4.42451	-3.94014	-4.19022	-4.34644	-3.91923	-4.23016	-4.60767	-4.45511		206	-4.70973	-3.18571	-3.67	2.13749
	207	0.022633	0.0279816	0.0779221	0.0736409	0.0433554	0.0423245	0.0537538	0.0596346	0.0633858	0.030892	0.0659766	0.0406956	0.0732229		207	0.0620882	0.370294	0.054244	0.0358904	0.0326105	0.0578215	0.0228432	0.0497964	0.027439	0.0227678	0.177478	0.031957		207	-5.46543	-5.15938	-3.68182	-3.76335	-4.52764	-4.56236	-4.21749	-4.06771	-3.9797	-5.01662	-3.9219	-4.61898	-3.77156		207	-4.00954	-1.43326	-4.20439	-4.80026
	208	0.0316675	0.0419404	0.0185483	0.039023	0.0433547	0.0192239	0.0107564	0.0542456	0.0439103	0.0309111	0.0571295	0.0244064	0.0618754		208	0.0310306	0.0379507	0.0577609	0.0283242	0.0324693	0.049874	0.0202869	0.0367766	0.0456767	0.0190213	0.0437532	0.0258529		208	-4.98085	-4.57551	-5.75257	-4.67953	-4.52767	-5.70096	-6.53867	-4.20435	-4.5093	-5.01573	-4.12962	-5.35659	-4.01449		208	-5.01017	-4.71973	-4.11376	-5.14182
	209	0.0503555	0.0847285	0.0637142	0.0832044	0.0633281	0.0427074	0.065407	0.0274917	0.0543425	0.0390661	0.0666213	0.0617165	0.0738706		209	0.031312	0.129215	0.126998	0.0545214	0.0654861	0.036125	0.0434076	0.100725	0.110647	0.0923515	0.0544884	0.061808		209	-4.31171	-3.56101	-3.97224	-3.5872	-3.98101	-4.54937	-3.93441	-5.18486	-4.20178	-4.67794	-3.90787	-4.0182	-3.75886		209	-4.99714	-2.95215	-2.97712	-4.19703
	210	0.111357	0.0856409	0.117534	0.0531475	0.0591988	0.0510224	0.0717387	0.055702	0.0749263	0.0751473	0.0899038	0.0582121	0.074664		210	0.0527204	0.130416	0.0763597	0.0601805	0.148715	0.066739	0.0669264	0.0830253	0.0699073	0.0974608	0.0575811	0.0490255		210	-3.16674	-3.54556	-3.08885	-4.23385	-4.07829	-4.29273	-3.80111	-4.16613	-3.73838	-3.73413	-3.47547	-4.10254	-3.74344		210	-4.2455	-2.93881	-3.71104	-4.05456
	211	0.0507638	0.0662659	0.0339443	0.030799	0.0441436	0.0664132	0.0549149	0.0331901	0.0793861	0.0668432	0.0491576	0.0453627	0.0285372		211	0.0560067	0.0431131	0.0931613	0.0442616	0.0898791	0.0483832	0.0639768	0.061365	0.0462792	0.0427041	0.0546505	0.0291495		211	-4.30006	-3.91559	-4.88069	-5.02097	-4.50165	-3.91239	-4.18666	-4.9131	-3.65497	-3.90308	-4.34644	-4.46235	-5.13101		211	-4.15826	-4.53573	-3.42413	-4.4978
	212	0.0651032	0.0524167	0.0797176	0.093092	0.0542888	0.110242	0.0829937	0.0947674	0.0598982	0.102923	0.0449903	0.0538763	0.0458619		212	0.0563446	0.067523	0.104178	0.0445193	0.0327842	0.0730638	0.0747012	0.0752776	0.083625	0.0626763	0.0575048	0.0422174		212	-3.94113	-4.25383	-3.64896	-3.4252	-4.2032	-3.18125	-3.59085	-3.39947	-4.06134	-3.28037	-4.47424	-4.2142	-4.44656		212	-4.14958	-3.88848	-3.26288	-4.48942
	213	0.0465535	0.0525269	0.0417706	0.0355677	0.0493957	0.0393975	0.0499233	0.0727693	0.0350204	0.0674291	0.0406021	0.0414565	0.0401261		213	0.0211032	0.0626909	0.114871	0.0445539	0.0737302	0.0304591	0.0438336	0.01884	0.0232529	0.0550545	0.0261138	0.0323883		213	-4.42497	-4.2508	-4.58137	-4.81329	-4.33947	-4.66575	-4.32414	-3.78053	-4.83566	-3.89048	-4.6223	-4.59226	-4.63931		213	-5.56639	-3.9956	-3.12192	-4.4883
	214	0.16041	0.217605	0.107543	0.148704	0.160099	0.155259	0.196556	0.119057	0.142127	0.136574	0.118729	0.2013	0.145281		214	0.138668	0.224299	0.172582	0.206727	0.14883	0.100629	0.172023	0.13069	0.193041	0.19141	0.0977156	0.0912914		214	-2.64016	-2.20022	-3.21701	-2.74948	-2.64297	-2.68725	-2.34699	-3.07028	-2.81475	-2.87225	-3.07426	-2.31258	-2.78308		214	-2.85029	-2.1565	-2.53465	-2.2742
	215	0.137045	0.0531085	0.0345888	0.0359928	0.16972	0.0874867	0.0673061	0.0509309	0.0253075	0.480769	0.0364708	0.0585562	0.0753347		215	0.510807	0.0776335	0.0984979	0.386878	0.0574414	0.078032	0.0546353	0.0898929	0.103382	0.0757163	0.696001	0.149296		215	-2.86728	-4.23491	-4.85355	-4.79615	-2.55877	-3.51479	-3.89312	-4.29531	-5.30429	-1.05658	-4.77711	-4.09403	-3.73054		215	-0.969149	-3.68718	-3.34376	-1.37005
	216	0.163986	0.133518	0.159825	0.106895	0.108537	0.165174	0.105362	0.178894	0.104836	0.0951047	0.130827	0.11167	0.102857		216	0.171825	0.157749	0.173988	0.131322	0.120653	0.122264	0.113411	0.108209	0.125589	0.0829351	0.151206	0.0607618		216	-2.60836	-2.9049	-2.64543	-3.22574	-3.20375	-2.59794	-3.24657	-2.48282	-3.2538	-3.39434	-2.93427	-3.16268	-3.28129		216	-2.54099	-2.6643	-2.52294	-2.92882
	217	0.27723	0.131324	0.127521	0.18468	0.111741	0.0970484	0.185623	0.264351	0.162032	0.26611	0.164537	0.109948	0.0562114		217	0.0518804	0.309893	0.0549967	0.064857	0.0863061	0.0443874	0.145196	0.168902	0.0274688	0.14806	0.0515517	0.0817807		217	-1.85084	-2.9288	-2.9712	-2.4369	-3.16177	-3.36515	-2.42955	-1.91947	-2.62565	-1.9099	-2.60352	-3.1851	-4.15299		217	-4.26867	-1.69016	-4.18451	-3.94659
	218	0.0596969	0.0976366	0.100501	0.109263	0.0867693	0.104077	0.0705729	0.0601992	0.0875799	0.0972649	0.0840163	0.0444984	0.0780162		218	0.0890208	0.0509881	0.0921932	0.0719714	0.0386061	0.092209	0.0835161	0.10382	0.0590793	0.0813187	0.0764429	0.031017		218	-4.0662	-3.35643	-3.31471	-3.19413	-3.52667	-3.26428	-3.82474	-4.05411	-3.51326	-3.36194	-3.57319	-4.4901	-3.68008		218	-3.48971	-4.2937	-3.4392	-3.79643
	219	0.152587	0.121717	0.0899056	0.140767	0.140856	0.190168	0.142398	0.248678	0.196338	0.137142	0.156138	0.159062	0.129371		219	0.154505	0.176361	0.226131	0.165214	0.0929128	0.139046	0.203559	0.157719	0.196929	0.160067	0.0739897	0.0806177		219	-2.7123	-3.0384	-3.47545	-2.82862	-2.8277	-2.39465	-2.812	-2.00765	-2.34859	-2.86626	-2.6791	-2.65233	-2.95041		219	-2.69428	-2.50339	-2.14477	-2.59759
	220	0.018646	0.0329909	0.015072	2.27604	0.0440048	0.13279	0.0331071	0.942519	0.0544097	0.0196806	0.0224548	0.0205308	0.0226522		220	0.0757663	0.0324435	6.42845	0.038888	0.0310615	0.0466399	0.0307086	0.0322769	0.0230478	0.0393613	0.0127719	0.0247627		220	-5.74499	-4.92179	-6.05199	1.18653	-4.5062	-2.91278	-4.91672	-0.0854059	-4.19999	-5.66708	-5.47684	-5.60607	-5.46421		220	-3.7223	-4.94593	2.68447	-4.68453
	221	0.0372966	0.00471431	0.0339512	0.035332	0.0489141	0.0312341	0.0110524	0.0558878	0.0346346	0.0629772	0.0360182	0.0410942	0.0113364		221	0.0309654	0.0830974	0.103384	0.0285063	0.0463726	0.0527851	0.066537	0.0350021	0.0414339	0.0512686	0.0382692	0.00923759		221	-4.74481	-7.72874	-4.8804	-4.82288	-4.35361	-5.00073	-6.4995	-4.16132	-4.85164	-3.98903	-4.79513	-4.60492	-6.4629		221	-5.0132	-3.58905	-3.27391	-5.13258
	222	0.219578	0.240487	0.200184	0.181966	0.245082	1.7413	0.127194	0.156495	0.217908	0.138105	0.194096	0.177047	0.22103		222	0.220636	0.238762	0.287068	0.19986	0.238211	0.26051	0.205072	0.253777	0.198044	0.229688	0.155427	0.138127		222	-2.18719	-2.05597	-2.3206	-2.45826	-2.02866	0.800162	-2.9749	-2.67582	-2.19821	-2.85616	-2.36516	-2.4978	-2.17769		222	-2.18026	-2.06635	-1.80054	-2.32294
	223	0.0424682	0.0379747	0.0610671	0.0358551	0.0494821	0.063167	0.0334778	0.0732394	0.089946	0.0516679	0.0546083	0.0457545	0.0343466		223	0.0903332	0.0692563	0.0487403	0.0627325	0.0618716	0.0574229	0.0413145	0.0544336	0.0511406	0.0200003	0.0563587	0.00924214		223	-4.55747	-4.71882	-4.03346	-4.80168	-4.33695	-3.98468	-4.90065	-3.77124	-3.4748	-4.27459	-4.19473	-4.44994	-4.86369		223	-3.4686	-3.85191	-4.35874	-3.99464
	224	0.0523485	0.0812723	0.0616459	0.0903764	0.094686	0.0796792	0.0393185	0.102101	0.0754552	0.0399936	0.0412749	0.075296	0.0691138		224	0.0244675	0.0926641	0.140049	0.081501	0.0932787	0.0619664	0.0754488	0.076814	0.0749216	0.0847572	0.0772625	0.0278264		224	-4.25571	-3.62109	-4.01985	-3.46791	-3.40071	-3.64965	-4.66865	-3.29194	-3.72823	-4.64409	-4.59859	-3.73128	-3.85488		224	-5.35299	-3.43185	-2.83599	-3.61704
	225	0.0623222	0.0721651	0.0660425	0.0866485	0.0501815	0.0522011	0.0679284	0.0741699	0.0507057	0.072455	0.0739349	0.063181	0.0579408		225	0.101926	0.0371569	0.126697	0.0926719	0.0545894	0.0770812	0.0733689	0.0855755	0.00943945	0.0896216	0.098633	0.0310142		225	-4.00411	-3.79255	-3.92046	-3.52868	-4.3167	-4.25977	-3.87984	-3.75302	-4.30171	-3.78677	-3.7576	-3.98437	-4.10928		225	-3.29441	-4.75023	-2.98055	-3.43172
	226	0.0981018	0.0609632	0.0570118	0.0578721	0.0832531	0.0705993	0.0551714	0.0834632	0.0445854	0.0787092	0.0586166	0.0904878	0.0621645		226	0.0755157	0.081013	0.0962629	0.0647931	0.0677592	0.0613254	0.0589552	0.0702525	0.0599299	0.0318041	0.0837018	0.0790562		226	-3.34958	-4.03592	-4.1326	-4.11099	-3.58635	-3.8242	-4.17994	-3.58272	-4.48729	-3.66732	-4.09255	-3.46613	-4.00777		226	-3.72708	-3.6257	-3.37688	-3.94802
	227	0.0323375	0.0510615	0.0301122	0.0571671	0.0776749	0.0271817	0.0600382	0.0330403	0.0490028	0.0389545	0.0491313	0.0285563	0.0671254		227	0.0612141	0.048805	0.0477691	0.0334282	0.0593193	0.0405416	0.0254054	0.0294972	0.0501977	37.074	0.0552075	0.0331362		227	-4.95065	-4.29162	-5.05351	-4.12867	-3.68641	-5.20122	-4.05798	-4.91963	-4.35099	-4.68207	-4.34721	-5.13005	-3.897		227	-4.02999	-4.35683	-4.38778	-4.90279
	228	0.037135	0.0513627	0.0567401	0.0619104	0.0293427	0.0389889	0.0657847	0.0775065	0.0246225	0.0430208	0.049416	0.0574469	0.0168748		228	0.0410013	0.0400154	0.0994604	0.0413209	0.0445732	0.0549574	0.0535692	0.0431093	0.0504765	0.0158174	0.0427598	0.0241794		228	-4.75108	-4.28314	-4.13949	-4.01367	-5.09085	-4.68079	-3.9261	-3.68954	-5.34388	-4.53882	-4.33888	-4.12163	-5.88899		228	-4.60818	-4.6433	-3.32973	-4.59698
	229	0.0378376	0.0712883	0.0537807	0.0270266	0.0498289	0.0634032	0.0613417	0.0620417	0.0250786	0.0556358	0.0548496	0.0416788	0.0629603		229	0.0693561	0.0539916	0.0941565	0.0418206	0.0452967	0.0412006	0.0516716	0.0656593	0.0890222	0.0362889	0.0610526	0.0429035		229	-4.72404	-3.81019	-4.21677	-5.20948	-4.32687	-3.9793	-4.02699	-4.01062	-5.3174	-4.16784	-4.18837	-4.58454	-3.98941		229	-3.84983	-4.21112	-3.4088	-4.57964
	230	0.0575282	0.0480962	1.60602	0.0501863	0.0404115	0.0681882	0.0507891	0.07429	0.0559417	0.0723163	0.0463134	0.0506116	0.0637558		230	0.0666394	0.0408775	0.119992	0.0475398	0.0381815	0.0603634	0.0626643	0.0719803	0.0522301	0.0570265	0.0951426	0.0309895		230	-4.11959	-4.37793	0.683494	-4.31656	-4.62909	-3.87433	-4.29934	-3.75069	-4.15993	-3.78954	-4.43242	-4.30439	-3.9713		230	-3.90748	-4.61255	-3.059	-4.39472
	231	0.100331	0.134237	0.0813628	0.122818	0.0905509	0.0959923	0.112748	0.0968367	0.101488	0.100064	0.101543	0.130387	0.0924357		231	0.10832	0.112923	0.218392	0.113224	0.0532603	0.0913122	0.104054	0.11312	0.123094	0.0406014	0.128098	0.0866784		231	-3.31716	-2.89715	-3.61949	-3.0254	-3.46513	-3.38094	-3.14883	-3.3683	-3.30061	-3.321	-3.29984	-2.93913	-3.43541		231	-3.20663	-3.14659	-2.19501	-3.14274
	232	0.0666466	0.0812335	0.081006	0.0678713	0.105309	0.0358204	0.0617284	0.0964466	0.0505263	0.0638434	0.0551555	0.0753937	0.0805663		232	0.0765777	0.0628094	0.182832	0.0445773	0.0378702	0.0682297	0.0674886	0.0577462	0.0612216	0.0970782	0.0764468	0.0648275		232	-3.90733	-3.62178	-3.62583	-3.88106	-3.2473	-4.80307	-4.01792	-3.37413	-4.30682	-3.96932	-4.18035	-3.72941	-3.63368		232	-3.70693	-3.99288	-2.45141	-4.48755
	233	0.0382848	0.0530001	0.058223	0.0681416	0.0656179	0.0681035	0.0846788	0.0914094	0.0457953	0.064251	0.0462713	0.0168845	0.0580338		233	0.0524457	0.072136	0.212169	0.0501465	0.0457515	0.0956593	0.0496287	0.0746971	0.104288	0.101789	0.0692361	0.0404787		233	-4.70708	-4.23786	-4.10227	-3.87532	-3.92977	-3.87613	-3.56186	-3.45151	-4.44866	-3.96014	-4.43374	-5.88815	-4.10696		233	-4.25303	-3.79314	-2.23671	-4.31771
	234	0.0427899	0.0479563	0.0886775	0.058629	0.0350883	0.0755738	0.0505495	0.0623936	0.0607001	0.0518976	0.0919667	0.0754717	0.0633774		234	0.0451023	0.0579831	0.129803	0.0629002	0.0677966	0.0806958	0.0493477	0.0549536	0.0424181	0.0768091	0.0763696	0.043092		234	-4.54659	-4.38214	-3.49529	-4.09224	-4.83287	-3.72597	-4.30616	-4.00246	-4.04216	-4.26819	-3.44274	-3.72792	-3.97989		234	-4.47065	-4.10822	-2.9456	-3.99079
	235	0.0521599	0.0286857	0.0499955	0.0584822	0.0499284	0.0317095	0.0615695	0.0621891	0.0504397	0.047753	0.0366939	0.0418084	0.0516302		235	0.058724	0.0443479	0.031455	0.0496386	0.0448923	0.0351278	0.0751477	0.0602558	0.0328716	0.048341	0.0379984	0.024504		235	-4.26092	-5.12352	-4.32206	-4.09586	-4.32399	-4.97894	-4.02164	-4.0072	-4.3093	-4.38827	-4.76832	-4.58007	-4.27564		235	-4.08991	-4.49499	-4.99057	-4.33239
	236	0.051466	0.0944525	0.0873705	0.119768	0.0492821	0.0860383	0.143401	0.0556576	0.0746442	0.0705901	0.108671	0.0536038	0.107503		236	0.0646955	0.0480482	0.193524	0.100592	0.059	0.0817661	0.105158	0.132546	0.0694444	0.0517303	0.0774078	0.051498		236	-4.28024	-3.40427	-3.51671	-3.06169	-4.34279	-3.53888	-2.80187	-4.16728	-3.74383	-3.82439	-3.20196	-4.22152	-3.21756		236	-3.95019	-4.37937	-2.36942	-3.31342
	237	0.0513667	0.0329779	0.0341824	0.0399207	0.044221	0.046853	0.0495731	0.0610241	0.0348057	0.0469269	0.126441	0.0287928	0.0678298		237	0.0577694	0.0651636	0.176202	0.0515331	0.0440863	0.0573082	0.0898488	0.0838472	0.0276834	0.0478005	0.0448799	0.0302828		237	-4.28302	-4.92236	-4.8706	-4.64672	-4.49913	-4.41571	-4.3343	-4.03448	-4.84453	-4.41344	-2.98346	-5.11815	-3.88194		237	-4.11355	-3.93979	-2.5047	-4.27836
	238	0.0139864	0.108195	0.053039	0.0620082	0.0490084	0.105308	0.0714469	0.0720807	0.0744922	0.0818118	0.0631835	0.0616616	0.0788629		238	0.0609625	0.0692321	0.0861247	0.0643125	0.0731315	0.0777176	0.0641525	0.0702374	0.059761	0.0675363	0.0919826	0.0333081		238	-6.15983	-3.2083	-4.2368	-4.0114	-4.35083	-3.24731	-3.80698	-3.79424	-3.74677	-3.61155	-3.98431	-4.01948	-3.66451		238	-4.03593	-3.85242	-3.53743	-3.95876
	239	0.028305	0.0617509	0.0612097	0.0403666	0.0495655	0.0670647	0.0611383	0.0448581	0.0451664	0.0669916	0.0456983	0.029106	0.051247		239	0.0444672	0.030585	0.0522545	0.0415336	0.0222025	0.0454158	0.0493071	0.0437083	0.051124	0.0521984	0.0475563	0.0427951		239	-5.1428	-4.0174	-4.0301	-4.63069	-4.33452	-3.8983	-4.03178	-4.47849	-4.46861	-3.89988	-4.45172	-5.10254	-4.28639		239	-4.49111	-5.03103	-4.2583	-4.58958
	240	0.0895213	0.0994868	0.103126	0.0806861	0.0692156	0.114145	0.0775953	0.0727924	0.0400882	0.0982704	0.0684411	0.0953289	0.102145		240	0.102416	0.108724	0.132383	0.0983615	0.066491	0.0783198	0.0959967	0.128282	0.0930175	0.0800203	0.0922824	0.04885		240	-3.48163	-3.32935	-3.27753	-3.63154	-3.85276	-3.13106	-3.68789	-3.78007	-4.64068	-3.3471	-3.86899	-3.39094	-3.29131		240	-3.28749	-3.20126	-2.91721	-3.34576
	241	0.0331068	0.033398	0.0768088	0.0766226	0.06951	0.0790618	0.0389827	0.05075	0.0603359	0.0631554	0.0412459	0.083397	0.0457683		241	0.0824006	0.0826698	0.132742	0.0545459	0.0592578	0.0538514	0.0809364	0.0740267	0.0560564	0.0683445	0.0725823	0.0399414		241	-4.91673	-4.90409	-3.70258	-3.70609	-3.84664	-3.66088	-4.68102	-4.30045	-4.05084	-3.98495	-4.5996	-3.58386	-4.44951		241	-3.6012	-3.5965	-2.91331	-4.19638
	242	0.0889805	0.132517	0.0761093	0.0669842	0.0836848	0.074466	0.104741	0.0223722	0.0498132	0.113461	0.063619	0.0909743	0.0851064		242	0.0714488	0.116414	0.194435	0.0823448	0.0587875	0.104822	0.0803164	0.10334	0.106468	0.0678201	0.111502	0.0426405		242	-3.49037	-2.91575	-3.71578	-3.90003	-3.57889	-3.74727	-3.2551	-5.48215	-4.32733	-3.13973	-3.9744	-3.4584	-3.55459		242	-3.80695	-3.10266	-2.36264	-3.60218
	243	0.03305	0.0238148	0.0230011	0.0269934	0.0348201	0.0197202	0.0445327	0.0394878	0.0402091	0.0511717	0.0870495	0.0333751	0.0229003		243	0.0239732	0.0346126	0.038492	0.0284436	0.0147998	0.039264	0.0599859	0.0574891	0.0559893	0.0241015	0.0522917	0.0153321		243	-4.9192	-5.392	-5.44215	-5.21125	-4.84394	-5.66418	-4.48899	-4.66245	-4.63633	-4.28851	-3.52202	-4.90509	-5.44849		243	-5.38244	-4.85256	-4.6993	-5.13575
	244	0.113922	0.162638	0.0965201	0.131517	0.110373	0.138788	0.112156	0.0796843	0.121704	0.114871	0.101331	0.125952	0.109392		244	0.120453	0.108339	0.326874	0.106629	0.0818412	0.10811	0.139373	0.0965215	0.0891391	0.0808451	0.11013	0.0649344		244	-3.13388	-2.62026	-3.37303	-2.92668	-3.17954	-2.84905	-3.15642	-3.64956	-3.03855	-3.12191	-3.30285	-2.98906	-3.19242		244	-3.05346	-3.20637	-1.61319	-3.22933
	245	0.0237759	0.023995	0.0309753	0.0364105	0.040284	0.039723	0.0674979	0.0342557	0.0406607	0.0397109	0.0138404	0.0294167	0.0634786		245	0.0379411	0.0259755	0.066881	0.0365202	0.0373088	0.0437865	0.0421719	0.0497439	0.0329092	0.0242967	0.0376374	0.0526908		245	-5.39435	-5.38112	-5.01274	-4.7795	-4.63365	-4.65388	-3.88901	-4.86751	-4.62022	-4.65432	-6.17497	-5.08722	-3.97759		245	-4.7201	-5.2667	-3.90226	-4.77516
	246	0.0631374	0.0879636	0.0592175	0.0884132	0.0615627	0.0730124	0.0573537	0.069781	0.077613	0.0607386	0.0470087	0.0770328	0.0529318		246	0.0456493	0.0747286	0.125231	0.0876106	0.083502	0.0785707	0.0804879	0.126663	0.0574795	0.0701474	0.0893838	0.0663773		246	-3.98536	-3.50695	-4.07783	-3.49959	-4.0218	-3.77571	-4.12397	-3.84102	-3.68756	-4.04124	-4.41093	-3.69838	-4.23972		246	-4.45326	-3.7422	-2.99734	-3.51275
	247	0.0583336	0.0390269	0.0514064	0.0791569	0.0821201	0.0324408	0.0744915	0.0697472	0.991514	0.0445248	0.0563972	0.0812197	0.0939739		247	0.0175156	0.0526701	0.0786023	0.0690204	0.0379593	0.0445986	0.0643518	0.0562947	0.0431179	0.05362	0.0738578	0.0158499		247	-4.09953	-4.67939	-4.28191	-3.65914	-3.60612	-4.94605	-3.74678	-3.84172	-0.0122955	-4.48925	-4.14823	-3.62203	-3.4116		247	-5.83522	-4.24687	-3.66928	-3.85683
	248	0.0732887	0.048986	0.0556048	0.0794801	0.0670299	0.0203247	0.0576026	0.0816295	0.0571755	0.101627	0.0802619	0.0772709	0.0590505		248	0.0492888	0.04408	0.0966899	0.0586745	0.0839289	0.0640064	0.0323674	0.0621961	0.0673563	0.0330556	0.0561205	0.0510144		248	-3.77027	-4.35149	-4.16865	-3.65326	-3.89905	-5.62063	-4.11772	-3.61477	-4.12846	-3.29864	-3.63914	-3.69393	-4.08191		248	-4.3426	-4.50373	-3.37049	-4.09112
	249	0.0581189	0.0437509	0.0433839	0.0555993	0.0408907	0.0644659	0.0399992	0.081042	0.0619835	0.0604359	0.0515899	0.0469116	0.0410068		249	0.0489596	0.0742758	0.0462842	0.0396965	0.0453492	0.0571929	0.0616903	0.0364326	0.0619815	0.0573512	0.0632063	0.0221917		249	-4.10485	-4.51454	-4.52669	-4.16879	-4.61208	-3.95532	-4.64388	-3.62519	-4.01197	-4.04845	-4.27677	-4.41391	-4.60799		249	-4.35226	-3.75096	-4.43334	-4.65484
	250	0.0339927	0.0780996	0.0752058	0.0837989	0.0102466	0.0322819	0.0745071	0.0464603	0.0725552	0.0323037	0.0376536	0.0599221	0.0411426		250	0.0350365	0.0611558	0.0393255	0.0345163	14.2114	0.0616243	0.0565794	0.0252958	0.0334821	0.0329042	0.116586	0.0285981		250	-4.87863	-3.67854	-3.73301	-3.57693	-6.60871	-4.95313	-3.74648	-4.42786	-3.78478	-4.95216	-4.73107	-4.06077	-4.60322		250	-4.835	-4.03137	-4.66839	-4.85658
	251	0.0585985	0.0294908	0.0836531	0.0234134	0.108162	0.0445856	0.0577512	0.0996055	0.0522184	0.0527912	0.0663381	0.0516915	0.0354596		251	0.0598915	9.55484	0.118445	0.0720557	0.0761189	0.0704892	0.0759459	0.070682	0.0577488	0.0537938	0.030552	0.0351835		251	-4.09299	-5.08359	-3.57944	-5.41652	-3.20874	-4.48728	-4.11401	-3.32763	-4.2593	-4.24356	-3.91402	-4.27393	-4.81768		251	-4.06151	3.25623	-3.07771	-3.79474
	252	0.124224	0.0623372	0.0780589	0.0823535	0.0805248	0.063529	0.118575	0.103028	0.0715368	0.0834614	0.0788546	0.0842235	0.0862152		252	0.0724846	0.076365	0.123257	0.0838369	0.0443339	0.0588701	0.0881144	0.058389	0.075339	0.0808582	0.102028	0.417368		252	-3.00899	-4.00376	-3.67929	-3.60203	-3.63442	-3.97644	-3.07613	-3.27889	-3.80517	-3.58275	-3.66466	-3.56963	-3.53591		252	-3.78618	-3.71094	-3.02026	-3.57627
	253	0.0568693	0.113938	0.0619579	0.0996768	0.0748366	0.0393933	0.0839036	0.033995	0.0809075	0.0551608	0.0597426	0.0833912	0.10781		253	0.0788607	0.0713476	0.108344	0.0677613	0.0363919	0.100601	0.0983458	0.060898	0.093188	0.0560329	0.0765577	0.0249524		253	-4.13621	-3.13367	-4.01257	-3.3266	-3.74011	-4.6659	-3.57512	-4.87853	-3.62758	-4.18021	-4.0651	-3.58396	-3.21344		253	-3.66455	-3.80899	-3.20631	-3.8834
	254	0.0852434	0.108879	0.0464402	0.0587093	0.0896623	0.0982988	0.0614079	0.0678528	0.085821	0.0392763	0.0917712	0.0873229	0.0736127		254	0.0684877	0.0459917	0.06294	0.0676801	0.0579752	0.081733	0.0983807	0.105296	0.0511644	0.0718343	0.0566521	0.0311983		254	-3.55227	-3.1992	-4.42848	-4.09027	-3.47936	-3.34668	-4.02543	-3.88145	-3.54253	-4.6702	-3.44581	-3.5175	-3.7639		254	-3.86801	-4.44248	-3.98988	-3.88512
	255	0.17434	0.155124	0.114677	0.2127	0.13799	0.192725	0.206103	0.2148	0.186091	0.212786	0.183096	0.271966	0.11629		255	0.188512	0.221007	0.271403	0.172166	0.163975	0.159531	0.181315	0.175001	0.209427	0.154976	0.147389	0.0825895		255	-2.52003	-2.68851	-3.12435	-2.23311	-2.85737	-2.37539	-2.27856	-2.21893	-2.42592	-2.23253	-2.44933	-1.8785	-3.1042		255	-2.40727	-2.17784	-1.88149	-2.53813
	256	0.0445809	0.0397233	0.020235	0.0568577	0.0104807	0.0329643	0.0293881	0.0535767	0.0159306	0.0575571	0.0240975	0.0392459	0.0239583		256	0.0285976	0.0433407	0.0510682	0.0324538	0.0382292	0.0390877	0.0359646	0.0547803	0.0634621	0.0208789	0.0381754	0.0260208		256	-4.48743	-4.65387	-5.627	-4.1365	-6.57612	-4.92295	-5.08862	-4.22225	-5.97205	-4.11886	-5.37497	-4.67131	-5.38333		256	-5.12796	-4.52813	-4.29143	-4.94547
	257	0.049124	0.0394257	0.0602789	0.0516594	0.0415995	0.0532125	0.0992372	0.0354115	0.0579425	0.0611795	0.0383056	0.03465	0.0238072		257	0.0532469	0.0729488	0.108457	0.0456221	0.0303421	0.0475402	0.0385236	0.0515996	0.0484614	0.0705258	0.0378332	0.0904646		257	-4.34743	-4.66472	-4.0522	-4.27483	-4.58729	-4.23209	-3.33297	-4.81964	-4.10923	-4.03081	-4.7063	-4.851	-5.39246		257	-4.23116	-3.77697	-3.2048	-4.45412
	258	0.0146078	0.0341425	0.0278959	0.0419066	0.041247	0.0121831	0.0347115	0.0467217	0.0364704	0.0202135	0.0237552	0.0300713	0.0117871		258	0.0388281	0.0339007	0.0501528	0.0399577	0.0449618	0.0451798	0.0191851	0.0427164	0.0479939	0.0164638	0.0425305	0.0257072		258	-6.09712	-4.87229	-5.16381	-4.57668	-4.59957	-6.35898	-4.84844	-4.41976	-4.77713	-5.62854	-5.39561	-5.05547	-6.40664		258	-4.68676	-4.88254	-4.31752	-4.64538
	259	0.0435203	0.0484723	0.0434983	0.0554631	0.0512514	0.0242725	0.0287142	0.0348075	0.0310698	0.0481702	0.0425726	0.0341647	0.0527025		259	0.017556	0.0713277	0.078329	0.0344529	0.014885	0.0342698	0.04095	0.048101	0.0571819	0.0612787	0.0298117	0.0383754		259	-4.52217	-4.3667	-4.5229	-4.17233	-4.28627	-5.36453	-5.12209	-4.84446	-5.00834	-4.37572	-4.55393	-4.87135	-4.24599		259	-5.83189	-3.80939	-3.67431	-4.85923
	260	0.02919	0.0583771	0.0358518	0.102186	0.056783	0.0529798	0.0404858	0.0465333	0.0521177	0.0161247	0.0619077	0.141738	0.0882924		260	0.0564679	0.0545989	0.0786951	0.0533186	0.052373	0.0647017	0.0604329	0.054092	0.0574795	0.024614	0.0448818	0.0353872		260	-5.09838	-4.09845	-4.80181	-3.29073	-4.1384	-4.23841	-4.62644	-4.42559	-4.26208	-5.95458	-4.01374	-2.8187	-3.50157		260	-4.14642	-4.19498	-3.66758	-4.22922
	261	0.0492166	0.0885681	0.0805077	0.046886	0.109584	0.0700492	0.105288	0.0587015	0.0791459	0.077241	0.0721385	0.151791	0.089291		261	0.0996843	0.088645	0.13383	0.0645398	0.0833396	0.0673459	0.0720574	0.111974	0.111253	0.0869073	0.0626457	0.0388609		261	-4.34471	-3.49707	-3.63473	-4.4147	-3.18989	-3.83549	-3.24759	-4.09046	-3.65934	-3.69449	-3.79309	-2.71984	-3.48534		261	-3.32649	-3.49582	-2.90153	-3.95367
	262	0.0693024	0.0840059	0.0525507	0.0848363	0.0577034	0.0703574	0.0822868	0.076864	0.0584164	0.11838	0.0628424	0.0478948	0.0837204		262	0.0677934	0.0759772	0.174212	0.0836429	0.0380305	0.0915159	0.0806781	0.0893054	0.0874678	0.0831854	0.0777735	0.0586084		262	-3.85095	-3.57337	-4.25015	-3.55917	-4.1152	-3.82915	-3.6032	-3.70155	-4.09748	-3.0785	-3.99212	-4.38399	-3.57828		262	-3.88271	-3.71829	-2.52109	-3.57961
	263	0.322992	1.19484	0.133898	0.217343	0.200162	0.207822	0.265424	0.309058	0.138844	0.262392	0.227978	0.148528	0.113945		263	0.128969	0.388289	0.167867	0.0921401	0.114813	0.107335	0.198733	0.190939	0.166281	0.150525	0.120545	0.172928		263	-1.63043	0.256822	-2.9008	-2.20195	-2.32076	-2.26658	-1.91363	-1.69405	-2.84846	-1.93021	-2.13303	-2.75119	-3.13359		263	-2.9549	-1.3648	-2.57461	-3.44003
	264	0.0249323	0.0596165	0.0691919	0.0474699	0.0317158	0.0501044	0.0591086	0.0356457	0.0428985	0.0618072	0.0633436	0.0570559	0.0601974		264	0.143942	0.0379251	0.110004	0.0872172	0.0615685	0.0573411	0.0619899	0.0726793	0.0344483	0.0419633	0.0403239	0.189505		264	-5.32584	-4.06815	-3.85325	-4.39684	-4.97865	-4.31892	-4.08049	-4.81013	-4.54293	-4.01608	-3.98066	-4.13148	-4.05415		264	-2.79644	-4.7207	-3.18437	-3.51924
	265	0.0996429	1.0835	0.21635	0.14257	0.21705	0.263433	0.342621	0.148312	0.354788	0.202026	0.238989	0.15805	0.198707		265	0.125594	0.205652	0.576909	0.161412	0.185342	0.190668	0.186939	0.197901	0.187559	0.159738	0.151296	0.0552642		265	-3.32709	0.115698	-2.20856	-2.81026	-2.2039	-1.92449	-1.54532	-2.75329	-1.49497	-2.30739	-2.06498	-2.66155	-2.33128		265	-2.99317	-2.28172	-0.793584	-2.63118
	266	0.0300963	0.0500517	0.0411263	0.0191369	0.0639761	0.0547054	0.0238284	0.0657148	0.0704505	0.0373036	0.0785559	0.0353362	0.175836		266	0.0504656	0.0590418	0.0738916	0.0522941	0.0467108	0.0401162	0.057057	0.0790259	0.0595997	0.046509	0.0556849	0.0196008		266	-5.05427	-4.32044	-4.60379	-5.7075	-3.96632	-4.19217	-5.39117	-3.92764	-3.82725	-4.74454	-3.67014	-4.82271	-2.5077		266	-4.30856	-4.08212	-3.75845	-4.25721
	267	0.0498994	0.0398671	0.049033	0.0475949	0.0688243	0.0544662	0.0533323	0.0831996	0.0430764	0.0618276	0.0439246	0.039561	0.0301762		267	0.0749848	0.0460354	0.0916669	0.0548486	0.0464804	0.0488397	0.0398044	0.0495155	0.0691722	0.0377887	0.0730184	0.0488165		267	-4.32483	-4.64866	-4.3501	-4.39305	-3.86094	-4.19849	-4.22885	-3.58728	-4.53696	-4.0156	-4.50883	-4.65978	-5.05044		267	-3.73726	-4.44111	-3.44746	-4.1884
	268	0.0250096	0.0499584	0.0368646	0.0333731	0.0424103	0.0294468	0.0594648	0.035878	0.0539743	0.0453602	0.0342902	0.0441235	0.0181998		268	0.0357667	0.0502008	0.113862	0.0660429	0.0545525	0.0334272	0.045723	0.0262914	0.0297663	0.042061	0.032788	0.055486		268	-5.32137	-4.32313	-4.76162	-4.90517	-4.55944	-5.08574	-4.07182	-4.80076	-4.21158	-4.46243	-4.86606	-4.50231	-5.77993		268	-4.80524	-4.31615	-3.13464	-3.92045
	269	0.00985351	0.0246346	0.0202355	0.0469836	0.0366563	0.0332613	0.0469833	0.0708132	0.0426288	0.0487785	0.0338186	0.0654365	0.0658433		269	0.0282446	0.0411811	0.0763784	0.0408441	0.0385882	0.0530258	0.0481595	0.0461858	0.058812	0.0456849	0.0498604	0.0386482		269	-6.66515	-5.34317	-5.62696	-4.4117	-4.7698	-4.91001	-4.41171	-3.81984	-4.55203	-4.35761	-4.88604	-3.93376	-3.92482		269	-5.14588	-4.60187	-3.71069	-4.61373
	270	0.0195389	0.0587381	0.020183	0.0420188	0.0260448	0.00827746	0.0407807	0.0175391	0.0370357	0.0161592	0.0191565	0.0260662	0.0356923		270	0.024537	0.0284615	0.0397902	0.0353274	0.0537979	0.0331643	0.0226856	0.0259164	0.0292988	0.0248064	0.0173628	0.0544668		270	-5.67751	-4.08956	-5.63072	-4.57282	-5.26286	-6.9166	-4.61597	-5.83328	-4.75494	-5.9515	-5.70602	-5.26168	-4.80824		270	-5.3489	-5.13485	-4.65144	-4.82307
	271	0.0486547	0.0485751	0.0522992	0.0278483	0.0466088	0.0618089	0.0405202	0.0290068	0.0473626	0.0481283	0.0523677	0.047482	0.0649517		271	0.0453351	0.0845831	0.0899356	0.0460759	0.0841064	0.0508917	0.0681231	0.0488099	0.0340246	0.0617521	0.0419404	0.0127483		271	-4.36128	-4.36364	-4.25707	-5.16627	-4.42325	-4.01604	-4.62521	-5.10746	-4.40011	-4.37697	-4.25518	-4.39648	-3.94449		271	-4.46323	-3.56349	-3.47496	-4.43984
	272	0.0194723	0.034002	0.0483377	0.0325017	0.0310752	0.0536341	0.0578581	1.02525	0.0631291	0.0480327	0.057261	0.0432177	0.0648483		272	0.0348963	0.0320504	0.0538735	0.0353066	0.00765209	0.0621771	0.0370758	0.048844	0.0680823	0.0740588	0.0271455	0.0286773		272	-5.68243	-4.87823	-4.37071	-4.94334	-5.00809	-4.22071	-4.11134	0.0359826	-3.98555	-4.37984	-4.1263	-4.53223	-3.94679		272	-4.84078	-4.96351	-4.21428	-4.82392
	273	0.0729229	0.106596	0.0524342	0.0603874	0.0673343	0.0784778	0.0807863	0.1215	0.0945875	0.103761	0.0669504	0.0905133	0.111947		273	0.076607	0.0754228	0.136411	0.0570885	0.0846045	0.0646561	0.0630023	0.0890941	0.0729844	0.0821828	0.083599	0.0476029		273	-3.77748	-3.22977	-4.25335	-4.04961	-3.89252	-3.67157	-3.62975	-3.04098	-3.40221	-3.26867	-3.90076	-3.46573	-3.15911		273	-3.70638	-3.72886	-2.87397	-4.13066
	274	0.0881446	0.0342673	0.032564	0.00938013	0.0470949	0.0625956	0.0641026	0.0643438	0.0424373	0.0805326	0.0193206	0.0304591	0.0654191		274	0.0632281	0.0278444	0.123168	0.060323	0.0857655	0.038208	0.0492116	0.0550746	0.0394244	0.0290296	0.0618083	0.0414766		274	-3.50398	-4.86703	-4.94058	-6.73618	-4.40828	-3.99779	-3.96347	-3.95806	-4.55852	-3.63428	-5.69372	-5.03698	-3.93414		274	-3.98329	-5.16647	-3.02131	-4.05115
	275	0.0244041	0.0778715	0.0364619	0.0747082	0.0417544	0.0583398	0.0813134	0.0290551	0.0740427	0.0521028	0.0770181	0.0953289	0.0591518		275	0.0384445	0.0551521	0.0615036	0.057476	0.109364	0.0719349	0.049356	0.0665458	0.0246176	0.0827449	0.0565936	0.0474939		275	-5.35673	-3.68276	-4.77747	-3.74259	-4.58193	-4.09938	-3.62036	-5.10506	-3.7555	-4.26249	-3.69866	-3.39094	-4.07944		275	-4.70108	-4.18044	-4.02319	-4.1209
	276	0.077695	0.0969681	0.0848234	0.0696778	0.0625011	0.0830117	0.0750303	0.0866601	0.063319	0.0995712	0.105489	0.0734014	0.117913		276	0.052223	0.117157	0.197574	0.0872283	0.0779849	0.0784448	0.0841254	0.115365	0.0834697	0.0907266	0.115189	0.0691904		276	-3.68603	-3.36635	-3.55939	-3.84316	-3.99997	-3.59054	-3.73638	-3.52849	-3.98122	-3.32813	-3.24484	-3.76805	-3.08421		276	-4.25917	-3.09349	-2.33953	-3.51906
	277	0.0289878	0.0337936	0.0362669	0.0416243	0.0259085	0.0206771	0.0344887	0.028718	0.0474275	0.035644	0.0239334	0.0343928	0.0470035		277	0.0381424	0.0154993	0.0356519	0.0380311	0.015542	0.0447101	0.0377282	0.066111	0.029337	0.0287073	0.0243956	0.00939124		277	-5.10841	-4.88711	-4.7852	-4.58643	-5.27043	-5.59582	-4.85773	-5.1219	-4.39813	-4.8102	-5.38483	-4.86175	-4.41109		277	-4.71246	-6.01166	-4.80988	-4.71668
	278	0.0822727	0.0580112	0.0887932	0.0694305	0.0829746	0.107702	0.143893	0.0632341	0.147747	0.08729	0.0671248	0.124856	0.0881869		278	0.0833411	0.108412	0.228349	0.0734607	0.0779545	0.0828636	0.104778	0.08054	0.117564	0.13151	0.100038	0.0595058		278	-3.60344	-4.10753	-3.49341	-3.84829	-3.59119	-3.21488	-2.79693	-3.98315	-2.7588	-3.51804	-3.89701	-3.00166	-3.50329		278	-3.58483	-3.2054	-2.13069	-3.76688
	279	0.0383822	0.0863296	0.0240925	0.0367591	0.036054	0.0452694	0.0514992	0.0797524	0.0733509	0.0473317	0.0380904	0.0470541	0.0349406		279	0.041435	0.0306909	0.106476	0.032525	0.0310688	0.0469589	0.0495126	0.0802308	0.0535375	0.0613798	0.033938	0.024837		279	-4.70342	-3.534	-5.37527	-4.76576	-4.7937	-4.46532	-4.27931	-3.64833	-3.76904	-4.40105	-4.71443	-4.40953	-4.83895		279	-4.59301	-5.02604	-3.2314	-4.94231
	280	0.019031	0.0142805	0.0239269	0.018236	0.0153152	0.0122646	0.0452967	0.0338416	0.0311726	0.0352136	0.0377887	0.0212519	0.0577445		280	0.0239934	0.0266264	0.0386707	0.0269665	0.0154238	0.0245051	0.020341	0.0342121	0.00966261	0.0162329	0.0144472	0.0215511		280	-5.7155	-6.12981	-5.38522	-5.77707	-6.02889	-6.34936	-4.46445	-4.88506	-5.00358	-4.82772	-4.7259	-5.55627	-4.11417		280	-5.38122	-5.231	-4.69262	-5.21269
	281	0.0287462	0.0479218	0.0401027	0.064286	0.0616132	0.0493949	0.0342095	0.0680285	0.0679407	0.0551123	0.0475579	0.0299265	0.0754848		281	0.0654864	0.0649516	0.102379	0.0651684	0.0388641	0.0673416	0.0585514	0.0516934	0.0534725	0.0654308	0.0797288	0.0123902		281	-5.12049	-4.38317	-4.64016	-3.95935	-4.02062	-4.33949	-4.86946	-3.87772	-3.87958	-4.18148	-4.39417	-5.06243	-3.72767		281	-3.93266	-3.94449	-3.288	-3.93968
	282	0.0782524	0.083089	0.08567	0.065626	0.0575214	0.0545111	0.0814569	0.0866885	0.0799062	0.0320778	0.106699	0.0870044	0.0592417		282	0.0560931	0.104678	0.161626	0.121436	0.071599	0.0593512	0.0656044	0.0642699	0.0595593	0.083397	11.9405	0.0535034		282	-3.67572	-3.5892	-3.54507	-3.92959	-4.11976	-4.1973	-3.61782	-3.52802	-3.64555	-4.96228	-3.22838	-3.52277	-4.07724		282	-4.15603	-3.25597	-2.62927	-3.04173
	283	0.0549167	0.0398122	0.0333107	0.0623103	0.0374098	0.0471193	0.0714215	0.0295177	0.0381666	0.0286026	0.0645065	0.044338	0.0302206		283	0.0463326	0.0747688	0.0913687	0.0674789	nan	0.0464792	0.0243779	0.0565532	0.0505212	0.0467263	0.0596698	0.0416364		283	-4.18661	-4.65064	-4.90787	-4.00439	-4.74044	-4.40754	-3.8075	-5.08228	-4.71155	-5.12771	-3.95441	-4.49531	-5.04832		283	-4.43183	-3.74142	-3.45216	-3.88942
	284	0.0645599	0.0545121	0.0705189	0.0286401	0.053267	0.0383975	0.0771025	0.0529433	0.059788	0.0325583	0.0594118	0.0264901	0.0782834		284	0.0496759	0.0587636	0.0910017	0.0560538	0.0244002	0.0556139	0.0364827	0.0563603	0.0150794	0.0380325	0.0372252	0.054185		284	-3.95322	-4.19728	-3.82585	-5.12582	-4.23061	-4.70284	-3.69708	-4.23941	-4.064	-4.94083	-4.07311	-5.2384	-3.67515		284	-4.33131	-4.08893	-3.45796	-4.15704
	285	0.0592212	0.0246512	0.128023	0.0712589	0.121725	0.0424022	0.0530713	0.0468485	0.070288	0.0849927	0.118332	0.0658694	0.11358		285	0.0741255	0.0740702	0.123144	0.0557973	0.0971739	0.101514	0.0696611	0.103262	0.0850936	0.0840007	0.0592729	0.0474674		285	-4.07774	-5.3422	-2.96552	-3.81079	-3.0383	-4.55972	-4.23593	-4.41585	-3.83058	-3.55652	-3.07909	-3.92425	-3.13822		285	-3.75389	-3.75496	-3.02158	-4.16366
	286	0.0499892	0.0299113	0.0460046	0.057758	0.0696702	0.0644662	0.0776753	0.0177732	0.0931286	0.0409713	0.0698359	0.048907	0.0784977		286	0.0571116	0.0866733	0.121037	0.0395257	0.0246413	0.0701104	0.0677145	0.0299016	0.0203022	0.0935149	0.0873392	0.0256005		286	-4.32224	-5.06317	-4.44208	-4.11383	-3.84331	-3.95531	-3.6864	-5.81415	-3.42463	-4.60924	-3.83989	-4.35382	-3.67121		286	-4.13007	-3.52827	-3.04648	-4.66107
	287	0.0354221	0.0453827	0.0465339	0.0194998	0.0489033	0.052261	0.0847714	0.0719611	0.0499519	0.0953882	0.0707249	0.080951	0.0244479		287	0.0505263	0.0796643	0.0927747	0.0657613	0.0666056	0.0544233	0.0593546	0.060548	0.0874996	0.0732222	0.0403473	0.0551465		287	-4.81921	-4.46171	-4.42557	-5.68039	-4.35392	-4.25812	-3.56028	-3.79664	-4.32332	-3.39005	-3.82164	-3.62681	-5.35415		287	-4.30682	-3.64992	-3.43012	-3.92662
	288	0.0200187	0.0648616	0.0502786	0.101392	0.0483273	0.0818954	0.0718606	0.0711575	0.0767319	0.0616599	0.05996	0.098064	0.0604875		288	0.0465616	0.0948042	0.121584	0.0767009	0.0744109	0.058725	0.0651392	0.0690635	0.0814636	0.0512777	0.0624116	0.0452177		288	-5.64251	-3.94649	-4.31391	-3.30198	-4.37102	-3.61007	-3.79866	-3.81284	-3.70403	-4.01952	-4.05986	-3.35013	-4.04722		288	-4.42472	-3.39891	-3.03997	-3.70461
	289	0.044528	0.034544	0.0497974	0.0526039	0.0478011	0.0341127	0.0886927	0.076102	0.0866379	0.0325746	0.0740521	0.114778	0.0419003		289	0.0533896	0.0823734	0.124325	0.0536027	0.0902478	0.0420063	0.0616745	0.032782	0.0605052	0.0635351	0.0668675	0.0417465		289	-4.48914	-4.85542	-4.32779	-4.24869	-4.38681	-4.87355	-3.49504	-3.71592	-3.52886	-4.94011	-3.75531	-3.12308	-4.5769		289	-4.2273	-3.60168	-3.00781	-4.22155
	290	0.0893847	0.0694893	0.0666472	0.0959263	0.0747065	0.0814484	0.0891583	0.0645704	0.0871207	0.0693934	0.0842836	0.106355	0.0843475		290	0.0930721	0.106472	0.135998	0.076553	0.0495077	0.0702988	0.0746222	0.0957463	0.0708801	0.0850871	0.087043	0.0612706		290	-3.48383	-3.84707	-3.90731	-3.38193	-3.74262	-3.61797	-3.48749	-3.95298	-3.52084	-3.84906	-3.5686	-3.23304	-3.56751		290	-3.42551	-3.23145	-2.87835	-3.7074
	291	0.0302913	0.0252143	0.0211589	0.0194774	0.0488334	0.0130755	0.0181397	0.017899	0.00554068	0.0207048	0.025208	0.0225323	0.0552068		291	0.0363346	0.028022	0.0336009	0.0488164	0.0168981	0.0332434	0.0284477	0.0303217	0.0309135	0.0259269	0.0351933	0.0261509		291	-5.04495	-5.30961	-5.56259	-5.68206	-4.35599	-6.25699	-5.78471	-5.80397	-7.49572	-5.59389	-5.30998	-5.47186	-4.17901		291	-4.78251	-5.15729	-4.89536	-4.35649
	292	0.0865698	0.091558	0.046911	0.0687634	0.0710888	0.0615782	0.091456	0.0482422	0.0951067	0.0543266	0.0864539	0.0727592	0.0556139		292	0.0769908	0.0485097	0.116641	0.0694237	0.042959	0.0741751	0.0830706	0.0764043	0.0781169	0.0566177	0.0353791	0.0394919		292	-3.52999	-3.44917	-4.41393	-3.86222	-3.81423	-4.02144	-3.45078	-4.37356	-3.39431	-4.2022	-3.53193	-3.78073	-4.16841		292	-3.69917	-4.36558	-3.09986	-3.84843
	293	0.11133	0.121468	0.106093	0.0585223	0.0708254	0.0963405	0.133223	0.125889	0.0944479	0.070793	0.131601	0.113298	0.079815		293	0.080478	0.116802	0.202121	0.115395	0.12	0.107382	0.127585	0.0912918	0.124217	0.125843	0.118146	0.091679		293	-3.16708	-3.04135	-3.2366	-4.09487	-3.81959	-3.37571	-2.90809	-2.98977	-3.40434	-3.82025	-2.92576	-3.1418	-3.6472		293	-3.63526	-3.09786	-2.30671	-3.11535
	294	0.0704485	0.040328	0.0633946	0.0388136	0.0433824	0.0610119	0.0904959	0.0475917	0.0276091	0.0912245	0.0654725	0.0767702	0.0549439		294	0.0437967	0.0723337	0.0671158	0.0345052	0.0342691	0.047599	0.060525	0.0575856	0.0823992	0.0518493	0.0499771	0.0195637		294	-3.82729	-4.63207	-3.9795	-4.68729	-4.52675	-4.03476	-3.466	-4.39315	-5.17871	-3.45444	-3.93297	-3.70331	-4.1859		294	-4.51303	-3.78919	-3.8972	-4.85704
	295	0.0500617	0.0902452	0.0715247	0.0482625	0.0809935	0.129941	0.119926	0.0886769	0.153869	0.119723	0.0951586	0.0852642	0.127623		295	0.0582715	0.0882082	0.334892	0.0658435	0.0685616	0.102014	0.0699545	0.0814922	0.0718047	0.055971	0.0944851	0.0584359		295	-4.32015	-3.47001	-3.80541	-4.37295	-3.62605	-2.94407	-3.05979	-3.4953	-2.70023	-3.06223	-3.39352	-3.55192	-2.97004		295	-4.10107	-3.50294	-1.57823	-3.92482
	296	0.0608231	0.0304049	0.0724422	0.063521	0.0437772	0.0526678	0.0485535	0.0596944	0.0889235	0.0542881	0.0861982	0.0500068	0.0369898		296	0.0626774	0.0446398	0.112742	0.0694947	0.0609455	0.0551916	0.0516246	0.0701961	0.0571627	0.0697289	0.0677677	0.0624056		296	-4.03924	-5.03955	-3.78703	-3.97662	-4.51367	-4.24694	-4.36428	-4.06626	-3.49129	-4.20322	-3.5362	-4.32173	-4.75673		296	-3.99591	-4.48552	-3.1489	-3.84695
	297	0.0557489	0.0709148	0.0766947	0.0586262	0.0875098	0.057106	0.121158	0.0835505	0.061032	0.0709891	0.0760469	0.0408886	0.0432232		297	0.0368886	0.109634	0.105354	0.0607985	0.0436326	0.043142	0.080752	0.0793683	0.0468043	0.0435989	0.0626907	0.036081		297	-4.16491	-3.81777	-3.70473	-4.09231	-3.51441	-4.13021	-3.04504	-3.58121	-4.03429	-3.81626	-3.71697	-4.61216	-4.53205		297	-4.76068	-3.18923	-3.24668	-4.03982
	298	0.0454813	0.0554939	0.0467032	0.0438198	0.0654784	0.0525563	0.0421949	0.0713861	0.033173	0.0124795	0.0554426	0.0407578	0.0553506		298	0.0368062	0.0648561	0.0862371	0.0433513	0.026249	0.0596796	0.0548216	0.0334985	0.0518663	0.0565997	0.0523791	0.0358781		298	-4.45858	-4.17153	-4.42034	-4.51227	-3.93284	-4.24999	-4.56679	-3.80821	-4.91385	-6.32429	-4.17286	-4.61678	-4.17526		298	-4.76391	-3.94661	-3.53555	-4.52778
	299	0.0697686	0.0599311	0.0588285	0.0721478	0.0647284	0.047672	0.0237774	0.0704198	0.0382786	0.0494139	0.0797422	0.0582838	0.0667989		299	0.0547825	0.0522753	0.114893	0.0431076	0.0693481	0.0592623	0.105624	0.0725331	0.0562948	0.0645291	0.0493474	0.041885		299	-3.84128	-4.06055	-4.08734	-3.7929	-3.94946	-4.39071	-5.39426	-3.82788	-4.70732	-4.33894	-3.64851	-4.10076	-3.90403		299	-4.19014	-4.25773	-3.12164	-4.53591
	300	0.0605266	0.0709483	0.0127855	0.0291919	0.071015	0.0791673	0.0842257	0.0476588	0.105448	0.0333482	0.070843	0.0499644	0.0368996		300	0.0926361	0.0408163	0.124228	0.049529	0.0441891	0.0553213	0.0227729	0.0797171	0.0466539	0.0653443	0.0399554	0.0424744		300	-4.04629	-3.81709	-6.28934	-5.09829	-3.81573	-3.65895	-3.5696	-4.39111	-3.24539	-4.90625	-3.81923	-4.32296	-4.76025		300	-3.43228	-4.61471	-3.00893	-4.33558
	301	0.0505698	0.0508716	0.0470736	0.0828057	0.0656683	0.224478	0.0542223	0.107465	0.0723844	0.0251011	0.0508251	0.0501947	0.0368996		301	0.0522323	0.0697341	0.135876	0.0820329	0.044521	0.0871727	0.0622475	0.0400374	0.0675968	0.0262119	0.0625787	0.0424665		301	-4.30558	-4.297	-4.40894	-3.59413	-3.92866	-2.15535	-4.20497	-3.21806	-3.78818	-5.31611	-4.29832	-4.31632	-4.76025		301	-4.25891	-3.84199	-2.87963	-3.60765
	302	0.0578126	0.0317248	0.079897	0.0556746	0.0455581	0.0547429	0.0313231	0.0186455	0.0463687	0.0563951	0.0211461	0.0520316	0.089711		302	0.0503265	0.034059	0.0626288	0.0576258	0.0376849	0.0424363	0.0374137	0.0541493	0.0432838	0.0454311	0.0335819	0.0945052		302	-4.11247	-4.97825	-3.64571	-4.16684	-4.45615	-4.19119	-4.99663	-5.74503	-4.4307	-4.14829	-5.56346	-4.26447	-3.47857		302	-4.31254	-4.87582	-3.99703	-4.11714
	303	0.0421304	0.0794604	0.0889587	0.0963424	0.0739982	0.0959225	0.0376412	0.0808474	0.110324	0.0434568	0.0846128	0.0567967	0.0512722		303	0.0815249	0.0810684	0.0941336	0.0516838	0.0852407	0.102603	0.0785904	0.102189	0.108356	0.0955834	0.0878341	0.0675075		303	-4.56899	-3.65362	-3.49072	-3.37569	-3.75637	-3.38199	-4.73155	-3.62865	-3.18018	-4.52427	-3.56298	-4.13805	-4.28568		303	-3.61662	-3.62472	-3.40915	-4.27414
	304	0.0535275	0.0969358	0.0361887	0.0308446	0.0462419	0.0556672	0.0446999	0.0315836	0.0826804	0.0882379	0.0699464	0.0721524	0.117481		304	0.0474271	0.0347413	0.0996082	0.0586263	0.0585632	0.0532666	0.0382281	0.0842433	0.0551217	0.0554982	0.067991	0.0273648		304	-4.22358	-3.36683	-4.78832	-5.01884	-4.43466	-4.16703	-4.48359	-4.98468	-3.59631	-3.50246	-3.83761	-3.79281	-3.0895		304	-4.39815	-4.8472	-3.32759	-4.09231
	305	0.0534635	0.0970507	0.0452953	0.0513927	0.0693815	0.0695238	0.0127326	0.0693423	0.0530191	0.0618011	0.0537538	0.0625842	0.045678		305	0.0396102	0.0608934	0.0637755	0.0216343	0.0196663	0.0279065	0.073209	0.0486681	0.06628	0.0416358	0.0261686	0.0444075		305	-4.2253	-3.36512	-4.46449	-4.28229	-3.8493	-3.84635	-6.29533	-3.85012	-4.23734	-4.01622	-4.21749	-3.99806	-4.45236		305	-4.65798	-4.03757	-3.97085	-5.53053
	306	0.0212841	0.0322004	0.0450687	0.0358301	0.0747427	0.0138383	0.05057	0.0313886	0.0176046	0.0263775	0.0267399	0.0383797	0.0324423		306	0.00790535	0.0476934	0.0476537	0.0400283	0.0294889	0.0480352	0.0383008	0.035514	0.0275068	0.0322378	0.0338642	0.030451		306	-5.55408	-4.95678	-4.47173	-4.80269	-3.74192	-6.17519	-4.30558	-4.99361	-5.8279	-5.24455	-5.22486	-4.70351	-4.94598		306	-6.98296	-4.39007	-4.39127	-4.64283
	307	0.0261693	0.0211439	0.0754059	0.0554752	0.0395846	0.0273274	0.465935	0.0616396	0.0404266	0.030335	0.0473385	0.047338	0.0448268		307	0.0430528	0.0257238	0.0470441	0.0304798	0.0486823	0.0325022	0.0448132	0.0478382	0.0488414	0.0317927	0.0359685	3.47192		307	-5.25598	-5.56362	-3.72918	-4.17201	-4.65892	-5.19351	-1.1018	-4.02	-4.62855	-5.04287	-4.40084	-4.40086	-4.4795		307	-4.53775	-5.28075	-4.40984	-5.03601
	308	0.0423385	0.0267456	0.06283	0.0356906	0.0228942	0.027657	0.0377422	0.0498763	0.0818458	0.0526208	0.0584474	0.0239128	0.0259129		308	0.043607	0.0477375	0.146659	0.0586227	0.0197342	0.0354138	0.0804018	0.0290507	0.0438637	0.105744	0.0285836	0.00673106		308	-4.56189	-5.22455	-3.9924	-4.80831	-5.44887	-5.17621	-4.72768	-4.3255	-3.61095	-4.24822	-4.09672	-5.38608	-5.27019		308	-4.5193	-4.38873	-2.76947	-4.0924
	309	0.0320011	0.0756743	0.0317475	0.0154015	0.0461281	0.0697285	0.0381065	0.0314307	0.0354156	0.0177009	0.187096	0.0578592	0.0326591		309	0.0240173	0.0439091	0.0757455	0.0498411	0.0100513	0.0408087	0.0389316	0.0260479	0.0387154	0.0557232	0.0471476	0.0203625		309	-4.96573	-3.72405	-4.97721	-6.02079	-4.43821	-3.84211	-4.71382	-4.99168	-4.81947	-5.82003	-2.41815	-4.11131	-4.93637		309	-5.37978	-4.50934	-3.7227	-4.32652
	310	0.0492395	0.0555442	0.0883652	0.100156	0.0532187	0.0762546	0.0718782	0.109774	0.0787243	0.0725536	0.0932018	0.0494886	0.0604785		310	0.0411393	0.0540662	0.0774541	0.0607624	0.0626392	0.0626801	0.124289	0.083362	0.0394744	0.100165	0.0750865	0.0485864		310	-4.34404	-4.17022	-3.50038	-3.31967	-4.23192	-3.71303	-3.7983	-3.18739	-3.66705	-3.78481	-3.4235	-4.33676	-4.04743		310	-4.60334	-4.20913	-3.69052	-4.04068
	311	0.103418	0.155022	0.0927371	0.105112	0.17091	0.175727	0.162517	0.160692	0.150772	0.207957	0.098289	0.148138	0.133854		311	0.135494	0.16189	0.337357	0.166076	0.178266	0.145907	0.160838	0.152961	0.118279	0.123574	0.192567	0.0656682		311	-3.27344	-2.68946	-3.43071	-3.25	-2.54869	-2.50859	-2.62134	-2.63763	-2.72956	-2.26565	-3.34683	-2.75498	-2.90127		311	-2.8837	-2.62691	-1.56765	-2.59009
	312	0.0653263	0.0387898	0.0604061	0.0684775	0.0413866	0.100038	0.0520585	0.0643045	0.102765	0.0770987	0.0492899	0.0644585	0.0605069		312	0.0825548	0.0452182	0.0815738	0.0577225	0.0212359	0.0548398	0.0552161	0.0434149	0.0565696	0.0190646	0.0428878	0.024243		312	-3.93619	-4.68818	-4.04916	-3.86823	-4.59469	-3.32138	-4.26372	-3.95894	-3.28259	-3.69715	-4.34257	-3.95548	-4.04676		312	-3.5985	-4.46695	-3.61575	-4.11472
	313	0.048349	0.0713162	0.142498	0.0678391	0.064384	0.221541	0.173214	0.976806	0.274343	0.089776	0.113673	0.112823	0.13336		313	0.0860903	0.0629364	0.230545	0.0827165	0.0947368	0.111474	0.0988323	0.0862383	0.0670691	0.0992485	0.0609885	0.0411039		313	-4.37037	-3.80963	-2.81098	-3.88174	-3.95715	-2.17435	-2.52937	-0.0338558	-1.86595	-3.47753	-3.13704	-3.14787	-2.9066		313	-3.53801	-3.98996	-2.11688	-3.59568
	314	0.113567	0.0884287	0.0647978	0.0999124	0.0826316	0.0664567	0.0903576	0.057546	0.0840673	0.0677303	0.228941	0.0839575	0.060602		314	0.041266	0.0588528	0.0732432	0.0737077	0.0533068	0.0887798	0.0665475	0.0667653	0.0562862	0.0714456	0.0507036	0.0515423		314	-3.13839	-3.49934	-3.94791	-3.32319	-3.59716	-3.91144	-3.46821	-4.11914	-3.57231	-3.88406	-2.12695	-3.5742	-4.04449		314	-4.5989	-4.08674	-3.77116	-3.76204
	315	0.0216099	0.0110697	0.0369936	0.00526972	0.0473233	0.0379981	0.0904393	0.0576517	0.0299826	0.0361909	0.0926633	0.0494372	0.0540139		315	0.0414468	0.0496741	0.146618	0.0576985	0.0534302	0.0366803	0.270989	0.0400325	0.0394174	0.0286538	0.0587528	0.0538708		315	-5.53216	-6.49724	-4.75658	-7.56806	-4.40131	-4.71793	-3.46691	-4.11649	-5.05973	-4.78823	-3.43186	-4.33826	-4.21053		315	-4.5926	-4.33136	-2.76987	-4.11532
	316	0.0433902	0.0666914	1.74119	0.0317656	0.0592921	0.0333259	0.0194439	0.00642082	0.0300746	0.0226761	0.0218687	0.034709	0.0608163		316	0.0333867	26.0211	0.0776429	1.9423	14.9056	0.029	0.0261405	6.58813	0.0396189	0.0383669	0.03751	55.6562		316	-4.52649	-3.90636	0.800073	-4.97639	-4.07602	-4.90721	-5.68454	-7.28303	-5.05531	-5.46268	-5.51499	-4.84855	-4.0394		316	-4.90458	4.70161	-3.687	0.957766
	317	0.0375483	0.0438877	0.0367709	0.0470793	0.0585126	0.0517468	0.396335	0.0253566	0.0533439	0.0493783	0.0540249	0.0490717	0.0399184		317	0.0249056	0.0270189	0.101006	0.0383521	0.0213759	0.0497899	0.0629195	0.0433237	0.0894988	0.0427574	0.0290962	0.00668732		317	-4.73511	-4.51004	-4.76529	-4.40876	-4.09511	-4.27239	-1.33521	-5.3015	-4.22853	-4.33998	-4.21023	-4.34896	-4.6468		317	-5.32739	-5.20989	-3.30749	-4.70455
	318	0.0325074	0.0332367	0.07906	0.0581518	0.041461	0.0666275	0.0258403	0.0384451	0.0419321	0.0317432	0.0601126	0.0396616	0.020227		318	0.046245	0.0366412	0.081616	0.071302	0.0547325	0.063529	0.037442	0.0776852	0.0509319	0.0528406	0.0267442	0.0102635		318	-4.94309	-4.91108	-3.66091	-4.10403	-4.5921	-3.90774	-5.27423	-4.70106	-4.5758	-4.97741	-4.05619	-4.65611	-5.62757		318	-4.43456	-4.77039	-3.615	-3.80991
	319	0.0818703	0.0278816	0.0701459	0.0585272	0.0894792	0.0191571	0.0586256	0.0322817	0.0361816	0.0638327	0.0275068	0.0898667	0.0611829		319	0.0551089	0.0644636	0.155934	0.052179	0.0222156	0.0611952	0.0677779	0.0543521	0.0570668	0.077362	0.0349575	0.0376932		319	-3.61052	-5.16454	-3.8335	-4.09475	-3.4823	-5.70598	-4.09233	-4.95314	-4.7886	-3.96956	-5.18407	-3.47607	-4.03073		319	-4.18157	-3.95537	-2.681	-4.26039
	320	0.0605171	0.107091	0.0611995	0.128781	0.0723705	0.057999	0.0526408	0.0456621	0.0850978	0.101075	0.0499251	0.0807252	0.0482603		320	0.0602081	0.064922	0.128173	0.0920911	0.0793501	0.0670026	0.0570472	0.0786988	0.080819	0.0391568	0.07025	0.037676		320	-4.04651	-3.2231	-4.03034	-2.95701	-3.78845	-4.10783	-4.24767	-4.45286	-3.55474	-3.3065	-4.32409	-3.63084	-4.37302		320	-4.0539	-3.94515	-2.96383	-3.44079
	321	0.0772641	0.135667	0.0943738	0.0861682	0.114933	0.101734	0.0790705	0.0850266	0.0730638	0.0736682	0.0834044	0.0708156	0.10367		321	0.0691165	0.0928031	0.120041	0.105564	0.0799087	0.115696	0.0687172	0.0824308	0.0753187	0.0637974	0.0812238	0.0513013		321	-3.69406	-2.88185	-3.40547	-3.5367	-3.12113	-3.29712	-3.66072	-3.55594	-3.7747	-3.76281	-3.58373	-3.81979	-3.26993		321	-3.85483	-3.42968	-3.0584	-3.24381
	322	0.0274514	0.0393642	0.0422959	0.021442	0.0180242	0.0288976	0.0262318	0.0519908	0.0181561	0.0275322	0.0608037	0.0503888	0.0550926		322	0.0819001	0.0231389	0.0577637	0.0362204	0.0113753	0.0564693	0.0493384	0.0308783	0.0404009	0.0342538	0.0323427	0.013548		322	-5.18698	-4.66697	-4.56334	-5.54342	-5.79392	-5.11291	-5.25254	-4.2656	-5.7834	-5.18274	-4.0397	-4.31075	-4.182		322	-3.60999	-5.43354	-4.11369	-4.78706
	323	0.0877241	0.0673187	0.112706	0.091021	0.113975	0.0863917	0.0654965	0.0908462	0.0903433	0.100756	0.110185	0.0957195	0.0757454		323	0.0909052	0.0601341	0.157066	0.0526969	0.0800549	0.110379	0.0796359	0.0893256	0.103808	0.0881949	0.0887988	0.0504813		323	-3.51088	-3.89285	-3.14936	-3.45766	-3.13321	-3.53296	-3.93244	-3.46043	-3.46844	-3.31107	-3.182	-3.38504	-3.7227		323	-3.45949	-4.05567	-2.67056	-4.24614
	324	0.0437756	0.0280248	0.0422324	0.0160231	0.0419145	0.0383246	0.071861	0.0323025	0.060006	0.0548388	0.0274494	0.0201082	0.0481762		324	0.0738435	0.0231307	0.0744879	0.0527844	0.0688126	0.0458291	0.0645186	0.0378436	0.0691231	0.0441025	0.0511027	0.0401615		324	-4.51373	-5.15715	-4.56551	-5.96371	-4.57641	-4.70559	-3.79865	-4.95221	-4.05875	-4.18866	-5.18708	-5.63607	-4.37554		324	-3.75939	-5.43405	-3.74685	-4.24375
	325	0.0275204	0.0845197	0.070777	0.0537789	0.0842629	0.0675154	0.0525682	0.071376	0.0906856	0.0689771	0.0496223	0.0707345	0.0691563		325	0.0351494	0.0512383	0.112327	0.0432248	nan	0.059762	0.0650311	0.0485594	0.0405484	0.0394945	0.0594675	0.0234519		325	-5.18335	-3.56457	-3.82058	-4.21682	-3.56896	-3.88864	-4.24967	-3.80842	-3.46298	-3.85774	-4.33287	-3.82144	-3.854		325	-4.83036	-4.28663	-3.15423	-4.532
	326	0.0166803	0.0397855	0.0809729	0.0380242	0.0667949	0.00974532	0.0531432	0.0393133	0.0489197	0.0557414	0.0667062	0.0153085	0.048959		326	0.0445236	0.0234826	0.0420421	0.0436921	0.0709863	0.0192086	0.0270814	0.0210541	0.0527395	0.0499517	0.027271	0.0168752		326	-5.90571	-4.65161	-3.62642	-4.71694	-3.90412	-6.68107	-4.23397	-4.66884	-4.35344	-4.16511	-3.90604	-6.02953	-4.35228		326	-4.48929	-5.41226	-4.57202	-4.51648
	327	0.0443648	0.107302	0.0616796	0.054226	0.0483491	0.0437587	0.0529217	0.0914375	0.0973967	0.064691	0.0276595	0.0661174	0.0556974		327	0.0133897	0.0655185	0.121656	0.0939135	0.0356492	0.0904052	0.0694569	0.0630355	0.0701317	0.040002	0.0435224	0.0435574		327	-4.49444	-3.22025	-4.01906	-4.20487	-4.37037	-4.51429	-4.24	-3.45107	-3.35998	-3.95029	-5.17608	-3.91883	-4.16625		327	-6.22274	-3.93195	-3.03912	-3.41252
	328	0.0497852	0.0676094	0.0284212	0.0542123	0.301562	0.0388796	0.0198386	0.0456115	0.0668991	0.0690534	0.0386968	0.0763178	0.0488145		328	0.0178992	0.0280509	0.0751796	0.0402055	nan	0.0602168	1.26421	0.0489836	0.0408306	0.0799054	0.0570156	0.0400245		328	-4.32814	-3.88663	-5.13689	-4.20524	-1.72947	-4.68484	-5.65554	-4.45446	-3.90187	-3.85614	-4.69164	-3.71184	-4.35655		328	-5.80396	-5.15581	-3.73352	-4.63646
	329	0.0377936	0.02753	0.0324756	0.0423834	0.0648126	0.0475541	0.0516307	0.0571513	0.0237431	0.0495332	0.0485708	0.0946042	0.0613079		329	0.0132126	0.0731741	0.0733905	0.0427093	0.070351	0.0565109	0.0378487	0.0583785	0.0740488	0.04899	0.0375322	0.0263175		329	-4.72572	-5.18285	-4.9445	-4.56036	-3.94758	-4.39429	-4.27563	-4.12907	-5.39635	-4.33546	-4.36377	-3.40195	-4.02778		329	-6.24195	-3.77252	-3.76826	-4.54931
	330	0.026717	0.070913	0.0413141	0.0681247	0.0523621	0.0376276	0.0191266	0.0376648	0.0645982	0.0489701	0.0213061	0.0689372	0.0538878		330	0.0350478	0.036216	0.161418	0.0422604	0.0348311	0.050696	0.048912	0.0578343	0.0281685	0.0340412	0.0293903	0.0327043		330	-5.2261	-3.81781	-4.59722	-3.87568	-4.25533	-4.73207	-5.70828	-4.73064	-3.95236	-4.35195	-5.55259	-3.85857	-4.2139		330	-4.83453	-4.78723	-2.63112	-4.56455
	331	0.0594745	0.0661996	0.0603921	0.0530251	0.0645843	0.0665062	0.0710258	0.0380678	0.0237883	0.121397	0.0430988	0.0448073	0.0544489		331	0.0622582	0.100333	0.187154	0.0656958	0.023707	0.0781482	0.0646322	0.0652786	0.0512023	0.0836491	0.0622738	0.0362797		331	-4.07159	-3.91703	-4.0495	-4.23718	-3.95267	-3.91037	-3.81551	-4.71528	-5.3936	-3.04219	-4.53621	-4.48012	-4.19895		331	-4.00559	-3.31713	-2.4177	-3.92805
	332	0.0605049	0.0895639	0.0567152	0.0485044	0.00595912	0.0192715	0.0196704	0.0386581	0.0181302	0.0228113	0.0546747	0.0455297	0.069126		332	0.0362127	0.0785582	0.0783936	0.0499967	0.0489157	0.0273863	0.0346955	0.045322	0.0751923	0.0200438	0.0357677	0.0200251		332	-4.0468	-3.48094	-4.14012	-4.36574	-7.39068	-5.69738	-5.66783	-4.69308	-5.78546	-5.45411	-4.19298	-4.45705	-3.85463		332	-4.78736	-3.67009	-3.67312	-4.32202
	333	0.0440869	0.0782458	0.037809	0.0754392	0.077269	0.10581	0.0589636	0.0514216	0.0542845	0.104991	0.0763206	0.0959855	0.075808		333	0.0817327	0.10645	0.123613	0.063396	0.0615713	0.592593	0.0501776	0.0524249	0.0693842	0.0452261	0.0607886	0.0367651		333	-4.50351	-3.67584	-4.72513	-3.72854	-3.69397	-3.24045	-4.08403	-4.28148	-4.20332	-3.25166	-3.71178	-3.38104	-3.72151		333	-3.61294	-3.23175	-3.0161	-3.97946
	334	0.022166	0.056144	0.0569819	0.0379102	0.0238873	0.0966261	0.0789681	0.00645481	0.0545311	0.0642516	0.0219094	0.0558612	0.0485033		334	0.0640468	0.0653097	0.132846	0.0671569	0.0999334	0.0662654	0.0349496	0.0562298	0.034906	0.0556981	0.0558082	0.0134698		334	-5.49551	-4.15472	-4.13335	-4.72127	-5.38762	-3.37144	-3.66259	-7.27541	-4.19678	-3.96012	-5.51231	-4.16201	-4.36577		334	-3.96473	-3.93656	-2.91217	-3.89632
	335	0.105942	0.0962991	0.067007	0.0709246	0.0963488	0.0486673	0.0530246	0.0910865	0.0793344	0.0924101	0.0496369	0.0665359	0.0909112		335	0.0738439	0.0894974	0.112922	0.0608259	0.0381324	0.0666988	0.0624854	0.0989632	0.0761302	0.0612453	0.070311	0.0542434		335	-3.23865	-3.37633	-3.89954	-3.81757	-3.37559	-4.3609	-4.23719	-3.45662	-3.65591	-3.43581	-4.33244	-3.90972	-3.4594		335	-3.75938	-3.48201	-3.1466	-4.03917
	336	0.0394411	0.0863972	0.0290679	0.0331822	0.0366599	0.0295639	0.040282	0.0594203	0.037164	0.0514451	0.0222895	0.0519841	0.0426611		336	0.0376217	0.0335807	0.0804664	0.0376682	0.331331	0.695678	1.42697	0.0357628	0.0474646	13.2006	0.0371644	0.0275311		336	-4.66416	-3.53287	-5.10443	-4.91345	-4.76965	-5.08002	-4.63372	-4.0729	-4.74995	-4.28082	-5.48749	-4.26579	-4.55093		336	-4.73229	-4.89623	-3.63547	-4.73051
	337	0.0845563	0.11568	0.102071	0.12224	0.0982037	0.113524	0.0808153	0.0530551	0.0808759	0.121949	0.150883	0.104284	0.0785958		337	0.104145	0.115823	0.311009	0.137218	0.120021	0.132159	0.0992733	0.114966	0.10141	0.0835931	0.0922802	0.0519702		337	-3.56394	-3.11178	-3.29236	-3.03221	-3.34808	-3.13893	-3.62923	-4.23637	-3.62815	-3.03565	-2.7285	-3.26141	-3.6694		337	-3.26333	-3.11001	-1.68497	-2.86546
	338	1.93123	0.0114848	0.0819685	0.010984	0.0303865	0.0244455	0.00667661	0.0591275	0.0555259	0.0232767	0.0664489	0.0206676	0.0565331		338	0.00942403	0.0336	0.0590992	0.0544755	nan	0.0586199	0.027649	0.0321012	0.0355142	0.0155693	0.0345148	0.0103484		338	0.949523	-6.44413	-3.60879	-6.50846	-5.04042	-5.35429	-7.22667	-4.08003	-4.1707	-5.42497	-3.91161	-5.59649	-4.14476		338	-6.72944	-4.89539	-4.08072	-4.19825
	339	0.0620021	0.0693775	0.0876467	0.0942437	0.0612232	0.0838692	0.0673491	0.0727626	0.0931716	0.112755	0.117345	0.0574303	0.0569638		339	0.105201	0.12613	0.212947	1.9141	1.82542	0.129184	0.555844	0.122445	0.077776	0.0999141	0.0641786	0.0523432		339	-4.01154	-3.84939	-3.51216	-3.40746	-4.02978	-3.57572	-3.8922	-3.78066	-3.42397	-3.14873	-3.09118	-4.12205	-4.13381		339	-3.24878	-2.98702	-2.23143	0.936663
	340	0.0502503	0.017173	0.0626365	0.0384116	0.0545488	0.0488122	0.0533891	0.0654136	0.0797905	0.0511564	0.0386926	0.0413551	0.0563023		340	0.0475481	0.0385871	0.0971174	0.0511905	0.0520179	0.0472686	0.0475135	0.0821126	0.0355261	0.0417995	0.0727421	0.0312012		340	-4.31472	-5.86372	-3.99685	-4.70231	-4.19631	-4.35661	-4.22731	-3.93426	-3.64764	-4.28894	-4.6918	-4.59579	-4.15066		340	-4.39447	-4.69574	-3.36413	-4.28798
	341	0.0337724	0.0578046	0.063207	0.0276865	0.0427585	0.0935607	0.0336776	0.0923361	0.0743448	0.0893683	0.0778961	0.0574893	0.0924916		341	0.0628272	0.0832232	0.140499	0.0621197	0.065591	0.0923249	0.0518417	0.0685459	0.083702	0.0423676	0.0797794	0.0456562		341	-4.88801	-4.11267	-3.98377	-5.17467	-4.54764	-3.41795	-4.89207	-3.43696	-3.74962	-3.48409	-3.68231	-4.12056	-3.43453		341	-3.99247	-3.58687	-2.83137	-4.00881
	342	0.0673111	0.0519031	0.0436957	0.0221023	0.0486894	0.0833715	0.0537285	0.0656829	0.0308572	0.046908	0.0720901	0.0625673	0.0354811		342	0.0678448	0.0833292	0.12754	0.0448688	0.039156	0.0418204	0.0556822	0.0577569	0.0477194	0.0690302	0.0355763	0.0422704		342	-3.89301	-4.26804	-4.51637	-5.49966	-4.36025	-3.5843	-4.21817	-3.92834	-5.01825	-4.41402	-3.79406	-3.99845	-4.8168		342	-3.88162	-3.58503	-2.97098	-4.47814
	343	0.102174	0.0467317	0.0688254	0.0839646	0.086168	0.0742881	0.0952273	0.126495	0.112005	0.0760758	0.0448481	0.0843704	0.0716418		343	0.0739815	0.14404	0.0947364	0.0593969	0.0396005	0.0928583	0.0482988	0.076878	0.0847492	0.0756266	0.0842283	0.0392539		343	-3.2909	-4.41945	-3.86092	-3.57407	-3.5367	-3.75073	-3.39248	-2.98285	-3.15836	-3.71642	-4.47881	-3.56712	-3.80305		343	-3.75669	-2.79546	-3.39994	-4.07347
	344	0.0228328	0.0470247	0.0643734	0.061959	0.0433383	0.0697072	0.0410275	0.0603029	0.087668	0.0718827	0.101536	0.058464	0.0721831		344	0.0199408	0.0752697	0.0824748	0.0351379	0.0265393	0.0593226	0.0648596	0.0626697	0.0549361	0.257459	0.0424938	0.028714		344	-5.45275	-4.41044	-3.95739	-4.01254	-4.52821	-3.84255	-4.60726	-4.05163	-3.51181	-3.79821	-3.29993	-4.09631	-3.7922		344	-5.64813	-3.73179	-3.5999	-4.83083
	345	0.102785	0.129488	0.0992342	0.12427	0.080497	0.0948041	0.0615932	0.107303	0.169477	0.0911898	0.10163	0.0958977	0.0651371		345	0.0853828	0.131293	0.152053	0.098646	0.158744	0.0849121	0.118032	0.122044	0.141012	0.41901	0.10377	2.24673		345	-3.2823	-2.94911	-3.33302	-3.00845	-3.63492	-3.39891	-4.02108	-3.22023	-2.56084	-3.45498	-3.2986	-3.38236	-3.94038		345	-3.54991	-2.92914	-2.71736	-3.3416
	346	0.0740417	0.0352796	0.0743691	0.0903614	0.105213	0.0398963	0.0616424	0.0334821	0.113191	0.0431337	0.0959332	0.047942	0.10868		346	0.050388	0.0354311	0.078099	0.0775321	0.0660502	0.067856	0.0488679	0.0406795	0.0183816	0.0441217	0.0459953	0.0396859		346	-3.75552	-4.82502	-3.74915	-3.46815	-3.24861	-4.6476	-4.01993	-4.90046	-3.14317	-4.53504	-3.38183	-4.38256	-3.20184		346	-4.31078	-4.81884	-3.67855	-3.68906
	347	0.0571363	0.0236309	0.0796165	0.0852257	0.0560294	0.0399993	0.0825896	0.0471158	0.0695718	0.0432609	0.0566776	0.0374512	0.0584055		347	0.045642	0.0765293	0.100272	0.0353523	0.0265804	0.0509838	0.0817517	0.0555535	0.0738765	0.0502354	0.0557316	0.0512764		347	-4.12945	-5.40318	-3.65079	-3.55257	-4.15767	-4.64388	-3.5979	-4.40764	-3.84535	-4.53079	-4.14108	-4.73885	-4.09775		347	-4.45349	-3.70784	-3.31801	-4.82205
	348	0.0580316	0.078125	0.11131	0.0461574	0.0949968	0.0913582	0.0840395	0.0821693	0.0836353	0.12679	0.0517896	0.0379726	0.0816387		348	0.0360825	0.0469802	0.097292	0.0286906	0.0403678	0.0344024	0.228285	0.530374	0.0625143	0.0340851	0.0441163	0.272351		348	-4.10702	-3.67807	-3.16735	-4.43729	-3.39598	-3.45232	-3.57279	-3.60526	-3.57974	-2.97949	-4.27119	-4.7189	-3.6146		348	-4.79256	-4.4118	-3.36153	-5.12328
	349	0.0522658	0.0723734	0.0607595	0.0865851	0.0697733	0.0507692	0.0350607	0.0617284	0.0837431	0.0683761	0.0865734	0.0488927	0.0297295		349	17.1075	0.0578318	0.133048	0.0430942	0.0940902	0.0946119	0.0703215	0.14342	0.0437828	0.0683436	0.088794	0.0374588		349	-4.25799	-3.7884	-4.04075	-3.52974	-3.84118	-4.2999	-4.834	-4.01792	-3.57789	-3.87036	-3.52993	-4.35424	-5.07196		349	4.09656	-4.11199	-2.90999	-4.53636
	350	0.13782	0.208793	0.175149	0.170908	0.100044	0.140511	0.200637	0.162495	0.196825	0.149766	0.188335	0.144617	0.219587		350	0.123184	0.120163	0.170756	0.142569	0.185529	0.153421	0.366748	0.115751	0.185063	0.10134	0.129509	0.115302		350	-2.85914	-2.25985	-2.51335	-2.54871	-3.3213	-2.83125	-2.31734	-2.62153	-2.34501	-2.73922	-2.40863	-2.78969	-2.18713		350	-3.02111	-3.05694	-2.55	-2.81027
	351	0.0796329	0.0413964	0.119018	0.0733165	0.0433401	0.0647163	0.0548459	0.0671426	0.0566299	0.0767791	0.056575	0.0264961	0.0217418		351	0.0920277	0.0624436	0.0736707	0.0601181	0.0524613	0.0451297	0.0764875	0.0702143	0.0549876	0.0725433	0.0536182	0.0593516		351	-3.65049	-4.59435	-3.07075	-3.76972	-4.52815	-3.94973	-4.18847	-3.89663	-4.14229	-3.70314	-4.14369	-5.23807	-5.52339		351	-3.44179	-4.0013	-3.76277	-4.05606
	352	0.0508743	0.0706506	0.0444232	0.0840258	0.073828	0.10903	0.0679995	0.0732259	0.0998087	0.076494	0.0731886	0.0843393	0.122423		352	0.050882	0.14061	0.155028	0.102405	0.116742	0.101268	0.0959834	0.117793	0.0908962	0.0498495	0.110738	0.0519371		352	-4.29692	-3.82315	-4.49254	-3.57302	-3.75969	-3.19721	-3.87833	-3.7715	-3.32469	-3.70851	-3.77224	-3.56765	-3.03006		352	-4.2967	-2.83023	-2.6894	-3.28765
	353	0.0751127	0.0842544	0.0151255	0.0629015	0.0438853	0.0353911	0.0555581	0.0407932	0.0254431	0.0341169	0.0287373	0.0860261	0.0735673		353	0.0416406	0.0268255	0.0744993	0.0396059	0.0132521	0.0371577	0.0244356	0.0750066	0.0494805	0.0226685	0.0291586	0.0265376		353	-3.7348	-3.5691	-6.04687	-3.99076	-4.51012	-4.82047	-4.16986	-4.61553	-5.29658	-4.87337	-5.12093	-3.53908	-3.76479		353	-4.58586	-5.22025	-3.74663	-4.65814
	354	0.0578949	0.0907459	0.126422	0.0973803	0.13173	0.0658995	0.0974026	0.109138	0.0954421	0.0930506	0.11491	0.0971275	0.0661424		354	0.0992824	0.108792	0.131458	0.112262	0.0527983	0.106161	0.057174	0.090221	0.105391	0.0910557	0.098394	0.0688705		354	-4.11042	-3.46202	-2.98368	-3.36023	-2.92434	-3.92359	-3.3599	-3.19577	-3.38923	-3.42584	-3.12143	-3.36398	-3.91828		354	-3.33232	-3.20035	-2.92733	-3.15506
	355	0.0116682	0.0672399	0.025518	0.0519831	0.0568684	0.0357246	0.0420335	0.0275533	0.0384476	0.0297113	0.0231794	0.0272613	0.0296942		355	0.0423482	0.0222305	0.0530911	0.0402302	0.119385	0.0288567	0.0368782	0.0567122	0.0187492	0.0172496	0.0200437	0.0155412		355	-6.42128	-3.89454	-5.29234	-4.26581	-4.13623	-4.80694	-4.57232	-5.18163	-4.70096	-5.07284	-5.43101	-5.197	-5.07368		355	-4.56156	-5.49132	-4.23539	-4.63558
	356	0.104603	0.0852878	0.0457751	0.0805276	0.100435	0.0457085	0.0348101	0.144138	0.0893674	0.0889416	0.0864387	0.0924064	0.155214		356	0.0634473	0.0391725	0.105805	0.0730034	0.0131556	0.103665	0.0815417	0.0565355	0.0373042	0.0631192	0.110896	0.0819523		356	-3.25701	-3.55152	-4.44929	-3.63437	-3.31566	-4.45139	-4.84435	-2.79447	-3.48411	-3.491	-3.53218	-3.43586	-2.68767		356	-3.9783	-4.67401	-3.24053	-3.77589
	357	0.035531	0.06222	0.0466474	0.0351672	0.358186	0.0309768	0.0356252	0.0280119	0.0130288	0.0554967	0.0705772	0.0388975	0.0454614		357	0.0757043	0.0289279	0.0719673	0.0594354	0.0538237	0.0437888	0.0331295	0.0191032	0.0253229	0.0643802	0.0551883	0.023991		357	-4.81478	-4.00648	-4.42206	-4.82962	-1.48122	-5.01267	-4.81096	-5.15782	-6.26216	-4.17145	-3.82465	-4.68418	-4.45921		357	-3.72348	-5.11139	-3.79652	-4.07253
	358	0.186856	0.202986	0.16869	0.155289	0.176298	0.121074	0.218696	0.178657	0.199512	0.277897	0.197459	0.192522	0.154879		358	0.193563	0.227123	0.265527	0.218664	0.192343	0.203586	0.264325	0.178345	0.109604	0.209443	0.190896	0.151899		358	-2.42	-2.30055	-2.56755	-2.68697	-2.50391	-3.04604	-2.193	-2.48474	-2.32545	-1.84738	-2.34038	-2.37691	-2.69079		358	-2.36913	-2.13845	-1.91307	-2.19321
	359	0.084473	0.146512	0.0684799	0.0598695	0.0653965	0.0421445	0.0657895	0.0573833	0.0664599	0.103132	0.0659762	0.0454047	0.0544903		359	0.0333019	0.352362	0.0824415	0.0828137	0.0551141	0.0853627	0.074923	0.0849771	0.0774827	0.0241012	0.111223	0.104045		359	-3.56537	-2.77091	-3.86818	-4.06204	-3.93464	-4.56851	-3.926	-4.12322	-3.91137	-3.27744	-3.92191	-4.46102	-4.19786		359	-4.90825	-1.50487	-3.60049	-3.59399
	360	0.0722703	0.0698442	1.32265	0.0895273	0.0783085	0.0682128	0.087402	0.0859845	0.0927296	0.144129	0.520366	0.0396496	0.0543746		360	0.033268	0.0426612	0.200818	0.0489507	0.109434	0.088354	0.0496442	0.0538918	0.103144	0.0964611	0.101194	0.0251039		360	-3.79045	-3.83972	0.403431	-3.48153	-3.67469	-3.87381	-3.51619	-3.53978	-3.43083	-2.79456	-0.942401	-4.65655	-4.20092		360	-4.90972	-4.55093	-2.31604	-4.35253
	361	0.0179845	0.0316022	0.0261269	0.0237487	0.0843225	0.0365395	0.0652363	0.0998763	0.0726089	0.0717225	0.0714654	0.0676654	0.0386419		361	0.0551136	0.0243546	0.0818752	0.0375361	0.04082	0.0557354	0.0697036	0.0574353	0.0192452	0.0662039	0.032567	0.0209287		361	-5.7971	-4.98383	-5.25832	-5.39601	-3.56794	-4.7744	-3.93818	-3.32371	-3.78371	-3.80143	-3.80661	-3.88544	-4.69369		361	-4.18145	-5.35966	-3.61043	-4.73558
	362	0.0490928	0.0581746	0.0375114	0.0668043	0.0265928	0.0320621	0.0593927	0.0512095	0.0270838	0.0524237	0.0183031	0.0462161	0.0395486		362	0.0509415	0.0377185	0.0651375	0.0344806	0.0139795	0.0239046	0.0208731	0.0586717	0.0394261	0.0185594	0.0410335	0.0171991		362	-4.34834	-4.10347	-4.73653	-3.90391	-5.23282	-4.96299	-4.07357	-4.28744	-5.20643	-4.25364	-5.77177	-4.43546	-4.66023		362	-4.29502	-4.72859	-3.94037	-4.85807
	363	0.0873018	0.0854813	0.0544702	0.172751	0.0609137	0.119381	0.105815	0.126856	0.0897129	0.0639682	0.117971	0.111857	0.12898		363	0.0746126	0.147571	0.203009	0.128172	0.385953	0.105845	0.151989	0.130771	0.100337	0.08205	0.0955	0.0615249		363	-3.51785	-3.54825	-4.19839	-2.53324	-4.03709	-3.06635	-3.24039	-2.97873	-3.47854	-3.9665	-3.0835	-3.16027	-2.95478		363	-3.74444	-2.76051	-2.30038	-2.96385
	364	0.0189115	0.0133141	0.0496497	0.0811435	0.0755097	0.0658569	0.0152979	0.0906984	0.0139603	0.0593067	0.0439321	0.0535948	0.0489064		364	0.0229323	0.0454084	0.0715319	0.0668774	0.0144655	0.0551178	0.0468444	0.0321066	0.0337701	0.0318993	0.0464972	0.0401535		364	-5.72459	-6.2309	-4.33207	-3.62338	-3.72719	-3.92452	-6.03052	-3.46278	-6.16253	-4.07566	-4.50858	-4.22176	-4.35383		364	-5.44648	-4.4609	-3.80527	-3.90234
	365	0.0187586	0.0331323	0.0274183	0.0124067	0.0409193	0.0272961	0.0379526	0.0375629	0.0694171	0.0428832	0.0311883	0.0533007	0.040546		365	19.6388	7.17472	0.0948782	0.0548417	0.1868	0.0578299	0.0590609	0.0199325	23.3772	30.0931	9.02212	0.0534164		365	-5.7363	-4.91562	-5.18872	-6.33274	-4.61107	-5.19516	-4.71966	-4.73455	-3.84856	-4.54344	-5.00285	-4.2297	-4.6243		365	4.29563	2.84292	-3.39778	-4.18858
	366	0.0437673	0.0530739	0.0274554	0.0372078	0.0273236	0.0600437	0.00759359	0.0752012	0.0764278	0.0268255	0.0499272	0.0652316	0.0404782		366	0.114318	0.0579972	0.128187	0.0667251	0.0287508	0.0335196	0.0379155	0.0717637	0.0269155	0.025243	0.0388661	0.0491474		366	-4.514	-4.23585	-5.18676	-4.74825	-5.19371	-4.05784	-7.041	-3.7331	-3.70976	-5.22025	-4.32403	-3.93829	-4.62671		366	-3.12887	-4.10787	-2.96368	-3.90563
	367	0.0939202	0.05326	0.0495522	0.0248211	0.0820775	0.027301	0.060781	0.0225813	0.0278164	0.0430532	0.0749906	0.0772033	0.0648386		367	0.0521991	0.0903206	0.133092	0.0707464	0.057565	0.0701911	0.046269	0.0478927	nan	0.0316042	0.0352877	0.040395		367	-3.41242	-4.23081	-4.33491	-5.33229	-3.60687	-5.1949	-4.04023	-5.46873	-5.16792	-4.53774	-3.73715	-3.69519	-3.947		367	-4.25983	-3.4688	-2.9095	-3.8212
	368	0.0505998	0.0536949	0.105612	0.156579	0.0551864	0.060615	0.0919705	0.106291	0.0420875	0.0923328	0.100883	0.101809	0.0655308		368	0.0527344	0.09113	0.105411	0.0794365	0.10167	0.138683	0.0763726	0.0926485	0.0753218	0.0702726	0.095435	0.0181727		368	-4.30472	-4.21907	-3.24315	-2.67503	-4.17954	-4.04418	-3.44269	-3.2339	-4.57046	-3.43701	-3.30925	-3.29607	-3.93168		368	-4.24511	-3.45593	-3.2459	-3.65405
	369	0.0500375	0.0332344	0.0770529	0.0556965	0.0409091	0.0436499	0.00756792	0.0600736	0.0416089	0.0753228	0.0124523	0.0473373	0.040488		369	0.0402994	0.0510367	0.118339	0.047246	0.0712657	0.0458389	0.0671404	0.0557932	0.0338792	0.057201	0.0436312	0.0180723		369	-4.32085	-4.91118	-3.69801	-4.16627	-4.61143	-4.51788	-7.04589	-4.05713	-4.58696	-3.73077	-6.32745	-4.40088	-4.62636		369	-4.6331	-4.29232	-3.079	-4.40367
	370	0.0498971	0.05972	0.0274806	0.0246873	0.0612189	0.0708357	0.0452068	0.0525499	0.0484217	0.0322766	0.603196	0.0354806	0.0161834		370	0.02292	0.0380357	0.0709052	0.0432203	nan	0.0611421	0.050266	0.0517269	0.074388	0.0573285	0.0477739	0.0407603		370	-4.3249	-4.06564	-5.18544	-5.34009	-4.02988	-3.81938	-4.46732	-4.25017	-4.3682	-4.95337	-0.7293	-4.81683	-5.94934		370	-5.44725	-4.7165	-3.81796	-4.53215
	371	0.0681593	0.0396292	0.0655189	0.0490166	0.0743511	0.0488193	0.074841	0.0373051	0.0480879	0.0588036	0.0618672	0.047081	0.0401316		371	0.0454399	0.0438651	0.0989058	0.031292	0.0420502	0.0577578	0.0291262	0.059384	0.0402856	0.0698309	0.0478043	0.0496846		371	-3.87495	-4.65729	-3.93195	-4.35059	-3.7495	-4.3564	-3.74003	-4.74448	-4.37818	-4.08795	-4.01468	-4.40871	-4.63912		371	-4.4599	-4.51078	-3.3378	-4.99806
	372	0.0633473	0.047357	0.0334225	0.0625534	0.0483893	0.0498477	0.0229709	0.0535878	0.0562153	0.0709375	0.0253341	0.0361816	0.0411038		372	0.0287836	0.0699404	0.0912423	0.0438107	0.0143116	0.0339989	0.0465057	0.0482742	0.0411231	0.0519548	0.0328542	0.0278465		372	-3.98057	-4.40028	-4.90304	-3.99877	-4.36917	-4.32633	-5.44405	-4.22195	-4.15289	-3.81731	-5.30278	-4.7886	-4.60459		372	-5.11861	-3.83773	-3.45415	-4.51257
	373	0.0886768	0.0880222	0.0555648	0.0687028	0.0415081	0.110548	0.107118	0.0843235	0.0631313	0.0381471	0.126646	0.0965892	0.0328731		373	0.0629003	0.075662	0.076912	0.0596177	0.114307	0.0738863	0.0337197	0.0681235	0.0752566	0.0584175	0.0454777	0.0325788		373	-3.4953	-3.50599	-4.16968	-3.86349	-4.59046	-3.17725	-3.22272	-3.56792	-3.9855	-4.71228	-2.98112	-3.37199	-4.92695		373	-3.99079	-3.72429	-3.70065	-4.06812
	374	0.0701919	0.0543983	0.0671329	0.0818073	0.0765519	0.072367	0.0462368	0.0540318	0.0706132	0.0875769	0.108227	0.030405	0.0745589		374	0.0745955	0.0441808	0.154687	0.111872	0.100373	0.0959544	0.0890396	0.0885668	0.0482781	0.0392816	0.0796601	0.0517395		374	-3.83255	-4.20029	-3.89684	-3.61163	-3.70742	-3.78853	-4.43481	-4.21005	-3.82392	-3.51331	-3.20786	-5.03955	-3.74548		374	-3.74477	-4.50044	-2.69258	-3.16008
	375	0.0504011	0.0672631	0.0718682	0.111797	0.0686908	0.0989936	0.0759571	0.0988969	0.111485	0.0811147	0.0439487	0.108099	0.0490463		375	0.0789207	0.074187	0.153047	0.118737	0.098536	0.0888571	0.104699	0.135304	0.0884655	0.110163	0.0921234	0.0701645		375	-4.3104	-3.89404	-3.7985	-3.16105	-3.86374	-3.33652	-3.71867	-3.33793	-3.16507	-3.62389	-4.50804	-3.20957	-4.34971		375	-3.66345	-3.75269	-2.70796	-3.07416
	376	0.0371256	0.0594622	0.0490552	0.0673318	0.0135339	0.0596109	0.0223725	0.074677	0.0342928	0.0530673	0.0493878	0.0413769	0.0161009		376	0.0551248	0.0481145	0.0755358	0.0195572	0.0137256	0.0454366	0.0330128	0.0352973	0.0334934	0.0192131	0.0418387	0.0464965		376	-4.75144	-4.07188	-4.34945	-3.89257	-6.20727	-4.06828	-5.48213	-3.74319	-4.86595	-4.23603	-4.3397	-4.59503	-5.95671		376	-4.18116	-4.37738	-3.7267	-5.67615
	377	0.0246903	0.0855751	0.0489734	0.0367242	0.0337906	0.0811747	0.0446274	0.0297885	0.0410518	0.0636031	0.0739311	0.0765712	0.0563411		377	0.0383373	0.0714286	0.0754456	0.0273448	0.0272951	0.0363335	0.0452694	0.0547645	0.0467591	0.0384574	0.0549489	0.0327404		377	-5.33991	-3.54666	-4.35186	-4.76713	-4.88723	-3.62283	-4.48593	-5.0691	-4.60641	-3.97476	-3.75768	-3.70705	-4.14967		377	-4.70511	-3.80735	-3.72842	-5.19259
	378	0.100328	0.0602948	0.105027	0.118181	0.110074	0.0606172	0.0984799	0.0378539	0.0973394	0.0969166	0.119462	0.077961	0.0901048		378	0.0496342	0.0596896	0.191217	0.075336	0.138491	0.119493	0.0916501	0.102798	0.0611552	0.0849747	0.126069	0.0429649		378	-3.3172	-4.05182	-3.25117	-3.08093	-3.18345	-4.04413	-3.34403	-4.72341	-3.36083	-3.36711	-3.06538	-3.6811	-3.47225		378	-4.33252	-4.06638	-2.38672	-3.73052
	379	0.012599	0.0337185	0.0554201	0.043719	0.0207474	0.0443771	0.0991988	0.0304267	0.00697334	0.0594841	0.0695	0.0361911	0.0164803		379	0.0110191	0.0890825	0.0768566	0.0597872	nan	0.0276778	0.0250588	0.0435954	0.0683371	0.0526732	0.0442165	4.09301		379	-6.31055	-4.89032	-4.17345	-4.51559	-5.59093	-4.49404	-3.33353	-5.03852	-7.16393	-4.07135	-3.84684	-4.78822	-5.92311		379	-6.50385	-3.48871	-3.70169	-4.06402
	380	0.0502713	0.0671366	0.0607813	0.0435694	0.0414384	0.0443656	0.0228595	0.0910678	0.027881	0.0810212	0.00629776	0.0300981	0.0492422		380	0.0603125	0.0471106	0.062432	0.0597189	0.0693738	0.0829646	0.0667761	0.094963	0.0477121	0.0592495	0.0445454	0.0387898		380	-4.31412	-3.89676	-4.04023	-4.52054	-4.59289	-4.49442	-5.45106	-3.45692	-5.16457	-3.62556	-7.31095	-5.05418	-4.34396		380	-4.0514	-4.40781	-4.00157	-4.06567
	381	0.0442534	0.0270209	0.0333977	0.0501107	0.0764987	0.0446952	0.0537621	0.0535059	0.0492161	0.043472	0.0569476	0.0484574	0.13202		381	0.0275174	0.0531067	0.0967087	0.0721983	0.0837015	0.0650282	0.0715468	0.0557436	0.0824195	0.0664202	0.0316618	0.0492611		381	-4.49807	-5.20978	-4.90411	-4.31874	-3.70842	-4.48374	-4.21727	-4.22416	-4.34473	-4.52377	-4.13422	-4.36714	-2.92117		381	-5.18351	-4.23496	-3.37021	-3.79189
	382	0.0446448	0.0544736	0.0448246	0.018997	0.0281017	0.0734892	0.0775815	0.0849793	0.0496454	0.0603202	0.0766381	0.0794119	0.0416632		382	0.0552853	0.0887977	0.0585432	0.0728784	0.112528	0.0687156	0.0553694	0.0561873	0.0208126	0.0471095	0.0742138	0.0402712		382	-4.48537	-4.1983	-4.47956	-5.71809	-5.1532	-3.76632	-3.68814	-3.55675	-4.3322	-4.05121	-3.70579	-3.6545	-4.58508		382	-4.17696	-3.49333	-4.09435	-3.77836
	383	0.0381098	0.0406669	0.0279168	0.0505263	0.0210006	0.0563042	0.0309294	0.0231095	0.0706631	0.0491436	0.0444426	0.0425989	0.0166237		383	0.0712902	0.0117094	0.0388513	0.0524963	0.0839396	0.0528382	0.0169583	0.0399058	0.0345216	0.040245	0.0607458	0.0504906		383	-4.7137	-4.62	-5.16272	-4.30682	-5.57343	-4.15061	-5.01488	-5.43537	-3.8229	-4.34685	-4.49191	-4.55304	-5.91061		383	-3.81015	-6.41619	-4.68589	-4.25164
	384	0.0875018	0.0400775	0.0769992	0.0746454	0.0549765	0.0332588	0.00759686	0.0832031	0.0486257	0.0753066	0.0687787	0.0419128	0.0735394		384	0.0539035	0.0856686	0.181471	0.0518596	0.0548923	0.110451	0.0793264	0.0275294	0.0339628	0.0395744	0.0882886	0.0449678		384	-3.51454	-4.64106	-3.69901	-3.7438	-4.18504	-4.91012	-7.04038	-3.58722	-4.36214	-3.73108	-3.8619	-4.57646	-3.76534		384	-4.21348	-3.54509	-2.46219	-4.26924
	385	0.0687142	0.0668241	0.0495267	0.024889	1.38211	0.0111021	0.0607272	0.0453766	0.0694911	0.0700079	0.0563969	0.0419371	0.0490637		385	0.0430516	0.0512305	0.0907571	0.0279434	0.0685652	0.0368539	0.0584234	0.0314928	0.0543318	0.0330084	0.0515657	0.0301705		385	-3.86325	-3.90349	-4.33565	-5.32835	0.466871	-6.49303	-4.04151	-4.46191	-3.84703	-3.83634	-4.14824	-4.57563	-4.3492		385	-4.53779	-4.28685	-3.46185	-5.16135
	386	0.0806852	0.119753	0.0984647	0.0741397	0.0954242	0.0552059	0.0753352	0.0974829	0.0828195	0.128659	0.130803	0.0953194	0.0568597		386	0.12805	0.0900191	0.170902	0.071527	0.0812971	0.122461	0.0994599	0.0978831	0.0674703	0.0591483	0.122357	0.0905478		386	-3.63155	-3.06187	-3.34425	-3.75361	-3.3895	-4.17903	-3.73053	-3.35871	-3.59388	-2.95838	-2.93453	-3.39109	-4.13645		386	-2.96522	-3.47362	-2.54876	-3.80537
	387	0.0375141	0.0201753	0.0220755	0.0311974	0.0415062	0.0335245	0.0456644	0.0151619	0.0139759	0.0487145	0.0503219	0.024108	0.032856		387	0.0322882	0.0282284	0.071924	0.0523623	0.0546125	0.0278454	0.0293141	0.0315972	0.0273038	0.0133126	0.0385437	0.00512821		387	-4.73642	-5.63127	-5.50141	-5.00243	-4.59053	-4.89864	-4.45279	-6.04341	-6.16091	-4.35951	-4.31267	-5.37434	-4.9277		387	-4.95285	-5.14671	-3.79738	-4.25533
	388	0.0440205	0.0677675	0.0611009	0.0628299	0.0835577	0.0506348	0.0766166	0.0840358	0.0422684	0.070837	0.0759814	0.0971129	0.0413303		388	0.0594338	0.0510088	0.096567	0.0567867	0.0550206	0.0560195	0.0801068	0.0516132	0.0481442	0.0603973	0.0830105	0.0621762		388	-4.50568	-3.88326	-4.03266	-3.99241	-3.58108	-4.30373	-3.7062	-3.57285	-4.56428	-3.81935	-3.71821	-3.36419	-4.59666		388	-4.07257	-4.29311	-3.37233	-4.1383
	389	0.0192777	0.062159	0.0226826	0.0256334	0.0284246	0.0287753	0.0469802	0.0546576	0.0215781	0.0777605	0.0322713	0.0620578	0.0338171		389	0.032964	0.0519731	0.0344042	0.0331249	nan	0.044405	0.0172325	0.0283187	nan	0.00686577	0.0503508	0.0426856		389	-5.69692	-4.00789	-5.46227	-5.28583	-5.13672	-5.11902	-4.4118	-4.19343	-5.53429	-3.68482	-4.95361	-4.01024	-4.8861		389	-4.92296	-4.26609	-4.86127	-4.91594
	390	0.0327933	0.0281538	0.0347557	0.045683	0.0507234	0.0527962	0.0079902	0.0397541	0.0513673	0.0453181	0.0394642	0.0569873	0.0516989		390	0.0334959	0.064559	0.11984	0.0422452	nan	0.0323408	0.026386	0.0329924	0.0358149	0.0140456	0.0312929	0.0165536		390	-4.93045	-5.15053	-4.8466	-4.4522	-4.3012	-4.24342	-6.96755	-4.65275	-4.283	-4.46377	-4.66331	-4.13322	-4.27372		390	-4.89987	-3.95324	-3.06082	-4.56507
	391	0.0459861	0.0917259	0.0754673	0.0718845	0.0581311	0.0587441	0.11223	0.119531	0.0441144	0.0851483	0.05276	0.0444332	0.0345085		391	0.0725595	0.0585892	0.100027	0.0805017	9.93359	0.0679824	0.0967146	0.0371978	0.0430056	0.0774666	0.0791835	0.072316		391	-4.44266	-3.44653	-3.728	-3.79818	-4.10455	-4.08941	-3.15546	-3.06454	-4.50261	-3.55388	-4.24441	-4.49222	-4.8569		391	-3.78469	-4.09322	-3.32154	-3.63484
	392	0.0262536	0.0634756	0.0753419	0.0326662	0.0798799	0.0352182	0.0240276	0.0637501	0.0587789	0.0624385	0.112199	0.069794	0.0775884		392	0.0446005	0.0643802	0.145068	0.0930902	nan	0.113206	0.0438988	0.0742595	0.03582	0.04929	0.0688559	0.0222928		392	-5.25134	-3.97765	-3.7304	-4.93606	-3.64602	-4.82754	-5.37917	-3.97143	-4.08856	-4.00142	-3.15587	-3.84075	-3.68801		392	-4.48679	-3.95724	-2.7852	-3.42523
	393	0.0458275	0.0846103	0.0462847	0.0716784	0.0797063	0.0528035	0.0399829	0.0638383	0.0440561	0.0397178	0.0395848	0.0760617	0.0603414		393	0.0333309	0.0991581	0.164885	0.0845059	0.0426459	0.0711176	0.0437848	0.0659785	0.03582	0.0562522	0.117212	0.0391893		393	-4.44764	-3.56302	-4.43332	-3.80232	-3.64916	-4.24322	-4.64447	-3.96943	-4.50451	-4.65407	-4.65891	-3.71669	-4.05071		393	-4.907	-3.33413	-2.60047	-3.5648
	394	0.0652273	0.0633431	0.0577679	0.052001	0.0361237	0.076157	0.0798021	0.0557547	0.0952102	0.0680478	0.105259	0.0758597	0.0772311		394	0.0774679	0.0405288	0.154848	0.0675077	0.0854295	0.074465	0.100267	0.0741422	0.0500894	0.0634026	0.069755	0.0955826		394	-3.93838	-3.98067	-4.11359	-4.26532	-4.79091	-3.71488	-3.64743	-4.16476	-3.39274	-3.87731	-3.24799	-3.72052	-3.69467		394	-3.69026	-4.62491	-2.69108	-3.8888
	395	0.0459097	0.035374	0.0523682	0.0851231	0.0508795	0.0294811	0.0562264	0.0560718	0.00736485	0.0684359	0.0925926	0.0699375	0.112269		395	0.0667854	0.0580383	0.0603096	0.0424821	0.0715956	0.0522534	0.0306896	0.0497244	0.0719839	0.0426662	0.0654201	0.0341699		395	-4.44506	-4.82117	-4.25516	-3.55431	-4.29677	-5.08406	-4.15261	-4.15658	-7.08513	-3.8691	-3.43296	-3.83779	-3.15497		395	-3.90432	-4.10685	-4.05147	-4.557
	396	0.0462321	0.0856714	0.0762687	0.0395935	0.0439904	0.101036	0.0485241	0.05652	0.0595194	0.0804767	0.0732666	0.0640766	0.0521225		396	0.0672168	0.0466119	0.147002	0.059988	0.100628	0.059357	0.0795463	0.0626758	0.0798085	0.0431262	0.0612302	0.0521034		396	-4.43496	-3.54504	-3.71277	-4.65859	-4.50667	-3.30706	-4.36516	-4.1451	-4.0705	-3.63528	-3.7707	-3.96406	-4.26195		396	-3.89503	-4.42316	-2.7661	-4.05918
	397	0.0471317	0.0218103	0.0358873	0.0806614	0.0298455	0.0362852	0.0494153	0.0740132	0.0530075	0.0643513	0.108384	0.0326598	0.0441189		397	0.0284344	0.0886106	0.051596	0.0611835	0.0727979	0.0469778	0.0540119	0.0595044	0.029553	0.0146764	0.0403117	0.0477327		397	-4.40716	-5.51885	-4.80038	-3.63198	-5.06634	-4.78447	-4.3389	-3.75607	-4.23766	-3.95789	-3.20578	-4.93634	-4.50246		397	-5.13622	-3.49638	-4.2766	-4.03071
	398	0.0135071	0.0584354	0.00600577	0.0269699	0.0224669	0.04248	0.066123	0.0742738	0.0227756	0.0293663	0.0611704	0.0983499	0.0443066		398	0.136773	0.0473849	0.0570125	0.0307053	0.0584112	0.053895	0.0451637	0.0298733	0.0222491	0.0294884	0.0814095	0.048476		398	-6.21014	-4.09701	-7.37944	-5.2125	-5.47606	-4.55707	-3.9187	-3.751	-5.45637	-5.0897	-4.03102	-3.34593	-4.49633		398	-2.87015	-4.39943	-4.13258	-5.02537
	399	0.0272374	0.0295523	0.0485221	0.0611884	0.0530209	0.0183921	0.0166824	0.041617	0.0537703	0.0355787	0.0275065	0.0331331	0.0269131		399	0.011496	0.0715436	0.0523086	0.02663	0.0442804	0.0408075	0.0455712	0.056016	0.0150053	0.014935	0.0238299	0.0187707		399	-5.19826	-5.08059	-4.36521	-4.0306	-4.23729	-5.76477	-5.90553	-4.58668	-4.21705	-4.81284	-5.18408	-4.91558	-5.21555		399	-6.44272	-3.80503	-4.25681	-5.23081
	400	0.0477153	0.00740266	0.0425566	0.0544539	0.0531081	0.0919512	0.0834028	0.0416759	0.0616032	0.0593225	0.0551395	0.0596685	0.107855		400	0.0459506	0.065484	0.109976	0.0533895	0.0294638	0.0510963	0.0684411	0.0862441	0.0375291	0.0374719	0.0910102	0.0442273		400	-4.3894	-7.07774	-4.55447	-4.19882	-4.23492	-3.44299	-3.58376	-4.58464	-4.02085	-4.07528	-4.18077	-4.06689	-3.21283		400	-4.44377	-3.93271	-3.18473	-4.2273
	401	0.0270471	0.0366883	0.0362304	0.0606701	0.112929	0.0364601	0.0495009	0.0744602	0.0535127	0.0588836	0.0683636	0.0460536	0.0534585		401	0.0454899	0.0411482	0.129947	0.0309835	0.0581311	0.0644366	0.0226929	0.0214347	0.029742	0.0447327	0.0245143	0.0507507		401	-5.20838	-4.76854	-4.78665	-4.04287	-3.14651	-4.77754	-4.3364	-3.74739	-4.22397	-4.08599	-3.87063	-4.44054	-4.22544		401	-4.45831	-4.60303	-2.94401	-5.01236
	402	0.0613581	0.0665467	0.0791573	0.12917	0.0303191	0.0673662	0.0830634	0.108285	0.0769961	0.0653	0.0964586	0.0530398	0.107601		402	0.0457317	0.0709178	0.136629	0.0848101	0.0731493	0.0923614	0.0456579	0.0648051	0.0749307	0.090332	0.131327	0.10985		402	-4.0266	-3.90949	-3.65913	-2.95266	-5.04363	-3.89183	-3.58964	-3.20709	-3.69907	-3.93677	-3.37395	-4.23678	-3.21624		402	-4.45066	-3.81771	-2.87167	-3.55962
	403	0.130268	0.126491	0.10408	0.136733	0.121892	0.123221	0.125558	0.150842	0.116147	0.131702	0.104278	0.1535	0.0988764		403	0.154861	0.183765	0.26463	0.11253	0.132626	0.131187	0.124007	0.191805	0.105491	0.106558	0.282752	0.191318		403	-2.94045	-2.98289	-3.26424	-2.87056	-3.03632	-3.02068	-2.99357	-2.72889	-3.10598	-2.92465	-3.2615	-2.70368	-3.33823		403	-2.69096	-2.44406	-1.91795	-3.15162
	404	0.0700722	0.0304445	0.0312383	0.0559441	0.0544662	0.0566145	0.0599606	0.102716	0.047531	0.0673731	0.0711305	0.0750836	0.146592		404	0.0465604	0.0844578	0.140601	0.0689708	0.074869	0.0915633	0.0701317	0.0666844	0.107596	0.0939212	0.121693	0.0483181		404	-3.83501	-5.03768	-5.00054	-4.15987	-4.19849	-4.14269	-4.05984	-3.28326	-4.39499	-3.89168	-3.81339	-3.73536	-2.77012		404	-4.42475	-3.56563	-2.83032	-3.85787
	405	0.0771082	0.121815	0.100236	0.0560997	0.0311664	0.0503736	0.0256974	0.0684541	0.0476279	0.104337	0.0356024	0.0752428	0.0366133		405	0.075643	0.0725192	0.0651324	0.0553131	0.0149626	0.06359	0.0843289	0.03564	0.00769211	0.07079	0.0548446	0.0559649		405	-3.69697	-3.03724	-3.31853	-4.15586	-5.00386	-4.31119	-5.28223	-3.86872	-4.39205	-3.26068	-4.81188	-3.7323	-4.77149		405	-3.72465	-3.78549	-3.94048	-4.17623
	406	0.0574809	0.0234192	0.0706381	0.0430437	0.0398926	0.0452138	0.0264286	0.0438596	0.0406802	0.0314235	0.00731743	0.0560695	0.0187982		406	0.0177968	0.0431832	0.0389878	0.0424562	nan	0.0577485	0.0191822	0.0364199	0.0790139	0.056872	0.0435645	0.0370261		406	-4.12077	-5.41616	-3.82341	-4.53806	-4.64774	-4.46709	-5.24176	-4.51096	-4.61953	-4.99201	-7.09445	-4.15664	-5.73326		406	-5.81224	-4.53339	-4.68083	-4.55788
	407	0.0219866	0.0239949	0.0393847	0.0293312	0.0407299	0.0395926	0.0540849	0.0448042	0.0749126	0.0385414	0.00749738	0.043088	0.0676895		407	0.0421238	0.0564381	0.0794612	0.0626647	0.0313545	0.0293963	0.03913	0.0370565	0.0322824	0.033499	0.0383308	0.0544959		407	-5.50723	-5.38113	-4.66622	-5.09142	-4.61777	-4.65862	-4.20863	-4.48022	-3.73865	-4.69745	-7.0594	-4.53657	-3.88492		407	-4.56922	-4.14719	-3.65361	-3.9962
	408	0.0807201	0.0480808	0.065908	0.0810253	0.122422	0.10597	0.0813302	0.0719252	0.116878	0.077441	0.105419	0.0865447	0.116667		408	0.0662691	0.0691679	0.205253	0.121101	0.0627254	0.0553465	0.0835258	0.0836444	0.0161743	0.0844523	0.173133	0.0955287		408	-3.63093	-4.3784	-3.9234	-3.62548	-3.03006	-3.23828	-3.62007	-3.79736	-3.09693	-3.69076	-3.24579	-3.53041	-3.09953		408	-3.91552	-3.85375	-2.28453	-3.04572
	409	0.0521325	0.0325494	0.0602517	0.0524188	0.0826902	0.0942021	0.0274885	0.0728045	0.0254029	0.0131245	0.0383602	nan	0.0492401		409	0.030481	0.0445189	0.0463419	0.0196744	6.07958	0.0898394	0.0398473	0.0282788	0.00818777	0.0172166	0.0817082	0.0327941		409	-4.26167	-4.94122	-4.05285	-4.25377	-3.59614	-3.4081	-5.18503	-3.77983	-5.29886	-6.25159	-4.70424	nan	-4.34402		409	-5.03595	-4.48944	-4.43154	-5.66754
	410	0.0378654	0.0415271	0.0272449	0.0305025	0.0336899	0.0205334	0.0559771	0.0185151	0.0344175	0.0267041	0.0312858	0.0971261	0.0200495		410	0.0864162	0.038639	0.0470644	0.0351488	0.0483507	0.0343188	0.045565	0.0191305	0.0166625	0.0353201	0.0343014	0.00850268		410	-4.72298	-4.5898	-5.19787	-5.03493	-4.89154	-5.60588	-4.15902	-5.75515	-4.86071	-5.2268	-4.99835	-3.364	-5.64029		410	-3.53255	-4.6938	-4.40922	-4.83038
	411	0.00780275	0.0687679	0.0634294	0.0393463	0.0609809	0.0849678	0.0579505	0.0671635	0.0177957	nan	0.00808822	0.0232144	0.0623744		411	0.0568601	0.0264405	0.0971208	0.0207368	0.0333964	0.0431728	0.026048	0.0688479	0.0257732	0.101488	1.71291	1.90352		411	-7.0018	-3.86212	-3.9787	-4.66763	-4.0355	-3.55694	-4.10904	-3.89618	-5.81233	nan	-6.94996	-5.42883	-4.0029		411	-4.13644	-5.24111	-3.36408	-5.59166
	412	0.0784601	0.0519675	0.0638766	0.0554177	0.0876732	0.0427797	0.0584397	0.125608	0.0805153	0.0836781	0.0651377	0.101278	0.0732141		412	0.0886843	0.0794159	0.104322	0.0785409	0.134574	0.0554397	0.0786205	0.0843393	0.0431518	0.140213	0.0566251	0.0278405		412	-3.6719	-4.26625	-3.96857	-4.17351	-3.51172	-4.54693	-4.09691	-2.993	-3.63459	-3.57901	-3.94036	-3.30361	-3.77173		412	-3.49518	-3.65443	-3.26088	-3.67041
	413	0.0647668	0.0541924	0.0662593	0.0658671	0.0913437	0.0518211	nan	0.120551	0.074239	0.0577256	0.0425496	0.0650512	0.0437509		413	0.084266	0.13559	0.089356	0.0431771	0.0342329	0.0285218	0.0758712	0.0716503	0.0975869	0.125754	0.076555	0.0378215		413	-3.9486	-4.20577	-3.91573	-3.9243	-3.45255	-4.27032	nan	-3.05229	-3.75168	-4.11464	-4.55471	-3.94228	-4.51454		413	-3.56891	-2.88268	-3.48429	-4.53359
	414	0.071306	0.09761	0.0802744	0.0324438	0.0986518	0.116729	0.157791	0.0592632	0.100018	0.113282	0.0840925	0.0480628	0.0432401		414	0.101016	0.119137	0.138072	0.0741709	0.09375	0.0680753	0.0857817	0.0756163	0.0599983	0.0936037	0.0731373	0.100313		414	-3.80983	-3.35683	-3.63892	-4.94591	-3.34151	-3.09877	-2.66391	-4.07672	-3.32167	-3.142	-3.57188	-4.37894	-4.53149		414	-3.30734	-3.06931	-2.8565	-3.753
	415	0.0541949	0.0346721	0.0648337	0.0477808	0.0789081	0.0429676	0.0670755	0.0384739	0.0266849	0.0553646	0.0494913	0.0392465	0.0528672		415	0.0308712	0.0518437	0.134776	0.0570234	0.0720807	0.0511905	0.0583462	0.0495827	0.0165856	0.0449978	0.0613282	0.0264768		415	-4.2057	-4.85008	-3.94711	-4.38742	-3.66368	-4.54061	-3.89807	-4.69998	-5.22784	-4.17489	-4.33668	-4.67129	-4.24148		415	-5.0176	-4.26969	-2.89136	-4.1323
	416	0.0998873	0.0690647	0.115003	0.0397319	0.130692	0.0427665	0.0380144	0.0762389	0.150571	0.0892857	0.10694	0.0783126	0.0421882		416	0.0795691	0.0899415	0.0788038	0.0722245	3.07465	0.109828	0.0740806	0.0741583	0.0408808	0.0887784	0.094784	9.42572		416	-3.32355	-3.85591	-3.12026	-4.65356	-2.93575	-4.54737	-4.71731	-3.71333	-2.73148	-3.48543	-3.22512	-3.67461	-4.56702		416	-3.65165	-3.47487	-3.66559	-3.79137
	417	0.0532914	0.0774305	0.0215234	0.110786	0.0520111	0.0427787	0.075313	0.0755644	0.0264162	nan	0.0575721	0.046897	0.0317304		417	0.0242229	0.0505689	0.114228	0.0615269	0.0397491	0.0741946	0.0740623	0.0295518	0.0481335	0.0606849	0.0420722	0.0596981		417	-4.22995	-3.69096	-5.53795	-3.17416	-4.26504	-4.54696	-3.73096	-3.72615	-5.24243	nan	-4.11849	-4.41436	-4.97799		417	-5.36749	-4.30561	-3.13001	-4.02264
	418	0.0296413	0.0335721	0.0845865	0.0310214	0.0846453	0.0348935	0.0182376	0.0459446	0.0772068	0.0663937	0.0564425	0.0535947	0.0520255		418	0.0411096	0.0548001	0.0881333	0.055011	0.0246366	0.0535414	0.025992	0.0288864	0.0154131	0.066663	0.496503	0.0821378		418	-5.07625	-4.89659	-3.56343	-5.01059	-3.56243	-4.8409	-5.77694	-4.44396	-3.69513	-3.91281	-4.14707	-4.22177	-4.26464		418	-4.60438	-4.18968	-3.50417	-4.18414
	419	0.0148441	0.0168308	0.106285	0.0155525	0.0508891	0.105098	0.0639328	0.0643994	0.0516262	0.0798563	0.0809564	0.0307251	0.0835946		419	0.0819704	0.0728833	0.0411555	0.360607	0.0364491	0.053727	0.0621891	0.0722799	0.0307401	0.962097	0.0637433	0.343362		419	-6.07396	-5.89276	-3.23399	-6.00671	-4.2965	-3.25019	-3.9673	-3.95681	-4.27575	-3.64645	-3.62671	-5.02444	-3.58045		419	-3.60875	-3.77827	-4.60277	-1.4715
	420	0.0366068	0.0416262	0.0350738	0.0153574	0.0586461	1.00852	0.0807924	0.0180897	0.00849858	0.0197118	0.0160107	0.0380199	0.0413708		420	0.0343531	4.30105	0.0638817	0.0493648	0.115119	0.0607349	15.1409	0.0285194	0.0523861	0.516643	0.046448	6.72052		420	-4.77174	-4.58636	-4.83346	-6.02492	-4.09182	0.0122389	-3.62964	-5.78869	-6.87856	-5.6648	-5.96482	-4.7171	-4.59525		420	-4.86342	2.10469	-3.96845	-4.34037
	421	0.0146103	0.0166824	0.0351799	0.0154071	0.0334709	0.0346765	0.00893416	0.0269469	0.0255138	0.0263169	0.056258	0.0381369	0.0413636		421	0.0170726	nan	0.0754688	0.0346066	0.011114	0.0494604	0.0206055	0.02375	0.0884086	0.0478711	0.00759301	0.0315027		421	-6.09687	-5.90553	-4.82911	-6.02026	-4.90095	-4.8499	-6.80645	-5.21374	-5.29258	-5.24786	-4.1518	-4.71267	-4.59549		421	-5.87217	nan	-3.72798	-4.85281
	422	0.143802	0.0822955	0.0835693	0.0835232	0.0659866	0.11651	0.0875274	0.0353076	0.100533	0.0907147	0.0794702	0.0827732	0.0815439		422	0.0947903	0.10955	0.109028	0.0437779	0.0534074	0.0939473	0.061334	0.07017	0.0647234	0.0465959	0.059176	0.0924428		422	-2.79784	-3.60304	-3.58088	-3.58168	-3.92168	-3.10147	-3.51412	-4.82388	-3.31425	-3.46252	-3.65344	-3.59469	-3.61628		422	-3.39912	-3.19034	-3.19723	-4.51365
	423	0.0584354	0.0838481	0.0426409	0.0310342	0.100846	0.0838574	0.044562	0.0269002	0.0597831	0.059204	0.0406493	0.0383514	0.0935908		423	0.0619311	0.104627	0.128168	0.0542763	0.0319149	0.0724444	0.0468734	0.0474684	0.0868894	0.0467934	0.0817236	0.10855		423	-4.09701	-3.57608	-4.55162	-5.01	-3.30977	-3.57592	-4.48804	-5.21624	-4.06412	-4.07816	-4.62063	-4.70458	-3.41749		423	-4.01319	-3.25668	-2.96389	-4.20353
	424	0.0293012	0.10079	0.0643531	0.0468994	0.70936	0.0771605	0.0267602	0.0896566	0.13653	0.0988511	0.0654629	0.0767362	0.104508		424	0.0841216	0.0978323	0.146185	0.0345253	0.0827929	0.0648459	0.0886047	0.109005	0.050184	0.0384369	0.116389	0.0381262		424	-5.0929	-3.31058	-3.95785	-4.41429	-0.495411	-3.69599	-5.22377	-3.47945	-2.87271	-3.3386	-3.93318	-3.70395	-3.25832		424	-3.57138	-3.35354	-2.77414	-4.8562
	425	0.0372708	0.0772112	0.116951	0.0719463	0.06876	0.0786182	0.117152	0.0639795	0.0522239	0.120711	0.0502246	0.0938796	0.192226		425	0.147557	0.0347008	0.178056	0.0501454	0.205627	0.0889955	0.0476846	0.0866315	0.0578104	0.285098	1.73688	1.61233		425	-4.74581	-3.69505	-3.09603	-3.79694	-3.86229	-3.66899	-3.09354	-3.96625	-4.25915	-3.05037	-4.31546	-3.41304	-2.37913		425	-2.76066	-4.84889	-2.4896	-4.31774
	426	0.0439282	0.0168388	0.0359669	0.0471266	0.0676209	0.0210704	0.0439354	0.0627296	0.128311	0.0592716	0.00823452	0.0307464	0.0314895		426	0.0609261	0.0619648	0.0992855	0.157473	1.45725	0.0800346	0.0733368	0.203602	0.168421	0.11911	0.181742	0.0806668		426	-4.50871	-5.89207	-4.79719	-4.40731	-3.88639	-5.56864	-4.50847	-3.99471	-2.96228	-4.07651	-6.9241	-5.02344	-4.98899		426	-4.0368	-4.01241	-3.33227	-2.66683
	427	0.0808804	0.0169329	0.0727714	0.0948017	0.0595322	0.0636402	0.0529287	0.13529	0.0690409	0.0728557	0.0414777	0.0775194	0.0636672		427	0.0664906	0.067527	0.152732	0.0593687	0.0752658	0.11127	0.0369985	0.0762183	0.0490196	0.0593428	0.0420286	0.0294435		427	-3.62807	-5.88403	-3.78049	-3.39894	-4.07018	-3.97392	-4.23981	-2.88588	-3.8564	-3.77881	-4.59152	-3.6893	-3.97331		427	-3.91071	-3.88839	-2.71093	-4.07415
	428	0.136628	0.174308	0.122024	0.0464109	0.182983	0.158664	0.111652	0.123511	0.0844928	0.0976202	0.147023	0.106518	0.145697		428	0.0702488	0.147762	0.19055	0.101656	0.097116	0.15083	0.145866	0.163523	0.135391	0.100399	0.101746	0.121873		428	-2.87167	-2.52029	-3.03476	-4.42939	-2.45022	-2.65595	-3.16292	-3.01729	-3.56503	-3.35668	-2.76589	-3.23083	-2.77896		428	-3.83138	-2.75866	-2.39176	-3.29824
	429	0.0729625	0.109807	0.124691	0.0393814	0.0423729	0.11246	0.0784519	0.0449897	0.086249	0.0596962	0.0666815	0.0466442	0.0320673		429	0.0763817	0.0441103	0.164277	0.0734934	0.0956134	0.091818	0.074239	0.0948197	0.12966	0.079226	0.0687033	0.0657526		429	-3.7767	-3.18696	-3.00357	-4.66634	-4.56071	-3.15252	-3.67205	-4.47426	-3.53535	-4.06622	-3.90657	-4.42216	-4.96275		429	-3.71063	-4.50274	-2.60579	-3.76624
	430	0.0144231	0.0500375	0.0508943	0.0311147	0.0250892	0.00694605	0.19662	0.0533318	0.0511713	0.0328034	0.0082472	0.04609	0.0844179		430	0.0160821	0.0486548	0.0522284	0.0386872	0.0165828	0.0794782	0.010511	0.0281413	12.762	0.0281551	0.0468562	0.0498943		430	-6.11548	-4.32085	-4.29635	-5.00626	-5.31679	-7.16959	-2.34652	-4.22886	-4.28852	-4.93001	-6.92188	-4.4394	-3.56631		430	-5.9584	-4.36127	-4.25902	-4.692
	431	0.0072427	0.0500598	nan	0.0471056	0.025288	0.0280407	0.017113	0.0267833	0.0171748	0.0329852	0.0416008	0.0464097	0.0106621		431	0.0536433	0.0215897	0.0758489	0.0145676	0.12055	0.0343049	0.0319036	0.0518795	0.0199349	0.0209142	0.0265516	0.0211258		431	-7.10926	-4.3202	nan	-4.40796	-5.3054	-5.15634	-5.86876	-5.22252	-5.86357	-4.92204	-4.58724	-4.42943	-6.55136		431	-4.22046	-5.53351	-3.72073	-6.10109
	432	0.122528	0.0747239	0.051131	0.0391461	0.041971	0.0558204	0.0678771	0.0620824	0.0682167	0.0524797	0.0579726	0.0616254	0.0318573		432	0.0159665	0.0908654	0.133509	0.0626869	0.0934871	0.060835	0.0639363	0.0985869	0.0657909	0.0890126	0.078164	0.0553263		432	-3.02881	-3.74229	-4.28966	-4.67499	-4.57446	-4.16306	-3.88093	-4.00967	-3.87373	-4.2521	-4.10848	-4.02033	-4.97223		432	-5.96881	-3.46013	-2.90499	-3.99569
	433	0.0661165	0.0850244	0.0672294	0.0240224	0.103173	0.0570871	0.0864753	0.0725229	0.0609845	0.0736624	0.0931887	nan	0.0655356		433	0.0216767	0.0324822	0.124189	0.0539957	0.0859465	0.081368	0.0546378	0.086145	0.0200352	0.0138709	0.0592521	0.0560682		433	-3.91885	-3.55598	-3.89476	-5.37947	-3.27687	-4.13069	-3.53157	-3.78542	-4.03541	-3.76293	-3.4237	nan	-3.93158		433	-5.52771	-4.94421	-3.00939	-4.21101
	434	0.126787	0.0520006	0.0837415	0.0814089	0.113865	0.108801	0.0702741	0.0736151	0.115538	0.047632	0.0775016	0.0802847	0.0669195		434	0.0878751	0.0273234	0.0960154	0.0845309	0.0466987	0.117923	0.061303	0.0823989	0.0471032	0.0837112	0.106251	0.070738		434	-2.97952	-4.26533	-3.57791	-3.61867	-3.1346	-3.20024	-3.83086	-3.76385	-3.11356	-4.39192	-3.68963	-3.63873	-3.90143		434	-3.5084	-5.19372	-3.38059	-3.56438
	435	0.0666963	0.0952244	0.0759551	0.113566	0.104758	0.15878	0.0697674	0.0824025	0.106408	0.0677782	0.111786	0.0561467	0.134128		435	0.108986	0.0861868	0.173376	0.0740838	0.082925	0.0976753	0.0948132	0.0578908	0.0596158	0.0959408	0.0784502	0.0208909		435	-3.90625	-3.39253	-3.71871	-3.1384	-3.25487	-2.6549	-3.8413	-3.60117	-3.23232	-3.88303	-3.16118	-4.15465	-2.89832		435	-3.19779	-3.53639	-2.52803	-3.7547
	436	0.0511758	0.102699	0.0528528	0.0562159	0.0172756	0.0429123	0.060298	0.0452175	0.0351237	0.0201279	0.102372	0.0635913	0.0888297		436	0.075335	0.0477015	0.0889293	0.0731291	0.0366497	0.061819	0.0387218	0.0525026	0.0455433	0.0810081	0.0577812	0.034206		436	-4.28839	-3.28351	-4.24188	-4.15288	-5.85512	-4.54246	-4.05174	-4.46698	-4.83141	-5.63466	-3.28811	-3.97503	-3.49281		436	-3.73054	-4.38982	-3.4912	-3.77341
	437	0.0657831	0.145448	0.120998	0.0724016	0.120919	0.107458	0.0773129	0.0450952	0.0527457	0.154407	0.111308	0.159346	0.133884		437	0.0910519	0.0737865	0.207485	0.0776913	0.108418	0.282238	0.0497834	0.0715581	0.0258487	0.134562	0.0892554	0.0679702		437	-3.92614	-2.78142	-3.04694	-3.78783	-3.04789	-3.21816	-3.69315	-4.47088	-4.2448	-2.69519	-3.16737	-2.64977	-2.90095		437	-3.45717	-3.7605	-2.26892	-3.6861
	438	0.0221201	0.0951777	0.0384113	0.065083	0.0523621	0.0579738	0.12978	0.0362845	nan	0.0474544	0.0521573	0.0807754	0.0340278		438	0.0700104	0.126596	0.0899514	0.0781403	0.0286294	0.109399	0.0561083	0.0433408	0.0516885	0.0134541	0.0830193	0.0475436		438	-5.4985	-3.39323	-4.70233	-3.94158	-4.25533	-4.10845	-2.94586	-4.7845	nan	-4.39731	-4.26099	-3.62994	-4.87714		438	-3.83629	-2.9817	-3.47471	-3.67779
	439	0.0567228	0.0666463	0.0746232	0.054994	0.0336436	0.0350369	0.024792	0.0522739	0.0772753	0.0196382	0.108981	0.0235159	0.0438564		439	0.025896	0.0303086	0.17332	0.0611458	0.0133875	0.0416882	0.0878252	0.0886911	0.0184767	0.0831007	0.030429	0.0322851		439	-4.13993	-3.90733	-3.74423	-4.18458	-4.89352	-4.83498	-5.33398	-4.25776	-3.69385	-5.67019	-3.19785	-5.41022	-4.51107		439	-5.27113	-5.04413	-2.52849	-4.0316
	440	0.0340901	0.0719712	0.0432588	0.0302252	0.0324035	0.0202991	0.0712627	0.0502134	0.00823746	0.0819948	0.00807059	0.00757002	0.0211805		440	0.0349365	0.034012	0.0781032	0.0362291	0.0315186	0.0403907	0.0748023	0.0586061	0.0235516	0.0304791	0.0290433	0.0369898		440	-4.8745	-3.79644	-4.53086	-5.04811	-4.94771	-5.62244	-3.81071	-4.31578	-6.92358	-3.60832	-6.95311	-7.04549	-5.56112		440	-4.83912	-4.87781	-3.67847	-4.78671
	441	0.00681199	0.0399606	0.0506122	0.0680084	0.0486079	0.0474673	0.0473535	0.0920271	0.0494451	0.0378398	0.0970272	0.0759052	0.0639682		441	0.0596471	0.0771543	0.0892658	0.076791	0.0620476	0.0769174	0.075114	0.0495414	0.0350331	0.0543161	0.0173107	0.110157		441	-7.19771	-4.64528	-4.30437	-3.87814	-4.36266	-4.39692	-4.40039	-3.4418	-4.33803	-4.72395	-3.36547	-3.71966	-3.9665		441	-4.0674	-3.69611	-3.48575	-3.70292
	442	0.0638978	0.0755943	0.0380161	0.0710265	0.110438	0.0282666	0.0741147	0.0524491	0.0773085	0.0985869	0.0510175	0.0637992	0.0113003		442	0.0616343	0.0992244	0.144751	0.0748141	0.0502407	0.0909229	0.0620966	0.0653727	0.0419899	0.210605	0.0773227	0.0503831		442	-3.96809	-3.72558	-4.71725	-3.8155	-3.17869	-5.14476	-3.7541	-4.25294	-3.69323	-3.34246	-4.29286	-3.97032	-6.4675		442	-4.02012	-3.33316	-2.78835	-3.74055
	443	0.0294233	0.0349742	0.0555365	0.0573207	nan	0.0804329	0.0510363	0.0452052	0.00893815	0.027222	0.0177253	0.00829853	0.0472553		443	0.0634115	0.0457116	0.0590958	0.02886	0.0316917	0.0390046	0.0533534	0.0385406	0.0183711	0.00632231	0.0365423	0.0709769		443	-5.0869	-4.83756	-4.17042	-4.1248	nan	-3.63607	-4.29233	-4.46737	-6.80581	-5.19908	-5.81805	-6.91293	-4.40338		443	-3.97911	-4.4513	-4.0808	-5.11478
	444	0.0737917	0.0525839	0.0398851	0.0575737	0.0530629	0.0367683	0.0255479	0.0452994	0.0448042	0.0818461	0.0621486	0.0332871	0.0593495		444	0.348585	0.0151858	5.70732	0.0384924	0.0563639	0.0428906	0.688182	0.0144062	0.0425661	0.0628378	0.115261	0.0064189		444	-3.7604	-4.24923	-4.64801	-4.11845	-4.23615	-4.76539	-5.29065	-4.46436	-4.48022	-3.61094	-4.00814	-4.90889	-4.07462		444	-1.52042	-6.04114	2.51281	-4.69928
	445	0.0297722	0.0353045	0.0402501	0.0497967	0.0267332	0.0222003	0.0341919	0.0546498	0.0632168	0.013758	0.0537763	0.0587577	0.0479789		445	0.0637326	0.0101686	0.053404	0.0242213	0.0313336	0.0313939	0.0118565	0.0481108	0.0427229	0.176019	0.0426059	0.135164		445	-5.06989	-4.824	-4.63486	-4.32781	-5.22522	-5.49328	-4.8702	-4.19364	-3.98355	-6.18359	-4.21689	-4.08908	-4.38146		445	-3.97182	-6.61973	-4.22691	-5.36758
	446	0.0299401	0.106515	0.0649175	0.0250738	0.0983284	0.0297626	0.0858001	0.054982	0.0544316	0.0968791	0.0993138	0.0844856	0.0605498		446	0.0479352	0.0764877	0.131744	0.0534742	0.112622	0.0511912	2.00221	2.52965	0.055019	0.422065	0.0793199	0.0967846		446	-5.06178	-3.23087	-3.94525	-5.31767	-3.34625	-5.07035	-3.54288	-4.1849	-4.19941	-3.36767	-3.33186	-3.56515	-4.04573		446	-4.38277	-3.70863	-2.92419	-4.22501
	447	0.0609292	0.053918	0.0660229	0.0593925	0.0362428	0.0454144	0.0694826	0.0185966	0.0736377	0.0280932	0.0366457	0.0513655	0.0859775		447	0.0269755	0.0875311	0.1213	0.0541276	0.0440298	0.039891	0.0799623	0.0637453	0.0247117	0.0890038	0.0553914	0.0847955		447	-4.03672	-4.21309	-3.92089	-4.07358	-4.78616	-4.46071	-3.8472	-5.74882	-3.76341	-5.15364	-4.77021	-4.28306	-3.5399		447	-5.21221	-3.51406	-3.04334	-4.20749
	448	0.0380933	0.0359723	0.0330396	0.0764245	0.0633733	0.0302885	0.0173566	0.0465405	0.0920895	0.0702576	0.100958	0.0171257	0.0491803		448	0.0431275	0.0308404	0.0788229	0.0245765	0.0690377	0.0478208	0.0869565	0.0540558	0.0493107	0.0507603	0.030705	0.0455967		448	-4.71432	-4.79697	-4.91966	-3.70982	-3.97998	-5.04509	-5.84837	-4.42537	-3.44082	-3.8312	-3.30818	-5.86769	-4.34577		448	-4.53525	-5.01903	-3.66524	-5.34658
	449	0.0228525	0.0718133	0.0495104	0.0254546	0.0813743	0.0453663	0.0433213	0.0465188	0.0826927	0.0702165	0.0184123	0.0941405	0.0861609		449	0.06989	0.0667762	0.0908375	0.063687	0.0375117	0.0438445	0.0868415	0.029486	0.0615195	0.0695381	0.0367925	0.0649491		449	-5.4515	-3.79961	-4.33612	-5.29593	-3.61928	-4.46223	-4.52878	-4.42604	-3.5961	-3.83205	-5.76319	-3.40904	-3.53682		449	-3.83877	-3.90452	-3.46057	-3.97286
	450	0.0905911	0.0536289	0.041043	0.0168653	0.0269477	0.0526078	0.0861178	0.0555059	0.0731083	0.0698926	0.0917067	0.136414	0.0614175		450	0.0694692	0.0408476	0.126432	0.0680912	0.0372016	0.0277473	0.0676645	0.0927282	0.0549395	0.050096	0.0608877	0.0903576		450	-3.46449	-4.22085	-4.60672	-5.8898	-5.21369	-4.24858	-3.53754	-4.17122	-3.77382	-3.83872	-3.44683	-2.87394	-4.02521		450	-3.84748	-4.61361	-2.98356	-3.87639
	451	0.0375733	0.0446362	0.0491615	0.0923516	0.044831	0.0449741	0.0429062	0.0921517	0.0364631	0.0139373	0.0640146	0.0595458	0.0368264		451	0.0798594	0.0457945	0.0721024	0.0969525	0.024698	0.00789359	0.036788	0.0535054	0.0425213	0.0249206	0.0423763	0.0192819		451	-4.73415	-4.48564	-4.34633	-3.43672	-4.47936	-4.47476	-4.54267	-3.43984	-4.77742	-6.16491	-3.96545	-4.06986	-4.76312		451	-3.64639	-4.44868	-3.79381	-3.36658
	452	0.0893589	0.044359	0.0244094	0.0583447	0.00889944	0.0594413	0.0255515	0.109629	0.0271977	0.09683	0.0364177	0.0422821	0.012208		452	0.0422156	0.0756977	0.0715948	0.0576572	0.0428309	0.0430646	0.0182006	0.0578601	0.030015	0.0307996	0.0778816	0.0382385		452	-3.48425	-4.49463	-5.35642	-4.09926	-6.81207	-4.07239	-5.29045	-3.1893	-5.20037	-3.3684	-4.77922	-4.56381	-6.35603		452	-4.56608	-3.72361	-3.804	-4.11636
	453	0.147842	0.141214	0.0811491	0.0747405	0.0441566	0.140498	0.101503	0.0181736	0.0722	0.103235	0.109253	0.042038	0.0365898		453	0.05765	0.0601997	0.0950796	0.0573349	0.0666182	0.0740664	0.0903034	0.0479731	0.0653375	0.0547712	0.0591063	0.0505582		453	-2.75788	-2.82405	-3.62328	-3.74197	-4.50123	-2.83138	-3.30041	-5.78202	-3.79186	-3.276	-3.19425	-4.57216	-4.77241		453	-4.11654	-4.0541	-3.39472	-4.12444
	454	0.0873553	0.0698182	0.0801646	0.0491575	0.0955663	0.0658055	0.0499709	0.0983665	0.607034	0.0747215	0.108232	0.132674	0.120656		454	0.118542	0.133564	0.146984	0.0423968	0.0892468	0.138645	0.0533449	0.0944941	0.0524832	0.0894348	0.0639646	0.0560387		454	-3.51696	-3.84025	-3.64089	-4.34644	-3.38735	-3.92565	-4.32277	-3.34569	-0.72015	-3.74233	-3.20781	-2.91405	-3.05102		454	-3.07652	-2.90439	-2.76627	-4.5599
	455	0.057985	0.00874457	0.0321888	0.0655559	0.0695955	0.0512996	0.041433	0.0713288	0.0446548	0.0611053	0.0271928	0.107944	0.0727361		455	0.06675	0.0738795	0.0706617	0.070395	0.0294337	0.0767941	0.0827228	0.121636	0.0347041	0.0827016	0.0347041	0.0743003		455	-4.10818	-6.8374	-4.9573	-3.93113	-3.84486	-4.28491	-4.59307	-3.80937	-4.48504	-4.03256	-5.20063	-3.21165	-3.78118		455	-3.90509	-3.75868	-3.82293	-3.82838
	456	0.0511908	0.052865	0.0732005	0.0413155	0.0350826	0.0667029	0.0667167	0.0628498	0.0361762	0.0342661	0.0458968	0.0335327	0.0616573		456	0.036167	0.0940547	0.1068	0.108595	0.0412064	0.112206	0.0773671	1.64257	0.0695343	0.035438	0.104342	0.0559029		456	-4.28797	-4.24154	-3.772	-4.59717	-4.8331	-3.90611	-3.90581	-3.99195	-4.78882	-4.86707	-4.44546	-4.89829	-4.01958		456	-4.78918	-3.41036	-3.22702	-3.20297
	457	0.0284745	0.0340967	0.0477504	0.104549	0.101908	0.0434394	0.185479	0.0694565	0.00878915	0.0133538	0.115837	0.0407675	0.0719223		457	0.0602037	0.0626576	0.0752228	0.0459179	0.0396968	0.0682697	0.0346567	0.0323067	0.0448213	0.0397833	0.061597	0.0419908		457	-5.13419	-4.87422	-4.38834	-3.25775	-3.29466	-4.52485	-2.43067	-3.84775	-6.83006	-6.2266	-3.10983	-4.61644	-3.79742		457	-4.054	-3.99637	-3.73269	-4.4448
	458	0.0640023	0.0255479	0.0399883	0.0241663	0.0254158	0.0578899	0.0160419	0.034637	0.0264069	0.17415	0.0357366	0.0245125	0.0119971		458	nan	0.0288189	0.0578458	0.032088	0.203015	0.0532535	0.0346007	0.0046267	0.0333921	0.0281278	0.0223189	0.0596908		458	-3.96573	-5.29065	-4.64428	-5.37086	-5.29813	-4.11054	-5.96201	-4.85154	-5.24294	-2.5216	-4.80645	-5.35034	-6.38117		458	nan	-5.11684	-4.11164	-4.96182
	459	0.0491251	0.0336332	0.0557354	0.0559254	0.058615	0.0214429	0.118434	0.0854871	0.0696682	0.0729362	0.0621798	0.0730026	0.0476417		459	0.0492894	0.194636	0.143659	0.0814492	0.0440804	0.0754034	0.0510069	0.0734271	0.0654308	0.0494814	0.0274133	0.0467873		459	-4.3474	-4.89397	-4.16526	-4.16035	-4.09259	-5.54336	-3.07785	-3.54815	-3.84336	-3.77722	-4.00741	-3.77591	-4.39163		459	-4.34258	-2.36115	-2.79928	-3.61796
	460	0.0736395	0.124503	0.0509035	0.0507743	0.114763	0.0526052	0.0494438	0.0360696	0.101218	0.0559141	0.0760673	0.0947133	0.0382979		460	0.0307771	0.0542754	0.0667152	0.0376075	0.0731735	0.0741396	0.0884851	0.057376	0.0504758	0.0509684	0.0396361	0.0907386		460	-3.76338	-3.00574	-4.29609	-4.29976	-3.12327	-4.24865	-4.33807	-4.79307	-3.30447	-4.16064	-3.71658	-3.40029	-4.70659		460	-5.022	-4.20356	-3.90584	-4.73283
	461	0.0727114	0.0529505	0.109748	0.0671329	0.104895	0.0818432	0.105746	0.0716247	0.0456218	0.0761386	0.0568361	0.0342534	0.0762647		461	0.0557677	0.107275	0.24753	0.0696605	0.0553016	0.0810915	0.0582343	0.0519922	0.0992209	0.0834523	0.0390552	0.0655647		461	-3.78167	-4.23921	-3.18774	-3.89684	-3.25298	-3.61099	-3.24133	-3.8034	-4.45413	-3.71523	-4.13705	-4.86761	-3.71284		461	-4.16443	-3.22061	-2.01433	-3.84351
	462	0.0597654	0.0636904	0.043742	0.0519781	0.0990634	0.0229346	0.0916387	0.0460759	0.0659713	0.0356879	0.0196175	0.0443236	0.0132164		462	0.0725426	0.0449214	0.142639	0.0711417	0.1231	0.067115	0.0536737	0.087284	0.0616304	0.039487	0.0680581	0.0486401		462	-4.06455	-3.97278	-4.51484	-4.26595	-3.3355	-5.44633	-3.4479	-4.43984	-3.92202	-4.80842	-5.67172	-4.49578	-6.24152		462	-3.78503	-4.47645	-2.80956	-3.81316
	463	0.117575	0.098906	0.112014	0.0597151	0.079517	0.105089	0.114392	0.145296	0.148519	0.189758	0.11583	0.0699484	0.208415		463	0.0610552	0.122577	0.183486	0.135116	0.0873744	0.159606	0.472652	0.171799	0.136764	0.143343	0.0943518	0.190843		463	-3.08835	-3.3378	-3.15825	-4.06576	-3.65259	-3.25031	-3.12795	-2.78293	-2.75128	-2.39777	-3.10992	-3.83756	-2.26247		463	-4.03374	-3.02824	-2.44626	-2.88773
	464	0.120724	0.120769	0.152166	0.105581	0.0455318	0.0847197	0.0668207	0.0653188	0.0382848	0.101073	0.090027	0.0361098	0.121979		464	0.0415354	0.0450902	0.131824	0.133006	0.0662264	0.0397625	0.0475728	0.0635376	0.121839	0.0557704	0.0677099	0.18226		464	-3.05021	-3.04968	-2.71628	-3.24358	-4.45698	-3.56116	-3.90356	-3.93636	-4.70708	-3.30653	-3.4735	-4.79147	-3.0353		464	-4.58951	-4.47104	-2.92332	-2.91044
	465	0.126736	0.0553897	0.0445792	0.0960587	0.0542463	0.0684845	0.0827335	0.0923987	0.0285171	0.100019	0.119431	0.0627259	0.148228		465	0.0871914	0.0942273	0.112017	0.0798609	0.0926582	0.102439	0.0587406	0.121087	0.0818882	0.0603986	0.0725163	0.0719986		465	-2.9801	-4.17424	-4.48749	-3.37994	-4.20433	-3.86808	-3.59538	-3.43598	-5.13203	-3.32165	-3.06575	-3.9948	-2.75411		465	-3.51967	-3.40771	-3.15821	-3.64637
	466	0.0535318	0.0767116	0.0650376	0.0270579	0.0558573	0.015582	0.0761035	0.01907	0.0392272	0.0734304	0.0518332	0.0465434	0.0562852		466	0.0418177	0.0353333	0.14725	0.0525436	0.0880556	0.0881375	0.0479348	0.0592057	0.0663032	0.121908	0.0340774	0.0732899		466	-4.22346	-3.70441	-3.94258	-5.20781	-4.16211	-6.00398	-3.71589	-5.71255	-4.672	-3.76748	-4.26998	-4.42528	-4.1511		466	-4.57974	-4.82283	-2.76366	-4.25034
	467	0.114805	0.12498	0.0467464	0.0724681	0.121685	0.0390158	0.0592183	0.0860092	0.0197141	0.0736666	0.0313327	0.0093668	0.0424168		467	0.0469769	0.121251	0.109311	0.0525637	0.03301	0.0361078	0.0600204	0.0544043	0.066185	0.0718206	0.0227376	0.0855153		467	-3.12275	-3.00023	-4.419	-3.78651	-3.03878	-4.6798	-4.07781	-3.53937	-5.66463	-3.76284	-4.99619	-6.73823	-4.55922		467	-4.4119	-3.04393	-3.19349	-4.24979
	468	0.121725	0.0860229	0.0835836	0.027036	0.0558573	0.116351	0.0842294	0.0950811	0.156914	0.0878134	0.12458	0.0559649	0.0563222		468	0.0778076	0.0803401	0.21807	0.0853903	0.0708949	0.0796993	0.0715805	0.0736088	0.0547765	0.109621	0.163913	0.0606735		468	-3.0383	-3.53914	-3.58064	-5.20898	-4.16211	-3.10344	-3.56953	-3.3947	-2.67195	-3.50941	-3.00485	-4.15933	-4.15015		468	-3.68395	-3.63774	-2.19714	-3.54978
	469	0.104382	0.0562166	0.0544827	0.070553	0.090967	nan	0.0495254	0.157968	0.0191834	0.0859291	0.0811332	0.0366278	0.0827929		469	0.101516	0.0147384	0.125749	0.245883	0.063908	0.0429302	0.0988659	0.211062	0.101559	0.0802611	0.0664464	0.106755		469	-3.26006	-4.15286	-4.19806	-3.82515	-3.45851	nan	-4.33569	-2.66229	-5.704	-3.54071	-3.62356	-4.77092	-3.59435		469	-3.30022	-6.08428	-2.99138	-2.02396
	470	0.0651246	0.0362768	0.132228	0.0341481	0.123334	0.0221163	0.0561663	0.08103	0.0558036	0.152704	0.0589237	0.0533507	0.187383		470	0.0394575	0.0668822	0.0734664	0.117042	0.0103066	0.0417827	0.0450265	0.121263	0.113984	0.145206	0.069885	0.0172616		470	-3.94065	-4.78481	-2.9189	-4.87205	-3.01936	-5.49875	-4.15415	-3.6254	-4.1635	-2.71119	-4.08501	-4.22835	-2.41594		470	-4.66356	-3.90223	-3.76677	-3.09491
	471	0.108085	0.063101	0.0613927	0.118862	0.00876168	0.0806728	0.0718467	0.053794	0.0646313	0.0551445	0.00973425	0.0442556	0.0398265		471	0.0637943	0.0854187	0.103367	0.0402679	0.0409619	0.026472	0.0783538	0.0185612	0.0721302	0.102957	0.0481412	0.0629279		471	-3.20977	-3.98619	-4.02579	-3.07264	-6.83458	-3.63177	-3.79893	-4.21641	-3.95162	-4.18064	-6.68271	-4.498	-4.65013		471	-3.97043	-3.5493	-3.27416	-4.63423
	472	0.0284225	0.0266217	0.0259471	0.0167846	0.0432302	0.072197	0.0629772	0.0353867	nan	0.0204003	0.0479034	0.0261917	0.0393168		472	0.0338219	0.0374059	0.0841127	0.0440386	0.0352142	0.044804	0.0495059	0.0183016	0.0254091	0.344531	0.0421496	0.0450307		472	-5.13682	-5.23125	-5.26828	-5.89672	-4.53182	-3.79192	-3.98903	-4.82065	nan	-5.61527	-4.38373	-5.25475	-4.66871		472	-4.8859	-4.74059	-3.57153	-4.50509
	473	0.0280978	0.0701119	0.0170843	0.0664783	0.0937713	0.0142599	0.0543774	0.0261826	0.0630403	0.0470831	0.0664725	0.0345642	0.0517978		473	0.0428885	0.0184738	0.0892273	0.0521271	0.0247313	0.0590079	0.0325527	0.0767367	0.045115	0.0399827	0.0156375	0.016663		473	-5.1534	-3.8342	-5.87119	-3.91097	-3.41471	-6.13189	-4.20085	-5.25525	-3.98758	-4.40865	-3.9111	-4.85458	-4.27096		473	-4.54327	-5.75838	-3.48637	-4.26182
	474	0.0553123	0.00863285	0.0505703	0.0818733	0.0669867	0.0631461	0.0229457	0.0857339	0.0531569	0.0993509	0.112146	0.102049	0.0892364		474	0.0656547	0.140869	0.158494	0.0640734	0.0679194	0.0580608	0.0372989	0.0932408	0.0443546	0.0736582	0.0770984	0.0437278		474	-4.17626	-6.85595	-4.30557	-3.61046	-3.89998	-3.98516	-5.44563	-3.54399	-4.2336	-3.33132	-3.15655	-3.29266	-3.48622		474	-3.92896	-2.82758	-2.6575	-3.96413
	475	0.108011	0.04182	0.0656922	0.111961	0.0571413	0.0478884	0.0669975	0.0500125	0.0517524	0.0516429	0.0632664	0.0744191	0.0123289		475	0.0733317	0.0887705	0.0858107	0.0416568	0.0801484	0.0391259	0.0312056	0.0868659	0.0626576	0.0623491	0.0653507	0.0477682		475	-3.21075	-4.57966	-3.92813	-3.15893	-4.12932	-4.38418	-3.89975	-4.32157	-4.27223	-4.27529	-3.98242	-3.74818	-6.34181		475	-3.76942	-3.49378	-3.5427	-4.5853
	476	0.0265946	0.024574	0.0402674	0.0707399	0.0320547	0.0739347	0.0511908	0.0571849	0.042343	0.0696835	0.01773	0.0324781	0.0241575		476	0.0225178	0.0567025	0.123741	0.0327363	0.0508608	0.0420266	0.0102136	0.0811839	0.0473814	0.0755156	0.024708	0.0208474		476	-5.23272	-5.34672	-4.63424	-3.82133	-4.96332	-3.75761	-4.28797	-4.12822	-4.56173	-3.84304	-5.81767	-4.94439	-5.37138		476	-5.47279	-4.14044	-3.0146	-4.93296
	477	0.0455789	0.0640837	0.0157262	0.0308293	0.0313471	0.0327862	0.0643041	0.103815	0.0662398	0.0619118	0.0259575	0.118909	0.0472869		477	0.079244	0.0724422	0.082398	0.0440417	0.162311	0.102915	0.0548009	0.0459233	0.0879182	0.0693086	0.0387791	0.0968038		477	-4.45549	-3.9639	-5.99069	-5.01955	-4.99552	-4.93077	-3.95895	-3.26792	-3.91616	-4.01364	-5.2677	-3.07207	-4.40242		477	-3.65756	-3.78703	-3.60125	-4.50499
	478	0.0452148	0.0318632	0.0312565	0.0766342	0.0233245	0.0390617	0.0709606	0.0159042	0.0329128	0.0368981	0.0172068	0.01577	0.0117855		478	0.0436021	0.033742	0.109182	0.0595081	0.106906	0.0544131	0.0345168	0.0289336	0.0550005	0.0320435	0.0481502	0.0303153		478	-4.46706	-4.97196	-4.9997	-3.70587	-5.42201	-4.6781	-3.81684	-5.97445	-4.92521	-4.76031	-5.86088	-5.98668	-6.40684		478	-4.51946	-4.88931	-3.19519	-4.07077
	479	0.0385827	0.071491	0.0623069	0.06112	0.0929152	0.058362	0.0212319	0.05556	0.0410307	0.1163	0.0600274	0.0629129	0.082437		479	0.0779052	0.0794901	0.0707521	0.0750731	0.0752945	0.0879914	0.053948	0.139897	0.0770102	0.0589953	0.0574071	0.115692		479	-4.6959	-3.80609	-4.00446	-4.03221	-3.42794	-4.09883	-5.55762	-4.16981	-4.60715	-3.10407	-4.05823	-3.9905	-3.60056		479	-3.68214	-3.65308	-3.82108	-3.73556
	480	0.0691317	0.0231196	0.0910309	0.0373739	0.0827545	0.101021	0.0758865	0.0386299	0.0479821	0.0298341	0.108427	0.0843817	0.0342166		480	0.0421911	0.0531256	0.0636695	0.0541139	0.107842	0.0397786	0.0526685	0.0483488	0.0792242	0.0707558	0.0701033	0.0735763		480	-3.85451	-5.43474	-3.4575	-4.74183	-3.59502	-3.30728	-3.72001	-4.69414	-4.38136	-5.06689	-3.20521	-3.56693	-4.86916		480	-4.56692	-4.23445	-3.97325	-4.20786
	481	0.0551797	0.0898204	0.0589739	0.036406	0.0438511	0.0430257	0.0201257	0.0602077	0.023376	0.0813166	0.0405756	0.11191	0.0445153		481	0.79498	0.0479584	0.0517697	0.113111	0.0627353	0.0226659	0.0606098	0.0393077	3.08642	1.47855	0.0228133	0.124222		481	-4.17972	-3.47681	-4.08378	-4.77968	-4.51124	-4.53866	-5.63482	-4.05391	-5.41883	-3.62031	-4.62324	-3.15959	-4.48955		481	-0.331009	-4.38207	-4.27175	-3.14419
	482	0.0423455	0.12531	0.130776	0.0933617	0.0792774	0.0667557	0.0926539	0.0519956	0.0537689	0.057413	0.0559806	0.117971	0.0109987		482	0.0447136	0.031591	0.0716479	0.0632354	0.0781004	0.038317	0.0504364	0.096903	0.0423711	0.0552705	0.0404034	0.0612331		482	-4.56165	-2.99642	-2.93483	-3.42102	-3.65695	-3.90497	-3.432	-4.26547	-4.21708	-4.12248	-4.15893	-3.0835	-6.50653		482	-4.48314	-4.98434	-3.80293	-3.98312
	483	0.0545631	0.0147301	0.0580594	0.0645964	0.0935858	0.0848296	0.0397333	0.0148507	0.0384261	0.0459119	0.0399287	0.00737663	0.0771322		483	0.0324491	0.0275971	0.0871452	0.0445252	0.0326286	0.0381793	0.0318955	0.0424476	0.0338997	0.0424364	0.0895643	0.0656332		483	-4.19593	-6.08509	-4.10633	-3.9524	-3.41757	-3.55929	-4.65351	-6.07332	-4.70177	-4.44499	-4.64643	-7.08282	-3.69652		483	-4.94568	-5.17934	-3.52043	-4.48923
	484	0.059635	0.0288378	0.0926828	0.0774684	0.0353057	0.0950439	0.0649618	0.123943	0.0753996	0.0620452	0.0547046	0.0867825	0.0859753		484	0.099521	0.0886548	0.0857474	0.0401109	0.107875	0.131703	0.0402067	0.0493396	0.0498926	0.0541968	0.0527944	0.0871706		484	-4.0677	-5.11589	-3.43155	-3.69025	-4.82395	-3.39526	-3.94427	-3.01225	-3.7293	-4.01054	-4.19219	-3.52645	-3.53993		484	-3.32886	-3.49566	-3.54376	-4.63986
	485	0.0475153	0.0643516	0.106147	0.042008	0.0701935	0.0472209	0.0839179	0.0217155	0.0750544	0.0504824	0.0622068	0.107681	0.0106511		485	0.0514661	1.14521	0.125368	0.0652576	0.0990701	0.0748604	0.0443302	0.0641776	0.099134	0.0414079	0.104674	0.040924		485	-4.39546	-3.95788	-3.23586	-4.57319	-3.83252	-4.40443	-3.57488	-5.52513	-3.73592	-4.30808	-4.00678	-3.21516	-6.55285		485	-4.28023	0.195616	-2.99576	-3.93771
	486	0.0951004	0.0785864	0.0920267	0.0770542	0.0843328	0.12986	0.0580933	0.0941415	0.135203	0.0785958	0.0622972	0.0788813	0.0319387		486	0.0791787	0.0685949	0.18027	0.108654	0.0632995	0.0842206	0.084082	0.0603174	0.0825662	0.103394	0.0523218	0.0679953		486	-3.39441	-3.66958	-3.4418	-3.69798	-3.56776	-2.94497	-4.10549	-3.40903	-2.8868	-3.6694	-4.00469	-3.66417	-4.96855		486	-3.65874	-3.86575	-2.47177	-3.20219
	487	0.0712025	0.114191	0.106501	0.0280367	0.0773069	0.0294227	0.077436	0.0940734	0.11241	0.0783801	0.109199	0.0573258	0.0212962		487	0.0354726	0.0760254	0.0903872	0.0288472	0.0393164	0.0776896	0.0219996	0.0638818	0.0205877	0.0618293	0.0871599	0.0768362		487	-3.81193	-3.13048	-3.23106	-5.15654	-3.69326	-5.08693	-3.69085	-3.41007	-3.15316	-3.67337	-3.19497	-4.12467	-5.55326		487	-4.81715	-3.71737	-3.46774	-5.11543
	488	0.0469631	0.0915729	0.070118	0.124662	0.0347102	0.0465378	0.0637078	0.0356752	nan	0.0276325	0.0384418	0.0495306	0.0314795		488	0.0467478	0.0601873	0.0595839	0.0321195	0.0388083	0.0707127	0.0347831	0.0446307	0.0366768	0.0367017	0.0388623	0.0446276		488	-4.41233	-3.44893	-3.83407	-3.0039	-4.8485	-4.42545	-3.97239	-4.80893	nan	-5.17749	-4.70118	-4.33553	-4.98944		488	-4.41896	-4.0544	-4.06893	-4.96041
	489	0.0686486	0.0549249	0.0953635	0.12824	0.0674946	0.0340104	0.105396	0.104131	0.115501	0.0430609	0.0523743	0.0758481	0.0510569		489	0.0531632	0.11029	0.179652	0.0557705	0.0907773	0.0871682	0.0763175	0.11612	0.0835511	0.0836487	0.109958	0.0826734		489	-3.86463	-4.18639	-3.39042	-2.96308	-3.88908	-4.87788	-3.24611	-3.26354	-3.11402	-4.53748	-4.255	-3.72074	-4.29175		489	-4.23343	-3.18063	-2.47672	-4.16435
	490	0.147806	0.0815125	0.114968	0.0603662	0.0402811	0.106906	0.110849	0.08281	0.0859927	0.0854153	0.0817925	0.102658	0.131761		490	0.120399	0.105616	0.091817	0.0483153	0.0747431	0.0774809	0.0629168	0.11522	0.0986375	0.126529	0.079823	0.0646357		490	-2.75823	-3.61683	-3.12069	-4.05011	-4.63375	-3.22559	-3.17333	-3.59405	-3.53964	-3.54936	-3.61189	-3.28409	-2.924		490	-3.05411	-3.2431	-3.44509	-4.37138
	491	0.0563296	0.0672932	0.04692	0.046525	0.0796196	0.0557403	0.0304711	0.0478414	0.0354803	0.0951374	0.10323	0.0812513	0.0301588		491	0.0557697	0.0684389	0.076719	0.0272644	0.0811439	0.0412549	0.0373026	0.0534925	0.0389818	0.0274033	0.0416054	0.0340851		491	-4.14996	-3.89339	-4.41365	-4.42585	-3.65073	-4.16513	-5.03642	-4.3856	-4.81684	-3.39384	-3.27607	-3.62147	-5.05128		491	-4.16438	-3.86904	-3.70427	-5.19684
	492	0.0675486	0.107339	0.100274	0.026507	0.0990077	0.111097	0.0667638	0.102115	0.13439	0.14222	0.0956961	0.114584	0.0802488		492	0.0628675	0.114643	0.0764879	0.0913304	0.0621633	0.0908283	0.0866265	0.0957888	0.0658464	0.0778988	0.0994338	0.0465602		492	-3.88793	-3.21975	-3.31798	-5.23748	-3.33632	-3.17011	-3.90479	-3.29173	-2.89551	-2.8138	-3.3854	-3.12553	-3.63938		492	-3.99154	-3.12478	-3.70862	-3.45276
	493	0.0561073	0.0602141	0.0600574	0.0793493	0.0460799	0.0609013	0.0665752	0.0543306	0.0493978	0.0631468	0.10273	0.0537658	0.0802246		493	0.0699979	0.0714031	0.0858806	0.128035	0.0727123	0.102054	0.0451554	0.0565798	0.050153	0.0659861	0.107606	0.113761		493	-4.15567	-4.05375	-4.05751	-3.65564	-4.43972	-4.03738	-3.90887	-4.20209	-4.33941	-3.98515	-3.28308	-4.21717	-3.63981		493	-3.83654	-3.80787	-3.54152	-2.96539
	494	0.0334218	0.0931429	0.026564	0.0591664	0.0785975	0.0881446	0.0783416	0.0472845	0.014043	0.0837083	0.0948697	0.120493	0.039984		494	0.0256705	0.0533049	0.152243	0.0703447	0.0541392	0.0667434	0.0530554	0.0879528	0.0689743	0.0733185	0.0742299	0.0501672		494	-4.90307	-3.42441	-5.23439	-4.07908	-3.66937	-3.50398	-3.67408	-4.40249	-6.15401	-3.57849	-3.39791	-3.05298	-4.64443		494	-5.28375	-4.22959	-2.71555	-3.82941
	495	0.102957	0.0452772	0.0902411	0.0511476	0.108255	0.102092	0.0820329	0.104943	0.061589	0.0763514	0.0639507	0.130228	0.0872741		495	0.096758	0.114859	0.287917	0.0884328	0.0844535	0.082402	0.0716836	0.0894978	0.086208	0.116834	0.0928493	0.0529417		495	-3.27989	-4.46507	-3.47007	-4.28919	-3.20749	-3.29206	-3.60765	-3.25232	-4.02118	-3.7112	-3.9669	-2.94089	-3.5183		495	-3.36948	-3.12207	-1.79628	-3.49928
	496	0.0480273	0.0382271	0.0888945	0.0377453	0.0376798	0.0688049	0.0692188	0.0580783	0.0945499	0.0300933	0.0558646	0.109012	0.0761566		496	0.0777834	0.051521	0.086881	0.0388366	0.0138707	0.0617931	0.0863739	0.0578244	0.0517579	0.119059	0.0637814	0.0440923		496	-4.38	-4.70926	-3.49176	-4.72756	-4.73007	-3.86134	-3.85269	-4.10586	-3.40278	-5.05441	-4.16192	-3.19745	-3.71489		496	-3.68439	-4.2787	-3.52482	-4.68644
	497	0.063149	0.050205	0.0999688	0.0804804	0.0618531	0.0625673	0.0284263	0.0253882	0.0665942	0.0740887	0.0549212	0.0252605	0.0467406		497	0.052381	0.037321	0.0630205	0.0799309	0.0512564	0.0721921	0.0773315	0.0570617	0.0729341	0.0586353	0.0591514	0.0592136		497	-3.9851	-4.31603	-3.32238	-3.63522	-4.01501	-3.99845	-5.13663	-5.2997	-3.90846	-3.7546	-4.18649	-5.30697	-4.41918		497	-4.25481	-4.74387	-3.98804	-3.6451
	498	0.0269087	0.0579909	0.0320273	0.0316957	0.0380252	0.0533561	0.0291126	0.0715975	0.0683683	0.075615	0.0493502	0.0388836	0.067271		498	0.01777	0.0518159	0.0506998	0.0357596	0.0556315	0.0396118	0.0471217	0.0540699	0.0668102	0.0596214	0.0362864	0.088549		498	-5.21578	-4.10803	-4.96455	-4.97957	-4.7169	-4.2282	-5.10221	-3.80395	-3.87053	-3.72518	-4.3408	-4.68469	-3.89387		498	-5.81441	-4.27046	-4.30188	-4.80553
	499	0.0709284	0.065378	0.0325599	0.0643363	0.0514878	0.0649292	0.0589982	0.0396598	0.0486077	0.0409019	0.06439	0.0658819	0.0194989		499	0.0611746	0.0944034	0.102874	0.0328792	0.052713	0.0630354	0.0674889	3.47995	0.0450529	0.0791199	0.0613204	0.0610824		499	-3.81749	-3.93505	-4.94076	-3.95822	-4.27963	-3.94499	-4.08318	-4.65618	-4.36267	-4.61169	-3.95702	-3.92397	-5.68047		499	-4.03092	-3.40502	-3.28105	-4.92668
	500	0.0710771	0.0523846	0.0195754	0.0193257	0.083871	0.0541702	0.0708341	0.0663335	0.0417624	0.0562267	0.0572383	0.0330186	0.0195147		500	0.0540216	0.0874585	0.0656014	0.0527113	0.063329	0.0516835	0.019803	0.194838	0.0599633	0.0301409	0.024609	0.0285241		500	-3.81447	-4.25471	-5.67481	-5.69333	-3.57568	-4.20636	-3.81941	-3.91412	-4.58165	-4.1526	-4.12688	-4.92058	-5.67929		500	-4.21032	-3.51526	-3.93013	-4.24574
	501	0.0937621	0.112241	0.0856503	0.07141	0.136754	0.0983535	0.107151	0.0534914	0.0422585	0.103279	0.0432443	0.0199938	0.0294947		501	0.167036	0.0845001	0.0708093	0.0498289	0.0956452	0.0724211	0.115628	0.266282	0.0679562	0.136879	0.0911552	0.0699119		501	-3.41485	-3.15533	-3.5454	-3.80773	-2.87034	-3.34588	-3.22228	-4.22455	-4.56462	-3.27538	-4.53135	-5.6443	-5.0834		501	-2.58177	-3.5649	-3.81992	-4.32687
	502	0.187904	0.159074	0.152073	0.0779845	0.0326165	0.0929436	0.0835588	0.094027	0.070733	0.134852	0.0794798	0.167001	0.0786679		502	0.0909389	0.0812415	0.161066	0.096715	0.0496601	0.0811986	0.0439057	0.0623276	0.0641954	0.0876547	0.0664268	0.0618208		502	-2.41193	-2.65223	-2.71717	-3.68067	-4.93825	-3.4275	-3.58106	-3.41078	-3.82147	-2.89055	-3.65327	-2.58207	-3.66808		502	-3.45896	-3.62164	-2.63427	-3.37012
	503	0.0499223	0.146257	0.132644	0.110925	0.15714	0.164597	0.0957014	0.074119	0.198981	0.119742	0.0943214	0.107255	0.138267		503	0.0983869	0.148883	0.109539	0.0901864	0.131392	0.0957901	0.0881398	0.728804	0.121058	0.0727032	1.02663	0.0868139		503	-4.32417	-2.77342	-2.91437	-3.17234	-2.66988	-2.60299	-3.38532	-3.75401	-2.32929	-3.062	-3.40627	-3.22088	-2.85447		503	-3.34539	-2.74775	-3.19048	-3.47095
	504	0.10388	0.0719487	0.026096	0.0962793	0.0772681	0.0918555	0.0705315	0.0730185	0.0559715	0.13831	0.0497678	0.0724829	0.0679832		504	0.0610903	0.153663	0.0797448	0.0626773	0.0385428	0.694319	0.0945428	0.0685464	0.0672026	0.071699	0.103189	0.0816449		504	-3.26701	-3.79689	-5.26003	-3.37663	-3.69398	-3.44449	-3.82559	-3.77559	-4.15916	-2.85402	-4.32865	-3.78622	-3.87868		504	-4.03291	-2.70215	-3.64847	-3.99591
	505	0.00546976	0.0522739	0.0521139	0.0449044	0.0707729	0.0701325	0.0469768	0.0265793	0.0628726	0.0460358	0.0496419	0.0723843	0.116013		505	0.0575526	0.0976756	0.13567	0.0363124	0.0385177	0.0629207	0.0746885	0.0583411	0.0448475	0.0376776	0.0331332	0.0530699		505	-7.51431	-4.25776	-4.26219	-4.477	-3.82066	-3.83377	-4.41191	-5.23356	-3.99143	-4.4411	-4.3323	-3.78818	-3.10764		505	-4.11898	-3.35586	-2.88182	-4.78339
	506	0.0756293	0.0710962	0.0514723	0.0380164	0.0825292	0.0852894	0.0696527	0.0722828	0.0207092	0.121198	0.0560538	0.0845657	0.152279		506	0.135279	0.0690767	0.148356	0.0522836	0.0692233	0.0793583	0.112655	0.0815642	0.0923987	0.0558521	0.053402	0.0725826		506	-3.72491	-3.81408	-4.28006	-4.71723	-3.59895	-3.55149	-3.84368	-3.7902	-5.59359	-3.04456	-4.15704	-3.56378	-2.71521		506	-2.88599	-3.85566	-2.75286	-4.2575
	507	0.0432846	0.0129528	0.064357	0.0254458	0.0508679	0.0427647	0.0174693	0.0329743	0.0344527	0.0404729	0.0210516	0.0325952	0.0475255		507	0.0285476	0.0276788	0.102335	0.0425625	0.0588915	0.0284153	0.0427544	0.0238428	0.0296252	0.0261441	0.0577335	0.0444822		507	-4.53	-6.27059	-3.95776	-5.29643	-4.2971	-4.54743	-5.83904	-4.92252	-4.85924	-4.6269	-5.56992	-4.9392	-4.39515		507	-5.13048	-5.17508	-3.28863	-4.55427
	508	0.128859	0.0770103	0.0765501	0.0630438	0.0944862	0.068918	0.0115605	0.0785872	0.122836	0.0700888	0.132103	0.0903323	0.0658287		508	0.0495967	0.0788626	0.0969723	0.068252	0.0446551	0.0591827	0.0846621	0.131788	0.121148	0.100059	0.0573786	0.0522361		508	-2.95613	-3.6988	-3.70745	-3.9875	-3.40375	-3.85898	-6.43466	-3.66956	-3.02519	-3.83467	-2.92026	-3.46861	-3.92514		508	-4.33361	-3.66452	-3.36628	-3.87299
	509	0.124751	0.0712005	0.0963886	0.0317898	0.069791	0.0854488	0.075815	0.0988576	0.0686703	0.0554473	0.0838985	0.0585417	0.104098		509	0.0750196	0.124166	0.125401	0.121257	0.169668	0.130804	0.131776	0.0850427	0.0517681	0.100734	0.066174	0.0566488		509	-3.00287	-3.81197	-3.37499	-4.97529	-3.84081	-3.5488	-3.72137	-3.3385	-3.86417	-4.17274	-3.57521	-4.09439	-3.26399		509	-3.73659	-3.00965	-2.99538	-3.04386
	510	0.0539491	0.0837287	0.00638542	0.0253154	0.0252217	0.0530429	0.0289799	0.0590577	0.0683356	0.0551415	0.0139308	0.129308	0.1128		510	0.0284145	0.0652316	0.0554	0.0391224	0.0412858	0.0763352	0.11145	0.0507254	0.0478052	0.0704513	0.0618208	0.0644079		510	-4.21226	-3.57813	-7.291	-5.30384	-5.30919	-4.2367	-5.1088	-4.08173	-3.87122	-4.18072	-6.16558	-2.95112	-3.14817		510	-5.13723	-3.93829	-4.17397	-4.67586
	511	0.0644376	0.0896497	0.0380775	0.0944485	0.0500782	0.0368732	0.0633361	0.0455393	0.0474298	0.0397878	0.0760947	0.025691	0.0838301		511	0.0671742	0.0682128	0.0963627	0.0421681	0.0341939	0.0253333	0.0534426	0.0908184	0.0292701	0.0443055	0.0369256	0.0560052		511	-3.95595	-3.47956	-4.71492	-3.40433	-4.31967	-4.76129	-3.98083	-4.45674	-4.39806	-4.65153	-3.71606	-5.28259	-3.57639		511	-3.89595	-3.87381	-3.37538	-4.5677
	512	0.0584733	0.0570354	0.0564913	0.0372756	0.0494509	0.0468734	0.0795892	0.0192736	0.0535966	0.0687871	0.0478153	0.114257	0.0551184		512	0.0944639	0.0607698	0.0999258	0.044991	0.0372355	0.0613491	0.0678946	0.0565918	0.0507167	0.0438169	0.0854968	0.0672841		512	-4.09608	-4.132	-4.14583	-4.74563	-4.33786	-4.41509	-3.65128	-5.69723	-4.22172	-3.86172	-4.38638	-3.12965	-4.18132		512	-3.40409	-4.0405	-3.323	-4.47422
	513	0.0424726	0.0759622	0.0941186	0.0619963	0.0742605	0.0832048	0.1077	0.076951	0.0803392	0.0735811	0.0340314	0.0570282	0.0549887		513	0.052417	0.0708502	0.0999258	0.0609958	0.0708247	0.0195044	0.113021	0.0697566	0.086794	0.0692698	0.052951	0.0790139		513	-4.55732	-3.71857	-3.40938	-4.01167	-3.75126	-3.58719	-3.21492	-3.69992	-3.63775	-3.76452	-4.87699	-4.13218	-4.18472		513	-4.25382	-3.81908	-3.323	-4.03515
	514	0.0531058	0.107786	0.0754053	0.0744694	0.0433768	0.0831327	0.0682012	0.0384953	0.0738189	0.0638978	0.0815993	0.0632538	0.109877		514	0.0595148	0.0573562	0.145777	0.0642694	0.0707237	0.100226	0.0564922	0.0532216	0.0904923	0.197152	0.0614469	0.0671751		514	-4.23499	-3.21376	-3.72919	-3.74721	-4.52693	-3.58844	-3.87406	-4.69918	-3.75987	-3.96809	-3.6153	-3.9827	-3.18604		514	-4.07061	-4.12391	-2.77816	-3.95972
	515	0.0737424	0.163615	0.130749	0.0797921	0.159565	0.175267	0.152264	0.165153	0.17265	0.189806	0.188561	0.156279	0.171387		515	0.167003	0.240784	0.414085	0.130718	0.180194	0.171389	0.134083	0.208166	0.143592	0.198977	0.162723	0.168658		515	-3.76136	-2.61163	-2.93513	-3.64761	-2.64779	-2.51238	-2.71535	-2.59813	-2.53407	-2.39741	-2.4069	-2.6778	-2.54467		515	-2.58205	-2.05419	-1.272	-2.93548
	516	0.0679241	0.0933223	0.104783	0.121369	0.07885	0.0867893	0.0612438	0.137842	0.078747	0.0915663	0.0731675	0.0987675	0.0444155		516	0.0966684	0.11917	0.333452	0.0947498	0.0956633	0.112217	0.12161	0.127795	0.109964	0.143244	0.125103	0.0815534		516	-3.87993	-3.42163	-3.25452	-3.04253	-3.66475	-3.52634	-4.02929	-2.85892	-3.66663	-3.44904	-3.77265	-3.33982	-4.49279		516	-3.37081	-3.06891	-1.58445	-3.39973
	517	0.0206986	0.0737206	0.0426751	0.0480192	0.0360151	0.0555808	0.0825415	0.0309629	0.0389762	0.0381303	0.00657275	0.0366382	0.0966721		517	0.0342618	0.0295034	0.039557	0.072019	0.346349	0.0352405	0.0584126	0.0259965	0.0210684	0.0248036	0.0680581	0.0345768		517	-5.59432	-3.76179	-4.55046	-4.38024	-4.79525	-4.16927	-3.59874	-5.01331	-4.68126	-4.71292	-7.24929	-4.77051	-3.37076		517	-4.86725	-5.08298	-4.65992	-3.79548
	518	0.0825522	0.0549585	0.0606588	0.0537774	0.0657135	0.0301679	0.0382716	0.0370401	0.0387238	0.0237057	0.0326712	0.0485535	0.0261856		518	0.0613776	0.094593	0.109312	0.0498867	0.045457	0.0512678	0.0291022	0.0711	0.076889	0.0704159	0.0916639	0.0687207		518	-3.59855	-4.18551	-4.04314	-4.21686	-3.92767	-5.05084	-4.70758	-4.75477	-4.69063	-5.39862	-4.93584	-4.36428	-5.25508		518	-4.02614	-3.40212	-3.19348	-4.3252
	519	0.0670829	0.115357	0.114649	0.0951343	0.0773319	0.11523	0.0816238	0.0737372	0.0706184	0.0613044	0.0843499	0.120656	0.0952216		519	0.0954166	0.0944954	0.0956744	0.0778654	0.0676387	0.0701414	0.0835867	0.208963	0.111744	0.087709	0.0675864	0.0494579		519	-3.89791	-3.11583	-3.12471	-3.39389	-3.69279	-3.11741	-3.61487	-3.76146	-3.82381	-4.02787	-3.56747	-3.05102	-3.39257		519	-3.38962	-3.40361	-3.38572	-3.68287
	520	0.0511596	0.0419715	0.0357974	0.0293864	0.0294123	0.0395687	0.0376715	0.0668883	0.0317662	0.0419913	0.044822	0.0416634	0.0683293		520	0.0675212	0.0484574	0.0129249	0.0587054	0.0413604	0.0427781	0.0647373	0.0506399	0.0829531	0.159648	0.0118208	0.0488979		520	-4.28885	-4.57445	-4.804	-5.08871	-5.08743	-4.6595	-4.73038	-3.9021	-4.97636	-4.57376	-4.47965	-4.58508	-3.87135		520	-3.88852	-4.36714	-6.2737	-4.09036
	521	0.0854629	0.0646856	0.0763643	0.0866301	0.127182	0.106691	0.0793861	0.0656834	0.0748379	0.132719	0.0690073	0.0817884	0.125702		521	0.156323	0.0985504	0.0978668	0.0761522	0.0562834	0.102596	0.0884111	0.0280429	0.119092	0.0649269	0.0389045	0.0703478		521	-3.54856	-3.95041	-3.71096	-3.52899	-2.97503	-3.22849	-3.65497	-3.92833	-3.74009	-2.91355	-3.85711	-3.61196	-2.99192		521	-2.6774	-3.343	-3.35304	-3.71497
	522	0.0706678	0.0531548	0.0413679	0.0465044	0.0580058	0.0825243	0.0585096	0.0239846	0.062573	0.0550998	0.0376648	0.0644619	0.0253257		522	0.0567373	0.0920732	0.0727615	0.0336573	0.0344087	0.0422249	0.0389252	0.0343414	0.0888241	0.0445877	0.0469673	0.104163		522	-3.8228	-4.23366	-4.59534	-4.42649	-4.10766	-3.59904	-4.09518	-5.38174	-3.99832	-4.18181	-4.73064	-3.95541	-5.30325		522	-4.13956	-3.44107	-3.78068	-4.89294
	523	0.0669516	0.0841751	0.0601106	0.0769793	0.100455	0.138172	0.0433205	0.0611733	0.0701143	0.112008	0.102324	0.101347	0.0688725		523	0.0543411	0.0869939	0.174446	0.0780088	0.0540025	0.0590482	0.0789341	0.133154	0.0798907	0.0766622	0.0920294	0.0606689		523	-3.90074	-3.57046	-4.05624	-3.69939	-3.31538	-2.85547	-4.52881	-4.03095	-3.83415	-3.15832	-3.28879	-3.30262	-3.85993		523	-4.20181	-3.52294	-2.51914	-3.68022
	524	0.0567439	0.0662398	0.0662079	0.0533165	0.0768746	0.0888655	0.0488166	0.0551741	0.051053	0.0654328	0.0641958	0.0178958	0.0431667		524	0.54711	0.0515503	0.0744384	0.0405502	0.0476135	0.0268545	0.0931566	0.0349011	0.0659967	0.21967	0.0482567	0.17056		524	-4.13939	-3.91616	-3.91685	-4.22927	-3.70135	-3.49223	-4.35648	-4.17986	-4.29186	-3.93384	-3.96138	-5.80423	-4.53394		524	-0.870096	-4.27788	-3.74781	-4.62415
	525	0.0567566	0.0541995	0.0541744	0.0593132	0.0118425	0.0494275	0.0216963	0.0675289	0.0510801	0.0233449	0.0514139	0.0537036	0.0517643		525	0.0476709	0.0323936	0.0526408	0.0374403	0.0603609	0.0457112	0.0429892	0.0859088	0.0452148	0.020949	0.0443668	0.0455523		525	-4.13907	-4.20558	-4.20624	-4.0755	-6.39988	-4.33854	-5.52641	-3.88835	-4.29109	-5.42075	-4.2817	-4.21884	-4.2719		525	-4.39075	-4.94815	-4.24767	-4.73926
	526	0.0409696	0.029865	0.041851	0.0648266	0.0117626	0.0589323	0.03232	0.0548324	0.0316857	0.0602419	0.031858	0.0532765	0.0428278		526	0.0507117	0.0290382	0.095926	0.0310228	0.0442357	0.0427697	0.0461511	0.0442744	0.041446	0.0763862	0.0761808	0.0453206		526	-4.6093	-5.0654	-4.57859	-3.94727	-6.40965	-4.0848	-4.95143	-4.18883	-4.98003	-4.05309	-4.9722	-4.23036	-4.54531		526	-4.30154	-5.1059	-3.38193	-5.01053
	527	0.117511	0.125089	0.113575	0.105961	0.0468952	0.0539251	0.0484783	0.0853763	0.0886076	0.0925169	0.0953632	0.0828631	0.110717		527	0.067506	0.0836327	0.126498	0.0928946	0.0504705	0.0559985	0.0636492	0.0980258	0.0483058	0.0831178	0.0480891	0.0565107		527	-3.08913	-2.99897	-3.13828	-3.23839	-4.41442	-4.2129	-4.36652	-3.55002	-3.49643	-3.43414	-3.39042	-3.59313	-3.17505		527	-3.88884	-3.57979	-2.98282	-3.42826
	528	0.0305002	0.0237042	0.0595167	0.0410188	0.0699301	0.053594	0.0482945	0.042542	0.0882279	0.0827992	0.10755	0.0530191	0.0507514		528	0.0369516	0.0575724	0.0434285	0.0739774	0.0439262	0.0742929	0.0422873	0.02205	0.0549539	0.0550933	0.0558711	0.0600465		528	-5.03504	-5.39872	-4.07056	-4.60757	-3.83794	-4.22178	-4.372	-4.55497	-3.50262	-3.59424	-3.21693	-4.23734	-4.30041		528	-4.75822	-4.11848	-4.52521	-3.75677
	529	0.0999334	0.0931478	0.110981	0.0230419	0.045743	0.0621722	0.0263732	0.0716561	0.129937	0.04974	0.0929387	0.0865634	0.0413189		529	0.0660778	0.0849048	0.10663	0.109311	0.101905	0.0888757	0.0693369	0.0372386	0.0573214	0.0914583	0.0747276	0.0662837		529	-3.32289	-3.42433	-3.17161	-5.4396	-4.4503	-4.00759	-5.24479	-3.80277	-2.94411	-4.32945	-3.42758	-3.5301	-4.59705		529	-3.91969	-3.55801	-3.22932	-3.19349
	530	0.0544007	0.0691178	0.0578191	0.0570744	0.0509915	0.0521138	0.0575113	0.00590819	0.0306629	0.0178931	0.0979092	0.0571799	0.0572941		530	0.0490918	0.0622368	0.042334	0.0480702	0.0366961	0.0439883	0.0822744	0.0646446	0.0700389	0.0637612	0.0624854	0.0692134		530	-4.20023	-3.8548	-4.11231	-4.13101	-4.2936	-4.26219	-4.12001	-7.40307	-5.02736	-5.80445	-3.35241	-4.12835	-4.12547		530	-4.34837	-4.00609	-4.56204	-4.37871
	531	0.0838333	0.0974715	0.0230592	0.0738986	0.0790276	0.066072	0.0573434	0.058857	0.0489686	0.0712907	0.0609088	0.0853113	0.0163225		531	0.0586727	0.114575	0.0590062	0.029933	0.0761375	0.077402	0.0614286	0.0430143	0.0531709	0.046793	0.038998	0.090754		531	-3.57633	-3.35888	-5.43851	-3.75831	-3.6615	-3.91982	-4.12423	-4.08664	-4.352	-3.81014	-4.03721	-3.55112	-5.93699		531	-4.09117	-3.12564	-4.08299	-5.06212
	532	0.0800267	0.0869448	0.110712	0.0978192	0.119911	0.133637	0.0950587	0.113037	0.0556713	0.125758	0.122956	0.0804428	0.0743392		532	0.131528	0.224848	0.307596	0.142147	0.135174	0.124991	0.134385	0.105577	0.120832	0.158916	0.169761	0.0878509		532	-3.64338	-3.52376	-3.17512	-3.35374	-3.05997	-2.90361	-3.39504	-3.14513	-4.16692	-2.99128	-3.02379	-3.63589	-3.74973		532	-2.92655	-2.15298	-1.70089	-2.81454
	533	0.0858861	0.017489	0.035263	0.0464657	0.0230207	0.062478	0.0638366	0.0359131	0.07463	0.085762	0.0433231	0.0462383	0.0249501		533	0.0496021	0.0910404	0.0991451	0.0304337	0.0154467	0.30907	0.0381252	0.0906118	0.101283	0.129302	0.0476884	0.0625222		533	-3.54143	-5.83741	-4.8257	-4.42769	-5.44092	-4.00051	-3.96947	-4.79935	-3.7441	-3.54352	-4.52872	-4.43477	-5.32481		533	-4.33346	-3.45735	-3.33432	-5.03819
	534	0.121202	0.0815423	0.0822836	0.116225	0.0230503	0.0912833	0.0851124	0.0897487	0.111836	0.117226	0.105218	0.0925052	0.0498947		534	0.0429544	0.0658651	0.069027	0.0973404	0.0709738	0.081132	0.0415493	0.0562535	0.0303575	0.0611642	0.0715345	0.0881607		534	-3.04452	-3.61631	-3.60325	-3.10501	-5.43907	-3.45351	-3.55449	-3.47797	-3.16054	-3.09263	-3.24855	-3.43432	-4.32497		534	-4.54105	-3.92434	-3.8567	-3.36082
	535	0.080371	0.0926212	0.105286	0.0695289	0.0689048	0.0717669	0.063463	0.0952192	0.061885	0.0896673	0.0615094	0.0633239	0.0578258		535	0.0624884	0.0686299	0.0559493	0.0967976	0.0399226	0.0650889	0.0413271	0.0529166	0.0638162	0.179004	0.0515484	0.0292455		535	-3.63718	-3.43251	-3.24762	-3.84624	-3.85925	-3.80054	-3.97794	-3.3926	-4.01427	-3.47927	-4.02305	-3.98111	-4.11214		535	-4.00027	-3.86502	-4.15974	-3.36888
	536	0.0493234	0.0853696	0.0747212	0.0569866	0.0732477	0.0471668	0.0675068	0.0877586	0.0668558	0.074913	0.0120754	0.0566348	0.0406042		536	0.0842469	0.0736776	0.0763726	0.05065	0.0483915	0.0512917	0.0608691	0.0459456	0.0594517	0.0964	0.0900419	0.075431		536	-4.34158	-3.55013	-3.74234	-4.13323	-3.77107	-4.40608	-3.88882	-3.51031	-3.9028	-3.73864	-6.37179	-4.14217	-4.62223		536	-3.56923	-3.76263	-3.7108	-4.30329
	537	0.0489988	0.0451629	0.00570028	0.0678439	0.0727395	0.0749906	0.0671176	0.0697512	0.0664238	0.0567752	0.101937	0.0393244	0.0403063		537	0.0483465	0.0213402	0.109831	0.0562169	0.0450708	0.0484385	0.043672	0.0822703	0.0623332	0.0760121	0.023432	0.0713063		537	-4.35111	-4.46872	-7.45475	-3.88164	-3.78112	-3.73715	-3.89717	-3.84164	-3.91216	-4.1386	-3.29425	-4.66843	-4.63285		537	-4.37044	-5.55029	-3.18664	-4.15285
	538	0.0532679	0.0722624	0.0786075	0.0780727	0.0497293	0.0971877	0.0968976	0.0574064	0.0594695	0.112169	0.0532282	0.104976	0.0396574		538	0.083007	0.105694	0.154424	0.0614412	0.0772277	0.0429506	0.0631222	0.093716	0.061671	0.0914574	0.0886559	0.0458053		538	-4.23059	-3.79061	-3.66919	-3.67904	-4.32976	-3.36308	-3.3674	-4.12265	-4.07171	-3.15626	-4.23167	-3.25187	-4.65627		538	-3.59062	-3.24203	-2.69503	-4.02465
	539	0.0385964	0.0549028	0.0777332	0.0994677	0.0875258	0.0780115	0.0505485	0.0683216	0.0647275	0.0898076	0.0292255	0.0435643	0.0702722		539	0.0635317	0.0780656	0.269415	0.0990272	0.0768125	0.0982195	0.108984	0.0691002	0.061264	0.0843189	0.115066	0.0594177		539	-4.69539	-4.18698	-3.68533	-3.32963	-3.51415	-3.68017	-4.30619	-3.87152	-3.94948	-3.47702	-5.09663	-4.52071	-3.8309		539	-3.97638	-3.67917	-1.8921	-3.33603
	540	0.0724358	0.0769146	0.0388551	0.00552883	0.0656659	0.0550375	0.0455266	0.119563	0.0705965	0.085625	0.0175363	0.0381444	0.0156051		540	0.0573163	0.0360852	0.0372558	0.0350341	0.0443861	0.0706975	0.0628189	0.0540319	0.022613	0.0487599	0.0501485	0.0560041		540	-3.78715	-3.7006	-4.68575	-7.49881	-3.92871	-4.18344	-4.45715	-3.06416	-3.82426	-3.54582	-5.83351	-4.71239	-6.00184		540	-4.12491	-4.79245	-4.74639	-4.8351
	541	0.038994	0.0777332	0.0616845	0.0502803	0.0497696	0.032362	0.0920512	0.0632851	0.0594165	0.0519241	0.12418	0.0551217	0.0315972		541	0.0707706	0.0455267	0.523633	0.0442774	0.0596795	0.0533713	0.0666711	0.030318	0.0423761	0.0623967	0.0234684	0.0459982		541	-4.68061	-3.68533	-4.01895	-4.31386	-4.32859	-4.94956	-3.44142	-3.98199	-4.07299	-4.26745	-3.0095	-4.18124	-4.98406		541	-3.82071	-4.45714	-0.933371	-4.49729
	542	0.199184	0.137913	0.134016	0.161359	0.143235	0.165626	0.14269	0.211966	0.1659	0.15057	0.19422	0.159276	0.165367		542	0.192125	0.175648	0.197131	0.132374	0.193215	0.148947	0.159507	0.181499	0.164977	0.147274	0.187544	0.14778		542	-2.32783	-2.85817	-2.89952	-2.63165	-2.80354	-2.594	-2.80905	-2.2381	-2.59162	-2.73149	-2.36423	-2.65039	-2.59625		542	-2.37988	-2.50924	-2.34277	-2.91731
	543	0.0586243	0.0666198	0.0673779	0.0783567	0.110832	0.046272	0.0563698	0.0866301	0.0416998	0.0734172	0.0591611	0.0386869	0.0949117		543	0.0899907	0.0700856	0.13073	0.0502626	0.0418227	0.0908433	0.0601022	0.085096	0.0808399	0.128087	0.0552159	0.0494898		543	-4.09236	-3.90791	-3.89158	-3.6738	-3.17355	-4.43372	-4.14893	-3.52899	-4.58382	-3.76774	-4.07921	-4.69201	-3.39727		543	-3.47408	-3.83474	-2.93534	-4.31437
	544	0.0531008	0.0656347	0.0663741	0.0441363	0.0709969	0.0274461	0.0454446	0.0284538	0.0762195	0.080928	0.0582061	0.0381908	0.0155719		544	0.0286402	0.0844943	0.120791	0.0526809	0.0739346	0.0449569	0.0494924	0.0512033	0.0479765	0.0715711	0.0625954	0.0488616		544	-4.23512	-3.9294	-3.91324	-4.50189	-3.8161	-5.18725	-4.45975	-5.13523	-3.7137	-3.62722	-4.10269	-4.71063	-6.00491		544	-5.12581	-3.565	-3.04941	-4.24658
	545	0.111483	0.0603081	0.127598	0.0997138	0.0657258	0.0688494	0.0657972	0.0457335	0.0411692	0.0641492	0.0175002	0.0602377	0.062575		545	0.0574199	0.0604193	0.0792922	0.0469718	0.0681589	0.0550197	0.0495797	0.0604845	0.0834109	0.117391	0.067047	0.0700476		545	-3.16511	-4.0515	-2.97032	-3.32606	-3.9274	-3.86041	-3.92583	-4.45061	-4.60229	-3.96243	-5.83649	-4.05319	-3.99827		545	-4.1223	-4.04885	-3.65668	-4.41206
	546	0.0242189	0.0657811	0.0332803	0.0553087	0.0876616	0.0551091	0.0404899	0.0800442	0.0470505	0.0256454	0.0466563	0.032824	0.0547802		546	0.022324	0.0574151	0.070795	0.0499652	0.0385223	0.0475166	0.0396323	0.0333014	0.0481227	0.0326041	0.0434743	0.0210086		546	-5.36772	-3.92618	-4.90919	-4.17635	-3.51191	-4.18157	-4.62629	-3.64306	-4.40965	-5.28516	-4.42178	-4.92911	-4.1902		546	-5.48526	-4.12243	-3.82021	-4.32293
	547	0.0592115	0.0612859	0.0452941	0.0507624	0.0558867	0.0374444	0.056784	0.0873888	0.113879	0.0607656	0.0296783	0.133615	0.087822		547	0.103699	0.0737675	0.114757	0.0685953	0.0361558	0.0431184	0.070544	0.0461349	0.0685319	0.0828986	0.104929	0.0533144		547	-4.07798	-4.0283	-4.46453	-4.3001	-4.16135	-4.73911	-4.13837	-3.51641	-3.13442	-4.0406	-5.07445	-2.90384	-3.50927		547	-3.26953	-3.76087	-3.12335	-3.86575
	548	0.0644117	0.066963	0.0511064	0.039693	0.0841059	0.0469175	0.0571102	0.0526726	0.102223	0.0740278	0.101259	0.0391098	0.0320282		548	0.0715928	0.0524627	0.0684004	0.0568539	0.0453661	0.0839638	0.0573343	0.0247451	0.045795	0.0466496	0.0609616	0.0213967		548	-3.95653	-3.90049	-4.29035	-4.65497	-3.57165	-4.41373	-4.13011	-4.2468	-3.29021	-3.75579	-3.30388	-4.67633	-4.96451		548	-3.80404	-4.25257	-3.86985	-4.1366
	549	0.1147	0.162486	0.0627854	0.0513542	0.0958358	0.0565167	0.0938788	0.105914	0.139015	0.0963757	0.0599197	0.117896	0.0885169		549	0.0818759	0.12728	0.14168	0.0993258	0.0851651	0.115206	0.0780675	0.115355	0.358486	0.120544	0.0942919	0.0752571		549	-3.12406	-2.62161	-3.99343	-4.28337	-3.38329	-4.14518	-3.41306	-3.23904	-2.84669	-3.37519	-4.06083	-3.08442	-3.4979		549	-3.61042	-2.97392	-2.8193	-3.33169
	550	0.02456	0.038576	0.0505173	0.0560884	0.0998742	0.0231739	0.0615563	0.028933	0.0476049	0.0690816	0.0353184	0.0938863	0.0474796		550	0.0710564	0.101147	0.0846955	0.0474322	0.0539768	0.0328421	0.0467967	0.0276917	0.0486418	0.0627422	0.0810898	0.0388039		550	-5.34755	-4.69615	-4.30708	-4.15615	-3.32374	-5.43136	-4.02195	-5.11114	-4.39275	-3.85555	-4.82344	-3.41294	-4.39655		550	-3.81489	-3.30547	-3.56157	-4.39799
	551	0.116733	0.103336	0.105331	0.110779	0.159012	0.0642064	0.147121	0.125952	0.123617	0.123808	0.0987626	0.0818509	0.0934143		551	0.185651	0.236998	0.479065	0.0968869	0.21114	0.147909	0.109391	0.152549	0.112608	0.212805	0.120823	0.139662		551	-3.09871	-3.27459	-3.24699	-3.17425	-2.6528	-3.96114	-2.76492	-2.98906	-3.01605	-3.01382	-3.33989	-3.61086	-3.42021		551	-2.42933	-2.07705	-1.06171	-3.36755
	552	0.06756	0.07013	0.0550348	0.0493827	0.0977376	0.0637387	0.0603349	0.0511247	0.0525169	0.0719272	0.0576236	0.0378856	0.0925688		552	0.104855	0.0843263	0.179087	0.0727484	0.0383519	0.0771362	0.0821936	0.063603	0.0989572	0.103878	0.0840661	0.0658411		552	-3.88769	-3.83382	-4.18351	-4.33985	-3.35494	-3.97169	-4.05086	-4.28983	-4.25107	-3.79732	-4.1172	-4.72221	-3.43333		552	-3.25353	-3.56787	-2.48127	-3.78094
	553	0.0290196	0.0645231	0.110136	0.0330087	0.0488449	0.0545901	0.0755629	0.0907819	0.0233636	0.0550218	0.103699	0.0432534	0.0692681		553	0.0540999	0.0782991	0.0915129	0.087552	0.115299	0.072312	0.141455	0.0669127	0.0896124	0.0618329	0.0684702	0.0797107		553	-5.10683	-3.95404	-3.18264	-4.92101	-4.35565	-4.19522	-3.72618	-3.46145	-5.4196	-4.18385	-3.26953	-4.53104	-3.85167		553	-4.20823	-3.67486	-3.44988	-3.51372
	554	0.120997	0.0698287	0.0660987	0.126578	0.184592	0.163238	0.0958289	0.153331	0.122965	0.177642	0.115139	0.107898	0.107944		554	0.136947	0.14437	0.325059	0.122384	0.177186	0.122106	0.105149	0.118796	0.143894	0.113973	0.116915	0.131571		554	-3.04696	-3.84004	-3.91923	-2.98191	-2.43759	-2.61495	-3.3834	-2.70528	-3.02368	-2.49295	-3.11855	-3.21226	-3.21164		554	-2.86831	-2.79216	-1.62123	-3.03052
	555	0.0717349	0.0584712	0.0434893	0.135744	0.0696615	0.129998	0.0798032	0.0785105	0.0752068	0.0795012	0.119644	0.0904945	0.0836947		555	0.0820517	0.0446779	0.160796	0.100982	0.0526891	0.0814956	0.0650315	0.0423349	0.101326	0.241798	0.337043	0.0685127		555	-3.80118	-4.09613	-4.5232	-2.88104	-3.84349	-2.94344	-3.64741	-3.67097	-3.73299	-3.65288	-3.06317	-3.46603	-3.57872		555	-3.60732	-4.4843	-2.6367	-3.30783
	556	0.0191804	0.0955127	0.065228	0.0597707	0.0107051	0.0896888	0.0749226	0.0504494	0.0867855	0.0585946	0.051284	0.0266151	0.0381088		556	0.0284372	0.0655308	0.0826651	0.0518448	0.0351514	0.0296435	0.0584757	0.0514886	0.0539032	0.0420037	0.0322005	0.0410992		556	-5.70423	-3.38816	-3.93836	-4.06442	-6.54556	-3.47893	-3.73846	-4.30902	-3.5264	-4.09309	-4.28535	-5.23161	-4.71373		556	-5.13608	-3.93168	-3.59658	-4.26966
	557	0.0873843	0.123045	0.0878252	0.0881931	0.119246	0.0996031	0.101017	0.0851499	0.0644431	0.0634643	0.155482	0.0753417	0.107853		557	0.0928475	0.177766	0.355713	0.133825	0.0711238	0.127434	0.124451	0.110585	0.128441	0.170124	0.105918	0.0796197		557	-3.51648	-3.02274	-3.50922	-3.50319	-3.06799	-3.32767	-3.30733	-3.55385	-3.95583	-3.97791	-2.68518	-3.73041	-3.21287		557	-3.42899	-2.49195	-1.49121	-2.90158
	558	0.145575	0.203017	0.169875	0.15425	0.156873	0.167411	0.151671	0.214875	0.105331	0.203006	0.178086	0.188229	0.130984		558	0.102631	0.0934185	0.259657	0.127959	0.154266	0.160068	0.19317	0.15682	0.112506	0.189448	0.179753	0.165708		558	-2.78017	-2.30033	-2.55745	-2.69666	-2.67233	-2.57854	-2.72098	-2.21843	-3.247	-2.30041	-2.48936	-2.40944	-2.93254		558	-3.28446	-3.42015	-1.94532	-2.96625
	559	0.0487781	0.0646227	0.0880346	0.0553108	0.0326105	0.0591178	0.060988	0.0738552	0.029383	0.012749	0.0519831	0.0541419	0.054407		559	0.0613748	0.0786504	0.0755488	0.0585229	0.0477365	0.0804708	0.0920195	0.0432767	0.0711184	0.0721177	0.0371308	0.0452793		559	-4.35762	-3.95182	-3.50579	-4.1763	-4.93852	-4.08026	-4.03533	-3.75916	-5.08888	-6.29348	-4.26581	-4.20711	-4.20006		559	-4.02621	-3.6684	-3.72645	-4.09486
	560	0.0734454	0.00540044	0.044194	0.0831762	0.0272678	0.0319149	0.061077	0.0513376	0.0471291	0.042549	0.0289626	0.0814701	0.0546989		560	0.0388077	0.0636331	0.0504385	0.0732236	0.050815	0.050328	0.0460991	0.0618582	0.0194259	0.0557627	0.0497382	0.0454408		560	-3.76718	-7.53271	-4.50001	-3.58769	-5.19666	-4.96963	-4.03323	-4.28384	-4.40724	-4.55473	-5.10967	-3.61759	-4.19234		560	-4.68751	-3.97408	-4.30933	-3.77155
	561	0.0589343	0.0433025	0.0830749	0.0610614	0.0273134	0.0411485	0.0510821	0.0342994	0.0354827	0.0767743	0.0406551	0.0598357	0.0314021		561	0.0518672	0.063835	0.171898	0.0792734	0.0720375	0.0731338	0.0527374	0.0496848	0.0519689	0.0361914	0.0916769	0.0525609		561	-4.08475	-4.5294	-3.58944	-4.0336	-5.19424	-4.60302	-4.29104	-4.86567	-4.81674	-3.70323	-4.62042	-4.06285	-4.99299		561	-4.26903	-3.96951	-2.54037	-3.65702
	562	0.0480023	0.0686729	0.0756989	0.0703387	0.101249	0.0671221	0.0600771	0.0557911	0.0462535	0.0875973	0.0509347	0.0742955	0.114729		562	0.031839	0.182231	2.83485	0.120969	0.0855516	0.0892333	0.0484491	0.0549624	0.0668918	0.08723	0.036643	0.0411753		562	-4.38075	-3.86412	-3.72358	-3.82954	-3.30402	-3.89707	-4.05704	-4.16382	-4.43429	-3.51297	-4.29521	-3.75058	-3.1237		562	-4.97306	-2.45616	1.50327	-3.04729
	563	0.0713312	0.13092	0.0911414	0.0802869	0.0582052	0.0844545	0.0595504	0.0719252	0.108922	0.090988	0.0840179	0.0840925	0.128983		563	0.072824	0.0830976	0.0900004	0.0999125	0.0527555	0.0984793	0.0769387	0.0910332	0.0380413	0.0836434	0.0871966	0.0953105		563	-3.80932	-2.93325	-3.45575	-3.63869	-4.10271	-3.56568	-4.06975	-3.79736	-3.19863	-3.45818	-3.57316	-3.57188	-2.95474		563	-3.77944	-3.58905	-3.47392	-3.32319
	564	0.0236228	0.0416645	0.0639613	0.0478274	0.0525569	0.0442595	0.0542594	0.0935557	0.0341906	0.04942	0.0166759	0.0783849	0.060303		564	0.0568972	0.053296	0.131028	0.825891	0.0468357	0.058971	0.060619	0.299631	0.0474238	0.0576806	19.0208	0.0678603		564	-5.40368	-4.58504	-3.96666	-4.38602	-4.24998	-4.49787	-4.20398	-3.41803	-4.87026	-4.33876	-5.90609	-3.67328	-4.05163		564	-4.1355	-4.22983	-2.93206	-0.275976
	565	0.0579104	0.0583235	0.103209	0.065063	0.0106992	0.0315894	0.065342	0.10112	0.0522739	0.0502113	0.0226334	0.0584547	0.0998771		565	0.0611253	0.0568289	0.0250564	1.12493	0.0327934	0.0473981	0.0454521	0.040121	0.0450378	0.0293443	0.0960756	0.0828853		565	-4.11003	-4.09978	-3.27637	-3.94202	-6.54635	-4.98442	-3.93585	-3.30586	-4.25776	-4.31584	-5.4654	-4.09654	-3.3237		565	-4.03209	-4.13723	-5.31868	0.169833
	566	0.125642	0.0899757	0.0866363	0.113622	0.0906667	0.121638	0.110349	0.0784783	0.0695451	0.10028	0.0675498	0.0634898	0.0609292		566	0.106285	0.31343	0.162279	0.0688481	0.128367	0.104916	0.084359	0.0960585	0.106313	0.117431	0.0562693	0.148288		566	-2.99261	-3.47432	-3.52888	-3.13769	-3.46328	-3.03933	-3.17985	-3.67156	-3.84591	-3.31789	-3.8879	-3.97733	-4.03672		566	-3.23399	-1.67379	-2.62345	-3.86044
	567	0.029484	0.0485114	0.0715347	0.0605816	0.0325998	0.0549409	0.0255219	0.0399338	0.123984	0.0509605	0.0800579	0.0967829	0.0232961		567	0.0392842	0.0695529	0.131161	0.0640907	0.0302758	0.0683268	0.0724296	0.0661084	0.0326737	0.0298076	0.040798	0.070055		567	-5.08392	-4.36553	-3.80521	-4.04498	-4.93899	-4.18598	-5.29212	-4.64624	-3.01177	-4.29448	-3.64281	-3.3691	-5.42376		567	-4.66991	-3.84574	-2.93058	-3.96374
	568	0.044166	0.0540025	0.022039	0.0495904	0.119567	0.0412327	0.0664271	0.0685989	0.0473999	0.0637096	0.0628559	0.0430377	0.0233669		568	0.101583	0.054535	0.118544	0.0584698	0.0364129	0.0632655	0.0460324	0.0725728	0.0849729	0.159004	0.0492348	0.0701779		568	-4.50092	-4.21083	-5.5038	-4.33379	-3.0641	-4.60007	-3.91208	-3.86567	-4.39897	-3.97235	-3.99181	-4.53825	-5.41939		568	-3.29927	-4.19667	-3.07651	-4.09616
	569	0.058509	0.0966045	0.0601981	0.0273274	0.0808567	0.0500516	0.0659753	0.0511402	0.0353114	0.0633803	0.0736405	0.0533163	0.0617236		569	0.0945734	0.0722043	0.0673136	0.0638767	0.0574701	0.0830293	0.140292	0.0692121	0.0552756	0.17444	0.0287297	0.0662498		569	-4.0952	-3.37177	-4.05414	-5.19351	-3.62849	-4.32044	-3.92193	-4.2894	-4.82372	-3.97982	-3.76336	-4.22928	-4.01803		569	-3.40242	-3.79177	-3.89296	-3.96857
	570	0.0957258	0.0790833	0.0644699	0.0855859	0.116216	0.0893628	0.0894454	0.12826	0.109647	0.0830094	0.0555278	0.0627145	0.105567		570	0.0641204	0.159737	0.132042	0.0542284	0.0864639	0.0892355	0.099307	0.108681	0.0992063	0.071302	0.104743	0.106367		570	-3.38495	-3.66048	-3.95523	-3.54648	-3.10512	-3.48418	-3.48285	-2.96286	-3.18906	-3.59058	-4.17065	-3.99506	-3.24376		570	-3.96307	-2.64623	-2.92093	-4.20481
	571	0.0573029	0.0894957	0.0535179	0.0585127	0.0579802	0.0490109	0.10395	0.0835624	0.0460149	0.0663002	0.0665275	0.0521939	0.0601443		571	0.0416511	0.079535	0.0943448	0.0596958	0.107328	0.0444953	0.0511318	0.0279628	0.0829443	0.0646712	0.0562942	0.0923677		571	-4.12525	-3.48204	-4.22383	-4.09511	-4.1083	-4.35075	-3.26604	-3.581	-4.44175	-3.91484	-3.90991	-4.25998	-4.05543		571	-4.5855	-3.65227	-3.40591	-4.06623
	572	0.0820833	0.186849	0.119205	0.102349	0.176216	0.16687	0.145351	0.0676857	0.139977	0.104756	0.0842523	0.148057	0.16013		572	0.113397	0.13387	0.227501	0.108909	0.150616	0.129675	0.0869379	0.0848567	0.103225	0.114378	0.101665	0.110603		572	-3.60677	-2.42005	-3.06849	-3.28844	-2.50458	-2.58321	-2.78238	-3.885	-2.83674	-3.2549	-3.56914	-2.75578	-2.64268		572	-3.14054	-2.90109	-2.13605	-3.19881
	573	0.0722659	0.0479599	0.0809192	0.0536951	0.0372783	0.0629544	0.0649654	0.123607	0.116315	0.0960989	0.0726649	0.0474458	0.0682836		573	0.093747	0.121591	2.48604	0.0571445	0.0602077	0.069735	0.099377	0.0503277	0.054714	0.101131	0.0973091	0.0999874		573	-3.79054	-4.38203	-3.62737	-4.21907	-4.74552	-3.98955	-3.94419	-3.01617	-3.10389	-3.37934	-3.7826	-4.39757	-3.87232		573	-3.41508	-3.03989	1.31385	-4.12924
	574	0.0580215	0.0535208	0.059598	0.0807986	0.0480949	0.0316284	0.0802541	0.0732119	0.0761302	0.054534	0.0618093	0.0635313	0.0456575		574	0.0747166	0.0804361	0.0995603	0.0572705	0.0816804	0.105074	0.0643418	0.0727457	0.0387797	0.09164	0.105819	0.0761905		574	-4.10727	-4.22376	-4.06859	-3.62953	-4.37797	-4.98264	-3.63928	-3.77178	-3.71539	-4.1967	-4.01603	-3.97639	-4.45301		574	-3.74243	-3.63601	-3.32829	-4.12606
	575	0.0531221	0.101449	0.0702842	0.0858692	0.0480564	0.0766825	0.0350561	0.0899281	0.0935618	0.0502702	0.0448758	0.0793259	0.121501		575	0.0583626	0.0594872	0.0788404	0.0514688	0.142212	0.0599396	0.0577188	0.0600556	0.0999935	0.0653516	0.0730777	0.0449241		575	-4.23454	-3.30118	-3.83066	-3.54172	-4.37913	-3.70496	-4.83419	-3.47508	-3.41794	-4.31415	-4.47792	-3.65606	-3.04097		575	-4.09881	-4.07128	-3.66492	-4.28016
	576	0.0292626	0.0860894	0.076415	0.0977057	0.0917596	0.059212	0.0809676	0.0566968	0.0649939	0.0380233	0.0680324	0.0801967	0.0384271		576	0.0654515	0.0598635	0.0921659	0.0460096	0.167881	0.082848	0.0710441	0.044669	0.0519323	0.0823009	0.028649	0.0731682		576	-5.0948	-3.53802	-3.71	-3.35541	-3.446	-4.07797	-3.62651	-4.14059	-3.94355	-4.71697	-3.87764	-3.64031	-4.70173		576	-3.93343	-4.06218	-3.43962	-4.44192
	577	0.0782766	0.0864444	0.0492692	0.070783	0.048696	0.0777629	0.050764	0.0682956	0.0296871	0.0636123	0.0568257	0.042851	0.0848002		577	0.0525964	0.0480019	0.108963	0.0865102	0.055217	0.0629749	0.0648347	0.0224491	0.0358275	0.05931	0.0451801	0.0454715		577	-3.67527	-3.53208	-4.34317	-3.82045	-4.36005	-3.68477	-4.30005	-3.87206	-5.07402	-3.97455	-4.13731	-4.54453	-3.55979		577	-4.24889	-4.38076	-3.19809	-3.53099
	578	0.0532868	0.04291	0.0921459	0.070101	0.11255	0.0544103	0.0452367	0.0621247	0.0824241	0.0546532	0.0393627	0.0477057	0.0381883		578	0.0457736	0.107262	0.0827529	0.0400763	0.0457903	0.0926637	0.038598	0.0287139	0.0550114	0.0621186	0.122284	0.048637		578	-4.23008	-4.54254	-3.43994	-3.83442	-3.15136	-4.19998	-4.46636	-4.00869	-3.60079	-4.19355	-4.66703	-4.38969	-4.71072		578	-4.44934	-3.22079	-3.59505	-4.64111
	579	0.0488774	0.0432659	0.0383023	0.0652339	0.0215812	0.0458043	0.0759891	0.034203	0.0533175	0.0382279	0.0339853	0.069442	0.0769744		579	0.0660851	0.0510511	0.0457717	0.0404239	0.027739	0.0756856	0.0679326	0.0353952	0.0717228	0.059402	0.0451956	0.0140357		579	-4.35469	-4.53063	-4.70643	-3.93823	-5.53408	-4.44837	-3.71806	-4.86973	-4.22925	-4.70923	-4.87894	-3.84805	-3.69948		579	-3.91953	-4.29192	-4.4494	-4.62865
	580	0.142266	0.163212	0.154109	0.0819687	0.113751	0.114969	0.168056	0.131795	0.118911	0.217651	0.142496	0.145005	0.123887		580	0.142808	0.172015	0.175767	0.136403	0.151869	0.113975	0.119922	0.203932	0.180135	0.182708	0.111675	0.120157		580	-2.81334	-2.61518	-2.69798	-3.60878	-3.13605	-3.12068	-2.57299	-2.92363	-3.07205	-2.19991	-2.81101	-2.78582	-3.0129		580	-2.80785	-2.53939	-2.50827	-2.87405
	581	0.0746615	0.0552283	0.0558649	0.0777288	0.0824568	0.102749	0.0671811	0.0756268	0.0664492	0.0520058	0.0463365	0.0709672	0.0787154		581	0.0539332	0.14065	0.11075	0.0264501	0.0597328	0.115252	0.0262393	0.134935	0.0895641	0.108115	0.0462243	0.0645647		581	-3.74349	-4.17845	-4.16191	-3.68541	-3.60022	-3.2828	-3.8958	-3.72496	-3.9116	-4.26518	-4.43171	-3.8167	-3.66721		581	-4.21268	-2.82982	-3.17462	-5.24058
	582	0.128083	0.0821303	0.0774751	0.0550297	0.076225	0.115502	0.12281	0.0864803	0.101523	0.12889	0.0631265	0.145899	0.132868		582	0.0802434	0.11524	0.198396	0.0960643	0.0717517	0.101526	0.0812647	0.114638	0.0821819	0.117311	0.0917138	0.0782705		582	-2.96485	-3.60594	-3.69012	-4.18365	-3.71359	-3.11401	-3.0255	-3.53149	-3.30012	-2.95579	-3.98561	-2.77696	-2.91194		582	-3.63947	-3.11729	-2.33355	-3.37986
	583	0.0437396	0.027027	0.0708743	0.0706074	0.102021	0.0410372	0.0808516	0.0853971	0.0708006	0.0848632	0.0679553	0.0693235	0.0694337		583	0.0792873	0.0569755	0.137777	0.0747205	0.055491	0.0728174	0.0481701	0.0551578	0.0487889	0.0729499	0.0660048	0.0527562		583	-4.51492	-5.20945	-3.81859	-3.82404	-3.29307	-4.60692	-3.62858	-3.54967	-3.82009	-3.55872	-3.87927	-3.85051	-3.84822		583	-3.65677	-4.13351	-2.85959	-3.74235
	584	0.0290187	0.0484522	0.0597718	0.0432417	0.069489	0.0590676	0.0403199	0.0454176	0.0646995	0.0295754	0.0394744	0.0636548	0.0999974		584	0.0461285	0.0568709	0.120793	0.045844	0.0307481	0.0525578	0.0512104	0.0712751	0.0324458	0.0496097	0.074131	0.0526322		584	-5.10687	-4.36729	-4.06439	-4.53143	-3.84707	-4.08149	-4.63237	-4.46061	-3.9501	-5.07946	-4.66294	-3.97359	-3.32197		584	-4.4382	-4.13617	-3.04939	-4.44712
	585	0.0474256	0.0633446	0.0639568	0.0423736	0.0785327	0.0357696	0.0545292	0.0611734	0.0923166	0.0249066	0.0276386	0.0520571	0.0526487		585	0.0357654	0.117941	0.209322	0.0619218	0.109145	0.111108	0.0662022	0.0512377	0.0735137	0.0782804	0.0809738	0.0448766		585	-4.39819	-3.98063	-3.96676	-4.56069	-3.67056	-4.80512	-4.19683	-4.03095	-3.43727	-5.32733	-5.17717	-4.26376	-4.24746		585	-4.80529	-3.08387	-2.2562	-4.01341
	586	0.0474894	0.0844461	0.0266359	0.0689216	0.0680355	0.0715905	0.0843421	0.0611836	0.0693602	0.0829876	0.0883831	0.0832972	0.0450845		586	0.0683342	0.2119	0.147638	0.0843993	0.124436	0.0618322	0.0600063	0.0867804	0.0863475	0.130792	0.085233	0.0414708		586	-4.39625	-3.56583	-5.23048	-3.8589	-3.87757	-3.80409	-3.5676	-4.03071	-3.84975	-3.59096	-3.50008	-3.58559	-4.47122		586	-3.87125	-2.23855	-2.75987	-3.56663
	587	0.060364	0.0516262	0.0312799	0.0466273	0.066587	0.0568546	0.0436469	0.0871207	0.0226372	0.0772965	0.0970734	0.030566	0.0659421		587	0.363989	0.0635789	0.0844617	0.0552044	0.035858	0.0411297	0.0527257	0.0443703	0.0314278	0.0578617	0.0637704	0.377034		587	-4.05017	-4.27575	-4.99862	-4.42268	-3.90862	-4.13658	-4.51798	-3.52084	-5.46516	-3.69345	-3.36478	-5.03193	-3.92266		587	-1.45804	-3.97531	-3.56556	-4.17907
	588	0.0509503	0.113455	0.0934321	0.0516947	0.0970163	0.0785786	0.0580533	0.0813537	0.0958647	0.125798	0.0645254	0.0763229	0.0364511		588	0.115038	0.101217	0.136111	0.090854	0.0898033	0.0919792	0.0898417	0.161954	0.0848425	0.128714	0.0757304	0.11545		588	-4.29477	-3.13981	-3.41994	-4.27384	-3.36563	-3.66972	-4.10648	-3.61965	-3.38286	-2.99082	-3.95399	-3.71174	-4.77789		588	-3.11982	-3.30448	-2.87715	-3.46031
	589	0.100477	0.106801	0.0920371	0.0662443	0.0503542	0.0774627	0.0857565	0.0802211	0.0666593	0.0801218	0.0953457	0.0953241	0.114646		589	0.0946004	0.108468	0.150245	0.0760408	0.0680997	0.0766608	0.0643047	0.0817156	0.195341	0.0699308	0.0826522	0.134116		589	-3.31507	-3.227	-3.44164	-3.91606	-4.31175	-3.69036	-3.54361	-3.63988	-3.90705	-3.64166	-3.39069	-3.39102	-3.12474		589	-3.40201	-3.20466	-2.73461	-3.71708
	590	0.0227967	0.0406408	0.0815591	0.0611496	0.0402077	0.0644155	0.0618782	0.074853	0.0720129	0.0800128	0.0896971	0.0601243	0.0855778		590	0.0911501	0.0682697	0.0947468	0.0567962	0.0325614	0.0744846	0.0581176	0.0440871	0.0526723	0.0444313	0.0512268	0.0937709		590	-5.45503	-4.62093	-3.61601	-4.03151	-4.63638	-3.95645	-4.01442	-3.7398	-3.7956	-3.64363	-3.47879	-4.05591	-3.54662		590	-3.45561	-3.87261	-3.39978	-4.13806
	591	0.059512	0.102407	0.0768718	0.0460468	0.0909504	0.0431475	0.0670156	0.0591525	0.0781381	0.0884991	0.0583245	0.0554426	0.079304		591	0.097762	0.0626912	0.110954	0.0596465	0.0594089	0.0601738	0.184353	0.101367	0.0745898	0.88813	0.0675184	0.0403407		591	-4.07068	-3.28762	-3.7014	-4.44076	-3.45878	-4.53458	-3.89936	-4.07942	-3.67783	-3.49819	-4.09975	-4.17286	-3.65646		591	-3.35458	-3.99559	-3.17197	-4.06742
	592	0.0865853	0.0612985	0.0765984	0.0764201	0.0251602	0.0687512	0.0525093	0.0642869	0.0779597	0.0922176	0.0634205	0.0754123	0.108095		592	0.0689569	0.0929281	0.149811	0.0674024	0.0947409	0.0335565	0.0641757	0.0790481	0.0557287	0.072941	0.0594845	0.0734574		592	-3.52973	-4.028	-3.70654	-3.7099	-5.31271	-3.86247	-4.25128	-3.95933	-3.68113	-3.43881	-3.97891	-3.72906	-3.20963		592	-3.85816	-3.42774	-2.73879	-3.89106
	593	0.0732143	0.06671	0.0359361	0.0256078	0.08104	0.086326	0.129635	0.0700972	0.0224286	0.0644581	0.0691183	0.0910363	0.0725233		593	0.0629346	0.0618806	0.119018	0.048664	0.0714087	0.0433582	0.0706584	0.0445633	0.0591029	0.0734207	0.0678155	0.0603433		593	-3.77173	-3.90595	-4.79842	-5.28728	-3.62522	-3.53406	-2.94747	-3.8345	-5.47851	-3.95549	-3.85479	-3.45741	-3.78541		593	-3.99	-4.01437	-3.07075	-4.361
	594	0.0685986	0.056503	0.118173	0.07678	0.0657008	0.0474492	0.0672441	0.0485123	0.0617388	0.0645552	0.0212371	0.0910271	0.0217791		594	0.0629505	0.104008	0.174638	0.0378791	0.0895059	0.0748154	0.049196	0.0478861	0.0373999	0.0639788	0.060008	0.0804973		594	-3.86568	-4.14553	-3.08103	-3.70313	-3.92795	-4.39747	-3.89445	-4.36551	-4.01768	-3.95332	-5.55727	-3.45756	-5.52091		594	-3.98964	-3.26524	-2.51756	-4.72245
	595	0.131139	0.096679	0.126979	0.0758227	0.0847937	0.097971	0.0759265	0.101452	0.0944689	0.0956989	0.120819	0.0799893	0.0859619		595	0.105931	0.108431	0.240044	0.0856447	0.112361	0.103124	0.085216	0.0666251	0.157511	0.139398	0.107109	0.0829297		595	-2.93084	-3.37065	-2.97734	-3.72123	-3.5599	-3.3515	-3.71925	-3.30113	-3.40402	-3.38535	-3.04908	-3.64405	-3.54016		595	-3.2388	-3.20515	-2.05863	-3.54549
	596	0.0357074	0.0803939	0.055148	0.0598643	0.0393604	0.0631251	0.0889263	0.0579476	0.0383982	0.0433099	0.0830608	0.0444752	0.0494397		596	0.0585017	0.052161	0.0233336	0.0317416	0.0439024	0.0594955	0.0390735	0.0534513	0.0305073	0.0532926	0.0588166	0.0393189		596	-4.80763	-3.63677	-4.18055	-4.06216	-4.66711	-3.98564	-3.49125	-4.10911	-4.70282	-4.52916	-3.58969	-4.49086	-4.33819		596	-4.09538	-4.26088	-5.42145	-4.97748
	597	0.0538101	0.0805896	0.0352012	0.0651139	0.0592018	0.0760146	0.056331	0.0528933	0.0879862	0.0395226	0.026062	0.0644522	0.0779092		597	0.0370729	0.0302605	0.0741791	0.0450407	0.0618011	0.0479019	0.069353	0.256456	0.0366203	0.365577	0.161538	0.0295234		597	-4.21598	-3.63326	-4.82823	-3.94089	-4.07822	-3.71758	-4.14993	-4.24077	-3.50658	-4.66118	-5.26191	-3.95563	-3.68206		597	-4.75349	-5.04642	-3.75284	-4.47263
	598	0.0405004	0.0505076	0.0806655	0.0351441	0.064314	0.0931664	0.0846368	0.100732	0.0881818	0.0675059	0.130503	0.0745762	0.0924302		598	0.0651412	0.0828386	0.153027	0.0611854	0.0770226	0.0845649	0.0576695	0.0767149	2.89658	0.117439	0.0832331	0.0756537		598	-4.62592	-4.30736	-3.6319	-4.83057	-3.95872	-3.42405	-3.56257	-3.31141	-3.50338	-3.88884	-2.93785	-3.74514	-3.43549		598	-3.94029	-3.59355	-2.70814	-4.03067
	599	0.0317729	0.056132	0.0510143	0.0253747	0.044967	0.0299555	0.0189921	0.0374545	0.0500825	0.0321083	0.0579955	0.0200971	0.0720496		599	0.0626966	0.0362046	0.0395961	0.0429796	0.0447694	0.024471	0.0430244	0.0194194	0.0155273	0.0993653	0.0321032	0.15959		599	-4.97606	-4.15503	-4.29295	-5.30047	-4.47499	-5.06104	-5.71845	-4.73872	-4.31955	-4.96091	-4.10792	-5.63687	-3.79487		599	-3.99547	-4.78768	-4.6585	-4.54021
	600	0.0271961	0.0153314	0.0408024	0.0507202	0.0898951	0.0598521	0.123291	0.0802969	0.0389358	0.0561317	0.0738682	0.04518	0.0360395		600	0.0439087	0.044536	0.067317	0.045676	0.210722	0.0784763	0.0615044	0.0858806	0.103361	0.0384804	0.0281456	0.05326		600	-5.20046	-6.02737	-4.6152	-4.30129	-3.47561	-4.06245	-3.01986	-3.63851	-4.68276	-4.15504	-3.7589	-4.46817	-4.79428		600	-4.50935	-4.48888	-3.89289	-4.45242
	601	0.0985383	0.0809102	0.100822	0.155446	0.108739	0.0761335	0.0937617	0.12738	0.0825173	0.138599	0.104442	0.0994266	0.121114		601	0.114987	0.17383	0.258611	0.154564	0.123792	0.114807	0.106693	11.553	0.155925	0.114602	0.115744	0.161661		601	-3.34317	-3.62753	-3.31012	-2.68552	-3.20106	-3.71532	-3.41486	-2.97279	-3.59916	-2.85101	-3.25922	-3.33022	-3.04556		601	-3.12046	-2.52425	-1.95115	-2.69373
	602	0.0223544	0.0202119	0.0151103	0.0550789	0.0246666	0.0422363	0.0562588	0.0265294	0.0439988	0.0197921	0.0626131	0.029786	0.00712132		602	0.00931918	0.0165476	0.0313136	0.0159848	0.0296016	0.0318477	0.0182719	0.0126617	0.077918	0.0286822	0.0440059	0.0396397		602	-5.4833	-5.62865	-6.04832	-4.18236	-5.3413	-4.56537	-4.15178	-5.23626	-4.50639	-5.65894	-3.99739	-5.06922	-7.13364		602	-6.74558	-5.91723	-4.99707	-5.96716
	603	0.0493879	0.0557828	0.0353833	0.0251181	0.0644255	0.0762346	0.0423211	0.0373307	0.038699	0.0436577	0.0784875	0.0746727	0.0428837		603	0.0280132	0.0718987	0.133539	0.0347185	0.0540947	0.0689519	0.0702991	0.0452221	0.0532198	0.0416173	0.0604148	0.0298993		603	-4.3397	-4.16404	-4.82079	-5.31513	-3.95622	-3.71341	-4.56248	-4.74349	-4.69156	-4.51762	-3.67139	-3.74328	-4.54343		603	-5.15775	-3.79789	-2.90466	-4.84815
	604	0.0359394	0.0557564	0.0505945	0.0803132	0.0496032	0.0466517	0.0329107	0.0587251	0.0610218	0.0517173	0.0680248	0.0548227	0.0429277		604	0.0560143	0.0580833	0.0629632	0.0400384	0.945813	0.0545243	0.0827569	0.0852208	0.0721757	0.0609574	0.0485837	0.086441		604	-4.79829	-4.16472	-4.30488	-3.63822	-4.33342	-4.42193	-4.9253	-4.08988	-4.03453	-4.27321	-3.87779	-4.18908	-4.54195		604	-4.15806	-4.10573	-3.98935	-4.64247
	605	0.0705395	0.109248	0.064482	0.0442587	0.0486689	0.0833137	0.0553855	0.0941587	0.059988	0.0781942	0.0411636	0.0684675	0.09129		605	0.0490216	0.0870693	0.131328	0.0894596	0.0738283	0.0491823	0.0391767	0.0969389	0.0649572	0.0410721	0.107815	0.0426062		605	-3.82543	-3.19432	-3.95496	-4.4979	-4.36086	-3.5853	-4.17435	-3.40876	-4.05918	-3.67679	-4.60249	-3.86844	-3.4534		605	-4.35044	-3.52169	-2.92875	-3.48262
	606	0.0218742	0.0986145	0.0788372	0.0389813	0.0580028	0.057935	0.0320704	0.062245	0.0108344	0.0698713	0.0562468	0.0582939	0.097713		606	0.0639269	0.0460214	0.0420725	0.0391781	0.041002	0.0563813	0.0535698	0.0225003	0.0307301	0.0439524	0.0437213	0.101047		606	-5.51463	-3.34206	-3.66498	-4.68107	-4.10773	-4.10942	-4.96262	-4.0059	-6.52823	-3.83916	-4.15209	-4.10051	-3.3553		606	-3.96743	-4.44155	-4.57098	-4.67381
	607	0.0352475	0.074358	0.0745268	0.0685267	0.0339575	0.0500863	0.0782893	0.0418498	0.0763886	0.0780823	0.0618854	0.0635645	0.0351593		607	0.036713	0.0462736	0.0576081	0.0446026	0.0529474	0.0890802	3.59638	0.0711882	0.0371318	0.0885114	0.0360847	0.0655401		607	-4.82634	-3.74937	-3.7461	-3.86719	-4.88013	-4.31944	-3.67504	-4.57864	-3.7105	-3.67886	-4.01426	-3.97563	-4.82995		607	-4.76757	-4.43367	-4.11758	-4.48673
	608	0.0580383	0.08526	0.0855532	0.0743691	0.0589053	0.0591216	0.0605205	0.0794015	0.0942107	0.110446	0.0470072	0.084017	0.0783457		608	0.043303	0.0467976	0.151507	0.0556783	0.0889073	0.105526	0.0606637	0.0981793	0.0721169	0.0735435	0.03664	0.102685		608	-4.10685	-3.55199	-3.54703	-3.74915	-4.08546	-4.08017	-4.04643	-3.65469	-3.40797	-3.17858	-4.41097	-3.57317	-3.674		608	-4.52939	-4.41742	-2.72254	-4.16674
	609	0.0622231	0.0199468	0.075	0.0442289	0.0877606	0.02516	0.0462079	0.0735191	0.0716661	0.0587751	0.0415383	0.058914	0.0283159		609	0.0737818	0.0273421	0.0696496	0.0395146	0.0793526	0.05505	0.0576124	0.207923	0.062372	0.0477023	0.0446205	0.0362037		609	-4.0064	-5.6477	-3.73697	-4.49887	-3.51028	-5.31272	-4.43572	-3.76574	-3.80256	-4.08865	-4.58941	-4.08525	-5.14224		609	-3.76059	-5.19273	-3.84374	-4.66147
	610	0.0709587	0.0795809	0.0498231	0.0930233	0.0730282	0.0752897	0.0690417	0.0680771	0.0933844	0.0898414	0.0414072	0.0930081	0.0920528		610	0.0705464	0.119953	0.235785	0.0551408	0.0730937	0.0475349	0.0877937	0.077763	0.077792	0.20587	0.0405762	0.0525498		610	-3.81688	-3.65143	-4.32704	-3.42626	-3.7754	-3.7314	-3.85639	-3.87669	-3.42068	-3.47648	-4.59398	-3.4265	-3.44139		610	-3.82528	-3.05946	-2.08445	-4.18074
	611	0.096518	0.162372	0.0641078	0.135681	0.110747	0.0787456	0.0956865	0.108814	0.0815572	0.0929848	0.102557	0.0823019	0.0561495		611	0.0668476	0.108133	0.134202	0.130077	0.0867938	0.119518	0.0691639	0.144489	0.0893233	0.100572	0.0888123	0.0780877		611	-3.37306	-2.62262	-3.96336	-2.88171	-3.17466	-3.66666	-3.38554	-3.20006	-3.61604	-3.42686	-3.2855	-3.60293	-4.15458		611	-3.90298	-3.20912	-2.89752	-2.94256
	612	0.114175	0.14263	0.108396	0.062957	0.0673206	0.103664	0.0638774	0.0725138	0.0597231	0.0581501	0.0718883	0.0678448	0.105219		612	0.0516853	0.0757528	0.149747	0.0755228	0.0665169	0.157638	0.0451789	0.0997319	0.123537	0.100764	0.0567338	0.169106		612	-3.13068	-2.80965	-3.20562	-3.98949	-3.89281	-3.27001	-3.96855	-3.7856	-4.06557	-4.10408	-3.7981	-3.88162	-3.24853		612	-4.2741	-3.72256	-2.73941	-3.72694
	613	0.101197	0.0541498	0.0394743	0.0582769	0.0192638	0.0332465	0.0639376	0.0571419	0.0272015	0.0970886	0.0668919	0.0534076	0.0701541		613	0.0396289	0.0623211	0.138646	0.0443124	0.0289193	0.0855367	0.0634166	0.0709792	0.0526691	0.0789224	0.0489024	0.0488753		613	-3.30476	-4.2069	-4.66294	-4.10093	-5.69796	-4.91065	-3.96719	-4.12931	-5.20017	-3.36455	-3.90202	-4.22681	-3.83333		613	-4.6573	-4.00414	-2.85052	-4.49615
	614	0.0398913	0.0546466	0.0348022	0.0244288	0.0388544	0.0544153	0.0551403	0.0523633	0.0273284	0.0509019	0.0777565	0.0586195	0.0494315		614	0.0704822	0.040889	0.232748	0.0262364	0.0406717	0.0406277	0.161233	0.139647	0.124878	0.0730863	0.0783053	0.0721296		614	-4.64778	-4.19372	-4.84468	-5.35527	-4.68578	-4.19984	-4.18075	-4.2553	-5.19346	-4.29614	-3.68489	-4.09248	-4.33842		614	-3.8266	-4.61214	-2.10316	-5.25229
	615	0.0574163	0.059402	0.0445912	0.0486302	0.0290552	0.0707478	0.0457338	0.0678816	0.0326152	0.0702138	0.0412953	0.0291957	0.0562812		615	0.0365876	0.0271228	0.154833	0.0234638	0.0201981	0.0202489	0.0212132	0.0226035	0.0248785	0.123262	0.0452346	0.0326126		615	-4.1224	-4.07334	-4.4871	-4.362	-5.10506	-3.82117	-4.4506	-3.88084	-4.93831	-3.8321	-4.59788	-5.0981	-4.1512		615	-4.7725	-5.20435	-2.69122	-5.41342
	616	0.039247	0.0391492	0.073509	0.0529202	0.0669397	0.0329218	0.0497183	0.0567674	0.0591144	0.0732525	0.0510221	0.0481101	0.0417111		616	0.0361835	0.0724217	0.138148	0.0721296	0.0741093	0.0477755	0.0419526	0.0637857	0.0369507	0.0687314	0.0367547	0.0580776		616	-4.67127	-4.67487	-3.76594	-4.24004	-3.90099	-4.92481	-4.33008	-4.13879	-4.08035	-3.77098	-4.29273	-4.37752	-4.58343		616	-4.78853	-3.78744	-2.85571	-3.79326
	617	0.116594	0.0677791	0.0874027	0.0905567	0.0851493	0.0612287	0.111748	0.10734	0.0479829	0.106922	0.0758265	0.0524676	0.0688674		617	0.0627609	0.0584832	0.11407	0.0612907	0.0592779	0.0927776	0.0446491	0.0696012	0.107046	0.102513	0.0733955	0.0736424		617	-3.10044	-3.88302	-3.51618	-3.46504	-3.55386	-4.02965	-3.16167	-3.21974	-4.38133	-3.22537	-3.72115	-4.25243	-3.86004		617	-3.99399	-4.09583	-3.13201	-4.02819
	618	0.0594682	0.0238194	0.0238485	0.0421855	0.0371834	0.0441442	0.0439638	0.0251383	0.0731784	0.0376119	0.0396996	0.0329148	0.0337883		618	0.0205905	0.0471921	0.0785869	0.0251743	0.0249938	0.0223864	0.0264387	0.0779666	0.0241257	0.0492116	0.0361335	0.0315617		618	-4.07174	-5.39172	-5.38996	-4.56711	-4.7492	-4.50163	-4.50754	-5.31397	-3.77244	-4.73267	-4.65473	-4.92512	-4.88733		618	-5.60188	-4.40531	-3.66957	-5.3119
	619	0.0551525	0.047515	0.0856178	0.107675	0.0742299	0.0280273	0.0702813	0.0200411	0.0469549	0.093777	0.0741938	0.0751444	0.114483		619	0.0793192	0.141517	0.0634534	0.0905296	0.0498288	0.0775879	0.0823255	0.0593243	0.0755523	0.0401305	0.0844515	0.0409922		619	-4.18043	-4.39547	-3.54595	-3.21525	-3.75186	-5.15702	-3.83072	-5.6409	-4.41258	-3.41462	-3.75256	-3.73419	-3.12679		619	-3.65619	-2.82095	-3.97816	-3.46547
	620	0.0641007	0.0811275	0.100405	0.0801181	0.0653615	0.10862	0.0398165	0.100472	0.0577327	0.0565959	0.0497595	0.0567054	0.0407249		620	0.0680386	0.107953	0.0751399	0.108712	0.0472546	0.0938031	0.0828133	0.179409	0.0671346	0.0653371	2.40204	0.0760979		620	-3.96352	-3.62366	-3.3161	-3.64173	-3.93541	-3.20264	-4.65049	-3.31513	-4.11447	-4.14316	-4.32888	-4.14037	-4.61794		620	-3.8775	-3.21152	-3.73428	-3.20142
	621	0.100235	0.0972164	0.0830051	0.115301	0.0996694	0.085865	0.0495667	0.0614723	0.0428243	0.0766489	0.0556511	0.05286	0.0138479		621	0.0419899	0.173249	0.0573387	0.0461113	0.0618632	0.0594382	0.0510316	11.9198	0.194759	0.794597	0.00415927	0.0643245		621	-3.31854	-3.36266	-3.59066	-3.11652	-3.32671	-3.54179	-4.33449	-4.02392	-4.54543	-3.70559	-4.16745	-4.24168	-6.17419		621	-4.57381	-2.52908	-4.12435	-4.43874
	622	0.0218812	0.0686319	0.0688017	0.019329	0.0812995	0.0411122	0.0317662	0.0463957	0.059263	0.0692823	0.0560224	0.0339087	0.0279649		622	0.0541283	0.0507637	0.0806018	0.0359851	0.0338009	0.0599109	0.0241458	0.0126212	0.0463297	0.146506	0.127506	0.0485217		622	-5.51416	-3.86498	-3.86141	-5.69309	-3.62061	-4.60429	-4.97636	-4.42986	-4.07672	-3.85137	-4.15785	-4.8822	-5.16024		622	-4.20747	-4.30006	-3.63304	-4.79646
	623	0.0698741	0.0491079	0.0784955	0.0965018	0.114672	0.106829	0.126854	0.0979415	0.134621	0.0806875	0.0660939	0.0677955	0.0559741		623	0.0592757	0.261338	0.129893	0.115271	0.077267	0.063907	0.060122	0.0879397	1.25187	0.587326	0.35693	0.0741433		623	-3.8391	-4.3479	-3.67125	-3.3733	-3.12442	-3.22663	-2.97876	-3.35194	-2.89303	-3.63151	-3.91934	-3.88267	-4.1591		623	-4.07642	-1.93601	-2.9446	-3.11689
	624	0.0647985	0.116511	0.0630323	0.0762643	0.198032	0.0772033	0.0940678	0.0356882	0.0638117	0.0835824	0.115408	0.038244	0.0620006		624	0.038005	0.110825	1.2234	0.340139	0.0705499	0.0784678	0.0535396	0.207707	0.109478	0.0625234	0.063065	0.0669693		624	-3.94789	-3.10147	-3.98776	-3.71285	-2.33619	-3.69519	-3.41016	-4.80841	-3.97004	-3.58066	-3.11519	-4.70862	-4.01158		624	-4.71767	-3.17365	0.290891	-1.5558
	625	0.0869616	0.0537459	0.0780082	0.0384443	0.0379039	0.0654647	0.072097	0.0821496	0.0695646	0.0420173	0.0705633	0.0722022	0.0553812		625	0.0586132	0.0716973	0.053139	0.152992	0.0353604	0.0919055	0.0598868	0.0682777	0.0446885	0.0690066	0.0509533	0.0160109		625	-3.52348	-4.2177	-3.68023	-4.70109	-4.72151	-3.93314	-3.79392	-3.6056	-3.8455	-4.57287	-3.82494	-3.79181	-4.17446		625	-4.09263	-3.80194	-4.23409	-2.70847
	626	0.0656484	0.108122	0.0441624	0.0870743	0.114393	0.135957	0.0907468	0.0982369	0.113163	0.0884071	0.121801	0.101764	0.0906977		626	0.115721	0.138916	0.298904	0.0872921	0.142556	0.0810493	0.35623	0.240255	0.130675	0.578831	0.372644	0.180947		626	-3.9291	-3.20926	-4.50104	-3.52161	-3.12793	-2.87877	-3.46201	-3.34759	-3.14353	-3.49969	-3.03741	-3.2967	-3.46279		626	-3.11127	-2.84771	-1.74225	-3.518
	627	0.102163	0.109398	0.0646831	0.0981114	0.0820899	0.0500884	0.0552936	0.110115	0.136575	0.10125	0.0978541	0.078543	0.0992579		627	0.0838181	0.072792	0.136109	0.127085	0.0887517	0.101401	0.0672899	0.0914048	0.0833522	0.135829	0.104121	0.137493		627	-3.29105	-3.19234	-3.95047	-3.34944	-3.60665	-4.31938	-4.17674	-3.18292	-2.87224	-3.30401	-3.35322	-3.67037	-3.33267		627	-3.57659	-3.78008	-2.87716	-2.97614
	628	0.0614745	0.0641331	0.06897	0.0436639	0.0525972	0.0413337	0.0639143	0.083055	0.0703083	0.0308503	0.0612474	0.0631364	0.0561758		628	0.0504242	0.480205	0.0883811	0.0746205	0.0577198	0.0823053	0.0455139	0.0781079	0.0427381	0.0578332	0.382988	0.116795		628	-4.02387	-3.96279	-3.85789	-4.51742	-4.24887	-4.59654	-3.96772	-3.58979	-3.83016	-5.01857	-4.02921	-3.98538	-4.15391		628	-4.30974	-1.05828	-3.50012	-3.74428
	629	0.0618502	0.0844035	0.0793218	0.0683027	0.110522	0.0290887	0.0688284	0.0730816	0.0381084	0.065854	0.0410341	0.0830389	0.113184		629	0.0834608	0.0643472	0.169854	0.0672362	0.0580223	0.048173	0.0244397	0.0942705	0.0827755	0.0743166	0.0475162	0.0717618		629	-4.01508	-3.56655	-3.65614	-3.87191	-3.17759	-5.1034	-3.86085	-3.77435	-4.71375	-3.92458	-4.60703	-3.59007	-3.14326		629	-3.58276	-3.95798	-2.55764	-3.89462
	630	0.0963743	0.0936607	0.123145	0.0628982	0.0905639	0.0659178	0.113817	0.119208	0.108161	0.0923136	0.102138	0.0727332	0.0561062		630	0.0680708	0.0878875	0.0651274	0.0667517	0.0904911	0.159888	0.0941105	0.0779966	0.0729994	0.0160426	0.0255363	0.0972721		630	-3.37521	-3.41641	-3.02157	-3.99084	-3.46492	-3.92319	-3.13521	-3.06845	-3.20875	-3.43731	-3.29141	-3.78124	-4.1557		630	-3.87682	-3.5082	-3.94059	-3.90505
	631	0.0962071	0.108145	0.0344268	0.101474	0.0760227	0.0780897	0.099882	0.103418	0.0540297	0.0652658	0.117309	0.0677212	0.069748		631	0.100468	0.0532038	0.1262	0.0768915	0.0601482	0.104329	0.0485859	0.0405481	0.106273	0.0576923	0.0844797	0.103572		631	-3.37771	-3.20896	-4.86032	-3.30082	-3.71743	-3.67872	-3.32363	-3.27344	-4.2101	-3.93753	-3.09161	-3.88425	-3.8417		631	-3.31519	-4.23233	-2.98622	-3.70103
	632	0.107467	0.0871263	0.0436004	0.0522383	0.056025	0.084924	0.0758917	0.0812994	0.0583823	0.068125	0.0351588	0.0666138	0.0137021		632	0.0612316	0.0709997	0.101737	0.0935194	0.0782353	0.103425	0.0300072	0.0893416	0.0568267	0.0789416	0.078612	0.0734691		632	-3.21804	-3.52075	-4.51951	-4.25875	-4.15778	-3.55768	-3.71991	-3.62061	-4.09833	-3.87567	-4.82997	-3.90804	-6.18946		632	-4.02958	-3.81604	-3.29708	-3.41859
	633	0.0770262	0.081651	0.0819804	0.0755311	0.0603725	0.0602975	0.039971	0.0505485	0.073889	0.0602168	0.0350608	0.0330808	0.0750682		633	0.0608984	0.0706961	0.0562451	0.0377011	0.0509479	0.0583611	0.0419266	0.0337665	0.0445143	0.103835	0.0532053	0.0508523		633	-3.69851	-3.61439	-3.60858	-3.72679	-4.04997	-4.05176	-4.6449	-4.30619	-3.7585	-4.05369	-4.834	-4.91786	-3.73565		633	-4.03745	-3.82223	-4.15213	-4.72925
	634	0.133825	0.174619	0.145914	0.128622	0.173251	0.186479	0.170383	0.142967	0.138758	0.197561	0.202734	0.205339	0.152126		634	0.15733	0.195141	0.359173	0.151735	0.193599	0.171593	0.190267	0.210285	0.166782	0.199789	0.229989	0.157088		634	-2.90159	-2.51772	-2.77681	-2.95879	-2.52907	-2.42292	-2.55314	-2.80625	-2.84936	-2.33963	-2.30234	-2.28392	-2.71666		634	-2.66813	-2.35741	-1.47725	-2.72038
	635	0.0616822	0.0940392	0.0496393	0.0535349	0.0669557	0.0496593	0.0639971	0.104335	0.0981711	0.0812704	0.0518305	0.0684106	0.0848736		635	0.0797487	0.0831642	0.130974	0.11323	0.0922034	0.0792768	0.0953924	0.0534731	0.0575374	0.212915	0.0459258	0.0457073		635	-4.019	-3.41059	-4.33237	-4.22338	-3.90065	-4.33179	-3.96585	-3.2607	-3.34856	-3.62113	-4.27006	-3.86964	-3.55854		635	-3.64839	-3.58789	-2.93265	-3.14267
	636	0.126854	0.0490846	0.0788087	0.0725374	0.0712285	0.0657597	0.0726722	0.0415053	0.0866332	0.0576553	0.0516111	0.0728474	0.0280544		636	0.0352306	0.106892	0.0996385	0.089634	8.09086	0.106663	0.0857204	0.156571	0.0421175	0.0578233	0.0865504	0.064933		636	-2.97876	-4.34859	-3.6655	-3.78513	-3.8114	-3.92665	-3.78245	-4.59056	-3.52894	-4.1164	-4.27617	-3.77898	-5.15563		636	-4.82703	-3.22578	-3.32715	-3.47981
	637	0.0612843	0.117973	0.118122	0.0676873	0.0711924	0.0902922	0.0908128	0.0466611	0.0703679	0.065393	0.0671199	0.0873518	0.0629327		637	0.0764189	0.0775166	0.114822	0.0640681	0.056518	0.0522667	0.0521153	0.0407387	0.0721183	0.0738885	0.0738179	0.0619202		637	-4.02834	-3.08347	-3.08165	-3.88497	-3.81213	-3.46925	-3.46096	-4.42163	-3.82894	-3.93472	-3.89712	-3.51702	-3.99005		637	-3.70993	-3.68935	-3.12253	-3.96425
	638	0.0650985	0.0584397	0.073191	0.0382854	0.0846899	0.0852204	0.0583684	0.0359466	0.0160674	0.0571966	0.0612693	0.0623421	0.0344939		638	0.0581954	0.0769204	0.117458	0.101665	0.0400919	0.0684957	0.0575566	0.0311074	0.0445408	0.0605655	0.0567031	0.0775436		638	-3.94123	-4.09691	-3.77219	-4.70706	-3.56167	-3.55266	-4.09867	-4.798	-5.95972	-4.12793	-4.02869	-4.00365	-4.85752		638	-4.10295	-3.70049	-3.08978	-3.29811
	639	0.0351375	0.0493032	0.0790813	0.0533894	0.0763966	0.102775	0.0726876	0.0520264	0.0488308	0.0617347	0.0465533	0.0582807	0.0840199		639	0.0822787	0.0455601	0.118559	0.0359854	0.0538184	0.0583306	0.0520966	0.0282767	0.044951	0.0960953	0.0407936	0.0684745		639	-4.83084	-4.34218	-3.66052	-4.2273	-3.71035	-3.28244	-3.78215	-4.26461	-4.35607	-4.01777	-4.42497	-4.10084	-3.57313		639	-3.60334	-4.45608	-3.07632	-4.79644
	640	0.0351458	0.0445258	0.019817	0.0631937	0.0286734	0.0947321	0.0546075	0.0208619	0.0380035	0.0579979	0.0155739	0.0340489	0.0421615		640	0.0293994	0.037561	0.0880754	0.0540452	0.0509743	0.440984	0.19976	0.0157224	0.0359353	8.36335	0.0244286	0.293785		640	-4.8305	-4.48921	-5.65712	-3.98408	-5.12414	-3.4	-4.19476	-5.58298	-4.71772	-4.10786	-6.00473	-4.87625	-4.56793		640	-5.08807	-4.73462	-3.50512	-4.20969
	641	0.0838914	0.164089	0.129568	0.175944	0.172963	0.128536	0.0963126	0.18895	0.147369	0.155725	0.156994	0.131838	0.134121		641	0.188904	0.242511	0.26218	0.204254	0.156048	0.0931475	0.142372	0.107686	0.126269	0.161756	0.187832	0.170337		641	-3.57533	-2.60745	-2.94822	-2.50681	-2.53146	-2.95975	-3.37613	-2.40392	-2.76249	-2.68293	-2.67122	-2.92316	-2.8984		641	-2.40428	-2.04388	-1.93137	-2.29156
	642	0.0974443	0.0249244	0.0550826	0.0392016	0.043354	0.0956898	0.0781465	0.0578399	0.0874986	0.0741985	0.0630362	0.0293916	0.0778816		642	0.0971751	0.0431736	0.135226	0.0802707	0.0188376	0.0483871	0.0651789	0.0827402	0.0240488	0.0784416	0.0857213	0.121752		642	-3.35928	-5.3263	-4.18226	-4.67294	-4.52769	-3.38549	-3.67767	-4.11179	-3.5146	-3.75247	-3.98767	-5.08845	-3.68257		642	-3.36327	-4.53371	-2.88656	-3.63898
	643	0.102775	0.0452186	0.0505059	0.0890443	0.0339383	0.0838188	0.037084	0.0952936	0.022043	0.0668581	0.0741185	0.054346	0.107033		643	0.0502265	0.0244432	0.109003	0.0364425	0.048696	0.0230099	0.0312956	0.0384591	0.0453766	0.0724542	0.0573982	0.0529638		643	-3.28244	-4.46694	-4.3074	-3.48933	-4.88094	-3.57658	-4.75306	-3.39148	-5.50353	-3.90275	-3.75402	-4.20168	-3.22387		643	-4.31541	-5.35442	-3.19756	-4.77823
	644	0.0756991	0.095262	0.0705681	0.0739876	0.0483364	0.075074	0.060085	0.0791682	0.0933228	0.102034	0.0581232	0.0985513	0.0428225		644	0.0766201	0.23344	0.245439	0.0701335	0.0808124	0.106547	2.76001	0.1312	0.132575	0.125051	0.0734484	0.119012		644	-3.72358	-3.39196	-3.82484	-3.75657	-4.37075	-3.73554	-4.05685	-3.65894	-3.42163	-3.29288	-4.10474	-3.34298	-4.54549		644	-3.70613	-2.09888	-2.02657	-3.83375
	645	0.0718369	0.0910962	0.050863	0.0796376	0.102566	0.0966535	0.0652468	0.0798439	0.0830197	0.0554258	0.0746839	0.0697153	0.0721241		645	0.0683365	0.136839	0.16897	0.0969331	0.127575	0.101944	0.0537029	0.087049	0.0485668	0.0764526	0.123333	0.0634532		645	-3.79913	-3.45647	-4.29724	-3.65041	-3.28538	-3.37103	-3.93795	-3.64667	-3.5904	-4.1733	-3.74306	-3.84238	-3.79338		645	-3.8712	-2.86945	-2.56516	-3.36687
	646	0.07175	0.0861486	0.0764318	0.0398367	0.0634817	0.0840242	0.0558625	0.0691575	0.0886181	0.0792707	0.0320924	0.0647797	0.0793326		646	0.0594501	0.120234	0.0470797	0.0891445	0.0243843	0.0671559	0.0949067	0.116287	0.0394306	0.0664894	0.0454139	0.0702325		646	-3.80088	-3.53703	-3.70968	-4.64976	-3.97751	-3.57305	-4.16198	-3.85397	-3.49625	-3.65707	-4.96162	-3.94831	-3.65594		646	-4.07218	-3.05608	-4.40875	-3.48771
	647	0.077009	0.0819448	0.0463026	0.0755262	0.0295805	0.0508769	0.0188345	0.0538175	0.061519	0.0681399	0.0864289	0.0352574	0.0436713		647	0.044938	0.0357861	0.0833003	0.0449787	0.0436328	0.0561399	0.102239	0.042377	0.06416	0.0469935	0.0711188	0.064208		647	-3.69883	-3.6092	-4.43276	-3.72688	-5.07921	-4.29684	-5.73048	-4.21578	-4.02283	-3.87536	-3.53234	-4.82593	-4.51717		647	-4.47592	-4.80446	-3.58553	-4.47461
	648	0.0678569	0.0664429	0.0359177	0.0551673	0.0393707	0.0887924	0.0609451	0.0268039	0.0668934	0.0439924	0.0538184	0.0552792	0.0145212		648	0.0299037	0.0906444	0.0951978	0.0396539	0.0597983	0.082801	0.0861446	0.0521082	0.0334638	0.0435832	0.041673	0.043873		648	-3.88136	-3.91174	-4.79916	-4.18004	-4.66673	-3.49342	-4.03635	-5.22141	-3.90199	-4.5066	-4.21576	-4.17712	-6.1057		648	-5.06353	-3.46364	-3.39293	-4.65639
	649	0.0270096	0.0611226	0.0613832	0.0648228	0.0833701	0.0504661	0.0654236	0.0533362	0.0720594	0.0358133	0.0428021	0.0450488	0.0940054		649	0.0356807	0.0794477	0.0790066	0.0763841	0.040561	0.0621332	0.0508431	0.0324514	0.0906098	0.0501588	0.0376081	0.292221		649	-5.21038	-4.03215	-4.02601	-3.94735	-3.58433	-4.30854	-3.93404	-4.22874	-3.79467	-4.80336	-4.54617	-4.47237	-3.41111		649	-4.80871	-3.65385	-3.66188	-3.71058
	650	0.0407504	0.0717544	0.0309045	0.0501672	0.0394529	0.0592643	0.042284	0.0161189	0.0111431	0.112063	0.0862084	0.0201582	0.080033		650	0.0508226	0.0413303	0.0794239	0.0529558	0.0461697	0.0268895	0.0480364	0.0914206	0.0333826	0.0437735	0.042139	0.087821		650	-4.61704	-3.80079	-5.01604	-4.31711	-4.66372	-4.07669	-4.56375	-5.9551	-6.48771	-3.15762	-3.53603	-5.63249	-3.64326		650	-4.29839	-4.59666	-3.65428	-4.23907
	651	0.0405869	0.0510595	0.10252	0.0199478	0.0491618	0.0506443	0.0374584	0.0428258	0.0111041	0.0517791	0.0322315	0.0301321	0.0943282		651	0.0476025	0.0493872	0.0514784	0.0422138	0.0621168	0.0598205	0.0447589	0.0390684	0.0604625	0.0368995	0.0628106	0.0400989		651	-4.62284	-4.29168	-3.28602	-5.64763	-4.34632	-4.30346	-4.73857	-4.54538	-6.49276	-4.27149	-4.95539	-5.05256	-3.40617		651	-4.39282	-4.33972	-4.27989	-4.56614
	652	0.0405643	0.0509849	0.0666006	0.0596817	0.073622	0.0294965	0.0233991	0.0588099	0.0720941	0.0357749	0.0268207	0.0551563	0.0290177		652	0.0622339	0.0519751	0.111016	0.0395076	0.0376422	0.0449021	0.0701963	0.0292375	0.0512259	0.0368703	0.0709299	0.0562889		652	-4.62365	-4.29379	-3.90832	-4.06657	-3.76372	-5.08331	-5.4174	-4.0878	-3.79398	-4.80491	-5.22051	-4.18033	-5.10692		652	-4.00616	-4.26604	-3.17116	-4.66172
	653	0.0726447	0.0668942	0.0465333	0.0952461	0.0445596	0.0297316	0.0710059	0.0701124	0.0838895	0.056149	0.075826	0.0759622	0.0514542		653	0.056791	0.0413136	0.0881811	0.0557601	0.0595372	0.0969648	0.0612627	0.0622284	0.0364107	0.0710291	0.0420834	0.0467925		653	-3.783	-3.90197	-4.42559	-3.3922	-4.48812	-5.07186	-3.81592	-3.83419	-3.57537	-4.1546	-3.72116	-3.71857	-4.28057		653	-4.13819	-4.59724	-3.50339	-4.16462
	654	0.0681519	0.0874981	0.0827002	0.0752018	0.0544339	0.0678436	0.0331063	0.107819	0.0670117	0.0681809	0.108499	0.0759724	0.0514693		654	0.0539283	0.063337	0.0963288	0.0770334	0.054036	0.0884218	0.0582135	0.0394477	0.0515355	0.0542158	0.10073	0.0702153		654	-3.8751	-3.5146	-3.59597	-3.73309	-4.19935	-3.88164	-4.91675	-3.21332	-3.89944	-3.87449	-3.20425	-3.71838	-4.28014		654	-4.21281	-3.98081	-3.37589	-3.69837
	655	0.0915081	0.020695	0.119536	0.0453804	0.0597104	0.064005	0.0761953	0.0759727	0.0506101	0.052425	0.114506	0.0816021	0.0443437		655	0.150921	0.0360497	0.089141	0.0588209	0.0814789	0.0617024	0.0587915	0.0762684	0.0640856	0.0955816	0.0716463	0.0740541		655	-3.44996	-5.59457	-3.06448	-4.46179	-4.06587	-3.96567	-3.71415	-3.71837	-4.30443	-4.2536	-3.12651	-3.61525	-4.49513		655	-2.72814	-4.79387	-3.48777	-4.08753
	656	0.119242	0.0881773	0.0782418	0.0809143	0.084843	0.0898562	0.133792	0.097961	0.107103	0.0970808	0.114689	0.081956	0.0667161		656	0.112023	0.0973349	0.15847	0.0884584	0.0544623	0.127513	0.0952569	0.109779	0.0765119	0.119851	0.101311	0.0811158		656	-3.06803	-3.50345	-3.67592	-3.62746	-3.55906	-3.47624	-2.90194	-3.35165	-3.22293	-3.36467	-3.1242	-3.60901	-3.90582		656	-3.15814	-3.3609	-2.65772	-3.49886
	657	0.0784519	0.0835538	0.0631402	0.122295	0.060349	0.0861178	0.0818317	0.0547605	0.0906344	0.0406984	0.07694	0.0877933	0.0373292		657	0.0669426	0.108984	0.106337	0.0646296	0.142229	0.0850072	0.0893685	0.0300769	0.12913	0.0413717	0.0551128	0.0340232		657	-3.67205	-3.58115	-3.9853	-3.03156	-4.05053	-3.53754	-3.6112	-4.19072	-3.4638	-4.61888	-3.70012	-3.50975	-4.74355		657	-3.90093	-3.19781	-3.23329	-3.95166
	658	0.0552766	0.0729876	0.0683299	0.0763514	0.0902919	0.0644007	0.0480084	0.0437597	0.0452676	0.0730727	0.0768007	0.0360862	0.0745045		658	0.0699684	0.114339	0.122559	0.0861041	0.0655582	0.0662119	0.0463269	0.140245	0.0613447	0.0792348	0.0253643	0.0850302		658	-4.17719	-3.7762	-3.87134	-3.7112	-3.46926	-3.95678	-4.38057	-4.51425	-4.46538	-3.77452	-3.70274	-4.79241	-3.74653		658	-3.83715	-3.12861	-3.02845	-3.53777
	659	0.0367163	0.0830694	0.06807	0.0354952	0.0349296	0.0470561	0.0861148	0.0435754	0.0845356	0.0525748	0.0382862	0.0462836	0.0444851		659	0.0607134	0.0333553	0.130396	0.0429269	0.0435106	0.0569716	0.0264489	0.0400414	0.0519904	0.0378527	0.0545974	0.084674		659	-4.76743	-3.58954	-3.87684	-4.81623	-4.83941	-4.40947	-3.5376	-4.52034	-3.5643	-4.24948	-4.70703	-4.43336	-4.49053		659	-4.04184	-4.90594	-2.93903	-4.54197
	660	0.113199	0.061488	0.05166	0.0400594	0.0738116	0.0887174	0.0944465	0.0806033	0.0945653	0.0758725	0.0648894	0.0406511	0.0584098		660	0.0631332	0.0577103	0.0726705	0.0424381	0.050983	0.0536063	0.0556428	0.0728332	0.0634582	0.0477631	0.0413417	0.043487		660	-3.14307	-4.02355	-4.27481	-4.64171	-3.76001	-3.49464	-3.40436	-3.63302	-3.40255	-3.72028	-3.94587	-4.62056	-4.09765		660	-3.98546	-4.11503	-3.78249	-4.5585
	661	0.0408102	0.0358656	0.0310339	0.0300682	0.0394464	0.0380759	0.0425794	0.0268812	0.022237	0.0719731	0.0649843	0.0152773	0.0583927		661	0.0270774	0.0384703	0.0568097	0.0318511	0.0858315	0.0317504	0.0557097	0.0199227	0.0181353	0.0205203	0.0247879	0.0267938		661	-4.61493	-4.80126	-5.01001	-5.05562	-4.66396	-4.71498	-4.5537	-5.21726	-5.49089	-3.7964	-3.94377	-6.03247	-4.09807		661	-5.20676	-4.70011	-4.13772	-4.97251
	662	0.0493598	0.070916	0.0665779	0.0792812	0.0488862	0.0586494	0.0421217	0.0636582	0.0439174	0.0791421	0.0482712	0.0653989	0.0505063		662	0.0625907	0.0516932	0.108908	0.0761701	0.0238621	0.0506564	0.0683053	0.0825864	0.0567588	0.0577491	0.0407853	0.0497887		662	-4.34052	-3.81775	-3.90881	-3.65688	-4.35443	-4.09174	-4.56929	-3.97351	-4.50906	-3.65941	-4.37269	-3.93459	-4.30739		662	-3.99791	-4.27388	-3.19882	-3.71463
	663	0.0673824	0.0959338	0.0923314	0.119117	0.112591	0.0795734	0.0514941	0.106039	0.0714691	0.0671875	0.0856975	0.0956488	0.0288434		663	0.0506425	0.0462434	0.137966	0.0603828	0.0449161	0.0897973	0.0685826	0.0696494	0.107363	0.0919378	0.0732591	0.073004		663	-3.89148	-3.38182	-3.43704	-3.06955	-3.15084	-3.65157	-4.27945	-3.23733	-3.80654	-3.89566	-3.5446	-3.38611	-5.11562		663	-4.30351	-4.43461	-2.85761	-4.04972
	664	0.0977966	0.0948498	0.116714	0.0735498	0.116006	0.0870166	0.0787341	0.0838677	0.152171	0.101574	0.105966	0.0645995	0.142301		664	0.115275	0.0996517	0.212965	0.0883943	0.204037	0.108741	0.093989	0.13199	0.0885313	0.203119	0.0844323	0.128164		664	-3.35407	-3.39821	-3.09895	-3.76513	-3.10773	-3.52257	-3.66687	-3.57574	-2.71623	-3.29939	-3.23833	-3.95233	-2.81298		664	-3.11684	-3.32696	-2.23131	-3.4999
	665	0.137761	0.084812	0.0913675	0.0834383	0.0483614	0.0663533	0.0788705	0.115322	0.0707432	0.0742787	0.0690644	0.0944882	0.0995025		665	0.0829269	0.121396	0.289339	0.0884426	0.0731249	0.109812	0.0747627	0.0761287	0.0826397	0.112084	0.116653	0.0624856		665	-2.85976	-3.55959	-3.45218	-3.58315	-4.37	-3.91369	-3.66437	-3.11626	-3.82127	-3.75091	-3.85591	-3.40372	-3.32912		665	-3.59202	-3.0422	-1.78917	-3.49911
	666	0.0568025	0.0882468	0.0798018	0.0241375	0.0807831	0.0816627	0.0593743	0.0359725	0.0853106	0.0885047	0.0417253	0.0830944	0.0486742		666	0.0497115	0.0559508	0.154095	0.0437018	0.0206157	0.0711483	0.0385315	0.0361699	0.0436419	0.0672231	0.0435442	0.055193		666	-4.1379	-3.50231	-3.64743	-5.37258	-3.6298	-3.61418	-4.07402	-4.79696	-3.55113	-3.4981	-4.58293	-3.58911	-4.3607		666	-4.33028	-4.1597	-2.6981	-4.51616
	667	0.0788413	0.02947	0.060054	0.0387122	0.0668726	0.0532234	0.0412365	0.0876153	0.0427785	0.0501853	0.0470498	0.0195973	0.0627309		667	0.0410939	0.0560553	0.0911529	0.0542225	0.023256	0.0197661	0.0549344	0.0563355	0.0291792	0.081232	0.075334	0.0489051		667	-3.6649	-5.08461	-4.05759	-4.69107	-3.90244	-4.23179	-4.59993	-3.51267	-4.54697	-4.31659	-4.40967	-5.6732	-3.99468		667	-4.60493	-4.15701	-3.45557	-4.20497
	668	0.048329	0.0542282	0.0703235	0.0631211	0.0816209	0.0615309	0.0322012	0.0465951	0.0429638	0.0735427	0.0419566	0.0638925	0.00700329		668	0.0559207	0.0427541	0.107487	0.0776324	0.0413932	0.0730606	0.0745946	0.0299777	0.0585235	0.037387	0.0874508	0.0294339		668	-4.37097	-4.20481	-3.82985	-3.98573	-3.61492	-4.02255	-4.95674	-4.42368	-4.54074	-3.76527	-4.57496	-3.96821	-7.15775		668	-4.16047	-4.54779	-3.21777	-3.6872
	669	0.0621293	0.0945917	0.0862448	0.0637338	0.0825016	0.149083	0.0371845	0.109858	0.076098	0.0857577	0.0636954	0.124277	0.0213858		669	0.0978097	0.213319	0.0643147	0.0782963	0.0390747	4.11851	0.478062	0.165174	0.0706339	0.0654097	0.0400727	0.0857671		669	-4.00858	-3.40214	-3.53542	-3.9718	-3.59943	-2.74581	-4.74915	-3.18629	-3.716	-3.54359	-3.97267	-3.00837	-5.5472		669	-3.35388	-2.22891	-3.95871	-3.67491
	670	0.0796084	0.0892282	0.101085	0.131667	0.0917889	0.0785048	0.157201	0.0781589	0.0433244	0.120455	0.0633702	0.123693	0.0639583		670	0.070943	0.118831	0.288917	0.111805	0.134788	0.119985	0.0588549	0.0843199	0.0702439	0.203052	0.187507	0.0427383		670	-3.65093	-3.48636	-3.30636	-2.92504	-3.44554	-3.67107	-2.66932	-3.67745	-4.52868	-3.05343	-3.98005	-3.01516	-3.96672		670	-3.8172	-3.07302	-1.79127	-3.16094
	671	0.0437025	0.087988	0.10497	0.0770663	0.0809113	0.0408892	0.0822682	0.0875116	0.06428	0.0883437	0.0782473	0.0780907	0.119293		671	0.0615373	0.0563375	0.103314	0.048917	0.0692473	0.0975474	0.0679216	0.0402311	0.0549578	0.0989907	0.0827195	0.0423508		671	-4.51614	-3.50655	-3.25195	-3.69776	-3.62752	-4.61214	-3.60352	-3.51438	-3.95949	-3.50073	-3.67582	-3.67871	-3.06742		671	-4.0224	-4.14976	-3.27489	-4.35352
	672	0.0932974	0.114679	0.0711889	0.0588043	0.135712	0.0871803	0.0884873	0.0840071	0.0601838	0.0663251	0.0585117	0.0694686	0.0788493		672	0.0742913	0.127468	0.113379	0.091379	0.0518968	0.0777513	0.0686948	0.0785832	0.043987	0.0626065	0.0518658	0.0463377		672	-3.42202	-3.12433	-3.8122	-4.08793	-2.88138	-3.51985	-3.49839	-3.57334	-4.05448	-3.9143	-4.09513	-3.8475	-3.66476		672	-3.75066	-2.97179	-3.14078	-3.45199
	673	0.0895442	0.075478	0.0718022	0.0444335	0.0439761	0.0712121	0.0563477	0.0264831	0.06639	0.0668046	0.0537018	0.044982	0.0942279		673	0.0627115	0.069416	0.139021	0.0577125	0.0755543	0.0462102	0.0554107	0.0415	0.135729	0.0914205	0.0320903	0.0431788		673	-3.48126	-3.7278	-3.79983	-4.49221	-4.50714	-3.81173	-4.1495	-5.23879	-3.91289	-3.90391	-4.21888	-4.47451	-3.4077		673	-3.99513	-3.84859	-2.84662	-4.11497
	674	0.0448384	0.0906329	0.0925355	0.0544294	0.0293346	0.0461758	0.0470293	0.0318612	0.0443844	0.0117954	0.0270183	0.024985	0.0291425		674	0.0537908	9.42607	0.0410268	0.0288522	0.0233892	0.516357	2.53834	0.0208669	0.0707589	0.0423485	0.0200243	0.750764		674	-4.47912	-3.46382	-3.43385	-4.19947	-5.09125	-4.43672	-4.4103	-4.97205	-4.4938	-6.40563	-5.20992	-5.32279	-5.10073		674	-4.2165	3.23666	-4.60729	-5.11517
	675	0.0669254	0.0802434	0.0357843	0.0788242	0.068089	0.0793629	0.05154	0.0844877	0.0770656	0.0937439	0.0592003	0.0547046	0.0942006		675	0.0446327	0.0370175	0.0857155	0.067868	0.0542197	0.0748832	0.0357689	0.0277951	0.0646083	0.11964	0.0834957	0.0856437		675	-3.9013	-3.63947	-4.80453	-3.66522	-3.87644	-3.65539	-4.27817	-3.56511	-3.69777	-3.41513	-4.07825	-4.19219	-3.40812		675	-4.48576	-4.75565	-3.5443	-3.88112
	676	0.0703565	0.0595297	0.0403646	0.0291616	0.052844	0.0412888	0.0231317	0.0728307	0.0815661	0.042447	0.0745196	0.0541019	0.0571932		676	0.0618368	1.22776	0.165452	0.0413326	0.0382734	0.215183	0.0681486	0.113959	0.0463988	0.0941444	0.0627098	0.0457476		676	-3.82917	-4.07025	-4.63076	-5.09979	-4.24212	-4.59811	-5.43398	-3.77931	-3.61589	-4.55819	-3.74624	-4.20818	-4.12801		676	-4.01539	0.29603	-2.59552	-4.59657
	677	0.0305468	0.0443495	0.0150431	0.0628262	0.0381947	0.0698037	0.0597829	0.0361782	0.0648485	0.0690378	0.0688061	0.0880196	0.0425925		677	0.0732701	0.331318	0.056185	0.0283291	0.0355718	0.440554	0.0452211	0.196525	0.0432559	0.0557116	0.0465989	0.0649372		677	-5.03284	-4.49494	-6.05475	-3.99249	-4.71049	-3.84055	-4.06412	-4.78874	-3.94678	-3.85647	-3.86132	-3.50603	-4.55326		677	-3.77063	-1.59371	-4.15367	-5.14157
	678	0.152787	0.148197	0.125513	0.140311	0.176997	0.107049	0.152163	0.124136	0.0758808	0.142085	0.201877	0.112442	0.127717		678	0.108797	0.225265	0.591652	0.129168	0.124764	0.155338	0.165393	0.152326	0.135754	0.262608	0.0970271	0.078064		678	-2.7104	-2.75441	-2.9941	-2.8333	-2.4982	-3.22366	-2.71631	-3.01001	-3.72012	-2.81517	-2.30845	-3.15275	-2.96898		678	-3.20029	-2.1503	-0.757178	-2.95268
	679	0.0838753	0.074945	0.0811867	0.0636859	0.0580542	0.0416458	0.0839474	0.0679656	0.0767418	0.0853441	0.101957	0.0543863	0.0215141		679	0.0863121	0.0812663	0.276689	0.039156	0.0565499	0.0869283	0.0590758	0.070228	0.0874423	0.0674476	0.0859118	0.0492676		679	-3.57561	-3.73802	-3.62261	-3.97288	-4.10646	-4.58568	-3.57437	-3.87905	-3.70384	-3.55056	-3.29397	-4.20061	-5.53857		679	-3.53429	-3.6212	-1.85366	-4.67462
	680	0.0441761	0.0450676	0.0406725	0.0981804	0.0339877	0.0375793	0.0654573	0.110155	0.0274529	0.0426627	0.0375362	0.0346586	0.0430468		680	0.0329447	0.0732819	0.0734674	0.0288039	0.0592544	0.0413917	0.0231168	0.056462	0.0613628	0.0392371	0.0234984	0.0230848		680	-4.50059	-4.47177	-4.6198	-3.34842	-4.87884	-4.73392	-3.9333	-3.18239	-5.1869	-4.55088	-4.73557	-4.85064	-4.53795		680	-4.92381	-3.7704	-3.76675	-5.11759
	681	0.0620861	0.0501815	0.0408497	0.0738698	0.0244025	0.0586355	0.0797885	0.0843022	0.0385831	0.0738495	0.069979	0.0844385	0.0647933		681	0.0240544	0.0544682	0.0696617	0.0473149	0.0335582	0.0240605	0.0364617	0.551029	0.0616354	0.0466117	0.0549709	0.0396865		681	-4.00959	-4.3167	-4.61353	-3.75887	-5.35682	-4.09208	-3.64768	-3.56829	-4.69589	-3.75927	-3.83693	-3.56596	-3.94801		681	-5.37756	-4.19844	-3.84349	-4.40156
	682	0.0883223	0.154447	0.106635	0.156753	0.0922405	0.0957456	0.121369	0.104761	0.0985923	0.135233	0.101751	0.113513	0.143273		682	0.0987925	0.111011	0.208228	0.107268	0.0822115	0.138807	0.145246	0.0880478	0.142978	0.128888	0.159925	0.10203		682	-3.50108	-2.69482	-3.22925	-2.67344	-3.43846	-3.38465	-3.04253	-3.25482	-3.34238	-2.88649	-3.29688	-3.13907	-2.80316		682	-3.33945	-3.17123	-2.26376	-3.22071
	683	0.0265934	0.0799241	0.0305535	0.0442137	0.0486421	0.00834794	0.0421276	0.120758	0.0603809	0.0464762	0.0537336	0.0592798	0.0358123		683	0.0989288	0.0461438	0.057334	0.068189	0.0645289	0.0707182	0.129163	0.0389882	0.03794	0.133137	0.0273167	0.0362809		683	-5.23279	-3.64523	-5.03252	-4.49936	-4.36165	-6.90436	-4.56909	-3.04981	-4.04976	-4.42736	-4.21803	-4.07632	-4.8034		683	-3.33747	-4.43772	-4.12447	-3.87432
	684	0.381834	0.473533	0.467778	0.370382	0.447009	0.473598	0.398412	0.420254	0.444325	0.436195	0.424699	0.434356	0.445507		684	0.417868	0.393767	0.484834	0.467818	0.39266	0.349788	0.504191	0.471554	0.42299	0.414101	0.331437	0.397253		684	-1.38898	-1.07846	-1.0961	-1.43291	-1.16162	-1.07826	-1.32767	-1.25067	-1.17031	-1.19695	-1.23549	-1.20305	-1.16648		684	-1.25888	-1.34459	-1.04444	-1.09598
	685	0.0467581	0.0380874	0.0242526	0.0611113	0.0325213	0.0519411	0.0402426	0.0800948	0.0678237	0.0371067	0.0920136	0.0517306	0.0744484		685	0.0867361	0.12802	0.113894	0.0859259	0.0398089	0.0761349	0.0479944	0.0555942	0.0729688	0.0243894	0.107962	0.0632898		685	-4.41864	-4.71454	-5.36572	-4.03242	-4.94247	-4.26698	-4.63513	-3.64215	-3.88207	-4.75218	-3.44201	-4.27284	-3.74762		685	-3.52722	-2.96556	-3.13424	-3.54076
	686	0.0423042	0.0709052	0.053111	0.0656424	0.0787304	0.0716627	0.0535252	0.064839	0.0466999	0.0589015	0.086636	0.0467523	0.0673174		686	0.063313	0.0390154	0.0588105	0.0553645	0.0495434	0.0972691	0.0510899	0.072958	0.0893796	0.0557122	0.0592424	0.0220385		686	-4.56306	-3.81796	-4.23485	-3.92923	-3.66693	-3.80263	-4.22364	-3.94699	-4.42044	-4.08555	-3.52889	-4.41882	-3.89288		686	-3.98135	-4.67981	-4.08778	-4.1749
	687	0.0506643	0.0661594	0.0434587	0.0375188	0.0370353	0.0199235	0.040138	0.044846	0.010374	0.0587012	0.0356591	0.0748515	0.0472016		687	0.051804	0.0598154	0.0982138	0.0301649	0.0742005	0.03109	0.0670841	0.0836548	0.0474198	0.0944177	0.022128	0.0502565		687	-4.30289	-3.91791	-4.52421	-4.73624	-4.75495	-5.64939	-4.63889	-4.47888	-6.59089	-4.09047	-4.80959	-3.73983	-4.40502		687	-4.27079	-4.06334	-3.34793	-5.05099
	688	0.0825572	0.0537022	0.0498364	0.0628961	0.066895	0.0369034	0.0919991	0.0721587	0.0536049	0.0490473	0.0262757	0.072374	0.0697674		688	0.10941	0.101406	0.104956	0.0980628	0.0607944	0.0411849	0.0427121	0.0755278	0.0429303	0.0722482	0.0907327	0.0290142		688	-3.59846	-4.21888	-4.32666	-3.99089	-3.90196	-4.7601	-3.44224	-3.79268	-4.22149	-4.34968	-5.25013	-3.78838	-3.8413		688	-3.19218	-3.30178	-3.25215	-3.35015
	689	0.0607516	0.0634941	0.0398228	0.0628201	0.0906676	0.0614771	0.0505747	0.0926402	0.112358	0.0905512	0.0735037	0.0626627	0.076396		689	0.0503574	0.0640342	0.104701	0.105898	0.0735027	0.0976275	0.0593602	0.0756657	0.0457958	0.0614458	0.0830607	0.0773869		689	-4.04093	-3.97723	-4.65026	-3.99263	-3.46327	-4.02381	-4.30544	-3.43222	-3.15383	-3.46512	-3.76604	-3.99625	-3.71036		689	-4.31165	-3.96501	-3.25566	-3.23925
	690	0.0869527	0.034284	0.0949035	0.0678437	0.0669942	0.078155	0.0646124	0.0515916	0.0965752	0.0756344	0.052639	0.101451	0.0278526		690	0.0653757	0.104384	0.137379	0.0569894	0.0508216	0.0880116	0.109352	0.0507222	0.0717305	0.061557	0.049176	0.0323311		690	-3.52362	-4.86632	-3.39739	-3.88164	-3.89982	-3.67752	-3.95205	-4.27672	-3.3722	-3.72481	-4.24773	-3.30115	-5.16605		690	-3.9351	-3.26003	-2.86376	-4.13316
	691	0.0301967	0.0486792	0.0496672	0.0915471	0.0905365	0.0449371	0.0367051	0.0717495	0.053358	0.0451581	0.078497	0.0912979	0.0484116		691	0.0620335	0.0639471	0.125002	0.0644513	0.0632175	0.0746315	0.0625405	0.0686416	0.0570028	0.0717583	0.10532	0.0482201		691	-5.04946	-4.36055	-4.33156	-3.44934	-3.46536	-4.47595	-4.76788	-3.80089	-4.22815	-4.46887	-3.67122	-3.45327	-4.3685		691	-4.01081	-3.96698	-2.99998	-3.95565
	692	0.0739956	0.0784686	0.0300396	0.0582411	0.062461	0.0452005	0.0553983	0.0825253	0.0536653	0.0530692	0.0369185	0.0531624	0.0417478		692	0.0833193	0.0214425	0.101596	0.075294	0.0407647	0.0652464	0.0331708	0.0584311	0.0401196	3.637	0.0264634	0.0387789		692	-3.75642	-3.67174	-5.05699	-4.10182	-4.0009	-4.46752	-4.17402	-3.59902	-4.21987	-4.23598	-4.75951	-4.23345	-4.58215		692	-3.58521	-5.54338	-3.29909	-3.73132
	693	0.169175	0.18568	0.13465	0.16921	0.205398	0.220817	0.188561	0.210992	0.192291	0.196291	0.262527	0.192231	0.179442		693	0.216647	0.275028	0.699169	0.238383	0.218696	0.178786	0.244833	0.230412	0.194358	0.314917	0.255803	0.164313		693	-2.56341	-2.42911	-2.89271	-2.56311	-2.28351	-2.17908	-2.4069	-2.24474	-2.37864	-2.34894	-1.92946	-2.37909	-2.47841		693	-2.20658	-1.86235	-0.516287	-2.06865
	694	0.0689675	0.0484911	0.069235	0.0720507	0.0472783	0.0650221	0.063889	0.0969701	0.0953659	0.0862824	0.0779653	0.104739	0.0751571		694	0.0443092	0.169844	0.0922818	0.0360933	0.0481009	0.292365	0.0592476	0.120591	0.110907	0.03258	0.0485582	0.0513138		694	-3.85794	-4.36614	-3.85236	-3.79484	-4.40268	-3.94292	-3.96829	-3.36632	-3.39038	-3.53479	-3.68102	-3.25513	-3.73395		694	-4.49625	-2.55772	-3.43781	-4.79212
	695	0.117198	0.12715	0.0947662	0.111228	0.1097	0.155748	0.0828208	0.0823045	0.117521	0.120893	0.136104	0.0815648	0.1031		695	0.133897	0.082763	0.193778	0.111541	0.10701	0.0886805	0.0796302	0.0959882	0.128923	0.233781	0.105221	0.103453		695	-3.09298	-2.9754	-3.39948	-3.16841	-3.18837	-2.68271	-3.59386	-3.60288	-3.08901	-3.0482	-2.87722	-3.61591	-3.27789		695	-2.90081	-3.59487	-2.36753	-3.16436
	696	0.0995872	0.077993	0.0745947	0.0917092	0.0190419	0.0491085	0.073463	0.0770231	0.053285	0.060278	0.114835	0.0814579	0.0411805		696	0.0563586	0.0612153	0.104947	0.0957161	0.0634668	0.0880549	0.0629556	0.107227	0.160029	0.0693574	0.0899056	0.0580383		696	-3.3279	-3.68051	-3.74478	-3.44679	-5.71468	-4.34788	-3.76684	-3.69856	-4.23013	-4.05222	-3.12237	-3.6178	-4.60189		696	-4.14922	-4.02996	-3.25226	-3.3851
	697	0.113468	0.098293	0.0801951	0.126299	0.12479	0.119807	0.0879996	0.134643	0.0644364	0.113911	0.168332	0.164418	0.069377		697	0.107524	0.128799	0.223905	0.169567	0.0818121	0.170304	0.083585	0.134815	0.0977611	0.155085	0.113041	0.0617719		697	-3.13965	-3.34677	-3.64034	-2.98508	-3.00243	-3.06122	-3.50636	-2.89279	-3.95598	-3.13402	-2.57061	-2.60456	-3.8494		697	-3.21727	-2.95681	-2.15904	-2.56008
	698	0.118297	0.133073	0.0805437	0.0633878	0.072157	0.0870322	0.0418345	0.0675231	0.0861342	0.0685967	0.0950236	0.0679513	0.03476		698	0.048001	0.0996383	0.167545	0.0576585	0.0692568	0.0670166	0.093945	0.0490449	0.0663404	0.0630891	0.0605006	0.0652756		698	-3.07952	-2.90971	-3.63408	-3.97965	-3.79272	-3.52231	-4.57916	-3.88847	-3.53727	-3.86572	-3.39557	-3.87936	-4.84643		698	-4.38079	-3.32716	-2.57738	-4.11632
	699	0.101722	0.0843924	0.0966069	0.0638329	0.0824349	0.100232	0.107616	0.0784847	0.0920993	0.0961292	0.0798467	0.0731612	0.0769177		699	0.0907935	0.149365	0.325711	0.111149	0.0931059	0.125515	0.0608389	0.0651258	0.0581536	0.0900901	0.102951	0.0691237		699	-3.2973	-3.56674	-3.37173	-3.96956	-3.6006	-3.31858	-3.21604	-3.67144	-3.44067	-3.37888	-3.64662	-3.77278	-3.70054		699	-3.46127	-2.74309	-1.61834	-3.16943
	700	0.0797272	0.11949	0.101812	0.0835258	0.077724	0.079354	0.0983499	0.125791	0.124765	0.0693446	0.0853819	0.0635189	0.132691		700	0.0516043	0.0734481	0.0744509	0.124816	0.0673261	0.106892	0.0880878	0.0578064	0.107783	0.244483	0.606986	0.0395831		700	-3.64878	-3.06504	-3.29602	-3.58163	-3.6855	-3.65555	-3.34593	-2.9909	-3.00272	-3.85007	-3.54993	-3.97667	-2.91386		700	-4.27637	-3.76713	-3.74757	-3.00212
	701	0.0310839	0.0649416	0.0306508	0.0394361	0.0243566	0.0543478	0.0704435	0.0315607	0.0542388	0.0502882	0.0374946	0.0440593	0.069722		701	0.0334998	0.0545306	0.120427	0.0853151	0.0520409	0.0396603	0.0916476	0.0698604	0.0964132	0.145891	0.026798	0.0430202		701	-5.00769	-3.94471	-5.02793	-4.66434	-5.35954	-4.20163	-3.82739	-4.98573	-4.20453	-4.31364	-4.73717	-4.50441	-3.84224		701	-4.8997	-4.19679	-3.05377	-3.55105
	702	0.115681	0.0651053	0.14849	0.098881	0.058588	0.0920759	0.11757	0.142358	0.0868857	0.108752	0.0805297	0.0932119	0.0767853		702	0.112164	0.0983123	0.142059	0.0774338	0.104278	0.0636762	0.101915	0.11734	0.0993619	0.467115	0.168234	0.0563181		702	-3.11178	-3.94108	-2.75157	-3.33816	-4.09325	-3.44103	-3.08841	-2.81241	-3.52474	-3.20089	-3.63434	-3.42334	-3.70303		702	-3.15631	-3.34648	-2.81543	-3.69089
	703	0.0623127	0.0853299	0.0819784	0.0741779	0.0733759	0.0713426	0.131699	0.0792086	0.0814539	0.0661633	0.0914011	0.0785353	0.118687		703	0.084912	0.169254	0.180316	0.109613	0.0600407	0.105614	0.280106	0.102718	0.0642999	0.0824279	2.1296	0.0596738		703	-4.00433	-3.5508	-3.60861	-3.75287	-3.76855	-3.80909	-2.92469	-3.6582	-3.61787	-3.91782	-3.45164	-3.67051	-3.07476		703	-3.55789	-2.56274	-2.4714	-3.18951
	704	0.04418	0.0348039	0.0661342	0.0392375	0.0194162	0.0499043	0.027956	0.0575575	0.0215347	0.0695151	0.0373287	0.0633292	0.0345503		704	0.0512867	0.0542118	0.10468	0.0398227	0.0466317	0.0715109	0.0646163	0.0874473	0.0406374	0.15317	0.0225454	0.0361925		704	-4.50046	-4.84461	-3.91846	-4.67162	-5.68659	-4.32469	-5.1607	-4.11885	-5.53719	-3.84653	-4.74357	-3.98099	-4.85516		704	-4.28527	-4.20525	-3.25594	-4.65027
	705	0.0663678	0.129338	0.0864759	0.0539639	0.0777517	0.11247	0.0605534	0.104796	0.102422	0.112092	0.1228	0.0829309	0.0968277		705	0.118517	0.0760202	0.0882872	0.0745322	0.0882399	0.0504871	0.102211	0.0521816	0.195127	0.190443	1.38346	0.0263455		705	-3.91337	-2.95078	-3.53156	-4.21186	-3.68498	-3.15238	-4.04565	-3.25434	-3.2874	-3.15725	-3.02562	-3.59195	-3.36844		705	-3.07683	-3.71747	-3.50165	-3.74599
	706	0.106073	0.134208	0.127007	0.0932058	0.101919	0.0749938	0.0931475	0.0733125	0.0539394	0.135147	0.117283	0.107211	0.0967519		706	0.130836	0.11656	0.245136	0.106501	0.23664	0.162379	0.869506	0.191275	0.259986	0.107395	0.213244	0.101872		706	-3.23688	-2.89746	-2.97702	-3.42344	-3.29451	-3.73709	-3.42434	-3.7698	-4.21252	-2.8874	-3.09193	-3.22148	-3.36957		706	-2.93417	-3.10086	-2.02835	-3.23106
	707	0.0670032	0.0754477	0.0564711	0.0297196	0.0686106	0.0421283	0.0611448	0.0423057	0.0872109	0.0350786	0.0538348	0.0788981	0.083793		707	0.0459038	0.0819777	0.0898947	0.0375889	0.034324	0.0537426	0.0681245	0.0455896	0.0386173	3.40354	0.105613	0.0364621		707	-3.89963	-3.72838	-4.14634	-5.07244	-3.86542	-4.56907	-4.03163	-4.56301	-3.51935	-4.83326	-4.21532	-3.66387	-3.57703		707	-4.44524	-3.60863	-3.47562	-4.73355
	708	0.0535539	0.0653015	0.10244	0.10897	0.0488958	0.0630977	0.0797835	0.0422632	0.0761394	0.0973091	0.0750818	0.0492773	0.104702		708	0.430596	0.144668	0.120012	0.0510035	0.0633507	0.0771033	0.101681	0.0708294	0.0534072	0.115489	0.12034	0.0364661		708	-4.22286	-3.93674	-3.28715	-3.19799	-4.35415	-3.98627	-3.64777	-4.56445	-3.71521	-3.36128	-3.73539	-4.34293	-3.25564		708	-1.21559	-2.78918	-3.05875	-4.29326
	709	0.0584235	0.0202521	0.0929464	0.0449903	0.0739159	0.046719	0.056709	0.101195	0.043854	0.0509864	0.0432059	0.0893981	0.0634607		709	6.27985	0.0220406	0.0996016	0.0135312	0.0558392	0.104248	0.0649166	3.40851	0.161707	0.229476	0.0794943	0.0701942		709	-4.09731	-5.62578	-3.42746	-4.47424	-3.75797	-4.41985	-4.14028	-3.30479	-4.51115	-4.29374	-4.53263	-3.48361	-3.97799		709	2.65073	-5.50369	-3.32769	-6.20757
	710	0.098761	0.0252947	0.077466	0.0801015	0.0739244	0.0680031	0.0756585	0.0747464	0.0658822	0.0274697	0.0378303	0.029826	0.0705667		710	0.0405633	0.0441546	0.0347554	0.027069	0.0637687	0.032638	3.93564	0.999798	0.0419116	0.0752115	0.166337	0.10027		710	-3.33991	-5.30502	-3.69029	-3.64203	-3.75781	-3.87826	-3.72435	-3.74185	-3.92397	-5.18602	-4.72431	-5.06728	-3.82487		710	-4.62368	-4.50129	-4.84662	-5.20722
	711	0.0271616	0.0609952	0.062288	0.0251936	0.0595701	0.0342505	0.0333323	0.0645381	0.0552435	0.0315877	0.0815262	0.0550652	0.00709002		711	0.0318026	0.0473859	0.12743	0.0709943	0.0428529	0.0387308	0.031336	0.0656455	0.0543025	0.0794241	0.0455904	0.0134525		711	-5.20229	-4.03516	-4.0049	-5.3108	-4.06927	-4.86773	-4.90694	-3.9537	-4.17805	-4.98449	-3.61659	-4.18272	-7.13999		711	-4.97471	-4.3994	-2.97223	-3.81615
	712	0.0585568	0.0959968	0.0721216	0.0501128	0.0345804	0.0596269	0.023669	0.0534616	0.0713476	0.0864576	0.0486101	0.0298216	0.0562654		712	0.0380542	0.0361349	0.079078	0.0788765	0.03734	0.0413606	0.0415397	0.0561555	0.0360285	0.0300146	0.0301917	0.0334612		712	-4.09402	-3.38087	-3.79343	-4.31868	-4.8539	-4.06789	-5.40086	-4.22535	-3.80899	-3.53186	-4.3626	-5.0675	-4.15161		712	-4.7158	-4.79046	-3.66058	-3.66426
	713	0.0675057	0.0807184	0.0925974	0.0400434	0.0937377	0.0596489	0.0850367	0.0320439	0.0493574	0.0667522	0.070033	0.0297998	0.042121		713	0.114066	0.0528061	0.0839457	0.0897682	0.0666981	0.0442208	0.0276526	0.124273	0.0810486	0.056065	0.0677192	0.0334288		713	-3.88885	-3.63096	-3.43289	-4.64229	-3.41523	-4.06736	-3.55577	-4.96381	-4.34059	-3.90504	-3.83582	-5.06855	-4.56932		713	-3.13206	-4.24315	-3.5744	-3.47765
	714	0.103892	0.0505749	0.0566971	0.0801443	0.0247459	0.0427405	0.0330792	0.0535619	0.043952	0.0747737	0.0755409	0.0498703	0.0632644		714	0.0253641	0.0445827	0.146389	0.0245285	0.0856264	0.0500201	1.76991	0.0383708	0.042096	1.21624	0.0602742	0.0368872		714	-3.26684	-4.30544	-4.14058	-3.64126	-5.33666	-4.54825	-4.91793	-4.22265	-4.50793	-3.74133	-3.7266	-4.32567	-3.98246		714	-5.30107	-4.48737	-2.77212	-5.3494
	715	0.00453104	0.0711129	0.0620027	0.0704072	0.0497232	0.0600919	0.0758354	0.0483984	0.0826871	0.0710573	0.075789	0.0501421	0.0424098		715	0.025199	0.0446761	0.155777	0.0574713	0.0483485	0.0645748	0.0415901	0.0848884	0.0241087	0.0262225	0.0680306	0.053863		715	-7.78594	-3.81374	-4.01153	-3.82813	-4.32994	-4.05669	-3.72099	-4.3689	-3.59619	-3.81487	-3.72187	-4.31783	-4.55946		715	-5.31049	-4.48435	-2.68244	-4.12102
	716	0.126261	0.201769	0.164246	0.185213	0.153427	0.217837	0.179262	0.261431	0.235724	0.301965	0.209997	0.21445	0.218008		716	0.184421	0.249381	0.408363	0.206799	0.258713	0.177126	0.203366	0.21305	0.185909	0.32336	0.213651	0.150586		716	-2.98552	-2.30922	-2.60607	-2.43274	-2.70437	-2.19868	-2.47986	-1.9355	-2.08483	-1.72755	-2.25156	-2.22129	-2.19755		716	-2.43892	-2.00358	-1.29208	-2.2737
	717	0.13065	0.100715	0.159031	0.115008	0.128653	0.192081	0.141176	0.117194	0.142276	0.199775	0.156006	0.114633	0.224956		717	0.180804	0.165728	0.328053	0.160277	0.241991	0.16438	0.161401	0.107342	0.14968	0.229429	0.186679	0.100137		717	-2.93622	-3.31165	-2.65262	-3.1202	-2.95844	-2.38022	-2.82443	-3.09303	-2.81324	-2.32355	-2.68032	-3.1249	-2.15228		717	-2.4675	-2.59311	-1.608	-2.64136
	718	0.0627484	0.155394	0.0459794	0.0696621	0.0689995	0.0977296	0.0655308	0.0954502	0.119758	0.0936366	0.0643087	0.109205	0.0979181		718	0.0501998	0.110149	0.128015	0.102919	0.082306	0.094545	0.0547164	0.0977106	0.0596504	0.0955157	0.107713	0.036519		718	-3.99428	-2.686	-4.44287	-3.84348	-3.85727	-3.35506	-3.93168	-3.38911	-3.0618	-3.41678	-3.95884	-3.19489	-3.35228		718	-4.31618	-3.18247	-2.96562	-3.28042
	719	0.0443046	0.0693516	0.0757066	0.0491288	0.0292284	0.0545844	0.0507966	0.0628678	0.0591504	0.0656075	0.0792993	0.0539251	0.0551015		719	0.0466689	0.0299937	0.100472	0.0723117	0.0604828	0.064951	0.0641653	0.0398788	0.0855104	0.0580306	0.0293553	0.0229717		719	-4.4964	-3.84993	-3.72344	-4.34729	-5.09649	-4.19537	-4.29912	-3.99153	-4.07947	-3.93	-3.65655	-4.2129	-4.18177		719	-4.4214	-5.0592	-3.31514	-3.78963
	720	0.0851636	0.105084	0.081483	0.0645236	0.0886219	0.0763812	0.130678	0.0687213	0.130492	0.0741357	0.127977	0.143465	0.166574		720	0.0753887	0.228495	0.537927	0.116424	0.103466	0.145065	0.129708	0.120014	0.142846	0.223179	0.129483	0.0827166		720	-3.55362	-3.25038	-3.61736	-3.95403	-3.49619	-3.71064	-2.93591	-3.8631	-2.93797	-3.75369	-2.96604	-2.80123	-2.58576		720	-3.72951	-2.12977	-0.894518	-3.10254
	721	0.104219	0.0404061	0.0411685	0.125613	0.104502	0.111775	0.051846	0.0481524	0.0935728	0.0670938	0.0916228	0.0901096	0.0350787		721	0.0665343	0.0805563	0.147328	0.0601877	0.0964148	0.057229	0.0344816	0.0441023	0.0390923	0.0812918	0.055982	0.173569		721	-3.26232	-4.62928	-4.60232	-2.99294	-3.2584	-3.16133	-4.26962	-4.37625	-3.41777	-3.89768	-3.44815	-3.47217	-4.83326		721	-3.90976	-3.63386	-2.7629	-4.05439
	722	0.122828	0.0760238	0.118573	0.146218	0.104858	0.095016	0.127686	0.0697126	0.0662898	0.106878	0.0972973	0.0903917	0.155126		722	0.0726606	0.147467	0.16556	0.0769005	0.107423	0.102901	0.0762169	0.0636681	0.0845189	0.15171	0.127209	0.0603177		722	-3.02529	-3.71741	-3.07615	-2.7738	-3.25349	-3.39569	-2.96933	-3.84244	-3.91507	-3.22596	-3.36146	-3.46767	-2.68849		722	-3.78268	-2.76154	-2.59457	-3.70086
	723	0.0937905	0.0945023	0.0707786	0.143233	0.127177	0.110028	0.0742104	0.0790167	0.0595722	0.104943	0.0847847	0.0884956	0.124335		723	0.0705882	0.111806	0.289127	0.116036	0.121594	0.131456	0.0816475	0.100608	0.121473	0.13049	0.080733	0.04613		723	-3.41441	-3.40351	-3.82054	-2.80356	-2.97509	-3.18406	-3.75224	-3.6617	-4.06922	-3.25233	-3.56005	-3.49825	-3.00769		723	-3.82443	-3.16093	-1.79022	-3.10735
	724	0.150525	0.221478	0.265062	0.146956	0.140552	0.121451	0.156329	0.0991753	0.139645	0.150164	0.18347	0.146038	0.164099		724	10.2187	0.891924	0.256277	0.155261	0.128356	0.166036	0.148171	0.17504	0.135151	0.211406	0.247081	0.17603		724	-2.73193	-2.17476	-1.9156	-2.76655	-2.83083	-3.04156	-2.67734	-3.33388	-2.84017	-2.73539	-2.44638	-2.77559	-2.60736		724	3.35314	-0.165007	-1.96423	-2.68723
	725	0.0440775	0.0635252	0.0644873	0.0828057	0.067622	0.0457837	0.0640254	0.0467735	0.0800114	0.0727691	0.0780627	0.0580346	0.0815975		725	0.0484819	0.0537577	0.133796	0.0479663	0.0599463	0.104225	0.063732	0.0749008	0.0760946	0.0675884	0.0901442	0.00973457		725	-4.50382	-3.97653	-3.95484	-3.59413	-3.88636	-4.44902	-3.96521	-4.41816	-3.64365	-3.78053	-3.67922	-4.10694	-3.61533		725	-4.36641	-4.21739	-2.9019	-4.38183
	726	0.125087	0.0985028	0.145356	0.093633	0.107608	0.13865	0.0969469	0.0841176	0.0807624	0.151175	0.147002	0.136685	0.116569		726	0.120662	0.124771	0.266496	0.107606	0.115692	0.121445	0.138959	0.0674115	0.118376	0.10751	0.119502	0.0621328		726	-2.99899	-3.34369	-2.78234	-3.41684	-3.21615	-2.85048	-3.36666	-3.57145	-3.63017	-2.72571	-2.76609	-2.87107	-3.10075		726	-3.05096	-3.00265	-1.90782	-3.21617
	727	0.0892432	0.0589777	0.124988	0.0884825	0.0976912	0.108828	0.0828818	0.110184	0.0964492	0.104542	0.0890565	0.0682439	0.0889781		727	0.0403827	0.0784682	0.234776	0.104713	0.10498	0.112481	0.0979597	0.738551	0.100375	0.171445	0.108141	0.0423812		727	-3.48611	-4.08369	-3.00014	-3.49846	-3.35563	-3.19988	-3.5928	-3.18201	-3.37409	-3.25785	-3.48913	-3.87316	-3.49041		727	-4.63012	-3.67175	-2.09064	-3.25549
	728	0.107504	0.162917	0.140534	0.0888216	0.176603	0.138652	0.124807	0.121261	0.145198	0.163022	0.141904	0.15175	0.219911		728	0.102897	0.228005	0.574096	0.140261	0.134312	0.12625	0.173104	0.137337	0.154077	0.27562	0.108415	0.0424864		728	-3.21753	-2.61779	-2.83101	-3.49295	-2.50142	-2.85046	-3.00222	-3.04381	-2.78391	-2.61686	-2.81702	-2.72023	-2.18501		728	-3.28073	-2.13286	-0.800636	-2.83381
	729	0.0881912	0.121097	0.0197203	0.0533868	0.0914972	0.0700973	0.0590909	0.0880221	0.0792267	0.0764127	0.072082	0.091146	0.0808789		729	0.067433	0.0640963	0.166167	0.0664246	0.0674478	0.0726679	0.023324	0.0543137	0.0437492	0.0561693	0.0814861	0.0482486		729	-3.50322	-3.04577	-5.66417	-4.22737	-3.45013	-3.8345	-4.08092	-3.50599	-3.65787	-3.71004	-3.79422	-3.45568	-3.62809		729	-3.8904	-3.96362	-2.58929	-3.91214
	730	0.0617302	0.0337832	0.0442833	0.0436131	0.0288244	0.0369848	0.0634901	0.0721711	0.0631889	0.0572483	0.0769468	0.047792	0.0604527		730	0.036664	0.045389	0.123259	0.0424846	0.0492151	0.0321555	0.0332358	0.0467346	0.0350154	0.0804759	0.0599492	0.0128305		730	-4.01788	-4.88755	-4.49709	-4.51909	-5.11656	-4.75692	-3.97732	-3.79243	-3.98418	-4.12662	-3.7	-4.38709	-4.04805		730	-4.76949	-4.46151	-3.02023	-4.55691
	731	0.347992	0.255123	0.269983	0.334416	0.344679	0.348542	0.298476	0.277806	0.273406	0.300868	0.342986	0.318997	0.281181		731	0.316726	0.516571	0.742333	0.341454	0.371994	0.194492	0.297737	0.342498	0.456621	0.456197	0.323189	0.219941		731	-1.52287	-1.97074	-1.88906	-1.58029	-1.53667	-1.5206	-1.74431	-1.84785	-1.87088	-1.7328	-1.54378	-1.64839	-1.83043		731	-1.65869	-0.952961	-0.429862	-1.55024
	732	0.12	0.0825189	0.0791309	0.0735294	0.0579048	0.0951068	0.0867395	0.0831399	0.0953642	0.0767971	0.0774207	0.0528008	0.0677109		732	0.0734844	0.104379	0.530322	0.101149	0.0960906	0.0828855	0.0898672	0.0678588	0.0790352	0.122336	0.0599542	0.17319		732	-3.05889	-3.59913	-3.65962	-3.76553	-4.11017	-3.39431	-3.52717	-3.58831	-3.39041	-3.70281	-3.69114	-4.2433	-3.88447		732	-3.76642	-3.2601	-0.915058	-3.30545
	733	0.0572839	0.0289045	0.0538899	0.0825938	0.0813047	0.0491032	0.0632606	0.0359731	0.0524091	0.0722855	0.0818163	0.0618753	0.0671441		733	0.0485157	0.175187	0.123066	0.0449315	0.0566801	0.0765939	0.0890159	0.0246291	0.107327	0.0587456	0.0873007	60.7078		733	-4.12573	-5.11256	-4.21384	-3.59782	-3.62052	-4.34804	-3.98255	-4.79694	-4.25404	-3.79015	-3.61147	-4.01449	-3.89659		733	-4.3654	-2.51303	-3.0225	-4.47613
	734	0.0699352	0.0573998	0.0727778	0.0771146	0.0522144	0.052759	0.0851687	0.0611517	0.0155968	0.0453589	0.101471	0.0708082	0.086557		734	0.0361642	0.0871088	0.143301	0.094677	0.051254	0.0629448	0.0654929	0.073107	0.0720468	0.253494	0.0866741	0.0124763		734	-3.83784	-4.12281	-3.78036	-3.69685	-4.25941	-4.24444	-3.55353	-4.03146	-6.0026	-4.46247	-3.30086	-3.81994	-3.53021		734	-4.78929	-3.52104	-2.80288	-3.40084
	735	0.0522914	0.0810527	0.0483255	0.0480831	0.0377941	0.117412	0.0313008	0.0864099	0.0672971	0.0679604	0.0859353	0.0564582	0.0530422		735	0.0812747	0.163381	0.171793	0.0972251	0.0717507	0.0758448	0.0751323	0.0794464	0.10927	0.0922068	0.0657159	0.00954674		735	-4.25728	-3.625	-4.37107	-4.37833	-4.7257	-3.09035	-4.99766	-3.53266	-3.89331	-3.87916	-3.54061	-4.14667	-4.23672		735	-3.62105	-2.61368	-2.54126	-3.36253
	736	0.0749372	0.0673757	0.0633549	0.0631886	0.0572528	0.0654022	0.063118	0.0923677	0.0417631	0.0876357	0.112356	0.0474894	0.0802676		736	0.0455396	0.0611702	0.109881	0.0397565	0.0697915	0.0525412	0.0693268	0.0763235	0.0551343	0.0549904	0.0557699	0.0452294		736	-3.73817	-3.89163	-3.9804	-3.98419	-4.12651	-3.93452	-3.9858	-3.43647	-4.58163	-3.51234	-3.15385	-4.39625	-3.63904		736	-4.45673	-4.03103	-3.18599	-4.65266
	737	0.0485816	0.0529381	0.0439267	0.077893	0.0286159	0.028608	0.0405205	0.0615258	0.0626839	0.0495339	0.0715539	0.0284995	0.0669762		737	0.0757622	0.0399347	0.118482	0.238318	0.0954518	0.209411	0.0792262	0.106704	0.0782866	0.126617	0.128529	0.0161067		737	-4.36345	-4.23955	-4.50876	-3.68236	-5.12704	-5.12744	-4.62521	-4.02266	-3.99576	-4.33544	-3.80483	-5.13292	-3.90021		737	-3.72238	-4.64621	-3.07726	-2.06904
	738	0.241176	0.199203	0.256305	0.211965	0.33291	0.25599	0.168588	0.295424	0.237718	0.273242	0.232438	0.225394	0.189642		738	0.232326	0.273818	0.422686	0.350364	0.390642	0.247673	0.246713	0.297557	0.375048	0.334306	0.266477	0.126586		738	-2.05184	-2.32769	-1.96407	-2.2381	-1.5868	-1.96584	-2.56843	-1.75914	-2.07268	-1.87175	-2.10508	-2.14948	-2.39865		738	-2.10578	-1.86871	-1.24234	-1.51307
	739	0.0491767	0.0534595	0.0739706	0.0641901	0.0482719	0.0619263	0.0456017	0.051887	0.0211577	0.0731397	0.0569044	0.062454	0.027137		739	0.0397396	0.0831969	0.0299026	0.0481352	0.0338948	0.0446659	0.0433729	0.0654743	0.0410292	0.0447828	0.0525891	0.0259381		739	-4.34588	-4.22541	-3.7569	-3.9615	-4.37267	-4.0133	-4.45477	-4.26848	-5.56267	-3.7732	-4.13532	-4.00106	-5.20359		739	-4.65328	-3.58733	-5.06359	-4.37676
	740	0.127917	0.100618	0.0291093	0.121536	0.0809164	0.0611596	0.0404968	0.102119	0.067806	0.0949343	0.0969141	0.0474263	0.060135		740	0.054344	0.0610646	0.164224	0.09252	0.0566962	0.0725458	0.0987698	0.0574661	0.0433827	0.0917597	0.0588575	0.0672323		740	-2.96672	-3.31304	-5.10238	-3.04054	-3.62742	-4.03128	-4.62605	-3.29168	-3.88244	-3.39693	-3.36715	-4.39817	-4.05565		740	-4.20174	-4.03352	-2.60626	-3.43409
	741	0.101752	0.0720726	0.0486255	0.0828635	0.124038	0.0613597	0.103794	0.0664588	0.0470564	0.0951777	0.0511631	0.0998938	0.0335151		741	0.0783148	0.0958552	0.143885	0.0530223	0.100564	0.0647545	0.0791365	0.0776983	0.0666094	0.0816688	0.149169	0.0481417		741	-3.29687	-3.7944	-4.36214	-3.59312	-3.01115	-4.02656	-3.26821	-3.9114	-4.40947	-3.39323	-4.28875	-3.32346	-4.89905		741	-3.67457	-3.383	-2.79701	-4.23726
	742	0.0970617	0.105595	0.145697	0.0922957	0.114206	0.0857096	0.09017	0.0407851	0.0990116	0.0912455	0.148045	0.0759265	0.080298		742	0.0746893	0.121988	0.173386	0.0845011	0.114914	0.107753	0.0750881	0.0939818	0.10695	0.14843	0.07897	0.0159807		742	-3.36495	-3.24339	-2.77896	-3.43759	-3.13029	-3.5444	-3.47121	-4.61581	-3.33626	-3.4541	-2.75589	-3.71925	-3.63849		742	-3.74295	-3.03519	-2.52794	-3.56489
	743	0.0926294	0.0623312	0.0922494	0.126032	0.133059	0.110374	0.130727	0.0968202	0.0936135	0.0647397	0.117154	0.0427006	0.0870089		743	0.0775302	0.198795	0.227938	0.118875	0.0944552	0.107085	0.12377	0.0532098	0.0722947	0.131107	0.174865	0.0351711		743	-3.43239	-4.0039	-3.43832	-2.98814	-2.90986	-3.17953	-2.93537	-3.36855	-3.41714	-3.94921	-3.09353	-4.5496	-3.52269		743	-3.6891	-2.33065	-2.13329	-3.07249
	744	0.0523926	0.0332257	0.0192231	0.062379	0.0376193	0.0486565	0.0312463	0.0755998	0.0412116	0.0528714	0.0857647	0.0704269	0.0331433		744	0.0325104	0.0473431	0.121398	0.041906	0.0785214	0.0656229	0.0322598	0.0720414	0.0860396	0.0731448	0.0474807	0.0253507		744	-4.25449	-4.91155	-5.70102	-4.00279	-4.73238	-4.36122	-5.00017	-3.72547	-4.6008	-4.24137	-3.54347	-3.82773	-4.91514		744	-4.94296	-4.4007	-3.04218	-4.5767
	745	0.0570017	0.0761953	0.0965142	0.0577756	0.0707136	0.134399	0.0627474	0.0808762	0.0932224	0.0985969	0.040592	0.0849685	0.0799822		745	0.0860449	0.0819347	0.0717693	0.0682713	0.0533437	0.058073	0.0777152	0.0915013	0.0892035	0.0598935	0.0748265	0.034945		745	-4.13285	-3.71415	-3.37311	-4.11339	-3.82187	-2.8954	-3.9943	-3.62814	-3.42318	-3.34231	-4.62266	-3.55693	-3.64418		745	-3.53877	-3.60938	-3.80049	-3.87258
	746	0.0536513	0.0827103	0.0542504	0.0738795	0.0625602	0.0915967	0.0823359	0.0775996	0.0634753	0.0696172	0.0259493	0.101422	0.0751024		746	0.063416	0.0537953	0.13849	0.0693851	0.0878076	0.0611616	0.0657491	0.0724701	0.0497517	0.060739	0.0797679	0.0355293		746	-4.22024	-3.59579	-4.20422	-3.75868	-3.99861	-3.44856	-3.60233	-3.68781	-3.97766	-3.84441	-5.26816	-3.30156	-3.735		746	-3.97901	-4.21638	-2.85214	-3.84923
	747	0.067813	0.0787712	0.0648056	0.0597689	0.0728639	0.0884769	0.0554742	0.0522812	0.0802196	0.0587782	0.0734035	0.0683772	0.0482437		747	0.0304999	0.106025	0.170778	0.0728588	0.0966268	0.0999727	0.0696849	0.0661317	0.124301	0.101919	0.0771298	0.0228224		747	-3.8823	-3.66619	-3.94774	-4.06446	-3.77865	-3.49855	-4.17204	-4.25756	-3.6399	-4.08858	-3.76801	-3.87034	-4.37352		747	-5.03505	-3.23752	-2.54981	-3.77875
	748	0.172529	0.143311	0.115065	0.104972	0.151131	0.118252	0.12051	0.115203	0.160938	0.157462	0.157527	0.205677	0.165792		748	0.183707	0.19644	0.470412	0.140966	0.149526	0.138568	0.156521	0.12893	0.130763	0.187066	0.154801	0.0785486		748	-2.53509	-2.80278	-3.11948	-3.25192	-2.72613	-3.08007	-3.05278	-3.11775	-2.63542	-2.66693	-2.66633	-2.28155	-2.59256		748	-2.44452	-2.34784	-1.088	-2.82658
	749	0.0594186	0.109328	0.10571	0.160656	0.132295	0.118767	0.0839461	0.0791626	0.129718	0.103191	0.142448	0.10345	0.0903384		749	0.107689	0.142567	0.2036	0.119895	0.116063	0.143951	0.113663	0.10269	0.140282	0.126356	0.106103	0.0690615		749	-4.07294	-3.19327	-3.24182	-2.63795	-2.91817	-3.0738	-3.57439	-3.65904	-2.94655	-3.27661	-2.8115	-3.27299	-3.46852		749	-3.21506	-2.81028	-2.29619	-3.06015
	750	0.0552054	0.0501069	0.0303987	0.035369	0.0345611	0.0554521	0.0234937	0.0319223	0.0381638	0.0559963	0.0424809	0.034782	0.0490723		750	0.0340217	0.035867	0.0981544	0.0439058	0.0451216	0.0565834	0.0503671	0.033098	0.0240185	0.0788526	0.0355442	0.00996987		750	-4.17905	-4.31885	-5.03985	-4.82137	-4.85471	-4.17261	-5.41158	-4.96929	-4.71165	-4.15853	-4.55704	-4.84551	-4.34895		750	-4.8774	-4.8012	-3.3488	-4.50945
	751	0.0641652	0.0800253	0.0958837	0.0756099	0.0837232	0.0936117	0.0375006	0.0689411	0.0707252	0.10779	0.0317965	0.0495991	0.055961		751	0.0432379	0.0385817	0.106958	0.153356	0.0397439	0.0358065	0.0502232	0.0459675	0.0298677	0.0512423	0.0425125	0.023303		751	-3.96206	-3.6434	-3.38257	-3.72528	-3.57823	-3.41717	-4.73694	-3.85849	-3.82163	-3.2137	-4.97499	-4.33354	-4.15943		751	-4.53156	-4.69594	-3.22488	-2.70504
	752	0.0738552	0.0805302	0.0406538	0.0507726	0.104082	0.0471469	0.0707625	0.0693987	0.109715	0.0563358	0.0586948	0.0649178	0.0352817		752	0.0897814	0.060957	0.0495451	0.0769802	0.0904785	0.0921305	0.0840751	0.0491674	0.062983	0.0686232	0.046271	0.033533		752	-3.75916	-3.63433	-4.62046	-4.29981	-3.2642	-4.40669	-3.82087	-3.84895	-3.18816	-4.14981	-4.09062	-3.94524	-4.82494		752	-3.47744	-4.03606	-4.33511	-3.69937
	753	0.0465448	0.0253962	0.0153949	0.0358227	0.045015	0.047523	0.0380312	0.059296	0.0332152	0.0690739	0.0806914	0.0252266	0.0356947		753	0.0311	0.0502017	0.0592426	0.0332373	0.024125	0.0461298	0.0440335	0.0623564	0.0241914	0.0518081	0.050102	0.0203355		753	-4.42524	-5.29924	-6.02141	-4.80298	-4.47345	-4.39523	-4.71667	-4.07592	-4.91201	-3.85572	-3.63144	-5.30891	-4.80814		753	-5.00694	-4.31612	-4.07722	-4.91105
	754	0.069904	0.0964696	0.0717667	0.0766388	0.0798948	0.0732843	0.0616942	0.0700368	0.0773609	0.0974606	0.0753363	0.126363	0.100048		754	0.0557086	0.0976145	0.145903	0.0913444	0.0724489	0.0968342	0.0608945	0.0749283	0.0815521	0.113523	0.0891732	0.0510158		754	-3.83848	-3.37378	-3.80054	-3.70578	-3.64575	-3.77035	-4.01872	-3.83574	-3.69225	-3.35904	-3.73051	-2.98436	-3.32124		754	-4.16596	-3.35676	-2.77692	-3.45254
	755	0.0655175	0.11222	0.0823144	0.102705	0.0903025	0.0778367	0.0905596	0.064831	0.0608519	0.0774783	0.086376	0.0609704	0.0929966		755	0.0434391	0.114893	0.119113	0.0722918	0.0431643	0.0944826	0.0883072	0.0618644	0.151607	0.0827805	0.0500423	0.0205641		755	-3.93198	-3.1556	-3.60271	-3.28343	-3.46909	-3.68341	-3.46499	-3.94717	-4.03855	-3.69006	-3.53323	-4.03575	-3.42668		755	-4.52486	-3.12164	-3.0696	-3.79002
	756	0.096865	0.0805315	0.0911454	0.0606438	0.0987459	0.102122	0.10804	0.0956836	0.0980677	0.0965613	0.0583864	0.0650857	0.0703647		756	0.0643468	0.116704	0.181072	0.0961477	0.122479	0.0857871	0.0703785	0.0832435	0.0867848	0.101955	0.101919	0.0510899		756	-3.36788	-3.6343	-3.45569	-4.0435	-3.34013	-3.29164	-3.21036	-3.38558	-3.35008	-3.37241	-4.09822	-3.94152	-3.829		756	-3.95799	-3.09907	-2.46537	-3.3786
	757	0.0848576	0.0565882	0.0776505	0.08285	0.13638	0.0824784	0.0433317	0.0924214	0.0499824	0.0616168	0.0977641	0.112718	0.144096		757	0.0530504	0.133611	0.0649431	0.0784138	0.0621818	0.0587729	0.0478137	0.058304	0.085411	0.124677	0.0820725	0.0104627		757	-3.55881	-4.14335	-3.68686	-3.59335	-2.8743	-3.59984	-4.52843	-3.43563	-4.32244	-4.02053	-3.35455	-3.14921	-2.7949		757	-4.23649	-2.90389	-3.94468	-3.67275
	758	0.0381503	0.135177	0.0889866	0.0732997	0.0665098	0.0877065	0.0731267	0.0878719	0.134844	0.0913343	0.153773	0.175923	0.0509461		758	0.116335	0.132211	0.173998	0.0904713	0.0954658	0.105413	0.0758289	0.0878334	0.0708237	0.101276	0.147574	0.0566626		758	-4.71216	-2.88708	-3.49027	-3.77005	-3.91029	-3.51117	-3.77346	-3.50846	-2.89064	-3.4527	-2.70113	-2.50699	-4.29488		758	-3.10364	-2.91909	-2.52286	-3.4664
	759	0.0526769	0.0416602	0.0420124	0.0790042	0.0512111	0.0484767	0.0341953	0.0879975	0.0734062	0.0624185	0.0496178	0.031065	0.0584212		759	0.0283518	0.0808781	0.0997261	0.022679	0.043784	0.0540059	0.0380434	0.0454157	0.0679502	0.0280079	0.0432386	0.0322407		759	-4.24668	-4.58519	-4.57304	-3.66193	-4.2874	-4.36657	-4.87006	-3.50639	-3.76795	-4.00188	-4.333	-5.00857	-4.09736		759	-5.14042	-3.62811	-3.32588	-5.4625
	760	0.0629347	0.115441	0.0689009	0.0796672	0.0516191	0.0578172	0.0788333	0.0610783	0.0627639	0.0755773	0.0555597	0.0731554	0.0515958		760	0.0603782	0.0756877	0.0813916	0.0486029	0.0688667	0.0518444	0.0523676	0.0685602	0.0467751	0.0703235	0.0689972	0.0181052		760	-3.99	-3.11477	-3.85933	-3.64987	-4.27595	-4.11236	-3.66505	-4.0332	-3.99392	-3.7259	-4.16982	-3.77289	-4.2766		760	-4.04983	-3.7238	-3.61898	-4.36281
	761	0.08157	0.0676801	0.0890861	0.120756	0.107335	0.0308461	0.0829538	0.0438621	0.0734546	0.0916209	0.0933433	0.113803	0.0656631		761	0.0441005	0.121228	0.147212	0.076595	0.0600912	0.064291	0.0725063	0.0478942	0.160664	0.104245	0.050335	0.0288885		761	-3.61582	-3.88512	-3.48866	-3.04983	-3.21981	-5.01877	-3.59155	-4.51088	-3.767	-3.44818	-3.42131	-3.13539	-3.92877		761	-4.50306	-3.0442	-2.76403	-3.70661
	762	0.102653	0.111237	0.0213015	0.0801097	0.0989085	0.0627343	0.099208	0.100394	0.0575319	0.110131	0.066978	0.0737321	0.0594457		762	0.108616	0.108581	0.101701	0.132457	0.138773	0.104348	0.0945842	0.0544889	0.0910899	0.123422	0.0837582	0.0551951		762	-3.28416	-3.1683	-5.5529	-3.64188	-3.33776	-3.9946	-3.3334	-3.31625	-4.11949	-3.18271	-3.90017	-3.76156	-4.07228		762	-3.20269	-3.20316	-3.29759	-2.91641
	763	0.0774194	0.0314845	0.0315712	0.0422297	0.0514483	0.0797519	0.0245106	0.104626	0.0284565	0.0251309	0.0771761	0.0365548	0.0441328		763	0.0443895	0.0495141	0.105676	0.0427773	0.0468509	0.0516809	0.152326	22.551	0.0373719	0.0384056	0.0396363	0.014662		763	-3.69116	-4.98921	-4.98525	-4.5656	-4.28073	-3.64834	-5.35045	-3.25669	-5.1351	-5.31439	-3.6957	-4.7738	-4.50201		763	-4.49364	-4.33602	-3.24228	-4.54701
	764	0.0539586	0.0903823	0.106358	0.0909658	0.0988656	0.134364	0.124074	0.0948061	0.190429	0.14854	0.0946495	0.0528923	0.0819041		764	0.0480785	0.0736377	0.131802	0.0691922	0.0724315	0.0678556	0.150159	0.054677	0.125579	0.0881233	0.0872643	0.13417		764	-4.212	-3.46782	-3.23299	-3.45853	-3.33839	-2.89578	-3.01073	-3.39888	-2.39268	-2.75108	-3.40126	-4.2408	-3.60992		764	-4.37847	-3.76341	-2.92356	-3.85325
	765	0.106474	0.062936	0.0836601	0.0474876	0.056313	0.0707505	0.0391882	0.0494487	0.0511771	0.0754422	0.0602509	0.0260299	0.0511384		765	0.0918788	0.0582943	0.096595	0.0455538	0.0605105	0.0644308	0.140626	0.0352523	3.52696	0.0729006	0.0788907	0.0296769		765	-3.23143	-3.98997	-3.57932	-4.39631	-4.15039	-3.82111	-4.67344	-4.33792	-4.28836	-3.72848	-4.05287	-5.26369	-4.28945		765	-3.44412	-4.1005	-3.37191	-4.45629
	766	0.0725175	0.0524118	0.0261483	0.0737334	0.0562334	0.0441917	0.0293662	0.115378	0.045508	0.0796245	0.0328485	0.046928	0.0729341		766	0.0348609	0.0466754	0.0970465	0.0256135	0.0439927	0.0257363	0.0409743	0.0286779	0.0937305	0.0691292	0.0358166	0.0187023		766	-3.78553	-4.25396	-5.25714	-3.76154	-4.15243	-4.50008	-5.0897	-3.11556	-4.45774	-3.65064	-4.92803	-4.41341	-3.77726		766	-4.84225	-4.4212	-3.36518	-5.28695
	767	0.0191905	0.0677095	0.0518341	0.031312	0.0456667	0.0306914	0.063248	0.0655046	0.0452088	0.0499403	0.0380814	0.0621161	0.0361987		767	0.0220839	0.0665985	0.0725303	0.0452041	0.0683564	0.0203998	0.0713493	0.0345557	0.0656537	0.0548352	0.0497412	0.0450541		767	-5.70347	-3.8845	-4.26996	-4.99714	-4.45271	-5.02602	-3.98284	-3.93226	-4.46725	-4.32365	-4.71477	-4.00889	-4.78792		767	-5.50086	-3.90837	-3.78527	-4.4674
	768	0.0436561	0.0580577	0.0576268	0.0527974	0.0461775	0.0621146	0.0393101	0.0663362	0.0401645	0.109382	0.0661278	0.0786535	0.0587933		768	0.0477545	0.0817478	0.103113	0.0797933	0.0579545	0.0641629	0.0376038	0.0407809	0.0697313	0.0516239	0.0895843	0.0344647		768	-4.51767	-4.10637	-4.11712	-4.24339	-4.43667	-4.00892	-4.66896	-3.91406	-4.63794	-3.19256	-3.9186	-3.66835	-4.08821		768	-4.38822	-3.61268	-3.2777	-3.64759
	769	0.0643862	0.102594	0.0641391	0.0809367	0.0574593	0.076966	0.0551314	0.0788392	0.117507	0.0343549	0.0337724	0.0535418	0.0301515		769	0.0583569	0.0445743	0.0550596	0.0347893	0.0561467	0.0417243	0.0347484	0.0506489	0.0451773	0.0592975	0.0656256	0.0392357		769	-3.95711	-3.28499	-3.96265	-3.62706	-4.12132	-3.69963	-4.18098	-3.66494	-3.08919	-4.86334	-4.88801	-4.22319	-5.05163		769	-4.09895	-4.48764	-4.18286	-4.84521
	770	0.0352343	0.0768344	0.0433612	0.103969	0.0264943	0.0687737	0.0406153	0.0457762	0.065656	0.0784416	0.0799513	0.0923679	0.0842009		770	0.049176	0.048172	0.0966593	0.0381232	0.0733152	0.0632811	0.0455757	0.06059	0.0326958	0.0423057	0.0700315	0.05998		770	-4.82688	-3.7021	-4.52745	-3.26577	-5.23818	-3.862	-4.62183	-4.44926	-3.92893	-3.67224	-3.64474	-3.43646	-3.57002		770	-4.3459	-4.37566	-3.37095	-4.71319
	771	0.0559123	0.0831102	0.0657342	0.0386797	0.0695497	0.064697	0.0769349	0.11575	0.120291	0.0881044	0.0750534	0.0439416	0.0540471		771	0.049607	0.0698805	0.133619	0.0680051	0.0369451	0.0902711	0.0318175	0.0576203	0.0396266	0.077934	0.0483415	0.0202541		771	-4.16069	-3.58883	-3.92721	-4.69228	-3.84581	-3.95016	-3.70022	-3.11092	-3.0554	-3.50464	-3.73594	-4.50827	-4.20964		771	-4.33331	-3.83897	-2.9038	-3.87821
	772	0.0511361	0.0836664	0.0495686	0.0778686	0.0430285	0.069775	0.118853	0.0758076	0.0423849	0.0310669	0.0698053	0.0553138	0.069979		772	0.0698479	0.0733549	0.0726216	0.0534961	0.0685695	0.0746395	0.0782816	0.0577188	0.0664857	0.0605212	0.100908	0.0327323		772	-4.28951	-3.57921	-4.33443	-3.68281	-4.53856	-3.84115	-3.07275	-3.72151	-4.56031	-5.00848	-3.84052	-4.17622	-3.83693		772	-3.83964	-3.76896	-3.78346	-4.22442
	773	0.0818498	0.0390589	0.0495586	0.0333865	0.0483386	0.0371983	0.0826389	0.0525292	0.0605302	0.0577427	0.0872533	0.0885364	0.0544719		773	0.0831716	0.0733982	0.181998	0.0683798	0.0686185	0.106555	0.0927611	0.085204	0.086583	0.0675363	0.0634407	0.0370691		773	-3.61088	-4.67821	-4.33472	-4.90459	-4.37068	-4.74862	-3.59703	-4.25074	-4.0462	-4.11422	-3.51865	-3.49759	-4.19834		773	-3.58777	-3.76811	-2.45801	-3.87029
	774	0.0102447	0.0279564	0.0440958	0.050329	0.0591017	0.0558963	0.0464996	0.046759	0.0302456	0.0356236	0.058283	0.0665484	0.0467861		774	0.029983	0.0489886	0.0729648	0.0833763	0.0257801	0.0613273	0.0214761	0.0377062	0.0467259	0.0320262	0.0522369	0.00828706		774	-6.60898	-5.16068	-4.50322	-4.31247	-4.08066	-4.1611	-4.42664	-4.41861	-5.04713	-4.81102	-4.10078	-3.90945	-4.41778		774	-5.05971	-4.35141	-3.77666	-3.58422
	775	0.0926641	0.0618221	0.0110867	0.0337338	0.0378065	0.0560835	0.0259596	0.0411096	0.0182223	0.0806163	0.0351487	0.0334268	0.0312997		775	0.0501818	0.0799189	0.0576994	0.0298906	0.0316398	0.037493	0.0287953	0.018865	0.0907207	0.0679267	0.0936002	0.0250651		775	-3.43185	-4.01573	-6.49503	-4.88966	-4.72522	-4.15628	-5.26759	-4.60438	-5.77815	-3.63279	-4.83038	-4.90285	-4.99771		775	-4.31669	-3.64532	-4.1153	-5.06416
	776	0.06675	0.106698	0.0719584	0.112296	0.113252	0.0605759	0.0414257	0.0761228	0.0607029	0.0715361	0.0933779	0.0556246	0.0390005		776	0.0500885	0.0767193	0.105013	0.0655503	0.0603234	0.082825	0.0612495	0.0657256	0.0773994	0.170993	0.0596725	0.0377543		776	-3.90509	-3.2284	-3.79669	-3.15462	-3.14239	-4.04511	-4.59333	-3.71553	-4.04209	-3.80518	-3.42077	-4.16813	-4.68036		776	-4.31938	-3.70427	-3.25137	-3.93125
	777	0.123199	0.123265	0.0774051	0.0839615	0.0968332	0.125585	0.129279	0.0757237	0.0727493	0.111697	0.0934889	0.111247	0.109267		777	0.0667089	0.156228	0.204506	0.113159	0.074639	0.0853629	0.0432282	0.155707	0.0739952	0.0532393	0.0446473	0.0549157		777	-3.02094	-3.02016	-3.69143	-3.57413	-3.36835	-2.99326	-2.95144	-3.72311	-3.78092	-3.16234	-3.41906	-3.16816	-3.19407		777	-3.90598	-2.67828	-2.28978	-3.14357
	778	0.0617316	0.106672	0.0443475	0.0953574	0.0917993	0.069967	0.150298	0.0699981	0.091154	0.10296	0.0234485	0.0557559	0.0626452		778	0.0535171	0.116699	0.0736519	0.0597104	0.0662614	0.0481696	0.0397523	0.052926	0.0776756	0.0462463	0.078222	0.0637132		778	-4.01785	-3.22875	-4.495	-3.39051	-3.44537	-3.83718	-2.7341	-3.83654	-3.45555	-3.27984	-5.41436	-4.16473	-3.99665		778	-4.22386	-3.09913	-3.76313	-4.06587
	779	0.0824346	0.106812	0.105497	0.0787106	0.0649421	0.0607373	0.0621783	0.0817311	0.0487399	0.0761933	0.0527684	0.0558327	0.0549666		779	0.0704115	0.0676694	0.105623	0.0927625	0.0693027	0.0321733	0.0871207	0.0560183	0.0610943	0.0570308	0.0559479	0.0299222		779	-3.60061	-3.22686	-3.24473	-3.6673	-3.9447	-4.04127	-4.00744	-3.61297	-4.35875	-3.71419	-4.24418	-4.16275	-4.1853		779	-3.82804	-3.88535	-3.24301	-3.43031
	780	0.0777148	0.0622184	0.055815	0.0678107	0.0925674	0.131752	0.0938461	0.064602	0.085981	0.112855	0.0766524	0.0618591	0.134264		780	0.0641776	0.0741947	0.0746468	0.0782724	0.0551957	0.0805059	0.0806649	0.0562447	0.140141	0.103853	0.0824722	0.0519443		780	-3.68567	-4.00652	-4.1632	-3.88234	-3.43335	-2.9241	-3.41356	-3.95228	-3.53984	-3.14746	-3.70552	-4.01487	-2.89686		780	-3.96179	-3.75254	-3.74378	-3.67535
	781	0.0672576	0.0789993	0.0501328	0.0281886	0.135742	0.075175	0.0832452	0.0821436	0.0551696	0.108219	0.0941712	0.0897683	0.0551369		781	0.0911105	0.0771066	0.421708	0.0570519	0.107422	0.0828493	0.0770312	0.109274	0.0649254	0.0787101	0.0822994	0.0303508		781	-3.89416	-3.66202	-4.3181	-5.14874	-2.88106	-3.7336	-3.58649	-3.60571	-4.17998	-3.20798	-3.40857	-3.47765	-4.18084		781	-3.45624	-3.697	-1.24568	-4.13158
	782	0.0822791	0.0617573	0.10516	0.0952221	0.0809411	0.093522	0.0725038	0.0935399	0.0916814	0.0807465	0.0702617	0.0948343	0.0783699		782	0.0671945	0.10738	0.154411	0.110476	0.0635667	0.103652	0.0731351	0.0621105	0.109017	0.0854255	0.11166	0.0822463		782	-3.60333	-4.01725	-3.24934	-3.39256	-3.62698	-3.41855	-3.7858	-3.41827	-3.44723	-3.63046	-3.83112	-3.39845	-3.67356		782	-3.89551	-3.21921	-2.69515	-3.17819
	783	0.0617496	0.0674612	0.0387876	0.0504381	0.0971275	0.0561622	0.041511	0.0527004	0.0610501	0.0898069	0.070196	0.0446354	0.149113		783	0.0538424	0.110633	0.101433	0.0418414	0.0637035	0.0531011	0.0807547	0.0372432	0.0819728	0.0605133	0.0594921	0.0653728		783	-4.01743	-3.8898	-4.68826	-4.30934	-3.36398	-4.15426	-4.59036	-4.24604	-4.03386	-3.47703	-3.83247	-4.48567	-2.74552		783	-4.21511	-3.17615	-3.30141	-4.57892
	784	0.030567	0.0556576	0.0384242	0.0332625	0.026688	0.0649813	0.0667934	0.0812191	0.102511	0.0801128	0.0636967	0.0441631	0.0777142		784	0.110187	0.0792804	0.0529035	0.0444704	0.0603928	0.0315975	0.0364711	0.0522637	0.091685	0.0495143	0.0553301	0.0347464		784	-5.03188	-4.16728	-4.70184	-4.90996	-5.22766	-3.94383	-3.90415	-3.62204	-3.28616	-3.64182	-3.97264	-4.50101	-3.68568		784	-3.18197	-3.65689	-4.24049	-4.49101
	785	0.0918805	0.0334884	0.0824312	0.0612245	0.0802025	0.069801	0.0411121	0.0872939	0.0904141	0.0445381	0.0405601	0.0884385	0.0701372		785	0.0536055	0.0825385	0.0900392	0.0712949	0.0375069	0.0607175	0.113595	0.0246076	0.044406	0.0783132	0.0665902	0.0306087		785	-3.4441	-4.9002	-3.60067	-4.02975	-3.64021	-3.84061	-4.60429	-3.51798	-3.46731	-4.48881	-4.62379	-3.49918	-3.83368		785	-4.22147	-3.59879	-3.4733	-3.81006
	786	0.06662	0.0730228	0.12681	0.100712	0.0537278	0.0561202	0.0464245	0.0408894	0.0967937	0.0982816	0.0348898	0.0610399	0.0704666		786	0.0944903	0.0860603	0.148865	0.0567187	0.0464608	0.0583709	0.0664149	0.0770796	0.0688326	0.0929567	0.0707398	0.0530207		786	-3.9079	-3.77551	-2.97926	-3.31169	-4.21819	-4.15534	-4.42897	-4.61213	-3.36894	-3.34694	-4.84105	-4.0341	-3.82692		786	-3.40369	-3.53851	-2.74792	-4.14003
	787	0.0256665	0.0394878	0.027605	0.0392457	0.0215533	0.0375076	0.0413351	0.011711	0.0182138	0.0357691	0.0466481	0.0111218	0.0392188		787	0.0372187	0.0370271	0.0534407	0.029901	0.0174761	0.0371793	0.0333692	0.0307415	0.0138163	0.0322427	0.0186765	0.0223344		787	-5.28397	-4.66245	-5.17893	-4.67132	-5.53595	-4.73667	-4.59649	-6.416	-5.77882	-4.80514	-4.42204	-6.49046	-4.67231		787	-4.74783	-4.75527	-4.22592	-5.06366
	788	0.0726066	0.0227743	0.0557	0.0283056	0.0381035	0.0331507	0.0573146	0.0354331	0.049133	0.0632073	0.0588108	0.0617169	0.0713832		788	0.0443504	0.043573	0.0971817	0.0603094	0.0646875	0.0938388	0.0450276	0.0525795	0.0384105	0.0758954	0.0377858	0.0180963		788	-3.78376	-5.45645	-4.16618	-5.14277	-4.71393	-4.91482	-4.12495	-4.81876	-4.34716	-3.98376	-4.08777	-4.01819	-3.80827		788	-4.49491	-4.52042	-3.36317	-4.05147
	789	0.0775394	0.079547	0.0666161	0.0677124	0.0488714	0.0896649	0.0467217	0.105833	0.0428869	0.0855406	0.0645527	0.0560214	0.0712251		789	0.0614181	0.0527885	0.124069	0.0601624	0.0676007	0.0481829	0.0488936	0.0646811	0.0490053	0.0397088	0.0301944	0.0136654		789	-3.68893	-3.65205	-3.90799	-3.88444	-4.35486	-3.47931	-4.41976	-3.24014	-4.54332	-3.54725	-3.95338	-4.15788	-3.81147		789	-4.02519	-4.24363	-3.01078	-4.05499
	790	0.052675	0.0519461	0.0395197	0.0401714	0.0552853	0.0671946	0.0528849	0.113743	0.12486	0.0595102	0.0357896	0.0855123	0.0966936		790	0.0590503	0.0757967	0.110191	0.0732496	0.0836287	0.0653286	0.111222	0.0467659	0.0142665	0.0697777	0.0574449	0.0326421		790	-4.24674	-4.26684	-4.66128	-4.63769	-4.17696	-3.89551	-4.241	-3.13615	-3.00162	-4.07072	-4.80432	-3.54772	-3.37044		790	-4.08191	-3.72172	-3.18192	-3.77103
	791	0.094677	0.121007	0.0845499	0.0744957	0.165734	0.0766455	0.105625	0.101539	0.0872256	0.15085	0.0774624	0.102374	0.0643587		791	0.0696355	0.116773	0.193107	0.0976185	0.083612	0.125096	0.0808802	0.0560823	0.0607034	0.135956	0.0649748	0.0748853		791	-3.40084	-3.04683	-3.56405	-3.7467	-2.59306	-3.70566	-3.24298	-3.29989	-3.5191	-2.72881	-3.69036	-3.28809	-3.95772		791	-3.84403	-3.09822	-2.37253	-3.3567
	792	0.0687249	0.0637484	0.0794627	0.126466	0.0666358	0.0819224	0.0689484	0.107845	0.0875164	0.0598453	0.0958945	0.0801144	0.10472		792	0.0770281	0.0698309	0.155489	0.101245	0.0630631	0.0848045	0.058362	0.0561646	0.079284	0.0739025	0.0844368	0.0428238		792	-3.86302	-3.97147	-3.65358	-2.98318	-3.90756	-3.6096	-3.85834	-3.21297	-3.5143	-4.06262	-3.38241	-3.64179	-3.25538		792	-3.69847	-3.83999	-2.68511	-3.30408
	793	0.0838208	0.0747484	0.0618893	0.0625818	0.0715531	0.0621801	0.0735655	0.0711322	0.0680819	0.100568	0.0652987	0.0964575	0.0558006		793	0.111237	0.0851126	0.10483	0.0761267	0.0298454	0.0652263	0.0542411	0.0898695	0.0716478	0.0586689	0.0495339	0.0570894		793	-3.57655	-3.74181	-4.01417	-3.99811	-3.80484	-4.0074	-3.76483	-3.81335	-3.87658	-3.31375	-3.9368	-3.37396	-4.16358		793	-3.16829	-3.55448	-3.25388	-3.71545
	794	0.0881956	0.0737477	0.0610975	0.0730173	0.0596961	0.0852246	0.0259018	0.0818155	0.0795529	0.0724353	0.111518	0.0784358	0.0787319		794	0.0860062	0.103077	0.0823603	0.0873757	0.103586	0.0591345	0.115616	0.110504	0.0887795	0.0617875	0.0829333	0.0332531		794	-3.50315	-3.76126	-4.03274	-3.77562	-4.06622	-3.55259	-5.2708	-3.61148	-3.65194	-3.78716	-3.16466	-3.67234	-3.66691		794	-3.53942	-3.27821	-3.60191	-3.51662
	795	0.0421223	0.0460768	0.0281653	0.0455633	0.0495149	0.0479946	0.0367126	0.0473962	0.0745187	0.0504711	0.0655581	0.0397961	0.0561948		795	0.0313163	0.0506185	0.0615867	0.039573	0.0388981	0.0352335	0.027388	0.0434702	0.0359811	0.0367607	0.0610563	0.0387791		795	-4.56927	-4.43982	-5.14994	-4.45598	-4.33599	-4.38098	-4.76758	-4.39909	-3.74625	-4.3084	-3.93108	-4.65123	-4.15342		795	-4.99694	-4.30419	-4.02124	-4.65934
	796	0.063023	0.0402947	0.0673602	0.0340348	0.049334	0.04312	0.0313994	0.0473307	0.0557161	0.0274646	0.0297006	0.0624279	0.0481631		796	0.0347673	0.0252725	0.0505419	0.06687	0.0448489	0.0296987	0.0510565	0.0341216	0.0432911	0.0624487	0.0418479	0.0441234		796	-3.98798	-4.63327	-3.89196	-4.87684	-4.34127	-4.5355	-4.99312	-4.40108	-4.16576	-5.18628	-5.07336	-4.00167	-4.37593		796	-4.84613	-5.30629	-4.30638	-3.9025
	797	0.0518233	0.0455304	0.0497696	0.0895639	0.0757931	0.0567859	0.0568838	0.0701331	0.0671975	0.0859534	0.0586098	0.0952577	0.0474871		797	0.0794684	0.0751166	0.133454	0.0994375	0.0563536	0.0642754	0.317456	0.0584813	0.0575477	0.145545	0.0301379	0.346089		797	-4.27025	-4.45703	-4.32859	-3.48094	-3.72179	-4.13832	-4.13584	-3.83376	-3.89545	-3.5403	-4.09271	-3.39202	-4.39632		797	-3.65348	-3.73472	-2.90558	-3.33007
	798	0.0671707	0.0568343	0.0552059	0.0668871	0.0809731	0.0944778	0.0515641	0.0466255	0.0488003	0.0451991	0.0467526	0.0279522	0.015794		798	0.0241949	0.147183	0.0726649	0.0451291	0.0503813	0.0641483	0.0588951	0.0337838	0.053931	0.0907946	0.0451598	0.0497273		798	-3.89602	-4.13709	-4.17903	-3.90213	-3.62641	-3.40388	-4.27749	-4.42274	-4.35697	-4.46756	-4.41881	-5.16089	-5.98448		798	-5.36915	-2.76432	-3.7826	-4.4698
	799	0.0260448	0.080352	0.0725784	0.0224417	0.0326602	0.0999667	0.0468498	0.029395	0.0431575	0.0593761	0.0826414	0.0902833	0.0639369		799	0.052631	0.0728763	0.171122	0.0575926	0.14642	0.0510922	0.047805	0.0712582	0.0255065	0.0587458	0.0341694	0.0511125		799	-5.26286	-3.63752	-3.78432	-5.47768	-4.93632	-3.32241	-4.41581	-5.08828	-4.53425	-4.07397	-3.59699	-3.4694	-3.96721		799	-4.24794	-3.77841	-2.5469	-4.11797
	800	0.0638479	0.0117599	0.0456439	0.0515248	0.0555545	0.0387891	0.0372175	0.0240467	0.0189546	0.0233318	0.0241308	0.0461601	0.0163706		800	0.0572731	0.0323694	0.0177364	0.0647662	0.0700174	0.0164229	0.0164073	0.0221197	0.0261836	0.0562395	0.0232345	0.0160508		800	-3.96922	-6.40998	-4.45344	-4.27859	-4.16995	-4.6882	-4.74787	-5.37802	-5.72131	-5.42156	-5.37298	-4.43721	-5.93275		800	-4.126	-4.94922	-5.81714	-3.94862
	801	0.0689533	0.0528479	0.0398603	0.022812	0.033233	0.0579169	0.0371005	0.0659433	0.0315696	0.0372613	0.0360678	0.01725	0.0163172		801	0.0465172	0.0161624	0.0776305	0.0461047	0.0212647	0.0491687	0.0371037	0.0284166	0.0450642	0.0375066	0.0502318	0.0597328		801	-3.85824	-4.24201	-4.6489	-5.45407	-4.91124	-4.10987	-4.75242	-3.92263	-4.98532	-4.74618	-4.79314	-5.85726	-5.93746		801	-4.42609	-5.95121	-3.68723	-4.43894
	802	0.0906361	0.035408	0.0514707	0.0917081	0.0724624	0.0388299	0.074603	0.0784708	0.101723	0.098479	0.066385	0.150359	0.131309		802	0.0828331	0.13005	0.242714	0.102057	0.0489996	0.11805	0.0626078	0.0730855	0.0989019	0.135988	0.0816686	0.0834786		802	-3.46377	-4.81978	-4.2801	-3.44681	-3.78662	-4.68669	-3.74462	-3.6717	-3.29728	-3.34404	-3.913	-2.73352	-2.92896		802	-3.59365	-2.94286	-2.04267	-3.29256
	803	0.0596206	0.132283	0.127989	0.0699274	0.102025	0.0445111	0.0705104	0.0553188	0.116689	0.0810437	0.0614137	0.0529526	0.0919912		803	0.0659027	0.11241	0.112045	0.0658507	0.0653683	0.0501402	0.0554726	0.058132	0.050456	0.0882985	0.0670823	0.0575043		803	-4.06805	-2.9183	-2.96591	-3.838	-3.293	-4.48969	-3.82602	-4.17609	-3.09926	-3.62516	-4.02529	-4.23915	-3.44236		803	-3.92352	-3.15315	-3.15785	-3.92466
	804	0.0436491	0.0485781	0.0410084	0.064501	0.0114003	0.0646252	0.021838	0.0371724	0.0392679	0.0575236	0.0742727	0.0769413	0.0336653		804	0.0221413	0.0532635	0.183127	0.0251826	0.0344741	0.050368	0.0387363	0.0682224	0.0666641	0.0772847	0.047638	0.0527323		804	-4.51791	-4.36355	-4.60794	-3.95453	-6.45478	-3.95176	-5.51701	-4.74962	-4.67051	-4.1197	-3.75102	-3.7001	-4.89259		804	-5.49712	-4.23071	-2.44908	-5.31143
	805	0.0706509	0.0363482	0.0175063	0.0408656	0.0510764	0.0692395	0.0434972	0.0308572	0.0651664	0.0524926	0.0492864	0.0999647	0.0671686		805	0.0590217	0.0598232	0.164564	0.0753871	0.0469925	0.0418667	0.0646607	0.0615551	0.0353533	0.0502157	0.0316798	0.0356309		805	-3.82315	-4.78197	-5.83598	-4.61297	-4.2912	-3.85226	-4.52293	-5.01825	-3.93973	-4.25174	-4.34267	-3.32244	-3.89607		805	-4.08261	-4.06315	-2.60328	-3.72954
	806	0.0640604	0.0834492	0.0515661	0.0803059	0.0892127	0.0828178	0.0856455	0.0484986	0.0447857	0.0564919	0.0363431	0.104122	0.0905996		806	0.0952846	0.128375	0.131073	0.0933126	0.0555796	0.0996218	0.0642343	0.0769461	0.0703491	0.0956011	0.0703226	0.0957243		806	-3.96442	-3.58296	-4.27743	-3.63835	-3.48661	-3.59392	-3.54548	-4.36591	-4.48082	-4.14581	-4.78218	-3.26365	-3.46435		806	-3.39161	-2.96156	-2.93156	-3.42178
	807	0.0799531	0.107452	0.0343302	0.0743849	0.0556132	0.0681453	0.0427861	0.0484154	0.0960184	0.061289	0.0181895	0.0693602	0.0574587		807	0.0443486	0.056121	0.182754	0.0405073	0.0525026	0.0749181	0.0474615	0.0739217	0.0552116	0.0843461	0.074242	0.0307926		807	-3.6447	-3.21824	-4.86438	-3.74885	-4.16843	-3.87524	-4.54671	-4.36839	-3.38054	-4.02823	-5.78075	-3.84975	-4.12133		807	-4.49497	-4.15531	-2.45203	-4.62568
	808	0.0648684	0.0606563	0.0929278	0.0579878	0.0393457	0.0492732	0.0813523	0.0919005	0.097487	0.0764197	0.0862423	0.0763747	0.0581669		808	0.059973	0.0901854	0.149315	0.0503773	0.0657606	0.0728781	0.0836427	0.0455378	0.0842021	0.0698767	0.114659	0.0574395		808	-3.94634	-4.0432	-3.42775	-4.10811	-4.66765	-4.34305	-3.61967	-3.44378	-3.35865	-3.70991	-3.53546	-3.71076	-4.10366		808	-4.05954	-3.47096	-2.74357	-4.31108
	809	0.0667421	0.0501872	0.0719238	0.0898293	0.0812458	0.0356083	0.0503168	0.0568936	0.0268859	0.088619	0.0764347	0.10936	0.0691962		809	0.0694596	0.0789727	0.170773	0.0808242	0.0708345	0.106295	0.095566	0.056846	0.053828	0.0638604	0.073277	0.074094		809	-3.90526	-4.31654	-3.79739	-3.47667	-3.62156	-4.81164	-4.31282	-4.13559	-5.217	-3.49624	-3.70963	-3.19284	-3.85316		809	-3.84768	-3.6625	-2.54985	-3.62907
	810	0.0830764	0.0626449	0.0955243	0.0776614	0.13856	0.0508139	0.10039	0.088369	0.0603865	0.0442239	0.101788	0.0546891	0.112883		810	0.057857	0.188725	0.20767	0.0935403	0.0644538	0.103212	0.0639971	0.0669038	0.0623735	0.0637925	0.125928	0.097166		810	-3.58942	-3.99666	-3.38799	-3.68666	-2.85142	-4.29863	-3.31631	-3.50032	-4.04963	-4.49903	-3.29637	-4.1926	-3.1471		810	-4.11137	-2.40565	-2.26764	-3.41827
	811	0.0273693	0.0372139	0.0295142	0.0651093	0.0456786	0.0301922	0.0552059	0.0250266	0.0398336	0.0486784	0.0188873	0.0359935	0.0344353		811	0.0421822	0.0306592	0.0965495	0.035247	0.0256597	0.0142515	0.0592651	0.0497969	0.0207566	0.00791348	0.0241449	0.0352634		811	-5.1913	-4.74801	-5.08245	-3.94099	-4.45234	-5.04968	-4.17903	-5.32039	-4.64987	-4.36057	-5.72644	-4.79612	-4.85997		811	-4.56722	-5.02754	-3.37259	-4.82636
	812	0.0651631	0.0184759	0.0586522	0.0411531	0.0680246	0.0200184	0.0438957	0.0808458	0.0790861	0.0676437	0.062654	0.0298151	0.0600858		812	0.0726429	0.0644971	0.151199	0.0382608	0.0191892	0.0454098	0.0683143	0.0396306	0.0290875	0.0786473	0.0359636	0.03575		812	-3.9398	-5.75821	-4.09167	-4.60286	-3.8778	-5.64253	-4.50978	-3.62868	-3.66043	-3.8859	-3.99645	-5.06781	-4.05683		812	-3.78303	-3.95462	-2.72548	-4.70799
	813	0.0494832	0.0501044	0.0952343	0.0537121	0.0689483	0.0811798	0.0278562	0.031563	0.0600587	0.0488854	0.0826534	0.0908724	0.104959		813	0.0466478	0.0550528	0.0847438	0.0710671	0.0615312	0.0631875	0.0652549	0.0502675	0.0382047	0.175462	0.0965173	0.022733		813	-4.33692	-4.31892	-3.39237	-4.21861	-3.85834	-3.62274	-5.16586	-4.98562	-4.05748	-4.35445	-3.59678	-3.46001	-3.2521		813	-4.42205	-4.18304	-3.56075	-3.81467
	814	0.0830994	0.0758246	0.0480538	0.102196	0.0405531	0.066486	0.0394159	0.108531	0.09431	0.0837755	0.0578729	0.0244613	0.10644		814	0.0510939	0.0381472	0.0577645	0.0422934	0.035805	0.0462272	0.037724	0.0236329	0.0386631	0.152672	0.0524208	0.0865596		814	-3.58902	-3.72119	-4.37921	-3.29059	-4.62405	-3.91081	-4.66508	-3.20382	-3.40645	-3.57733	-4.11097	-5.35335	-3.23189		814	-4.2907	-4.71228	-4.11367	-4.56342
	815	0.0778715	0.0633941	0.0783117	0.0662757	0.0522658	0.0820864	0.0678938	0.0961415	0.060841	0.0641289	0.0581496	0.0737191	0.0445567		815	0.0670797	0.0696767	0.190462	0.0782609	0.0491588	0.0696035	0.0428742	0.0610114	0.0693261	0.0969397	0.0646526	0.105434		815	-3.68276	-3.97951	-3.67463	-3.91538	-4.25799	-3.60671	-3.88058	-3.3787	-4.03881	-3.96288	-4.10409	-3.76182	-4.48822		815	-3.89798	-3.84318	-2.39242	-3.67557
	816	0.0797766	0.0585518	0.0555944	0.067791	0.0475851	0.047341	0.081114	0.0722211	0.0624682	0.0656256	0.0529439	0.0755572	0.110018		816	0.0646499	0.0641521	0.320325	0.0532452	0.0938191	0.0768511	0.0244966	0.0623262	0.062346	0.120066	0.0742922	0.112998		816	-3.64789	-4.09414	-4.16892	-3.88276	-4.39335	-4.40077	-3.62391	-3.79144	-4.00073	-3.9296	-4.23939	-3.72629	-3.18419		816	-3.95121	-3.96236	-1.64239	-4.23121
	817	0.113409	0.116843	0.0923361	0.128629	0.124287	0.125938	0.132649	0.111295	0.0759581	0.110655	0.0792131	0.106862	0.100368		817	0.113221	0.135453	0.168354	0.15603	0.0772936	0.0796492	0.132953	0.0792548	0.120847	0.103585	0.139941	0.0980188		817	-3.1404	-3.09736	-3.43696	-2.95871	-3.00825	-2.98921	-2.91431	-3.16753	-3.71865	-3.17586	-3.65812	-3.22618	-3.31663		817	-3.14278	-2.88414	-2.57043	-2.6801
	818	0.0784577	0.0835189	0.127789	0.084616	0.0819912	0.114246	0.0399437	0.0647096	0.0749898	0.109349	0.0717953	0.10552	0.108069		818	0.0562776	0.0742688	0.151657	0.0757717	0.13724	0.0760901	0.068642	0.0547196	0.0713097	0.0946411	0.0937385	0.0984928		818	-3.67194	-3.58175	-2.96816	-3.56293	-3.60839	-3.12978	-4.64589	-3.94988	-3.73716	-3.19298	-3.79997	-3.24441	-3.20997		818	-4.15129	-3.7511	-2.72112	-3.7222
	819	0.200568	0.115028	0.114878	0.126005	0.0931876	0.10851	0.0738007	0.115709	0.135645	0.128444	0.129744	0.0987512	0.0895603		819	0.0962464	0.126878	0.29606	0.154018	0.0704115	0.0904625	0.0736606	0.163841	0.142781	0.172376	0.117763	0.126735		819	-2.31783	-3.11994	-3.12183	-2.98845	-3.42372	-3.2041	-3.76022	-3.11143	-2.88209	-2.96079	-2.94626	-3.34006	-3.481		819	-3.37712	-2.97848	-1.75604	-2.69883
	820	0.0449001	0.0775762	0.0244618	0.0724871	0.0647592	0.0261019	0.0344149	0.0520224	0.0548948	0.0399334	0.0196301	0.024962	nan		820	0.0283462	0.063931	0.076801	0.593694	0.0305762	0.114717	0.0349773	0.137866	0.0226292	0.0456217	0.0533881	0.245306		820	-4.47714	-3.68824	-5.35332	-3.78613	-3.94877	-5.2597	-4.86082	-4.26472	-4.18719	-4.64626	-5.67079	-5.32412	nan		820	-5.1407	-3.96734	-3.70273	-0.752209
	821	0.0675181	0.0585658	0.080023	0.0728185	0.0591903	0.0629118	0.0403637	0.0588748	0.069002	0.0650824	0.118559	0.0565185	0.054673		821	0.0325067	0.149782	0.364577	0.0728356	0.0377531	0.0531271	0.0353036	0.0485645	0.0639659	0.0710772	0.107521	0.0881316		821	-3.88858	-4.0938	-3.64344	-3.77955	-4.0785	-3.99053	-4.6308	-4.08621	-3.85722	-3.94159	-3.07632	-4.14513	-4.19303		821	-4.94312	-2.73906	-1.45571	-3.77921
	822	0.0838723	0.090656	0.140854	0.0723924	0.0706298	0.0521657	0.137536	0.0974807	0.0822632	0.139364	0.0850285	0.112514	0.126659		822	0.0561175	0.12015	0.309079	0.1051	0.0954545	0.0786629	1.41903	0.0828615	1.55511	0.0869817	0.134456	0.147657		822	-3.57566	-3.46345	-2.82773	-3.78802	-3.82358	-4.26075	-2.86212	-3.35874	-3.60361	-2.84307	-3.55591	-3.15182	-2.98098		822	-4.15541	-3.05709	-1.69395	-3.25017
	823	0.0557756	0.0647878	0.0427969	0.0723066	0.088073	0.088614	0.0916363	0.0519863	0.0819486	0.144107	0.111075	0.0686999	0.0722478		823	5.75281	0.143944	0.200236	0.0523852	0.0680195	0.0634683	0.064638	0.0690512	0.0550366	0.0782548	0.0441945	0.180862		823	-4.16422	-3.94813	-4.54635	-3.78973	-3.50516	-3.49632	-3.44794	-4.26572	-3.60914	-2.79479	-3.1704	-3.86355	-3.7909		823	2.52427	-2.79642	-2.32023	-4.2547
	824	0.0169463	0.0854158	0.117812	0.079357	0.0773242	0.0422915	0.0405476	0.0461153	0.0415091	0.0956584	0.0925906	0.0949507	0.082307		824	4.24293	3.9483	0.489384	3.16606	10.3155	7.46296	14.3972	0.783628	0.00469866	5.64998	11.3016	3.42593		824	-5.88289	-3.54935	-3.08544	-3.6555	-3.69294	-4.56349	-4.62424	-4.43861	-4.59043	-3.38596	-3.43299	-3.39668	-3.60284		824	2.08506	1.98123	-1.03096	1.66269
	825	0.0338047	0.0721422	0.068141	0.0486697	0.0771987	0.04218	0.0404056	0.0394106	0.0759214	0.0402408	0.0461985	0.0569236	0.0182205		825	0.0332613	0.0605665	0.217099	0.0629619	0.0350484	0.0585138	0.0206986	0.0664909	0.0424195	0.361147	0.045034	0.0750241		825	-4.88663	-3.79301	-3.87533	-4.36083	-3.69528	-4.5673	-4.6293	-4.66527	-3.71935	-4.6352	-4.43601	-4.13483	-5.7783		825	-4.91001	-4.04534	-2.20357	-3.98938
	826	0.0627257	0.0530656	0.0751425	0.104665	0.102096	0.0693321	0.0408282	0.0531738	0.0628609	0.122202	0.0334165	0.0448143	0.175035		826	0.046731	0.0833897	0.242978	0.0637869	0.0506042	0.0774793	0.0323357	0.124238	0.0479609	0.0861599	0.0756525	0.0903478		826	-3.9948	-4.23608	-3.73423	-3.25615	-3.292	-3.85033	-4.61429	-4.23314	-3.99169	-3.03266	-4.9033	-4.4799	-2.51429		826	-4.41948	-3.58399	-2.0411	-3.9706
	827	0.108743	0.0467925	0.113531	0.0742651	0.0302395	0.0267958	0.0821709	0.0602746	0.0772219	0.0461594	0.0269487	0.0451341	0.0370817		827	0.064227	0.145932	0.126196	0.0404426	0.0511335	0.10485	0.0767025	0.0393349	0.0339844	0.0607287	0.0464966	0.0116918		827	-3.201	-4.41758	-3.13884	-3.75117	-5.04742	-5.22185	-3.60523	-4.05231	-3.69485	-4.43723	-5.21364	-4.46964	-4.75315		827	-3.96068	-2.77663	-2.98626	-4.62798
	828	0.0231339	0.067688	0.0318492	0.0501253	0.0367257	0.0487708	0.0178366	0.0745914	0.0569273	0.057126	0.0819299	0.0196108	0.0656537		828	0.0564114	0.0739135	0.198981	0.0546597	0.0555117	0.0635651	0.050184	0.0579325	0.0791674	0.0704318	0.0171121	0.0371394		828	-5.43385	-3.88496	-4.9726	-4.31832	-4.76707	-4.35784	-5.80901	-3.74485	-4.13473	-4.12971	-3.60947	-5.67221	-3.92898		828	-4.14787	-3.75802	-2.3293	-4.19338
	829	0.103308	0.0941704	0.126502	0.0683966	0.10952	0.118341	0.0708871	0.14149	0.106112	0.0929208	0.0950742	0.0975652	0.0746501		829	0.112363	0.183997	0.0870529	0.115349	0.0847989	0.0932686	0.0556009	0.0970746	0.0690381	0.109617	0.0809602	0.100042		829	-3.27498	-3.40858	-2.98277	-3.86993	-3.19073	-3.07898	-3.81833	-2.82122	-3.23634	-3.42785	-3.3948	-3.35749	-3.74371		829	-3.15376	-2.44224	-3.52196	-3.11592
	830	0.0517509	0.0134862	0.0316576	0.0933978	0.0609992	0.113033	0.0769853	0.0675387	0.0566198	0.0879826	0.0885418	0.0651522	0.0749064		830	0.0433007	0.077549	0.0872646	0.0678664	0.0185467	0.0663683	0.0504343	0.0433046	0.0397331	0.0748042	0.0641537	0.126247		830	-4.27227	-6.21237	-4.9813	-3.42047	-4.03507	-3.14519	-3.69927	-3.88814	-4.14255	-3.50664	-3.4975	-3.94004	-3.73877		830	-4.52947	-3.68875	-3.51846	-3.88116
	831	0.069082	0.0405296	0.0507132	0.0311481	0.061197	0.0323636	0.0415949	0.0677752	0.063777	0.0518592	0.0547096	0.0261495	0.0470146		831	0.0869906	0.0444571	0.103309	0.040839	0.0149113	0.030248	0.45675	0.0398878	1.33318	0.0397503	0.287805	8.09055		831	-3.85555	-4.62488	-4.3015	-5.00471	-4.03039	-4.94948	-4.58745	-3.8831	-3.97082	-4.26926	-4.19206	-5.25707	-4.41075		831	-3.523	-4.49144	-3.27497	-4.61391
	832	0.0810733	0.0747977	0.0828342	0.125287	0.0924063	0.0814789	0.0778567	0.122889	0.128419	0.0833478	0.0689227	0.039491	0.0474308		832	0.0701037	0.0895211	0.231162	0.102534	0.0488949	0.0639263	0.0285807	0.0511353	0.10979	0.0311342	0.0389066	0.0252408		832	-3.62463	-3.74086	-3.59363	-2.99669	-3.43587	-3.61743	-3.68303	-3.02457	-2.96107	-3.58471	-3.85888	-4.66233	-4.39803		832	-3.83437	-3.48163	-2.11303	-3.28583
	833	0.0524048	0.0410593	0.0448268	0.0691317	0.0495141	0.0819881	0.0361272	0.0274574	0.0860729	0.0836951	0.0416041	0.0594727	0.0572519		833	0.0351896	0.101221	0.119933	0.0515069	0.0265477	0.0795845	0.0578648	0.0697487	13.78	0.107287	0.0782654	1.05537		833	-4.25416	-4.60615	-4.4795	-3.85451	-4.33602	-3.60844	-4.79077	-5.18666	-3.5383	-3.57871	-4.58713	-4.07163	-4.12653		833	-4.82871	-3.30442	-3.0597	-4.27909
	834	0.0643187	0.0757141	0.0771555	0.0504339	0.0372547	0.120884	0.0786053	0.0689592	0.0791842	0.089317	0.0556509	0.0265311	0.0862647		834	2.43723	0.0602553	0.352338	0.193148	0.0114884	0.0583903	0.0526029	0.0701159	0.02574	0.0578215	0.039307	0.0123006		834	-3.95862	-3.72329	-3.69609	-4.30946	-4.74643	-3.04831	-3.66923	-3.85811	-3.65864	-3.48492	-4.16745	-5.23617	-3.53509		834	1.28524	-4.05277	-1.50497	-2.37222
	835	0.0701016	0.0551053	0.0706064	0.0819345	0.0558116	0.0329749	0.0665215	0.0482515	0.0359652	0.0787181	0.0695362	0.0796055	0.00956206		835	0.0749592	0.0452153	0.0559493	0.0759005	0.0385119	0.0368822	0.0176453	0.0516637	0.0416154	1.23895	0.0567496	0.0240983		835	-3.83441	-4.18167	-3.82406	-3.60939	-4.16329	-4.92249	-3.91003	-4.37328	-4.79726	-3.66716	-3.84609	-3.65099	-6.70846		835	-3.73775	-4.46704	-4.15974	-3.71975
	836	0.0526644	0.0969619	0.0838601	0.0506586	0.0435983	0.104689	0.109261	0.0969037	0.0577381	0.0897524	0.0837385	0.0666948	0.0479279		836	0.0851293	0.106109	0.208724	0.0866501	0.0855754	0.129688	0.0655152	0.0667648	0.078497	0.089311	0.0702114	0.0830269		836	-4.24703	-3.36644	-3.57587	-4.30305	-4.51958	-3.25582	-3.19415	-3.3673	-4.11433	-3.47791	-3.57797	-3.90628	-4.38299		836	-3.5542	-3.23638	-2.26033	-3.52865
	837	0.0176332	0.0627149	0.0520055	0.038236	0.043856	0.0611122	0.0367145	0.0627178	0.0726445	0.0691318	0.0281129	0.0806253	0.0386113		837	0.0412775	0.0687697	0.0484692	0.0557103	0.0156752	0.0557886	0.0421611	0.0411769	0.0422982	0.0542757	0.0262743	0.0356224		837	-5.82556	-3.99505	-4.26519	-4.70892	-4.51108	-4.03239	-4.76751	-3.99498	-3.783	-3.85451	-5.15262	-3.63262	-4.69483		837	-4.5985	-3.86208	-4.36679	-4.16591
	838	0.176274	0.0838926	0.104402	0.0957223	0.14414	0.0612256	0.079678	0.0906935	0.116279	0.0533115	0.11971	0.101078	0.0676437		838	0.0696551	0.417977	0.145588	0.0977369	0.0864644	0.0961598	0.115715	0.0676802	0.0852833	0.0956386	3.88933	0.140581		838	-2.50411	-3.57531	-3.25977	-3.385	-2.79445	-4.02972	-3.64967	-3.46286	-3.10434	-4.22941	-3.06239	-3.30646	-3.8859		838	-3.84363	-1.25851	-2.78004	-3.35495
	839	0.0762941	0.0559754	0.0979134	0.0445803	0.0562676	0.0501859	0.134991	0.0837813	0.116071	0.0693888	0.0987329	0.0404804	0.106041		839	0.144761	0.11144	0.128807	0.304451	2.36754	0.0682566	0.185063	0.116805	0.0213561	0.0729849	0.0658405	nan		839	-3.71229	-4.15906	-3.35235	-4.48745	-4.15155	-4.31657	-2.88906	-3.57723	-3.10692	-3.84915	-3.34032	-4.62663	-3.2373		839	-2.78826	-3.16566	-2.95671	-1.71572
	840	0.0803597	0.123477	0.0959222	0.0996037	0.0795788	0.0874046	0.0841178	0.0751417	0.0496959	0.0472243	0.0902026	0.0329968	0.0659196		840	0.105825	0.181742	0.0471723	0.10714	0.0397088	0.0861839	0.0922774	0.11131	0.178119	0.138185	0.0741937	0.053056		840	-3.63738	-3.01769	-3.38199	-3.32766	-3.65147	-3.51615	-3.57145	-3.73424	-4.33073	-4.40433	-3.47069	-4.92153	-3.92315		840	-3.24025	-2.46003	-4.40592	-3.22243
	841	0.0750115	0.110622	0.128791	0.0752571	0.135741	0.110187	0.0786401	0.0964608	0.0572546	0.095124	0.0419884	0.0465333	0.066483		841	0.073944	0.0800997	0.102856	0.0453025	0.0404438	0.0589556	0.0438386	0.059875	0.0263176	0.119869	0.0529801	0.061287		841	-3.73674	-3.17629	-2.95689	-3.73203	-2.88107	-3.18198	-3.66859	-3.37391	-4.12646	-3.39405	-4.57387	-4.42559	-3.91087		841	-3.75742	-3.64206	-3.2813	-4.46427
	842	0.0528324	0.0987956	0.183591	0.197822	0.119424	0.067393	0.160527	0.140901	0.138855	0.0753498	0.114207	0.115127	0.038937		842	5.17614	1.74009	0.0643432	0.060221	24.0147	0.0314597	0.897817	0.0228018	1.41016	9.17325	0.11687	29.3189		842	-4.24243	-3.33941	-2.44544	-2.33773	-3.06583	-3.89126	-2.63911	-2.82724	-2.84835	-3.73025	-3.13028	-3.1187	-4.68271		842	2.37188	0.799158	-3.95807	-4.05359
	843	0.108853	0.0803096	0.162514	0.0920891	0.0974174	0.116128	0.127926	0.0729767	0.135969	0.121924	0.118165	0.119365	0.111453		843	0.106412	0.0797056	0.197385	0.112926	0.0846668	0.138783	0.169522	0.163858	0.0831685	0.116033	0.0833333	0.082282		843	-3.19954	-3.63828	-2.62137	-3.44083	-3.35968	-3.10621	-2.96662	-3.77642	-2.87865	-3.03594	-3.08112	-3.06655	-3.1655		843	-3.23227	-3.64917	-2.34092	-3.14655
	844	0.0783857	0.0948905	0.0473634	0.0460002	0.077944	0.115826	0.051041	0.0948144	0.0678443	0.110593	0.0812128	0.0771713	0.0304249		844	0.0825216	0.139935	0.304351	0.0944642	0.636036	0.141759	0.115492	0.0661908	0.169938	0.0932256	0.0602038	0.0616038		844	-3.67327	-3.39759	-4.40008	-4.44222	-3.68142	-3.10997	-4.2922	-3.39875	-3.88163	-3.17667	-3.62215	-3.69579	-5.0386		844	-3.59908	-2.83717	-1.71619	-3.40409
	845	0.0659235	0.0583927	0.074383	0.0393563	0.0713637	0.0520211	0.0636443	0.0801535	0.0825433	0.0716043	0.0368107	0.0560211	0.0910716		845	0.12578	0.0519204	0.114623	0.0398315	0.0469918	0.0450682	0.0886868	0.0391226	0.0485979	0.0604951	0.0833694	0.0402266		845	-3.92306	-4.09807	-3.74888	-4.66726	-3.80867	-4.26476	-3.97383	-3.64109	-3.5987	-3.80381	-4.76373	-4.15789	-3.45685		845	-2.99102	-4.26756	-3.12504	-4.64995
	846	0.0419337	0.0585666	0.0271052	0.045975	0.0325133	0.0578068	0.0127529	0.0948098	0.0600465	0.0551106	0.0736666	0.0350467	0.0506227		846	0.0676819	0.0639267	0.0572675	0.0361969	0.0170452	0.0578425	0.0550421	0.0430635	11.9959	0.0418715	0.0556603	0.198183		846	-4.57574	-4.09378	-5.20529	-4.44301	-4.94283	-4.11262	-6.29303	-3.39882	-4.05778	-4.18153	-3.76284	-4.83458	-4.30407		846	-3.88509	-3.96744	-4.12614	-4.78799
	847	0.0240293	0.0367863	0.0476525	0.0593289	0.0326591	0.0464208	0.0448593	0.0733084	0.075322	0.0995906	0.0739627	0.0351857	0.0711647		847	0.0629753	0.0721472	0.147949	0.0545448	0.0513362	0.0903644	0.0625942	0.0276072	0.0377325	0.0793268	0.0233068	0.0295353		847	-5.37906	-4.76469	-4.3913	-4.07512	-4.93637	-4.42909	-4.47845	-3.76988	-3.73078	-3.32785	-3.75706	-4.82887	-3.81269		847	-3.98907	-3.79291	-2.75683	-4.19641
	848	0.00597955	0.081115	0.0271905	0.0458886	0.0130129	0.0347517	0.0254977	0.0293334	0.0300835	0.0607656	0.0370014	0.0560368	0.0406188		848	0.0193405	0.0320573	0.0737745	0.0254579	0.0214644	0.873667	2.75373	0.0355202	0.225746	0.0372746	0.0280536	0.0191302		848	-7.38575	-3.62389	-5.20075	-4.44572	-6.26391	-4.84677	-5.29349	-5.09131	-5.05488	-4.0406	-4.75628	-4.15748	-4.62171		848	-5.69223	-4.9632	-3.76073	-5.29574
	849	0.0479549	0.0518032	0.0204885	0.039446	0.0326563	0.063925	0.0255831	0.014733	0.00754508	0.0332539	0.0223192	0.0211248	0.0307157		849	0.0242381	0.0402274	0.0577748	0.0291343	0.0129762	0.0420227	0.0509251	0.0276837	0.0161002	0.0514339	0.0328829	0.196961		849	-4.38218	-4.27081	-5.60904	-4.66398	-4.9365	-3.96748	-5.28867	-6.08481	-7.05025	-4.91033	-5.48557	-5.56492	-5.02488		849	-5.36658	-4.63568	-4.11341	-5.10114
	850	0.0425118	0.0450755	0.0555221	0.0400231	0.0928013	0.0825261	0.0389097	0.0373646	0.0612823	0.0337293	0.030197	0.035791	0.0312826		850	0.0392992	0.0980019	0.0669961	0.191693	0.034961	0.0984134	0.0825062	0.032092	0.0379082	0.0615239	0.0428435	0.0376258		850	-4.55599	-4.47151	-4.17079	-4.64302	-3.42971	-3.59901	-4.68373	-4.74219	-4.02838	-4.88985	-5.04945	-4.80426	-4.9985		850	-4.66936	-3.35105	-3.89978	-2.38313
	851	0.0375861	0.0312492	0.050303	0.013823	0.0618755	0.0487646	0.0470609	0.0696074	0.0397056	0.116158	0.0783085	0.0520653	0.0652694		851	0.156793	0.0379134	0.130457	0.121067	0.138554	0.0777693	0.0233251	0.227304	0.0884222	0.598987	0.467359	0.208735		851	-4.73366	-5.00004	-4.31321	-6.17679	-4.01449	-4.35802	-4.40933	-3.84462	-4.65451	-3.10585	-3.67469	-4.26354	-3.93745		851	-2.67307	-4.72115	-2.93835	-3.04612
	852	0.0251768	0.031435	0.0288781	0.0278216	0.0414489	0.0122499	0.0473218	0.0310599	0.0717856	0.0467454	0.0788581	0.0523052	0.0328395		852	0.0559398	0.0296669	0.0439625	0.0759878	10.7132	0.0272093	3.10466	0.0249425	0.0276355	0.0195829	0.0495319	1.45691		852	-5.31176	-4.99148	-5.11388	-5.16765	-4.59252	-6.35109	-4.40135	-5.0088	-3.80016	-4.41903	-3.6646	-4.2569	-4.92842		852	-4.15998	-5.075	-4.50758	-3.71809
	853	0.0505348	0.110474	0.0869418	0.125581	0.104041	0.0368951	0.135987	0.0623344	0.0160424	0.14062	0.0792812	0.0977395	0.0329864		853	0.0558688	0.0425441	0.0617411	0.0571436	0.0641133	0.030715	1.90235	0.0371988	0.0439681	0.216202	0.15392	0.431358		853	-4.30658	-3.17822	-3.52381	-2.99331	-3.26477	-4.76043	-2.87846	-4.00383	-5.96197	-2.83013	-3.65688	-3.35492	-4.92199		853	-4.16181	-4.5549	-4.01763	-4.12926
	854	0.0753627	0.0392495	0.0793326	0.0622651	0.117101	0.0612182	0.0338287	0.0927596	0.0557858	0.09326	0.0709611	0.0597342	0.0874253		854	0.0700093	0.109918	0.307098	0.0759129	0.0793071	0.0612662	0.087759	0.0446519	0.0486005	0.141443	0.0542237	0.0183408		854	-3.73001	-4.67118	-3.65594	-4.00543	-3.09417	-4.02989	-4.88561	-3.43036	-4.16396	-3.4226	-3.81683	-4.0653	-3.5158		854	-3.83631	-3.1855	-1.70323	-3.71951
	855	0.0625743	0.0624919	0.0791253	0.0483303	0.151154	0.0549428	0.0404394	0.0693802	0.0874219	0.0930052	0.0785279	0.0817176	0.0435477		855	3.14751	0.664424	0.261917	0.0642665	0.0372926	0.146126	0.0397941	28.2812	1.79448	0.714934	0.747664	0.847865		855	-3.99829	-4.00019	-3.65972	-4.37093	-2.72591	-4.18593	-4.62809	-3.84933	-3.51586	-3.42654	-3.67065	-3.61321	-4.52126		855	1.65421	-0.589824	-1.93282	-3.95979
	856	0.0683938	0.0854037	0.0714762	0.061751	0.0684385	0.109188	0.0602235	0.11496	0.102534	0.0981411	0.03896	0.0515907	0.0863682		856	0.0842906	0.104629	8.02594	0.101396	0.0695002	0.0542226	0.0701408	0.069116	0.32795	0.0773881	0.0589082	0.0264838		856	-3.86999	-3.54956	-3.80639	-4.01739	-3.86905	-3.19511	-4.05353	-3.12079	-3.28582	-3.349	-4.68186	-4.27674	-3.53336		856	-3.56849	-3.25665	3.00467	-3.30193
	857	0.0495571	0.0543394	0.0500453	0.0616059	0.0819542	0.0362772	0.046805	0.0842245	0.0709369	0.023049	0.0467338	0.0661862	0.0646784		857	0.0345275	0.0585252	0.296701	0.0561721	0.0554939	0.0712565	0.0528302	0.0626907	0.135787	0.091854	0.0884796	0.0429886		857	-4.33476	-4.20186	-4.32062	-4.02079	-3.60904	-4.78479	-4.41719	-3.56962	-3.81732	-5.43915	-4.41939	-3.91733	-3.95057		857	-4.85611	-4.0948	-1.75292	-4.154
	858	0.061651	0.0385317	0.00710968	0.0681199	0.0407969	0.0721212	0.0798456	0.0228421	0.0234485	0.0974045	0.0387087	0.0438137	0.0428128		858	0.0196245	0.0125155	0.0789658	0.0335133	0.0230776	0.0507357	1.64465	0.0291206	0.015514	0.0336852	0.0048887	0.0505164		858	-4.01973	-4.69781	-7.136	-3.87578	-4.6154	-3.79343	-3.64664	-5.45216	-5.41436	-3.35987	-4.6912	-4.51247	-4.54581		858	-5.6712	-6.32014	-3.66263	-4.89912
	859	0.111333	0.208521	0.142891	0.150229	0.170664	0.120652	0.160281	0.191063	0.179926	0.270125	0.155271	0.109807	0.171422		859	0.166792	0.293415	0.363282	0.204763	0.171196	0.196877	0.109834	0.633659	0.195957	0.202598	0.17156	0.182004		859	-3.16704	-2.26174	-2.80701	-2.73477	-2.55077	-3.05108	-2.64132	-2.38788	-2.47452	-1.8883	-2.68714	-3.18696	-2.54437		859	-2.58388	-1.76899	-1.46084	-2.28797
	860	0.0939595	0.180463	0.10878	0.0831428	0.110773	0.073269	0.0474276	0.0777363	0.0951676	0.128163	0.126123	0.074206	0.0871302		860	0.134104	0.178647	0.152791	0.0827565	0.0796203	0.134224	0.146281	0.105021	0.108698	0.112184	0.0896593	0.090834		860	-3.41182	-2.47023	-3.20052	-3.58826	-3.17433	-3.77065	-4.39813	-3.68527	-3.39339	-2.96395	-2.98709	-3.75232	-3.52068		860	-2.89858	-2.48481	-2.71037	-3.59498
	861	0.0560445	0.0311745	0.0648275	0.089682	0.0137413	0.0181587	0.0941598	0.038615	0.0551731	0.0521991	0.0548374	0.0294746	0.0215765		861	0.0493657	0.0465569	0.0357643	0.0635039	0.00933489	0.0716088	0.00714847	0.0667362	0.0358527	0.0436082	0.0495115	0.0568059		861	-4.15728	-5.00349	-3.94725	-3.47904	-6.18534	-5.78319	-3.40874	-4.69469	-4.17989	-4.25983	-4.18869	-5.08438	-5.53439		861	-4.34035	-4.42486	-4.80534	-3.97701
	862	0.0802057	0.0154214	0.0213934	0.0684447	0.00679902	0.0239507	0.0199978	0.0993707	0.062448	0.0748618	0.093315	0.0146014	0.0213235		862	0.0439997	0.0251864	0.0266485	0.0222335	0.0417001	6.28933	0.0139441	0.0206472	0.0302821	0.023967	0.0245789	0.0238385		862	-3.64015	-6.01892	-5.54669	-3.86892	-7.20046	-5.38379	-5.64402	-3.33104	-4.0012	-3.73963	-3.42175	-6.09775	-5.55141		862	-4.50636	-5.31121	-5.2298	-5.49112
	863	0.11355	0.141993	0.0728704	0.105349	0.159722	0.134546	0.102143	0.101523	0.0718735	0.153209	0.151471	0.0598071	0.141391		863	0.0748279	0.141479	0.181609	0.20768	0.0663339	0.0690695	0.112399	0.104897	0.0767447	0.121983	0.0751955	0.159583		863	-3.1386	-2.81611	-3.77852	-3.24675	-2.64636	-2.89383	-3.29134	-3.30012	-3.7984	-2.70643	-2.72289	-4.06354	-2.82223		863	-3.74028	-2.82134	-2.46109	-2.26756
	864	0.0190247	0.0476153	0.0365453	0.0777074	0.055836	0.0737871	0.0959057	0.0783535	0.0481631	0.0945925	0.088207	0.157685	0.0544781		864	0.0801483	0.06876	0.173368	0.0643582	0.0571039	0.137618	0.0487748	0.0713936	0.0817383	0.0733616	0.0402576	0.0872947		864	-5.71598	-4.39243	-4.77417	-3.6858	-4.16266	-3.76049	-3.38224	-3.67386	-4.37593	-3.40213	-3.50296	-2.66488	-4.19818		864	-3.64118	-3.86229	-2.52809	-3.95773
	865	0.0388023	0.0727057	0.0817135	0.0287749	0.0640934	0.0376215	0.0628638	0.103931	0.0163867	0.0481406	0.0572753	0.0688108	0.0333655		865	0.0357349	0.0174703	0.0557396	0.0307949	0.0145447	0.0252231	0.0493317	0.0255544	0.0517393	0.0745033	0.0358643	0.0319531		865	-4.68771	-3.78179	-3.61328	-5.11904	-3.96368	-4.7323	-3.99163	-3.26631	-5.93133	-4.3766	-4.12594	-3.86122	-4.9055		865	-4.80652	-5.83895	-4.16515	-5.02117
	866	0.0519391	0.0486881	0.0223914	0.028883	0.0858205	0.0314848	0.0420649	0.0723647	0.0329688	0.0181455	0.0328398	0.0690625	0.0111703		866	0.0256472	0.0525517	0.0466027	0.0501337	0.034107	0.0434405	0.0350574	0.00852394	0.0310174	0.059751	0.0205659	0.0238854		866	-4.26704	-4.36029	-5.48091	-5.11364	-3.54253	-4.9892	-4.57124	-3.78857	-4.92275	-5.78424	-4.92841	-3.85595	-6.48419		866	-5.28506	-4.25012	-4.42344	-4.31808
	867	0.129567	0.177563	0.11898	0.166065	0.156967	0.189111	0.139974	0.160098	0.139948	0.229584	0.114469	0.0610594	0.0555288		867	0.107571	0.135737	0.0930665	0.0538172	0.141625	0.162859	0.185763	0.152944	0.0667066	0.0894855	0.0820639	0.0624122		867	-2.94823	-2.4936	-3.07121	-2.59018	-2.67146	-2.40269	-2.83677	-2.64297	-2.83703	-2.12291	-3.12696	-4.03364	-4.17062		867	-3.21664	-2.88112	-3.42559	-4.21579
	868	0.0909032	0.0483936	0.111596	0.0289505	0.128486	0.0315451	0.133374	0.0881434	0.0741595	0.0909605	0.0408942	0.0992568	0.088718		868	0.0768679	0.0789047	0.120971	0.0884922	0.0637755	0.0471236	0.0953267	0.203969	0.0562516	0.109456	0.0359238	0.115794		868	-3.45953	-4.36904	-3.16364	-5.11027	-2.96032	-4.98644	-2.90645	-3.504	-3.75322	-3.45862	-4.61196	-3.33269	-3.49463		868	-3.70148	-3.66375	-3.04726	-3.49831
	869	0.0518247	0.0401671	0.103734	0.0648322	0.042504	0.0941186	0.111797	0.135581	0.12281	0.0725265	0.0243975	0.0607703	0.0991299		869	0.0612557	0.0608114	0.111039	0.0765746	0.0440356	0.0469783	0.0133899	0.0507149	1.84164	0.0445993	0.178891	0.0303536		869	-4.27022	-4.63784	-3.26903	-3.94715	-4.55626	-3.40938	-3.16105	-2.88278	-3.0255	-3.78535	-5.35712	-4.04049	-3.33454		869	-4.02901	-4.03951	-3.17086	-3.70699
	870	0.0579424	0.0559046	0.0442326	0.0358423	0.0352775	0.031163	0.132103	0.0952028	0.0325503	0.0421331	0.0161468	0.0150814	0.0437477		870	0.0456938	1.73301	0.101022	0.0571378	0.0244045	0.0503386	0.0790583	0.0964833	0.065051	0.078819	0.0305007	0.0745657		870	-4.10924	-4.16089	-4.49875	-4.80219	-4.82511	-5.00402	-2.92026	-3.39285	-4.94118	-4.5689	-5.95261	-6.05108	-4.51465		870	-4.45186	0.793278	-3.30725	-4.12941
	871	0.0894893	0.0631795	0.0585166	0.0854315	0.0140017	0.0494102	0.0207359	0.0235769	0.105017	0.0716874	0.0561032	0.0671558	0.0432729		871	0.0201258	0.0810707	0.136699	0.0717938	0.0534275	0.0856327	0.0711959	0.116202	0.0790826	0.0586186	0.0806858	0.0365319		871	-3.48214	-3.9844	-4.09501	-3.54909	-6.15826	-4.33905	-5.59173	-5.40648	-3.25131	-3.80214	-4.15577	-3.89634	-4.53039		871	-5.63481	-3.62468	-2.87092	-3.8
	872	0.0647612	0.087766	0.103827	0.0288274	0.120357	0.149919	0.126142	0.0715763	0.12284	0.0964688	0.11351	0.105586	0.120197		872	0.0814567	0.0823295	0.0922367	0.103026	0.0442696	0.0721249	0.0453065	0.0500542	0.0893847	0.0986891	0.117191	0.182722		872	-3.94873	-3.51019	-3.26775	-5.11641	-3.05461	-2.73775	-2.98688	-3.80437	-3.02515	-3.37379	-3.1391	-3.24351	-3.05653		872	-3.61782	-3.60245	-3.43851	-3.27892
	873	0.0394945	0.0643829	0.127182	0.0511708	0.0501505	0.0568385	0.0355122	0.0643915	0.0992939	0.115858	0.0818867	0.0684706	0.055214		873	0.0515428	0.58693	0.0561325	0.0654492	0.0200073	0.0511366	0.0517587	4.23868	0.31411	0.0449483	0.0154239	0.101737		873	-4.66221	-3.95718	-2.97503	-4.28853	-4.31759	-4.13699	-4.81554	-3.95699	-3.33215	-3.10957	-3.61023	-3.86837	-4.17882		873	-4.27808	-0.76874	-4.15502	-3.93348
	874	0.136852	0.151346	0.11825	0.123081	0.148961	0.181092	0.211005	0.230806	0.131112	0.23528	0.137976	0.18095	0.153357		874	0.173824	0.160662	0.23986	0.179499	0.094782	0.144961	0.0824908	0.374594	0.201059	0.138765	0.0713545	0.0993754		874	-2.86931	-2.72408	-3.08009	-3.02232	-2.747	-2.46521	-2.24465	-2.11525	-2.93113	-2.08755	-2.85751	-2.46634	-2.70503		874	-2.5243	-2.6379	-2.05974	-2.47795
	875	0.186479	0.221029	0.248091	0.185838	0.140144	0.209738	0.146053	0.212582	0.113639	0.310188	0.200809	0.134272	0.119228		875	0.166855	0.185002	0.100567	0.268022	0.182915	0.297274	0.167688	0.309287	0.221434	0.0832259	0.101051	0.340357		875	-2.42291	-2.17769	-2.01106	-2.42788	-2.83501	-2.25334	-2.77544	-2.23391	-3.13746	-1.68878	-2.31611	-2.89677	-3.0682		875	-2.58333	-2.43439	-3.31377	-1.89958
	876	0.209706	0.148534	0.165782	0.183915	0.160104	0.109906	0.0964431	0.10143	0.120634	0.183006	0.0953946	0.0666321	nan		876	0.145232	0.10237	0.245469	0.10834	0.148082	0.31128	0.0428335	0.0938354	0.194417	0.0631579	0.110156	0.202803		876	-2.25356	-2.75113	-2.59264	-2.44289	-2.64292	-3.18566	-3.37418	-3.30144	-3.05129	-2.45004	-3.38995	-3.90764	nan		876	-2.78357	-3.28813	-2.02638	-3.20637
	877	0.0513128	0.110538	0.0582553	0.0214362	0.0703647	0.0741	0.0696282	0.0947493	0.0568459	0.131116	0.0402717	0.0974561	0.0543912		877	0.0759801	0.0603839	0.119408	0.0566194	0.0500117	0.0857551	0.042922	0.0287502	0.0716766	0.0344099	0.0303194	0.0877904		877	-4.28454	-3.17739	-4.10147	-5.54381	-3.829	-3.75438	-3.84418	-3.39974	-4.1368	-2.93108	-4.63409	-3.3591	-4.20048		877	-3.71823	-4.04969	-3.06602	-4.14256
	878	0.0648607	0.104067	0.0590842	0.101246	0.0498138	0.0499802	0.0423958	0.0720442	0.0329616	0.0784266	0.0654218	0.0608026	0.0884662		878	0.0461278	0.0961651	0.0654328	0.065017	0.0506945	0.421546	0.721565	0.0249197	0.0385097	0.0647711	0.389185	0.20953		878	-3.94651	-3.26442	-4.08108	-3.30406	-4.32731	-4.3225	-4.55993	-3.79497	-4.92307	-3.67251	-3.93408	-4.03972	-3.49873		878	-4.43822	-3.37834	-3.93384	-3.94304
	879	0.701685	0.591556	0.553865	0.783711	0.800135	0.676473	0.602986	0.608273	0.49338	0.612058	0.563816	0.539139	0.482117		879	0.425341	0.486934	0.293598	0.584924	0.432908	0.468218	0.319836	0.453864	0.621289	0.631026	0.264908	0.496137		879	-0.511104	-0.757413	-0.852395	-0.351607	-0.321685	-0.563896	-0.729803	-0.71721	-1.01923	-0.708261	-0.826703	-0.891271	-1.05255		879	-1.23331	-1.0382	-1.76809	-0.77368
	880	0.0790271	0.0490036	0.0452068	0.0220675	0.029062	0.0698886	0.0504371	0.0735054	0.0421443	0.0616396	0.0751817	0.0309941	0.0112939		880	0.0312657	0.0935996	0.133805	0.0350545	0.0104275	0.055187	0.0427585	0.0590319	0.0241932	0.0304563	nan	0.101146		880	-3.66151	-4.35097	-4.46732	-5.50193	-5.10472	-3.8388	-4.30937	-3.76601	-4.56852	-4.02	-3.73347	-5.01186	-6.46831		880	-4.99927	-3.41735	-2.9018	-4.83426
	881	0.160471	0.0498587	0.0994999	0.104485	0.044371	0.0837971	0.139014	0.091304	0.0343014	0.125251	0.110369	0.0550661	0.103231		881	0.0740271	0.0724692	0.224091	0.0632636	0.0906393	0.0967646	0.10405	0.0299107	0.151158	0.0566728	0.0638581	0.0405296		881	-2.63962	-4.32601	-3.32916	-3.25863	-4.49424	-3.57696	-2.8467	-3.45318	-4.86559	-2.99711	-3.17959	-4.18269	-3.27606		881	-3.7558	-3.78649	-2.15784	-3.98248
	882	0.073513	0.0663754	0.0993732	0.0894454	0.0664943	0.090065	0.0292248	0.0829692	0.0685577	0.0500793	0.0846955	0.0629706	0.0915716		882	0.0951542	0.0543298	0.145971	0.158094	0.074857	0.0928482	0.0604802	0.093822	0.0632121	0.0928314	0.0744641	0.0804308		882	-3.76586	-3.91321	-3.331	-3.48285	-3.91063	-3.47289	-5.09666	-3.59128	-3.86654	-4.31964	-3.56157	-3.98918	-3.44896		882	-3.39359	-4.20211	-2.77624	-2.66114
	883	0.0542864	0.0504527	0.0855365	0.0834936	0.0825723	0.0326555	0.111334	0.0506771	0.0435224	0.0825327	0.00860042	0.0559776	0.0348554		883	0.0644653	0.0919991	0.158082	0.0602765	0.0603202	0.0676497	0.0544585	0.0951132	0.0392779	0.167738	0.0215956	0.0537574		883	-4.20327	-4.30893	-3.54732	-3.58219	-3.5982	-4.93653	-3.16704	-4.30252	-4.5221	-3.59889	-6.86138	-4.15901	-4.84248		883	-3.95533	-3.44224	-2.66126	-4.05226
	884	0.109507	0.0507772	0.070651	0.0458213	0.0832955	0.0657678	0.0896057	0.0425629	0.0613192	0.0769329	0.0779716	0.0804699	0.0818012		884	0.0379404	0.0557293	0.128687	0.0690028	0.0390785	0.117254	0.042096	0.108872	0.0295523	0.0528867	0.0381001	0.020079		884	-3.19091	-4.29968	-3.82315	-4.44784	-3.58562	-3.92647	-3.48027	-4.55426	-4.02752	-3.70025	-3.68091	-3.63541	-3.61173		884	-4.72012	-4.16542	-2.95806	-3.8572
	885	0.0138876	0.0685656	0.0557621	0.0928553	0.145963	0.0600641	0.10593	0.0690151	0.0887915	0.0713822	0.0967515	0.0407	0.0473952		885	0.044048	0.0611841	0.0701262	0.0205787	0.0228085	0.0801802	0.018105	0.149663	0.0297752	0.0374532	0.0440327	0.026854		885	-6.17006	-3.86637	-4.16457	-3.42887	-2.77633	-4.05735	-3.23882	-3.85694	-3.49343	-3.80829	-3.36957	-4.61883	-4.39911		885	-4.50478	-4.0307	-3.8339	-5.60271
	886	0.0913092	0.0432513	0.104847	0.125356	0.0775976	0.0606483	0.0611465	0.0349081	0.0899388	0.105026	0.0978764	0.0904407	0.119818		886	0.0778152	0.0809318	0.0710876	0.0914761	0.0927733	0.0845493	0.0603476	0.0977647	0.0699312	0.0919996	0.0167212	0.0672555		886	-3.4531	-4.53111	-3.25364	-2.9959	-3.68784	-4.04339	-4.03159	-4.8403	-3.47491	-3.25118	-3.3529	-3.46688	-3.06108		886	-3.6838	-3.62715	-3.81426	-3.45046
	887	0.120971	0.122739	0.0979832	0.0555453	0.141547	0.102089	0.100394	0.105885	0.0637097	0.139789	0.108108	0.141458	0.0486796		887	0.0732491	0.139925	0.226594	0.134358	0.111953	0.143322	0.114866	0.121238	0.0554119	0.186571	0.141278	0.148125		887	-3.04727	-3.02634	-3.35132	-4.17019	-2.82065	-3.29209	-3.31626	-3.23942	-3.97234	-2.83868	-3.20945	-2.82155	-4.36054		887	-3.77105	-2.83727	-2.14182	-2.89585
	888	0.0286266	0.0529957	0.0575737	0.0559374	0.0475976	0.0549778	0.0388048	0.0178163	0.0823748	0.033618	0.0727185	0.041978	0.0245148		888	0.0398104	0.0583478	0.0621762	0.0932599	0.0538159	0.0740414	0.217203	0.108519	0.126424	0.016599	0.0343531	0.073933		888	-5.1265	-4.23798	-4.11845	-4.16004	-4.39297	-4.18501	-4.68762	-5.81066	-3.60165	-4.89462	-3.78153	-4.57422	-5.3502		888	-4.65071	-4.09918	-4.00749	-3.4226
	889	0.0861636	0.12429	0.140531	0.0883014	0.167763	0.117598	0.101341	0.0538052	0.128874	0.121888	0.155644	0.0506857	0.0862281		889	0.0515858	0.0931281	0.0938217	0.162416	0.121286	0.0942174	0.0905724	0.0637707	0.0507297	0.0836478	0.138686	0.080609		889	-3.53678	-3.00822	-2.83104	-3.50142	-2.5755	-3.08806	-3.30271	-4.21611	-2.95597	-3.03637	-2.68367	-4.30228	-3.5357		889	-4.27688	-3.42464	-3.41394	-2.62223
	890	0.0510626	0.0270783	0.0927566	0.0489863	0.0570358	0.021102	0.0794618	0.0456385	0.0187073	0.0275375	0.0279903	0.0515656	0.0376522		890	0.0583374	0.204683	0.181327	0.0434311	0.0635042	0.0557939	0.0485113	0.0785776	0.0409997	0.0510909	0.0646273	0.0471815		890	-4.29159	-5.20672	-3.43041	-4.35148	-4.13199	-5.56648	-3.6536	-4.45361	-5.74025	-5.18246	-5.15893	-4.27745	-4.73112		890	-4.09944	-2.28854	-2.46334	-4.52513
	891	0.174689	0.261128	0.0926628	0.244313	0.154614	0.217615	0.19027	0.227542	0.23326	0.240892	0.185466	0.180036	0.137839		891	0.216214	0.274849	0.351263	0.152474	0.193005	0.19544	0.130942	0.276727	0.239024	0.232501	1.55589	0.0600841		891	-2.51714	-1.93717	-3.43187	-2.0332	-2.69326	-2.20015	-2.39388	-2.1358	-2.09999	-2.05354	-2.43078	-2.47364	-2.85895		891	-2.20947	-1.86329	-1.50938	-2.71336
	892	0.0882331	0.08191	0.0340551	0.123392	0.0575106	0.0850561	0.0720942	0.0829468	0.0566679	0.0486742	0.0562482	0.025986	0.101339		892	0.053016	0.212178	0.08604	0.0968154	0.0325889	0.0723492	0.0415562	0.0418112	0.0255319	0.0458199	1.35675	0.167373		892	-3.50254	-3.60982	-4.87598	-3.01867	-4.12003	-3.55544	-3.79397	-3.59167	-4.14132	-4.3607	-4.15205	-5.26612	-3.30275		892	-4.23743	-2.23665	-3.53885	-3.36862
	893	0.0816973	0.0918949	0.0946589	0.116215	0.0746805	0.0286082	0.153684	0.0929454	0.152672	0.161479	0.160944	0.0349253	0.153126		893	0.923915	0.70822	0.552646	0.0843208	1.25743	0.0969658	26.3094	0.107445	0.133299	1.09632	0.690745	0.106907		893	-3.61357	-3.44387	-3.40112	-3.10514	-3.74312	-5.12743	-2.70196	-3.42747	-2.71149	-2.63058	-2.63537	-4.83958	-2.70721		893	-0.114168	-0.49773	-0.855573	-3.56797
	894	0.106933	0.179431	0.133093	0.179247	0.350687	0.139998	0.175268	0.143687	0.236135	0.253177	0.224376	0.215646	0.105056		894	0.194139	0.309268	2.25747	0.269214	0.141325	0.223254	0.120137	0.156993	0.168433	1.81631	0.177445	0.101374		894	-3.22522	-2.4785	-2.9095	-2.47998	-1.51174	-2.83653	-2.51237	-2.799	-2.08231	-1.98178	-2.15601	-2.21326	-3.25077		894	-2.36484	-1.69307	1.17471	-1.89318
	895	0.0686551	0.075581	0.0800878	0.0340841	0.025729	0.0073654	0.108596	0.0671764	0.167016	0.0870133	0.0682727	0.0360112	0.0653709		895	0.218761	0.92073	2.45032	0.123764	2.68924	0.0289292	0.130841	0.157123	0.478536	1.02428	30.0687	0.107131		895	-3.86449	-3.72583	-3.64227	-4.87476	-5.28046	-7.08502	-3.20296	-3.8959	-2.58194	-3.52262	-3.87255	-4.79541	-3.93521		895	-2.19257	-0.119151	1.29297	-3.01433
	896	0.0766812	0.0379291	0.0987167	nan	0.0690628	0.0443601	0.0753201	0.115759	0.0589893	0.0584753	0.0489045	0.0993288	0.0652855		896	0.208244	0.0530101	0.143588	0.124527	0.0613943	0.133124	0.0532261	0.148347	0.0474792	0.0426145	0.0364033	0.113457		896	-3.70498	-4.72055	-3.34056	nan	-3.85595	-4.49459	-3.73082	-3.1108	-4.0834	-4.09603	-4.35389	-3.33164	-3.93709		896	-2.26365	-4.23759	-2.79999	-3.00547
	897	0.0704519	0.0581771	0.101199	0.0523789	0.0352837	0.0831423	0.017096	0.0395583	0.100543	0.0824876	0.0501069	0.0277187	0.0933707		897	0.394119	0.223251	0.483555	0.0942744	1.7802	0.0466286	0.0181276	0.0780209	0.0646238	0.118555	0.134938	0.0607643		897	-3.82722	-4.1034	-3.30473	-4.25487	-4.82485	-3.58827	-5.8702	-4.65988	-3.31412	-3.59968	-4.31885	-5.17299	-3.42089		897	-1.3433	-2.16326	-1.04825	-3.40699
	898	0.0717761	0.089271	0.150773	0.106869	0.0451331	0.161771	0.10495	0.111554	0.102905	0.161526	0.0821299	0.0377453	0.040911		898	0.204321	0.0778874	0.570143	0.182959	1.7515	0.129536	0.0370035	0.159035	0.131258	1.41431	0.118229	0.0615707		898	-3.80035	-3.48567	-2.72955	-3.22608	-4.46967	-2.62798	-3.25222	-3.16418	-3.28061	-2.63016	-3.60595	-4.72756	-4.61137		898	-2.29109	-3.68247	-0.810604	-2.45041
	899	0.0488096	0.0405036	0.0769132	0.0726744	0.046066	0.11006	0.134	0.0414823	0.0420197	0.0315167	0.052294	0.0578834	0.0416995		899	0.110795	0.0849425	0.105461	0.0932668	0.0448397	0.0879443	0.0124252	0.0201901	0.0332957	0.0906755	0.0534069	0.0759179		899	-4.35669	-4.62581	-3.70062	-3.78241	-4.44015	-3.18364	-2.89969	-4.59136	-4.57279	-4.98774	-4.25721	-4.11071	-4.58383		899	-3.17404	-3.55737	-3.24523	-3.42249
	900	0.162202	0.0908479	0.114855	0.0814725	0.137952	0.101849	0.310614	0.0930874	0.157002	0.17297	0.0835335	0.096231	0.069377		900	0.0909111	0.220036	0.115647	0.196316	0.15586	0.18879	0.104553	0.131998	0.160307	0.0904997	0.112642	0.136955		900	-2.62414	-3.4604	-3.12212	-3.61754	-2.85776	-3.2955	-1.6868	-3.42527	-2.67114	-2.53141	-3.5815	-3.37736	-3.8494		900	-3.4594	-2.18419	-3.1122	-2.34875
	901	0.277831	0.162404	0.0964878	0.155223	0.111283	0.126166	0.0893123	0.0936557	0.0633335	0.214291	0.136751	0.145114	0.0558269		901	0.163043	0.198788	0.184183	0.183407	0.141065	0.230442	0.122747	0.210663	0.0833488	0.110643	0.173364	0.157333		901	-1.84772	-2.62234	-3.37351	-2.68759	-3.1677	-2.9866	-3.485	-3.41649	-3.98089	-2.22235	-2.87038	-2.78474	-4.16289		901	-2.61667	-2.33069	-2.44079	-2.44688
	902	0.0830174	0.0723265	0.0785777	0.0649572	0.0565096	0.0560164	0.0362166	0.0846322	nan	0.0726822	0.0320753	0.049161	0.0854457		902	0.0592872	0.0921341	0.0455633	0.100712	0.0299297	0.0627897	0.0184843	0.046836	0.0336298	0.0527137	0.0472218	0.0892142		902	-3.59044	-3.78933	-3.66974	-3.94437	-4.14536	-4.15801	-4.78721	-3.56265	nan	-3.78225	-4.96239	-4.34634	-3.54885		902	-4.07613	-3.44012	-4.45598	-3.3117
	903	0.119044	0.0847039	0.232112	0.0759157	0.0577701	0.0899575	0.0832024	0.140794	0.131999	0.10742	0.120258	0.110586	0.0729395		903	0.0737496	0.0881592	4.53987	0.123624	0.0456575	0.136922	0.143127	0.0423923	0.0854441	0.181261	0.1031	0.0693369		903	-3.07043	-3.56143	-2.10711	-3.71946	-4.11353	-3.47461	-3.58723	-2.82834	-2.9214	-3.21866	-3.0558	-3.17676	-3.77716		903	-3.76122	-3.50374	2.18265	-3.01597
	904	0.0777807	0.0753525	0.0102712	0.0865773	0.0488631	0.0664139	0.0470028	0.0550055	0.0446429	0.0503511	0.0221239	0.112047	0.0593971		904	0.0611302	0.107431	0.0582343	0.0523697	0.0384025	0.0694648	0.0313735	0.0591674	0.034622	0.0272294	0.0557142	0.0209648		904	-3.68444	-3.7302	-6.60526	-3.52987	-4.35511	-3.91237	-4.41111	-4.18428	-4.48543	-4.31183	-5.49825	-3.15783	-4.07346		904	-4.03197	-3.21852	-4.10199	-4.25512
	905	0.141401	0.120671	0.0523706	0.107928	0.0696725	0.0843526	0.0958987	0.0895522	0.0796058	0.0772643	0.0787461	0.13506	0.075792		905	0.0415378	0.103373	0.199742	0.101666	0.116819	0.0991127	0.0570825	0.0986283	0.0822256	0.0830871	0.099373	0.0777275		905	-2.82214	-3.05084	-4.2551	-3.21186	-3.84327	-3.56742	-3.38234	-3.48113	-3.65098	-3.69405	-3.66665	-2.88832	-3.72181		905	-4.58943	-3.27407	-2.32379	-3.29809
	906	0.0628968	0.0891994	0.0849558	0.15923	0.0707047	0.0685088	0.0291753	0.113804	0.0924642	0.0610305	0.0686054	0.0421112	0.0768167		906	0.0423002	0.0742513	0.118446	0.0272282	0.039507	0.0963128	0.0257246	0.0721955	0.113156	0.0773703	0.0435035	0.0569963		906	-3.99087	-3.48682	-3.55714	-2.65081	-3.82205	-3.86757	-5.09911	-3.13537	-3.43496	-4.03432	-3.86553	-4.56965	-3.70244		906	-4.56319	-3.75144	-3.0777	-5.19876
	907	0.0628837	0.0335146	0.0318753	0.0398221	0.0303869	0.0428547	0.0292559	0.0341349	0.0693561	0.0699464	0.0914355	0.0948433	nan		907	0.0986726	0.0186316	0.0352361	0.0218667	0.102529	0.0725725	0.0449025	0.0222903	0.0297944	0.0705517	0.0290839	0.0426207		907	-3.99117	-4.89907	-4.97142	-4.65029	-5.04041	-4.5444	-5.09513	-4.87261	-3.84983	-3.83761	-3.4511	-3.39831	nan		907	-3.34121	-5.7461	-4.8268	-5.51512
	908	0.0450694	0.0448481	0.0426743	0.0199767	0.0508354	0.0172063	0.029406	0.0457073	0.0232243	0.0175809	0.0114688	0.0105764	0.0307866		908	0.0282293	0.00623973	0.093728	0.049456	0.0236531	0.038884	0.032054	0.027935	0.0239058	0.0495762	0.0364281	0.0284407		908	-4.47171	-4.47881	-4.55049	-5.64554	-4.29802	-5.86092	-5.08775	-4.45143	-5.42822	-5.82985	-6.44615	-6.56301	-5.02155		908	-5.14666	-7.3243	-3.41538	-4.33771
	909	0.108251	0.0784959	0.0534302	0.0899161	0.061048	0.077535	0.0686521	0.0801527	0.0232028	0.0352154	0.10333	0.0317281	0.0617093		909	0.0422169	0.0876644	0.116791	0.0495759	0.0314144	0.0681144	0.012782	0.0558534	0.0537774	0.0567819	0.0218569	0.0709455		909	-3.20755	-3.67124	-4.2262	-3.47528	-4.03391	-3.68901	-3.86455	-3.64111	-5.42956	-4.82765	-3.27468	-4.97809	-4.01837		909	-4.56604	-3.51187	-3.098	-4.33422
	910	0.101326	0.057241	0.0652292	0.0102145	0.0833507	0.0263574	0.0499434	0.0466872	0.0591296	0.0720137	nan	0.043105	0.0941029		910	0.0429666	0.0637891	0.0712025	0.0563836	0.039848	0.0892503	0.00647543	0.0626483	0.0728863	0.0577214	0.0370883	0.0215874		910	-3.30292	-4.12681	-3.93834	-6.61324	-3.58466	-5.24565	-4.32356	-4.42083	-4.07998	-3.79559	nan	-4.536	-3.40962		910	-4.54064	-3.97055	-3.81193	-4.14858
	911	0.0185168	0.0230097	0.0545732	0.0925069	0.020968	0.0441189	0.0301306	nan	nan	0.0543626	0.0234962	0.0216232	0.0628667		911	0.136819	0.0704902	0.106496	0.0284317	0.0159515	0.104834	0.0583569	0.0745071	0.0243853	0.152141	0.0149109	0.0216497		911	-5.75502	-5.44162	-4.19566	-3.43429	-5.57567	-4.50246	-5.05263	nan	nan	-4.20124	-5.41143	-5.53128	-3.99156		911	-2.86966	-3.82643	-3.23113	-5.13636
	912	0.0654981	0.0581801	0.0663423	0.103961	0.0211947	0.0891054	0.0609199	0.0712053	0.0601251	0.073325	0.0951135	0.0653547	0.0633312		912	0.0654514	0.0583708	0.07109	0.0749193	0.0642674	0.116234	0.0457018	0.0406488	0.0492661	0.0733012	0.0677796	0.086925		912	-3.9324	-4.10333	-3.91393	-3.26589	-5.56015	-3.48834	-4.03694	-3.81187	-4.05589	-3.76955	-3.39421	-3.93556	-3.98094		912	-3.93343	-4.09861	-3.81421	-3.73852
	913	0.0471535	0.0468183	0.0782123	0.0735268	0.0213424	0.0718972	0.0817661	0.071545	0.0606796	0.0554102	0.0479004	0.0109557	0.0318016		913	0.0439818	0.0392456	0.142045	0.0349	0.0403812	0.0967512	0.0326926	0.00585229	0.0248118	0.0591177	0.0151749	0.0800213		913	-4.40649	-4.41678	-3.67646	-3.76559	-5.55013	-3.79792	-3.61235	-3.80501	-4.04264	-4.1737	-4.38382	-6.51217	-4.97476		913	-4.50695	-4.67132	-2.81558	-4.84063
	914	0.144291	0.119237	0.159757	0.107017	0.14109	0.15553	0.187272	0.169697	0.0495336	0.159719	0.121453	0.122695	0.0646796		914	0.134442	0.19317	3.5256	0.0887434	0.0982265	0.139892	0.138923	0.0892344	0.0884248	0.203094	0.092526	0.0662252		914	-2.79295	-3.0681	-2.64605	-3.22409	-2.82532	-2.68473	-2.41679	-2.55897	-4.33545	-2.64639	-3.04154	-3.02685	-3.95055		914	-2.89494	-2.37206	1.81787	-3.49422
	915	0.330879	0.30203	0.253963	0.292842	0.307726	0.305782	0.347429	0.392606	0.313689	0.237643	0.221157	0.339034	0.27802		915	0.279358	0.384399	0.522881	0.275394	0.297095	0.366415	0.246344	0.198393	0.306598	0.366049	0.326535	0.23733		915	-1.59563	-1.72724	-1.97731	-1.77181	-1.70028	-1.70942	-1.52521	-1.34885	-1.67259	-2.07313	-2.17685	-1.5605	-1.84674		915	-1.83981	-1.37932	-0.935445	-1.86043
	916	0.069195	0.0367137	0.0351151	0.0659848	0.0445815	0.0846475	0.0747225	0.0496956	0.190961	0.16343	0.174636	0.0686708	0.115556		916	0.0994568	0.116268	0.247372	0.103337	0.091812	0.0688571	0.0470262	0.109569	0.103678	0.0853662	0.0943322	0.0901555		916	-3.85319	-4.76754	-4.83176	-3.92172	-4.48741	-3.56239	-3.74231	-4.33074	-2.38865	-2.61325	-2.51758	-3.86416	-3.11334		916	-3.32979	-3.10447	-2.01525	-3.27457
	917	0.108724	0.134535	0.117069	0.0879959	0.0445269	0.0376246	0.106625	0.0496792	0.0637267	0.0769206	0.0498815	0.0458365	0.0495322		917	0.0918227	0.225785	0.0862884	0.133749	0.0999778	0.111115	0.060423	0.036489	0.038887	0.0543155	0.0470859	0.0225728		917	-3.20125	-2.89395	-3.09457	-3.50642	-4.48918	-4.73218	-3.22938	-4.33122	-3.97196	-3.70049	-4.32535	-4.44736	-4.33549		917	-3.44501	-2.14698	-3.53469	-2.9024
	918	0.0491642	0.109578	0.0699002	0.0765111	0.0333124	0.046815	nan	0.0493949	0.113862	0.0383742	0.024777	0.0683813	0.196625		918	0.106775	0.0340599	0.158517	0.078941	0.057955	0.0422394	0.0667899	0.0424405	0.0388174	0.123909	0.0780396	0.0376091		918	-4.34625	-3.18997	-3.83856	-3.70819	-4.9078	-4.41688	nan	-4.33949	-3.13465	-4.70372	-5.33485	-3.87026	-2.34648		918	-3.22735	-4.87578	-2.65729	-3.66308
	919	0.108986	0.110434	0.0352789	0.077019	0.0672294	0.113151	0.117363	0.149007	0.0889077	0.125778	0.112294	0.195036	0.0656455		919	0.0614723	0.0755702	0.109556	0.11033	0.124706	0.133066	0.100597	0.0673167	0.065294	0.0858704	0.125862	0.0985097		919	-3.19778	-3.17874	-4.82505	-3.69864	-3.89476	-3.14368	-3.09096	-2.74655	-3.49155	-2.99105	-3.15465	-2.35819	-3.92916		919	-4.02392	-3.72604	-3.19026	-3.1801
	920	0.0605266	0.0620373	0.0477213	0.0446561	0.102362	0.0764843	0.0757439	0.0628378	0.089828	0.0294464	0.0758502	0.150952	0.0664489		920	0.0621713	0.076607	0.122825	0.0997299	0.0588071	0.064873	0.0474105	0.0806335	0.0462769	0.0791056	0.071906	0.0765873		920	-4.04629	-4.01072	-4.38922	-4.485	-3.28825	-3.70869	-3.72273	-3.99222	-3.47669	-5.08576	-3.7207	-2.72784	-3.91161		920	-4.00761	-3.70638	-3.02532	-3.32583
	921	0.0104127	0.0383028	0.0491179	0.0344947	nan	0.029546	0.0780582	0.0647193	0.0530106	0.0806614	0.0390829	0.0358995	0.102693		921	0.374422	0.028656	0.0627589	0.0640314	0.0171664	0.0166469	0.0346109	0.0190613	4.27595	0.024385	0.0246447	0.0705495		921	-6.58551	-4.70641	-4.34761	-4.85748	nan	-5.08089	-3.67931	-3.94966	-4.23758	-3.63198	-4.67732	-4.79989	-3.28359		921	-1.41726	-5.12502	-3.99404	-3.96508
	922	0.0646273	0.145278	0.101279	0.119185	0.121551	0.112302	0.126451	0.133565	0.06849	0.0833218	0.0538261	0.111589	0.0710269		922	0.13113	0.133548	0.154573	0.132217	0.150567	0.183129	0.227434	0.0589352	0.0768192	0.167621	0.119173	0.0887311		922	-3.95171	-2.78311	-3.3036	-3.06873	-3.04037	-3.15454	-2.98335	-2.90439	-3.86796	-3.58516	-4.21555	-3.16374	-3.81549		922	-2.93093	-2.90457	-2.69364	-2.91902
	923	0.12	0.107062	0.102263	0.180694	0.135512	0.123809	0.0349108	0.0541174	0.0971413	0.0945875	0.122582	0.075254	0.107707		923	0.0911149	0.0974659	0.155079	0.053532	0.0623719	0.0984005	0.0498256	0.0727209	0.0642857	0.168957	0.0602254	0.0571118		923	-3.05889	-3.22349	-3.28965	-2.46838	-2.8835	-3.01381	-4.84018	-4.20776	-3.36377	-3.40221	-3.02818	-3.73209	-3.21482		923	-3.45617	-3.35896	-2.68893	-4.22345
	924	0.0993597	0.0812091	0.064658	0.0488242	0.0624428	nan	0.0471198	0.0823083	0.140377	0.0212977	0.0962596	0.0634545	0.0543774		924	0.083696	0.075861	0.104022	0.0339351	0.0541044	0.0940291	0.0644976	0.0469075	0.167439	0.0771274	0.0520909	0.0661412		924	-3.3312	-3.62221	-3.95103	-4.35626	-4.00132	nan	-4.40752	-3.60282	-2.83262	-5.55316	-3.37693	-3.97813	-4.20085		924	-3.5787	-3.7205	-3.26504	-4.88108
	925	0.0794221	0.0277252	0.0397984	0.100159	0.0255798	0.0642215	0.108017	0.0281254	0.0718356	0.141823	0.056301	0.0389762	0.0371471		925	0.0599777	0.0620508	0.172178	0.145847	0.0921376	0.114612	0.07249	0.0617524	0.0671308	0.105708	0.0799337	0.05074		925	-3.65432	-5.17266	-4.65115	-3.31964	-5.28885	-3.9608	-3.21067	-5.15198	-3.79916	-2.81783	-4.1507	-4.68126	-4.75061		925	-4.05943	-4.01041	-2.53803	-2.77747
	926	0.0461024	0.140128	0.0402811	0.0508367	0.0516573	0.0650736	0.096704	0.0852313	0.072752	0.121542	nan	0.0787057	0.168813		926	0.0952408	0.0549479	0.0938212	0.0633164	0.0557483	0.0427664	0.0368261	0.0972155	0.0905865	0.0536241	0.0449061	0.0683002		926	-4.43901	-2.83518	-4.63375	-4.29799	-4.27488	-3.94178	-3.37028	-3.55247	-3.78087	-3.04047	nan	-3.66739	-2.5665		926	-3.39228	-4.18579	-3.41394	-3.98128
	927	0.0814838	0.0707247	0.0406651	0.0385373	0.0391798	0.076746	0.0366629	0.057397	0.0588784	0.0560308	0.0287315	0.0264539	0.113343		927	0.0263119	0.0477441	0.108303	0.0285884	0.084552	0.0434037	0.0223386	0.0564507	0.0765052	0.00905907	0.0362636	0.0430948		927	-3.61734	-3.82164	-4.62007	-4.6976	-4.67374	-3.70377	-4.76954	-4.12288	-4.08612	-4.15764	-5.12122	-5.24038	-3.14123		927	-5.24814	-4.38853	-3.20685	-5.12842
	928	0.0118713	nan	0.0138427	0.039291	0.132967	0.0670241	0.0996099	nan	0.0300105	0.102991	0.0731351	0.0539108	nan		928	0.0536929	0.0324623	0.0551141	0.0878242	0.0573906	0.0444548	0.0232252	0.0216455	0.0784088	0.20393	0.0644627	0.0790398		928	-6.39638	nan	-6.17473	-4.66966	-2.91086	-3.89918	-3.32757	nan	-5.05839	-3.27942	-3.77329	-4.21328	nan		928	-4.21913	-4.94509	-4.18143	-3.50924
	929	0.0725163	0.0583232	0.0281822	0.026732	0.0404476	0.0681483	0.0760456	0.0296868	nan	0.0348824	nan	0.054812	0.0193698		929	0.0455	0.165026	0.0278836	0.00747887	0.0486397	0.0389779	nan	0.0662382	0.0639812	0.0662837	0.102887	0.0445461		929	-3.78555	-4.09979	-5.14907	-5.22529	-4.6278	-3.87518	-3.71699	-5.07403	nan	-4.84136	nan	-4.18936	-5.69004		929	-4.45799	-2.59924	-5.16444	-7.06296
	930	0.0983808	0.0441479	0.0713029	0.0816141	0.136936	0.0812222	0.0257533	0.135284	0.0776357	0.0944436	0.0450924	0.0278022	0.0391798		930	0.0461823	0.0419898	0.112798	0.137496	0.0692521	0.073004	0.0481554	0.0525999	0.0407642	0.0964165	0.0284684	0.0811713		930	-3.34548	-4.50151	-3.80989	-3.61504	-2.86842	-3.62198	-5.2791	-2.88594	-3.68714	-3.4044	-4.47097	-5.16866	-4.67374		930	-4.43652	-4.57382	-3.14819	-2.86254
	931	0.0124538	0.0594825	0.0576923	0.137571	0.0830756	0.0704225	0.104484	0.0455673	0.109907	0.0717103	0.0758534	0.0982548	0.0394607		931	0.112153	0.0510914	0.0999905	0.0620011	0.11011	0.0471116	0.0566419	0.114193	0.0825491	0.0978346	0.0479939	0.100152		931	-6.32727	-4.07139	-4.11548	-2.86176	-3.58943	-3.82782	-3.25864	-4.45586	-3.18564	-3.80168	-3.72064	-3.34733	-4.66344		931	-3.15646	-4.29078	-3.32207	-4.01156
	932	0.0647892	0.0616618	0.104079	0.0856002	0.0860215	0.0364343	0.0270392	0.04699	0.0809804	0.173432	0.0629063	0.0289226	0.0405405		932	0.028992	0.0529163	0.0591162	0.0321216	0.0515836	0.0418381	0.0166053	0.0394457	0.0341627	0.0812073	0.089333	0.0750727		932	-3.9481	-4.01948	-3.26425	-3.54624	-3.53916	-4.77856	-5.2088	-4.4115	-3.62628	-2.52756	-3.99065	-5.11166	-4.62449		932	-5.1082	-4.24014	-4.0803	-4.96031
	933	0.10771	0.175944	0.0460995	0.133505	0.0298166	0.0252323	0.083967	0.12959	0.117739	0.077068	nan	0.0749064	0.0838868		933	0.050122	0.0730549	0.0764175	0.0832385	0.138652	0.0650634	0.0853364	0.0327395	0.82233	0.0840572	0.0719277	0.0873645		933	-3.21477	-2.50681	-4.43911	-2.90504	-5.06774	-5.30858	-3.57403	-2.94798	-3.08633	-3.69772	nan	-3.73877	-3.57541		933	-4.31841	-3.77487	-3.70995	-3.5866
	934	0.0678794	0.01611	0.0309773	0.0299267	0.059994	0.0381825	nan	nan	0.0338773	0.0259258	nan	0.0151004	0.0631225		934	0.0302704	0.0184343	0.0462725	0.0168412	0.0215742	0.0145882	0.0257887	0.0742942	0.0447081	0.0317528	0.0518117	0.0196098		934	-3.88088	-5.9559	-5.01264	-5.06242	-4.05904	-4.71094	nan	nan	-4.88354	-5.26947	nan	-6.04927	-3.9857		934	-5.04595	-5.76146	-4.4337	-5.89186
	935	0.0697253	0.0992009	0.0477023	0.0153508	0.0921376	0.0653709	0.0289157	0.033428	0.0867654	0.0132973	0.0674954	nan	0.04294		935	0.0620775	0.028427	0.0786328	0.0434091	0.0666469	0.0449876	0.017602	0.00846907	0.0183987	0.0217163	0.0318359	0.010056		935	-3.84217	-3.3335	-4.3898	-6.02555	-3.44007	-3.93521	-5.11201	-4.9028	-3.52674	-6.23272	-3.88907	nan	-4.54154		935	-4.00979	-5.13659	-3.66872	-4.52586
	936	0.19686	0.150376	0.176414	0.139621	0.123903	0.0792149	0.102071	0.101078	0.244428	0.161233	0.102197	0.0939359	0.151297		936	0.177472	0.124561	0.206546	0.149228	0.0785781	0.136633	0.097717	0.0942749	0.176777	0.0988975	0.18226	0.0609426		936	-2.34476	-2.73335	-2.50296	-2.84041	-3.01272	-3.65808	-3.29236	-3.30646	-2.03252	-2.63279	-3.29057	-3.41218	-2.72455		936	-2.49434	-3.00508	-2.27547	-2.74441
[truncated: 15 more columns]

## Sheet: Figure2E_SubstitutionFrequency
Mutation frequency (relative to sequencing coverage) - Mean frequency of 12 biological replicates post selection
Residue	R	H	K	D	E	S	T	N	Q	C	G	P	A	V	I	L	M	F	Y	W	STOP *
1	0.0698481	nan	0.0857967	nan	nan	nan	0.018617	nan	nan	nan	0.0293026	nan	nan	0.0207965	0.0701107	0.0225213	nan	nan	nan	nan	nan
2	nan	nan	nan	nan	0.0385489	0.0318834	0.0221174	nan	nan	nan	0.0918616	0.0670029	nan	0.0484135	nan	nan	nan	nan	nan	nan	nan
3	nan	nan	nan	nan	0.0369645	nan	nan	nan	nan	nan	2.41468	nan	0.0957223	nan	nan	0.0458806	0.0924067	nan	nan	nan	nan
4	0.0885147	0.0589059	0.0359015	0.121017	0.382691	0.00768305	nan	nan	nan	nan	0.0415615	0.576291	0.0701813	0.0605083	nan	0.695728	1.20929	nan	0.0318336	nan	0.0528159
5	0.0264434	0.0332848	nan	nan	nan	0.0307157	0.0337523	0.0173461	nan	nan	nan	nan	0.104398	nan	nan	0.0478552	nan	nan	nan	nan	nan
6	0.034927	nan	nan	nan	0.0506112	nan	0.0339386	0.00766323	0.0609691	nan	nan	nan	nan	nan	nan	nan	0.0288801	nan	nan	nan	0.163828
7	nan	nan	nan	0.0218652	nan	nan	nan	nan	nan	nan	0.917922	nan	0.0334186	0.0204707	nan	nan	nan	nan	nan	nan	0.0337226
8	nan	nan	0.109868	nan	0.032175	0.0331254	nan	nan	nan	nan	nan	0.0516195	0.0748684	nan	nan	nan	0.0470525	nan	nan	nan	nan
9	0.0550381	nan	nan	nan	nan	nan	nan	nan	0.0292085	nan	nan	0.342172	0.00831785	0.247043	nan	nan	0.041653	0.0723153	nan	nan	nan
[truncated: 927 more rows]
