# Supplementary material for: Comprehensive CRISPR/Cas9-based mutagenesis identifies single-amino acid substitutions that abrogate SPEN function in X inactivation
Source: Nat Commun. 2026 Apr 6;17:4898. doi: 10.1038/s41467-026-71400-4 (PMC13230580; doi:10.1038/s41467-026-71400-4)
Supplement: Supplementary file 6 — Source Data [file 41467_2026_71400_MOESM6_ESM.zip › SourceDataFig3.xlsx]

## Sheet: Figure3CD_MutationFrequency
Mutation frequency (relative to sequencing coverage) - Mean frequency of 12 biological replicates post selection
Residue	R	H	K	D	E	S	T	N	Q	C	G	P	A	V	I	L	M	F	Y	W	STOP *
1	0.0507142	nan	0.0158391	nan	nan	nan	0.011428	nan	nan	nan	nan	nan	nan	0.0152914	0.0334696	0.0783379	nan	nan	nan	0.00652699	nan
2	nan	0.00679871	nan	0.0189281	nan	0.125405	nan	nan	nan	nan	0.0367698	nan	0.0201054	nan	0.00912258	0.00859119	nan	0.0124892	nan	nan	nan
3	nan	nan	nan	nan	nan	nan	nan	nan	0.00898133	nan	0.015448	0.0126274	nan	nan	nan	0.0262436	0.0057669	nan	nan	0.0069013	nan
4	nan	nan	0.0114939	0.349047	nan	nan	nan	nan	0.0105316	nan	0.0127065	nan	0.0225593	0.0144382	nan	0.00388304	nan	nan	nan	nan	0.0229921
5	nan	0.00509649	nan	nan	nan	0.0164487	nan	0.015165	nan	nan	nan	0.243501	0.0191854	nan	0.00372317	nan	nan	nan	nan	nan	nan
6	nan	nan	0.0113079	nan	nan	0.0326907	0.0139391	nan	nan	nan	0.020447	0.00948915	nan	nan	nan	nan	0.0203196	nan	nan	0.0198519	nan
7	0.00981826	nan	nan	0.0190136	nan	nan	nan	0.011899	0.0239015	nan	0.00712953	0.0643608	0.00351041	nan	0.00363104	0.0138036	nan	nan	0.00531997	nan	nan
8	0.0782385	0.0163724	nan	nan	nan	nan	nan	0.00507262	nan	nan	0.0047262	0.0144562	nan	0.01249	0.0198065	nan	nan	0.01288	nan	nan	nan
9	0.0212524	nan	nan	nan	nan	0.00943889	nan	nan	0.00494039	0.032234	0.108774	0.00461524	nan	nan	nan	0.0131781	nan	nan	nan	nan	0.0125506
10	nan	nan	nan	0.00751816	0.0150062	nan	nan	nan	nan	nan	0.0600146	nan	0.0155805	nan	nan	0.02109	0.00645684	0.00448799	nan	0.00604851	0.00794449
11	0.0116121	nan	nan	nan	0.0109388	nan	nan	nan	nan	0.00506938	nan	0.00321316	0.00981021	0.0164546	nan	nan	nan	nan	nan	nan	0.0281187
12	nan	0.387422	0.0246596	0.0129712	nan	0.0117824	0.101214	nan	nan	nan	nan	0.00648895	nan	nan	0.0139527	0.0106319	nan	nan	0.0107698	nan	nan
13	nan	nan	nan	nan	0.00310662	0.0119402	nan	nan	nan	0.00598263	0.0045374	nan	nan	0.0980949	0.0193151	nan	nan	0.106995	nan	nan	0.207964
14	0.00530472	0.00506235	nan	nan	nan	0.00718063	0.022764	nan	0.0227608	nan	nan	nan	0.0128503	nan	nan	0.00769266	nan	nan	nan	nan	nan
15	nan	nan	0.00492414	0.0284322	nan	nan	nan	nan	0.0108717	nan	0.0147498	nan	0.0301274	0.0176868	nan	nan	nan	nan	0.00476243	nan	0.0150397
16	nan	0.015189	0.0279019	0.0130889	nan	0.0115917	0.215176	nan	nan	nan	nan	nan	0.00477639	nan	0.0163016	nan	nan	0.00293393	0.0202249	nan	nan
17	nan	nan	nan	nan	0.0227027	nan	nan	nan	nan	nan	0.0283531	nan	0.00802154	nan	nan	0.0269717	0.00804726	nan	nan	nan	nan
18	nan	nan	nan	nan	nan	0.00304204	nan	nan	0.0602928	nan	0.00725866	0.0349432	nan	nan	nan	0.0225695	nan	nan	nan	0.0197401	nan
19	nan	nan	0.0106006	0.390017	nan	nan	nan	nan	0.00537688	nan	0.015691	nan	0.0209703	0.0157522	nan	nan	nan	nan	nan	nan	0.0171861
20	nan	nan	0.00910442	0.0170014	nan	nan	nan	nan	0.00789694	nan	0.0125528	nan	0.00723842	0.0190749	nan	nan	nan	nan	nan	nan	0.0116582
21	0.0178616	nan	nan	nan	0.0162315	nan	0.204251	0.0586762	0.00898148	nan	nan	nan	nan	nan	nan	nan	0.00783218	nan	nan	nan	0.0187845
22	nan	nan	nan	nan	nan	0.016766	0.00743613	0.0207421	nan	nan	nan	nan	nan	0.00805982	nan	0.0401343	0.00709383	0.0195713	nan	nan	nan
23	0.00666222	nan	0.0183922	nan	0.0689708	0.0335684	0.0112057	0.0172587	nan	0.00379516	nan	nan	nan	0.0068683	nan	0.218371	0.0143857	0.0125181	nan	nan	nan
24	nan	nan	0.0127582	0.0357167	nan	nan	nan	nan	0.00743492	nan	0.0168611	nan	0.0145457	0.0155981	nan	nan	nan	nan	0.00681751	nan	0.0227167
25	0.00450324	nan	0.00287136	0.00758608	nan	nan	nan	0.0223043	0.0446696	nan	nan	0.0328541	nan	nan	nan	0.00981415	nan	nan	0.0072632	nan	nan
26	nan	nan	nan	nan	nan	0.00856874	nan	nan	nan	0.0120319	nan	nan	nan	0.0257316	0.0222154	0.0265653	nan	nan	0.0220801	nan	nan
27	0.0080606	0.00588015	nan	0.76525	0.0159654	nan	0.0578083	0.260873	0.0267679	nan	nan	0.0139205	nan	nan	0.0167579	0.00433432	nan	nan	nan	nan	0.00946058
28	nan	nan	nan	nan	nan	nan	nan	nan	0.00454841	nan	0.011777	0.00701279	nan	nan	0.00532028	0.0225322	nan	nan	nan	nan	0.0138051
29	nan	0.0099192	0.00264189	0.141254	0.0026697	0.0874864	nan	0.0142887	nan	0.0115706	nan	nan	0.0107224	nan	0.00414182	0.00365444	nan	0.0137429	nan	nan	0.0453094
30	0.00798926	nan	nan	0.00695795	nan	0.00790751	nan	nan	nan	0.0226684	nan	nan	0.00935845	0.0193831	nan	nan	nan	nan	nan	nan	nan
31	nan	0.00757467	nan	nan	nan	0.0169989	nan	nan	nan	0.0084141	0.00805698	0.00730516	nan	0.00708483	nan	0.0153473	nan	nan	nan	nan	nan
32	nan	nan	nan	0.00371236	0.0215633	nan	nan	nan	nan	0.00257526	0.0353095	nan	0.019252	nan	nan	0.0188338	0.0103252	nan	0.00247586	0.00588501	nan
33	nan	nan	0.00561896	0.257969	nan	0.0039337	nan	nan	0.00860909	nan	0.0117553	nan	0.0163445	0.0219042	nan	nan	nan	nan	0.00706481	nan	0.0199397
34	0.126524	nan	nan	nan	nan	nan	0.00824111	0.00436909	nan	0.0173931	0.0131168	nan	0.00694477	nan	0.0150784	nan	nan	nan	nan	nan	nan
35	nan	nan	nan	0.0181634	0.00283226	nan	nan	nan	nan	nan	0.00603603	nan	0.0135439	nan	0.00747536	0.00852212	nan	0.0160936	0.00695862	nan	nan
36	0.0105522	nan	nan	nan	0.0139727	nan	0.0398363	0.0466373	0.0395463	nan	nan	nan	0.00246739	nan	nan	0.00246739	0.0148153	nan	0.00246739	nan	0.0186746
37	nan	nan	0.00229431	nan	nan	0.224576	0.0127605	0.013158	nan	0.00247478	0.00235801	nan	nan	0.00935303	nan	0.0139763	0.0077013	0.0318909	0.00334437	nan	nan
38	0.0166532	0.0185511	nan	nan	nan	nan	nan	0.00233629	0.00467257	nan	nan	0.0202831	nan	0.00753147	0.0243338	nan	nan	0.00321336	nan	nan	nan
39	0.00682682	0.024987	nan	nan	nan	0.00844707	0.0387089	nan	nan	nan	nan	nan	0.00830084	nan	nan	0.00498576	nan	nan	nan	nan	nan
40	0.00614839	0.737683	nan	nan	0.00728929	0.148326	0.162341	0.185794	0.0411784	nan	nan	0.0052826	nan	0.00852866	nan	nan	0.0101439	nan	nan	nan	0.0257628
41	nan	nan	nan	nan	nan	0.0049407	nan	nan	0.0129414	nan	0.00887679	0.00926325	nan	nan	nan	0.0199413	nan	nan	nan	0.00528813	nan
42	0.010211	nan	nan	nan	0.00841805	nan	nan	nan	nan	nan	nan	nan	0.00784443	0.0344819	nan	nan	nan	nan	nan	0.0177954	nan
43	nan	nan	nan	nan	nan	nan	0.0157055	nan	nan	0.00805392	nan	0.00707266	0.0268155	nan	nan	nan	nan	0.00496101	0.0224786	nan	nan
44	nan	nan	0.00558323	0.039563	nan	nan	nan	nan	0.00570865	nan	0.0120584	nan	0.0116203	0.0473199	nan	nan	nan	nan	nan	nan	0.0112825
45	0.00846627	nan	nan	nan	0.009799	nan	nan	nan	nan	0.00381869	nan	nan	0.00704145	0.0215461	nan	nan	nan	nan	nan	nan	0.0238173
46	0.00994306	nan	nan	nan	0.00405958	nan	nan	nan	nan	nan	nan	nan	0.00985655	0.0202644	nan	nan	nan	nan	nan	nan	0.0232042
47	nan	nan	nan	nan	0.0150604	nan	nan	nan	0.00228591	nan	0.0557971	nan	0.0638821	nan	nan	0.0181579	0.00312457	nan	nan	nan	nan
48	nan	nan	nan	0.0135567	nan	0.0319188	0.0144206	nan	0.00290607	nan	0.00683103	0.00726746	nan	0.00563169	nan	nan	nan	nan	0.0036511	nan	nan
49	nan	nan	nan	0.0331604	0.00315946	0.0174151	0.00529184	nan	nan	nan	0.0106241	0.00557369	nan	0.00766621	nan	nan	nan	nan	0.00322061	nan	nan
50	nan	nan	nan	0.0027877	nan	0.0103795	nan	nan	nan	0.201122	0.00501488	nan	nan	0.17652	0.0223957	0.0542729	nan	nan	0.0144762	0.00330346	0.00233958
51	nan	nan	nan	nan	0.0134318	nan	nan	nan	nan	nan	0.0102245	nan	0.00847458	nan	nan	0.0291967	0.004297	0.0033742	nan	nan	nan
52	nan	0.00540634	nan	nan	0.0299039	0.00238233	nan	0.00404589	0.00238233	nan	0.0130698	nan	0.00921811	0.0187745	0.00332712	nan	nan	nan	0.0357472	nan	0.00317908
53	nan	nan	nan	nan	nan	0.0118239	nan	nan	nan	0.0545373	nan	nan	nan	0.0104816	0.0492108	0.0327366	nan	nan	0.0121063	0.0031036	nan
54	nan	nan	nan	0.0023494	0.0160934	nan	nan	nan	nan	nan	0.0168358	nan	0.0133126	nan	nan	0.0286519	0.00585702	0.00249691	nan	nan	nan
55	nan	0.00538672	nan	nan	0.032527	0.00369923	nan	0.00679941	nan	nan	0.013029	nan	0.022075	0.0131475	nan	nan	nan	nan	0.0369157	nan	0.00443656
56	0.00429673	nan	nan	nan	nan	0.0520175	0.00940155	0.0162873	nan	0.0022079	nan	nan	nan	0.0074992	nan	0.155467	0.00622653	0.00789965	0.00220315	nan	nan
57	0.0107799	0.0053529	nan	nan	0.0126433	nan	0.0396511	0.0589695	0.0530445	nan	nan	nan	nan	nan	0.0136463	nan	nan	nan	nan	nan	0.0123035
58	0.04329	nan	nan	nan	nan	nan	0.00787795	0.00432748	nan	0.0141467	0.0125348	nan	nan	nan	0.0279925	0.00520662	0.00234955	nan	nan	nan	nan
59	0.0022089	nan	nan	0.00311974	0.0258291	0.0297907	0.004944	nan	nan	nan	0.0105829	0.0075065	nan	0.00714044	nan	0.00611983	nan	nan	nan	nan	nan
60	0.011112	0.0523288	0.0145924	nan	0.00637151	nan	nan	0.0056213	nan	nan	nan	0.0263718	nan	nan	nan	0.0109572	nan	nan	nan	nan	0.00719066
61	0.0109788	nan	nan	nan	0.00743283	0.00463972	0.0919532	0.036361	0.00481791	nan	nan	0.00370521	nan	nan	0.0124864	nan	nan	nan	nan	nan	0.0194091
62	nan	nan	nan	0.0243902	nan	0.0323114	0.0034716	nan	nan	nan	0.00598525	0.00588568	nan	0.00904216	nan	nan	nan	nan	0.00545147	nan	nan
63	0.0125075	nan	0.00571434	0.00294055	nan	nan	nan	0.0197281	0.0213818	nan	nan	0.0083599	nan	nan	nan	0.0168452	nan	nan	0.00680028	nan	nan
64	nan	0.0104359	0.0314983	0.0108417	nan	0.00776687	0.0146592	nan	nan	0.00508509	nan	nan	nan	nan	0.0119646	nan	nan	0.00326612	0.0111685	nan	nan
65	0.0060482	nan	nan	nan	nan	nan	0.0259369	nan	nan	0.00643353	nan	0.0250541	0.00807282	nan	nan	nan	nan	0.00664855	0.0249087	nan	0.00306226
66	nan	nan	nan	0.0196944	0.0031063	nan	nan	nan	nan	nan	0.0541605	nan	0.0097232	nan	0.00633043	0.0077337	nan	0.0172703	0.0031063	nan	nan
67	nan	0.0622278	0.0241764	0.0141657	nan	0.0064313	0.0364855	nan	0.00361272	nan	nan	0.00339605	nan	nan	0.0111715	0.00294881	nan	nan	0.00935455	nan	nan
68	0.00934317	nan	nan	nan	0.0110772	nan	0.0523595	0.0837585	0.0270068	nan	nan	nan	nan	nan	0.0111367	nan	0.00591238	nan	0.0030036	nan	0.0106347
69	0.0889791	nan	0.0210005	nan	nan	0.0027924	0.0190711	0.00264228	0.00491956	nan	nan	nan	nan	0.00872062	0.0465016	0.146111	nan	nan	nan	nan	nan
70	0.0257238	nan	nan	nan	0.00720542	nan	nan	nan	nan	nan	nan	nan	0.0131611	0.0261434	nan	0.00328576	nan	nan	nan	nan	0.036198
71	nan	0.00582942	nan	nan	0.0189262	0.00282263	nan	0.00328285	0.0030009	0.00326911	0.00996123	nan	0.0112158	0.0131639	nan	nan	nan	nan	0.0198002	nan	0.00214221
72	nan	nan	nan	nan	nan	0.00313326	nan	nan	0.00914632	nan	0.00518626	0.00749377	0.00225496	nan	nan	0.0144737	nan	nan	nan	nan	0.00678633
73	nan	0.00629032	nan	nan	0.0195759	nan	nan	0.00641302	nan	nan	0.00943545	nan	0.0160975	0.0147344	nan	nan	nan	nan	0.0290193	nan	0.00448269
74	0.0127437	0.0141514	nan	nan	nan	nan	nan	nan	0.00483676	nan	nan	0.011944	nan	0.00502488	0.0269294	nan	nan	0.00370524	nan	nan	nan
75	nan	0.00593214	nan	nan	nan	0.0223961	0.00497298	nan	nan	0.00492316	0.00412358	0.0058657	nan	nan	nan	0.0261978	nan	nan	nan	nan	nan
76	0.00744415	nan	0.0189323	nan	nan	0.0298706	nan	nan	0.0096001	nan	nan	0.0157887	0.0110101	nan	nan	0.011695	0.00539933	nan	nan	nan	nan
77	nan	0.00706072	nan	nan	0.0678323	nan	nan	0.00620107	0.00265887	nan	0.00747648	nan	0.0055687	0.0211842	nan	nan	nan	0.0028845	0.0196573	nan	nan
78	nan	0.00773864	0.0028466	0.013814	0.00574977	0.018951	nan	0.0169641	nan	0.00679185	nan	nan	nan	nan	0.00210024	nan	nan	0.012058	nan	nan	0.0583735
79	nan	0.0434071	0.0446651	0.0101507	nan	0.00892255	0.163501	nan	0.00388663	nan	nan	0.00290276	nan	nan	0.011565	nan	nan	nan	0.0192018	nan	0.00208745
80	0.00335136	nan	0.00607053	0.0371698	nan	nan	nan	nan	0.00716677	nan	0.0113945	0.0027472	0.0579318	0.0158414	nan	0.00220786	nan	nan	0.00372187	0.00315255	0.0281741
81	0.00765569	nan	0.00302767	nan	nan	0.00528538	0.0343077	nan	0.0289146	nan	0.00267095	nan	0.00353791	nan	nan	0.0049739	nan	nan	nan	nan	nan
82	0.0151522	nan	nan	nan	0.00564182	nan	nan	nan	0.00230514	0.00320959	nan	nan	0.00825675	0.0266516	nan	0.00297947	nan	nan	nan	nan	0.031164
83	0.00267675	0.00267719	0.00305996	nan	nan	0.0341642	nan	0.0175983	nan	0.0021681	nan	0.223832	0.0109754	nan	0.0038783	0.00405691	nan	nan	0.00221615	0.00221615	nan
84	0.00345495	nan	nan	nan	nan	0.319766	0.0113515	0.0166283	nan	0.00297974	nan	nan	nan	0.00522881	nan	0.0687357	0.0102533	0.0115643	nan	nan	nan
85	0.00763877	nan	0.00265762	nan	nan	0.00439082	0.0231583	nan	0.0329191	nan	nan	nan	0.00958507	nan	nan	0.0064474	nan	nan	nan	nan	nan
86	0.0401334	nan	nan	nan	nan	nan	0.00758092	0.00463492	nan	0.0211098	0.00621863	nan	nan	nan	0.0120832	0.00318164	nan	nan	nan	nan	nan
87	nan	nan	nan	0.0169779	nan	0.0126019	0.00526788	nan	0.00494543	nan	0.00700121	0.00523349	nan	0.00601745	nan	nan	nan	nan	nan	nan	nan
88	nan	nan	nan	0.0162602	nan	0.0117058	0.00499454	nan	nan	nan	0.00710575	0.00622908	nan	0.00845212	nan	nan	nan	nan	nan	nan	nan
89	nan	nan	nan	0.00616029	nan	0.00379007	nan	nan	0.00513628	nan	0.0730572	0.0125326	nan	nan	nan	0.0149999	nan	nan	nan	0.0071741	nan
90	0.00813195	nan	nan	nan	0.00391048	nan	nan	nan	nan	nan	nan	nan	0.00601405	0.013929	nan	nan	nan	nan	nan	nan	0.0210858
91	0.0602752	nan	nan	nan	nan	nan	0.00346652	nan	0.0102225	nan	nan	0.0133482	nan	0.0119089	0.00281623	nan	0.0104578	nan	nan	0.00254035	nan
92	nan	0.0048707	nan	nan	0.0204811	nan	nan	0.00466484	nan	nan	0.0129448	nan	0.0102161	0.0254368	nan	nan	nan	nan	0.0180628	nan	0.00774174
93	nan	0.00470507	0.00456926	0.0243739	nan	0.00218543	nan	0.00299323	0.00523672	nan	0.0109464	nan	0.0121741	0.026563	nan	nan	nan	nan	0.00588385	nan	0.0172043
94	0.0162404	nan	0.0101205	nan	nan	0.0202067	nan	0.00707022	nan	nan	0.00310376	0.0136146	0.0144761	nan	0.00401312	nan	nan	nan	nan	nan	0.00470323
95	nan	nan	nan	0.0185511	nan	nan	nan	nan	nan	0.00295482	0.0647152	nan	0.0109678	nan	0.00417732	0.00830958	nan	0.01564	nan	nan	nan
96	nan	nan	nan	0.0021054	nan	nan	0.0116505	0.0021054	nan	0.00756794	nan	0.0133017	0.0111602	nan	nan	nan	nan	0.00657736	0.0238445	0.00296522	0.00296522
97	0.0418516	nan	0.0123774	nan	nan	nan	0.00759186	nan	nan	nan	nan	nan	nan	0.0107762	nan	0.0175706	0.00884281	nan	nan	nan	nan
98	nan	nan	nan	nan	0.0282209	0.0248443	0.00295122	nan	nan	nan	0.00753632	0.00421563	nan	0.00395899	nan	nan	nan	nan	nan	nan	nan
99	nan	nan	nan	nan	nan	nan	0.0217841	nan	nan	0.00795866	nan	0.00848497	0.00542532	nan	nan	nan	nan	0.00884741	0.059106	0.00216249	0.0028361
100	nan	0.00578904	nan	nan	nan	0.0265297	nan	nan	0.00258503	0.00657925	0.010161	0.00501322	nan	nan	nan	0.0236755	nan	nan	nan	nan	nan
101	0.136739	nan	nan	nan	nan	nan	0.00466368	0.0052372	nan	0.0254228	0.0820822	0.00205526	nan	nan	0.0212129	0.00420474	0.00410588	0.00335657	nan	nan	nan
102	nan	nan	0.00430162	nan	nan	0.0413565	0.00631628	nan	nan	0.00345872	0.00566495	nan	nan	nan	0.0153397	nan	nan	nan	nan	nan	0.0165532
103	nan	nan	0.00286555	0.0321739	nan	nan	nan	nan	0.00679144	nan	0.0114025	nan	0.015193	0.0343235	nan	0.00246058	nan	nan	0.00219801	nan	0.0190538
104	nan	0.00248266	nan	0.0115998	0.00344005	nan	nan	nan	nan	nan	0.0476861	nan	0.0122122	nan	0.00383871	0.00898343	nan	0.0205346	nan	nan	nan
105	nan	nan	nan	nan	nan	nan	0.0103554	nan	nan	0.0102653	nan	0.00928705	0.00542124	nan	nan	0.00201448	nan	0.00668784	0.0207796	0.0027365	0.0025035
106	0.00679926	nan	nan	nan	0.00310043	nan	nan	nan	0.00268692	0.00411585	nan	0.00667913	0.00629616	0.0356755	nan	0.00344788	nan	nan	nan	0.0214208	nan
107	nan	nan	nan	nan	nan	0.00782446	nan	nan	nan	0.00655507	nan	0.00695016	nan	0.0382561	0.00953267	0.0283947	nan	nan	0.0126987	nan	0.0027751
108	nan	nan	0.00356518	nan	nan	0.0329877	0.00456826	nan	nan	0.00274705	0.0113112	nan	nan	nan	0.0112544	0.0022462	nan	nan	nan	0.00205406	0.0247338
109	0.0073507	nan	nan	nan	0.00426201	nan	nan	nan	0.00200017	nan	nan	nan	0.00501454	0.021204	nan	0.0040024	nan	nan	nan	nan	0.0265
110	0.195289	nan	nan	nan	nan	nan	0.00893864	0.00329147	nan	0.0150959	0.0111514	nan	nan	nan	0.017484	0.00399143	nan	0.00399143	nan	nan	nan
111	nan	nan	nan	0.0189708	nan	0.0222388	0.00720767	nan	nan	0.00233511	0.00713093	0.00467332	nan	0.00819099	nan	nan	nan	nan	nan	nan	nan
112	0.00704017	nan	nan	nan	0.00469066	nan	nan	nan	nan	0.00275335	nan	nan	0.00396434	0.0154799	nan	nan	nan	nan	nan	nan	0.0207049
113	0.00638079	nan	nan	nan	0.00433403	nan	nan	nan	nan	0.00218867	nan	nan	0.00576099	0.0239545	nan	nan	nan	nan	nan	0.0161985	0.00210844
114	0.00969845	0.0169506	nan	0.00400593	nan	0.00347081	0.0188306	nan	0.00314298	nan	nan	nan	0.00809873	nan	nan	0.00501474	nan	nan	nan	nan	nan
115	nan	nan	nan	0.0435038	0.00197842	0.020275	0.00424879	nan	nan	0.00220345	0.00774643	0.00619281	nan	0.00233274	nan	nan	nan	nan	nan	nan	nan
116	nan	0.0136065	nan	0.0345572	0.00196289	0.0250593	nan	0.01261	nan	0.00648379	nan	0.00217976	nan	nan	nan	nan	nan	0.017348	nan	nan	0.0305887
117	0.00792202	nan	nan	0.00715248	nan	0.00544384	nan	nan	nan	0.0271875	nan	nan	0.0100954	0.0240628	nan	nan	nan	nan	nan	0.00216447	nan
118	0.00674077	0.0263108	nan	nan	nan	0.00619969	0.0164089	0.00208581	nan	nan	nan	nan	0.00500642	nan	nan	0.00380508	nan	nan	nan	nan	nan
119	0.00469609	0.00343017	nan	nan	nan	0.00392922	0.0252859	nan	0.013421	nan	nan	nan	0.122558	nan	nan	0.00428953	nan	nan	nan	nan	nan
120	0.00429714	nan	nan	nan	nan	0.00330146	0.0197373	nan	0.0236278	nan	nan	nan	0.00496015	nan	nan	0.00594581	nan	nan	nan	nan	nan
121	nan	nan	0.00388989	0.00202492	0.00202492	nan	0.02076	nan	nan	nan	nan	0.00798261	0.0373534	nan	nan	0.00435939	nan	nan	nan	nan	0.0198025
122	0.104112	0.0221578	nan	nan	nan	0.00205274	0.0037991	nan	0.00251849	nan	nan	0.0133131	nan	0.00554956	0.0248229	nan	nan	0.00378864	nan	nan	nan
123	0.00792364	nan	nan	0.0084094	0.00251915	nan	nan	0.0154313	0.0578833	nan	0.00189375	0.0311999	nan	nan	0.00204971	0.0191948	nan	nan	0.00478436	nan	nan
124	nan	nan	nan	0.00315901	0.0228832	0.029441	0.00701722	nan	nan	nan	0.00752942	0.00507095	nan	0.0115738	nan	nan	nan	nan	nan	nan	nan
125	nan	nan	nan	nan	0.00358444	0.00200539	nan	nan	0.00389011	nan	0.00688743	0.00508241	nan	nan	nan	0.0224788	nan	nan	nan	nan	0.0058547
126	nan	nan	0.00511765	0.117716	nan	nan	nan	nan	0.00650125	nan	0.00935037	nan	0.0179795	0.0282822	nan	nan	nan	nan	nan	nan	0.029071
127	0.00838487	nan	nan	0.0189701	1.84669	nan	nan	nan	0.00379401	0.00211144	nan	0.00189742	0.00608701	0.0177179	nan	nan	nan	nan	nan	nan	0.0325495
128	nan	0.00564198	nan	nan	nan	0.0184295	nan	nan	nan	0.00767252	0.00664517	0.00479482	nan	nan	nan	0.0381677	nan	nan	nan	nan	nan
129	nan	0.0125393	nan	0.0508791	0.00379348	0.0670869	nan	0.0125762	nan	0.00532603	nan	nan	0.00358693	nan	nan	nan	nan	0.0205329	nan	nan	0.0201014
130	0.00905759	nan	0.0053643	0.026281	nan	nan	nan	nan	0.00666634	nan	0.028402	nan	0.0132306	0.0160381	nan	nan	nan	nan	0.00189119	nan	0.0164712
131	nan	nan	nan	nan	nan	0.00433842	nan	nan	0.00569159	nan	0.0374998	0.00396655	nan	nan	nan	0.0329168	nan	nan	nan	0.006324	nan
132	nan	nan	0.00315977	nan	nan	0.0361473	0.00545996	nan	nan	nan	0.0110541	nan	nan	nan	0.023375	0.00209389	nan	nan	nan	nan	0.020335
133	0.0168611	0.0240073	nan	0.00789256	nan	nan	nan	0.00259061	nan	nan	0.00806563	0.0139686	nan	0.00905575	0.0137368	nan	nan	0.00506268	nan	nan	nan
134	nan	0.00457261	nan	nan	0.0601327	nan	nan	0.00475923	nan	nan	0.01181	nan	0.0337882	0.028935	nan	nan	nan	0.00414244	0.0235174	nan	nan
135	0.0133433	nan	nan	nan	0.00460488	nan	nan	nan	nan	0.0020497	nan	0.00215356	0.00576184	0.0283209	nan	0.0019166	nan	nan	nan	0.0235728	nan
136	nan	0.00789038	nan	0.0621444	0.00346905	0.045601	0.00770847	nan	0.00427086	nan	0.0110838	0.00478558	nan	0.0551542	nan	nan	nan	nan	0.0624754	nan	0.0105913
137	nan	nan	nan	0.00187755	0.00250788	nan	0.0221331	nan	nan	0.0039996	nan	0.0111722	0.0350809	nan	nan	0.00444824	nan	nan	0.00274672	nan	0.0223824
138	nan	0.00346783	nan	nan	0.082243	0.00243293	nan	0.00450762	0.00206332	nan	0.00688748	nan	0.0117513	0.0204283	nan	nan	nan	0.00184413	0.0211975	nan	0.0019581
139	0.261911	0.0709673	0.0435885	0.00850327	nan	0.00799506	0.136529	nan	0.00203054	nan	nan	0.00203054	nan	nan	0.0136291	0.00181524	nan	0.00181524	0.0113403	nan	nan
140	nan	nan	0.0126113	nan	0.0849538	0.0525239	0.0170423	nan	nan	nan	0.0100191	0.0024924	nan	nan	0.00190657	0.00227357	0.0233742	nan	nan	0.0154094	nan
141	nan	nan	0.00533027	0.0227744	nan	0.0033128	0.00562082	nan	0.0111978	nan	0.0104765	nan	0.0463439	0.0110529	nan	nan	nan	nan	nan	nan	0.0162823
142	nan	0.004013	nan	nan	nan	0.0351477	nan	nan	nan	0.00509278	0.00656529	0.00865027	nan	nan	nan	0.0167281	nan	nan	nan	nan	nan
143	nan	nan	nan	0.0618673	0.00239107	0.0306159	0.00671651	nan	nan	nan	0.00824018	0.00494963	nan	0.00379981	nan	0.00248108	nan	nan	0.00199808	nan	nan
144	nan	0.00865021	nan	0.102979	0.00343012	0.0356185	nan	0.0174065	nan	0.00485792	nan	nan	0.00353473	nan	nan	nan	nan	0.0132486	nan	nan	0.0415362
145	nan	0.00249511	0.00694812	0.0395285	nan	nan	nan	nan	0.0051981	nan	0.0109886	nan	0.00743313	0.0211111	nan	nan	nan	nan	0.00207161	nan	0.0219931
146	0.00582366	nan	0.00272549	0.00576252	nan	nan	nan	0.0245539	0.043378	nan	nan	0.024653	0.00378449	0.00331473	0.0019128	0.013399	nan	nan	0.0068368	nan	nan
147	0.0570698	nan	nan	nan	nan	nan	0.0100423	0.00296996	nan	0.0163968	0.00742803	nan	nan	nan	0.0329624	0.00189076	0.00189076	nan	nan	nan	nan
148	nan	0.00207294	nan	0.0344205	0.00217482	0.017394	0.00495971	nan	nan	nan	0.00543218	0.0056484	nan	0.00476593	nan	nan	nan	nan	nan	nan	nan
149	nan	0.0108881	nan	0.0150647	0.00374113	0.0590191	0.00191734	0.0102051	nan	0.00846574	nan	nan	nan	nan	nan	nan	nan	0.0105678	nan	nan	0.0294193
150	0.0112933	nan	nan	nan	0.00446586	nan	nan	nan	nan	nan	nan	nan	0.00615315	0.02561	nan	0.00252734	nan	nan	nan	nan	0.0279017
151	0.00948831	nan	nan	0.00809286	nan	nan	0.00224755	0.0161666	0.0309633	nan	0.00206028	0.0532597	0.00370293	nan	nan	0.0105921	nan	nan	0.00698704	nan	nan
152	0.00903984	nan	0.00220465	0.0104193	nan	nan	0.00268911	0.023831	0.0591102	nan	nan	0.0692723	nan	0.00232561	nan	0.0112879	nan	nan	0.00440695	nan	nan
153	nan	nan	0.00611672	0.0788051	nan	0.00191659	nan	nan	0.0094875	nan	0.0114801	nan	0.0190325	0.0183165	nan	nan	nan	nan	0.00256404	nan	0.0206628
154	nan	nan	nan	nan	nan	0.00262826	nan	nan	0.0058102	nan	0.00503166	0.00532411	nan	nan	nan	0.0249685	0.00217198	nan	nan	0.00469584	nan
155	0.0071547	nan	nan	nan	0.00393007	0.00345993	nan	nan	nan	0.00258837	nan	0.00327418	0.00776171	0.0323491	nan	0.00369226	nan	nan	nan	0.0200353	nan
156	0.0144916	nan	0.00958113	nan	0.00226984	0.0142276	nan	0.0045771	nan	nan	0.0781905	0.0255503	0.00927614	nan	0.00567233	nan	nan	nan	nan	nan	0.00202448
157	0.00543367	nan	nan	nan	0.00502821	0.00203379	nan	nan	nan	nan	nan	nan	0.00750589	0.022919	nan	0.0027619	nan	nan	nan	nan	0.025663
158	nan	nan	nan	0.00261663	0.023024	0.0426613	0.00483954	nan	nan	nan	0.00637102	0.00513788	nan	0.00342634	nan	nan	nan	nan	nan	nan	0.00354597
159	nan	nan	nan	nan	nan	0.00795794	nan	0.00265397	nan	0.0117302	0.00341958	nan	nan	0.104734	0.0175386	0.023275	nan	nan	0.0219768	nan	nan
160	nan	0.00586975	nan	nan	0.023289	nan	nan	0.00450298	nan	nan	0.00658241	nan	0.0120466	0.0138331	nan	nan	nan	0.00222487	0.0255723	nan	nan
161	nan	nan	0.00220565	nan	0.0041247	0.00206235	nan	nan	0.00399081	nan	0.00648143	0.00561328	nan	nan	nan	0.0424137	0.00208943	nan	nan	0.00652839	nan
162	0.00885344	0.00261641	0.0203944	nan	nan	0.00925475	nan	0.00235522	0.00194582	nan	nan	0.0209946	0.0120771	nan	0.00544609	nan	nan	nan	nan	nan	nan
163	nan	nan	0.00363166	nan	nan	0.0464769	0.0118993	0.00368134	nan	0.0020331	0.00567551	0.00315308	nan	nan	0.0544277	0.00223288	nan	nan	nan	nan	0.0118529
164	0.00755526	nan	nan	0.0125786	0.00226759	nan	0.00298246	0.0210479	0.134409	nan	nan	0.0939512	nan	nan	nan	0.010803	nan	nan	0.00483367	nan	nan
165	nan	0.0143694	0.00369244	0.0520749	0.00204749	0.026767	nan	0.0252117	nan	0.00972739	nan	nan	nan	nan	nan	nan	nan	0.0170197	nan	nan	0.0432905
166	nan	0.0055876	nan	nan	0.0327034	0.00204827	nan	0.00504121	nan	nan	0.00649244	0.00204186	0.0366381	0.0161051	nan	nan	nan	0.00257962	0.0332867	nan	0.00311248
167	0.0117399	0.0405484	0.0168156	nan	0.0088891	nan	nan	0.00254286	nan	nan	nan	0.0196144	nan	nan	nan	0.0104135	0.00255785	nan	nan	nan	0.00492973
168	nan	0.00573812	nan	nan	0.131142	0.00254639	nan	0.0029608	nan	nan	0.00988334	nan	0.0257615	0.0186879	nan	0.00275593	nan	nan	0.0259346	nan	nan
169	nan	0.00909825	nan	0.0349077	0.00195478	0.0378757	0.00240319	0.0151288	nan	0.00896197	0.00700068	nan	0.00350034	nan	nan	0.00204562	nan	0.0171102	nan	nan	0.0317316
170	nan	0.00617806	0.00258038	0.0430784	0.00236687	0.08157	0.00335405	0.0113337	nan	0.00777779	nan	nan	0.00342751	nan	nan	0.00201293	nan	0.00820841	nan	nan	0.113248
171	nan	nan	0.00347762	0.00250052	nan	0.0428284	0.00833392	nan	nan	nan	0.00610153	nan	nan	nan	0.0866585	0.00204408	nan	nan	nan	nan	0.00759606
172	nan	0.0150888	nan	nan	0.0246946	0.00241338	nan	0.00489773	nan	nan	0.00547087	nan	0.0415083	0.00858796	nan	0.00251585	nan	0.00243994	0.0551441	nan	0.00278225
173	0.120551	0.0216364	nan	nan	nan	0.00226917	0.0415875	nan	0.00296121	nan	nan	nan	0.00625873	nan	nan	0.0059173	nan	nan	nan	nan	nan
174	nan	nan	nan	nan	nan	nan	nan	nan	0.00414119	nan	0.00434402	0.004178	nan	nan	nan	0.0204698	nan	nan	nan	nan	0.00440353
175	nan	0.00244334	0.00283462	0.0223658	nan	nan	nan	nan	0.00547464	nan	0.00776524	nan	0.0095031	0.0200854	nan	0.0039104	nan	nan	0.00208403	nan	0.0170174
176	nan	nan	nan	nan	nan	0.0030858	nan	nan	0.00527573	nan	0.00546141	0.00566988	nan	nan	nan	0.0478398	0.00284839	nan	nan	0.00686551	nan
177	0.00271625	nan	0.00219061	nan	nan	0.0372279	nan	0.041862	nan	nan	nan	0.0201462	0.00737623	nan	0.00279025	nan	nan	nan	nan	nan	nan
178	nan	nan	nan	nan	0.00212435	0.0164706	nan	nan	nan	nan	0.0029881	nan	nan	0.08014	0.0236071	nan	nan	0.0283236	nan	nan	0.0376389
179	0.0104104	0.0957005	0.0266456	nan	0.00717535	nan	0.00191821	0.00191821	nan	nan	nan	0.0482235	nan	0.00199558	nan	0.0139363	nan	nan	nan	nan	0.004323
180	0.00701193	nan	0.00303637	0.00475265	nan	nan	0.00506943	0.0190372	0.0237732	nan	nan	0.254235	0.00257902	nan	0.00205863	0.0241462	nan	nan	0.00330623	nan	nan
181	0.021656	nan	nan	nan	0.00866203	0.00224691	0.00368967	nan	nan	0.00391017	nan	nan	0.0256093	0.0328002	nan	0.00258885	nan	nan	nan	0.0376535	nan
182	0.045936	0.0133126	nan	nan	nan	nan	nan	nan	nan	nan	0.00336508	0.00740555	nan	0.0171452	0.0799384	nan	nan	0.00513917	nan	nan	nan
183	nan	0.00790618	nan	0.0298269	0.0030109	0.0378909	0.00198117	0.0110887	nan	0.00658614	nan	nan	0.00186676	0.00308034	nan	0.00254841	nan	0.0120744	nan	nan	0.05346
184	nan	0.0078754	nan	0.0132818	nan	0.0121431	0.00340162	0.0243522	nan	0.011103	nan	nan	nan	nan	nan	nan	nan	0.0119958	nan	nan	0.028436
185	nan	0.00237984	0.00189856	nan	nan	0.0249278	nan	0.0187429	nan	nan	nan	0.0226027	0.00779437	nan	0.00209742	nan	nan	nan	nan	nan	nan
186	0.00476546	nan	nan	nan	nan	nan	0.0360039	0.00284339	nan	0.00602511	nan	0.00912792	0.0107994	nan	nan	nan	nan	0.00346399	0.0243646	nan	0.00200963
187	nan	nan	nan	nan	nan	0.00323335	nan	nan	0.0045006	nan	0.00364454	0.00529954	nan	nan	nan	0.0338078	0.00228284	nan	nan	0.0069973	nan
188	0.0453428	nan	nan	nan	nan	nan	0.00628321	0.00459662	nan	0.0164987	0.0135187	nan	nan	nan	0.0124692	0.00243212	nan	nan	nan	0.00243116	0.00358573
189	nan	nan	nan	nan	nan	0.00246708	nan	nan	0.00467157	nan	0.00444563	0.00503329	nan	0.00189753	nan	0.0251356	nan	nan	nan	nan	0.00436107
190	0.101825	nan	nan	nan	nan	nan	0.00813713	0.00546101	nan	0.0099265	0.0130561	0.00237343	nan	nan	0.0209933	0.0039064	nan	nan	nan	nan	nan
191	0.00643882	0.00246826	nan	nan	nan	0.00372853	0.0247125	nan	0.0328132	nan	nan	nan	0.0058071	nan	nan	0.00595522	nan	nan	nan	nan	nan
192	nan	0.0600489	0.0388284	0.00761258	nan	0.00687912	0.0540031	nan	0.00240755	nan	nan	0.00206028	nan	0.00343108	0.0596575	0.00252482	nan	nan	0.015512	nan	nan
193	nan	0.00472494	nan	nan	nan	0.0391927	0.00195208	0.00207065	nan	0.00523452	0.00503871	0.0118507	0.0106245	nan	nan	0.0304271	nan	nan	nan	nan	nan
194	nan	nan	nan	0.00249954	nan	0.0125756	nan	0.00244143	nan	0.0899042	0.00246558	nan	nan	0.112771	0.0282431	0.0507329	0.00350406	nan	0.0357853	nan	0.00244809
195	nan	0.00566244	nan	nan	0.0302065	nan	nan	0.00386874	0.00291854	nan	0.00865467	nan	0.00690255	0.0320747	nan	nan	nan	nan	0.0203923	nan	nan
196	nan	nan	nan	0.0381516	0.00245638	0.0297716	0.00414596	nan	nan	0.0020909	0.00428232	0.00621502	nan	0.00386912	nan	nan	nan	nan	nan	nan	nan
197	0.00926874	nan	0.00250325	0.00738838	nan	0.00250325	nan	0.0179806	0.0425313	0.00197679	nan	0.0207263	nan	0.00209317	0.00235187	0.0221406	nan	nan	0.00412146	nan	nan
198	nan	0.00683143	nan	nan	0.0287711	nan	nan	0.00593258	nan	nan	0.0114924	nan	0.0097264	0.0173746	nan	nan	nan	nan	0.0309806	nan	0.00213531
199	0.00570284	0.0276307	nan	nan	nan	0.00441976	0.039737	0.00211634	nan	nan	nan	nan	0.00568785	nan	nan	0.00502951	nan	nan	nan	nan	nan
200	nan	nan	nan	nan	nan	0.0020146	nan	nan	0.00535785	nan	0.00461934	0.00824382	nan	nan	0.00212547	0.015452	nan	nan	nan	nan	0.00416531
201	nan	0.00757442	nan	0.0753687	0.0026967	0.0433828	0.00290909	0.0275022	0.00246378	0.00810886	nan	nan	0.00536229	nan	nan	0.00237582	nan	0.0164007	nan	nan	0.0315876
202	nan	nan	0.00363909	0.142282	nan	nan	nan	nan	0.00726997	nan	0.00889116	nan	0.0453442	0.00811774	nan	nan	nan	nan	0.00247229	nan	0.0240615
203	0.0084801	0.0290284	nan	nan	nan	0.00412834	0.0287666	nan	0.00337246	nan	nan	nan	0.0113625	nan	nan	0.00421929	nan	nan	nan	nan	nan
204	nan	nan	0.00541478	nan	nan	0.0485998	0.0127747	nan	nan	0.00198267	0.0120406	0.00391539	nan	nan	0.00313991	0.00251527	0.0326018	nan	nan	0.012366	nan
205	0.0118817	nan	nan	0.0211548	nan	0.0172557	0.00543699	nan	nan	nan	0.0233289	0.00787932	nan	0.00739559	nan	nan	nan	nan	nan	nan	nan
206	nan	nan	nan	nan	0.317152	0.0031631	nan	nan	0.0117625	nan	0.0269524	0.00786855	nan	nan	nan	0.018059	nan	nan	nan	0.00711888	nan
207	nan	nan	0.00477822	0.0269106	nan	nan	nan	nan	0.00695917	nan	0.00730006	nan	0.0176767	0.0107102	nan	0.00545504	nan	nan	nan	nan	0.0146646
208	0.00784776	0.022743	0.017264	nan	0.00883344	nan	0.00225506	0.00310531	nan	nan	0.00464396	0.0456132	0.00367639	nan	nan	0.0113445	nan	nan	nan	nan	0.00398909
209	nan	nan	nan	0.00278224	nan	0.0108128	nan	0.00201563	0.00459112	0.102469	0.00228512	nan	nan	0.0950038	0.038654	0.0489797	nan	nan	0.0157252	0.0027328	0.00254846
210	0.0069373	nan	0.0240764	nan	nan	0.0124075	nan	0.00275286	0.0022763	0.00199744	nan	0.0255015	0.00695029	nan	0.00424991	nan	nan	nan	nan	nan	0.00199744
211	0.10704	0.00382451	nan	nan	nan	nan	nan	nan	0.0308263	nan	nan	0.0120554	nan	0.00759775	nan	nan	0.017276	nan	nan	nan	nan
212	0.00539336	0.0291344	nan	nan	nan	0.00303238	0.0259428	0.00192754	0.00204872	0.00204872	nan	nan	0.00510202	nan	nan	0.0036926	nan	nan	nan	nan	nan
213	0.0957758	nan	nan	nan	nan	nan	0.00920085	0.00323446	0.00224188	0.0348281	0.0120758	nan	nan	nan	0.0118432	nan	nan	0.00203337	nan	nan	nan
214	nan	nan	nan	nan	0.0217364	nan	nan	nan	nan	nan	0.0177555	nan	0.00736152	nan	nan	0.0175767	0.00368527	0.00514686	nan	0.00196289	nan
215	0.00321592	nan	nan	0.00321592	0.0125821	nan	0.00216	nan	0.00231848	nan	0.0387841	nan	0.00636834	nan	0.00370876	0.0274623	nan	0.00232284	nan	nan	nan
216	0.0115809	nan	0.00204648	0.00710824	nan	nan	0.00192905	0.013989	0.0236822	nan	nan	0.0589471	nan	nan	nan	0.015836	nan	nan	0.00569136	nan	nan
217	nan	nan	0.00426331	nan	0.00356961	0.0417609	0.00841367	nan	nan	0.00194681	0.0186732	0.00233057	nan	0.00192363	0.00277131	0.00210271	0.0212427	nan	nan	0.0178815	nan
218	nan	0.00697074	nan	nan	0.0631974	nan	nan	0.00471567	0.00347661	nan	0.00839214	nan	0.0278347	0.0147192	nan	0.00264881	nan	nan	0.025709	nan	0.00280825
219	0.00213774	0.00248624	0.00203518	nan	nan	0.0114205	0.00769276	0.0180615	nan	nan	nan	nan	nan	0.00858963	nan	0.0489442	0.00484995	0.011288	nan	nan	nan
220	nan	0.00878096	nan	0.0700985	0.00335646	0.0560583	0.00489389	0.016269	nan	0.00744356	nan	nan	nan	nan	nan	0.00231505	nan	0.0130497	nan	nan	0.0259187
221	nan	nan	0.00384646	nan	nan	0.0446839	0.0133285	nan	nan	0.00198712	0.0116166	0.00194827	nan	nan	nan	0.00245982	0.020776	nan	0.00211884	0.0105369	nan
222	nan	0.00780326	nan	nan	0.0250863	nan	nan	0.00397247	0.00225916	nan	0.0083762	nan	0.0302797	0.0132147	nan	nan	nan	nan	0.0191227	nan	0.00237456
223	nan	0.00556831	nan	nan	0.0205779	nan	nan	0.00585507	nan	nan	0.00689426	nan	0.00948545	0.0215303	nan	nan	nan	nan	0.0195313	nan	0.00402366
224	0.00939696	0.00250658	0.00229832	nan	nan	0.108786	0.00450769	0.0185033	nan	0.00237984	0.0279963	nan	nan	0.0589399	nan	0.0622139	0.120656	0.0109506	nan	nan	nan
225	0.00196667	0.00261562	0.00248604	nan	nan	0.0170456	nan	0.0301577	nan	nan	nan	0.152218	0.0136901	nan	0.00566488	nan	0.00300785	nan	0.0024756	nan	nan
226	nan	nan	nan	nan	nan	0.00211033	0.00237074	nan	0.00444827	nan	0.0105052	0.0283205	nan	nan	nan	0.0190562	nan	nan	nan	0.00378254	nan
227	nan	nan	0.00526568	0.0230612	nan	0.00262263	nan	nan	0.00746372	nan	0.0109063	0.003045	0.0313213	0.0135382	nan	nan	nan	nan	0.00251477	nan	0.0130839
228	nan	nan	nan	nan	0.0117786	nan	nan	nan	0.00205945	nan	0.0443926	nan	0.00855011	nan	0.00328593	0.0286905	nan	nan	nan	nan	0.00307699
229	nan	nan	nan	nan	nan	nan	nan	nan	0.00457175	nan	0.0048699	0.00567329	nan	nan	nan	0.0165066	nan	nan	nan	nan	0.00547253
230	0.0279963	nan	nan	0.0113477	0.00306758	0.0037742	nan	nan	nan	0.0331828	nan	0.00353573	0.074892	0.0221947	nan	nan	nan	nan	nan	nan	nan
231	nan	nan	0.00338991	nan	nan	0.0448497	0.00516268	nan	nan	0.00304652	0.00929345	nan	nan	0.00217196	0.0184716	0.00239785	nan	nan	nan	nan	0.00946963
232	nan	nan	0.0179652	nan	0.344652	0.0378645	0.011073	nan	nan	nan	0.0109727	nan	nan	nan	0.00259692	0.00223782	0.0317766	nan	nan	0.00867865	nan
233	0.00659007	nan	0.00254887	nan	nan	0.0131393	0.0256999	nan	0.0163993	nan	nan	nan	0.00600477	nan	nan	0.0042251	nan	nan	nan	nan	nan
234	nan	nan	0.00311648	0.023225	nan	nan	nan	nan	0.00710766	nan	0.0117329	nan	0.0128172	0.0183334	nan	0.0022347	nan	nan	0.00256505	nan	0.0120351
235	nan	0.0123248	nan	nan	nan	0.0243074	0.00205485	nan	0.00224172	0.00368762	0.00520079	0.00721494	nan	nan	0.00312832	0.0303044	nan	nan	0.0538976	nan	nan
236	0.137946	nan	nan	nan	nan	nan	0.0098712	0.00334195	nan	0.00880512	0.0108256	0.00356918	0.00536802	nan	0.0204232	0.00243139	0.00268401	nan	nan	nan	nan
237	nan	0.00756704	0.0024667	0.0446951	nan	0.0435573	0.0022341	0.0158232	nan	0.044332	nan	0.00349993	nan	nan	nan	nan	nan	0.0096575	nan	nan	0.0285341
238	0.0119039	0.0933465	0.0336439	nan	0.00493992	nan	0.00264838	nan	nan	nan	nan	0.0368998	nan	nan	nan	0.00858429	nan	nan	nan	nan	0.0126932
239	0.00770591	nan	0.00348675	0.00546949	nan	nan	nan	0.0168881	0.0165972	nan	nan	0.0187852	nan	nan	nan	0.0118692	nan	nan	0.0043135	nan	nan
240	0.0517939	nan	nan	nan	nan	nan	0.0105075	0.00325886	nan	0.00809364	0.0103621	nan	nan	0.00578302	0.0216015	nan	nan	0.00264597	nan	0.00250303	nan
241	nan	nan	0.00399519	nan	nan	0.0289746	0.00993439	nan	nan	0.00244495	0.0124979	nan	nan	nan	nan	0.00216481	0.0200249	nan	nan	0.025062	nan
242	0.043598	nan	0.001938	nan	nan	nan	0.00702722	0.00357355	nan	0.0121731	0.00978088	nan	0.00418717	nan	0.0180129	nan	0.0038059	nan	nan	nan	nan
243	nan	0.0143435	nan	nan	nan	0.0133917	nan	nan	nan	0.00486822	0.00449823	0.0072391	nan	nan	0.0022789	0.0285295	nan	0.00737904	nan	nan	nan
244	nan	nan	nan	nan	nan	nan	0.0118885	nan	nan	nan	0.00250731	0.010023	0.0465987	nan	nan	0.00310886	nan	nan	0.00193091	nan	0.0251806
245	0.0664822	0.00201699	nan	nan	nan	0.00454447	0.0273242	nan	0.0309957	nan	0.00232867	nan	0.00734239	nan	nan	0.0053338	nan	nan	nan	nan	nan
246	0.0132316	nan	0.00307875	0.0062055	nan	nan	0.00236533	0.017558	0.278372	nan	nan	0.0933565	nan	0.00216271	0.00202708	0.0120662	nan	nan	0.00862423	nan	nan
247	nan	nan	0.00207211	nan	nan	nan	0.0428851	nan	nan	nan	nan	0.00845337	0.0165694	nan	nan	0.0059161	nan	nan	nan	0.00585417	0.0343514
248	nan	nan	nan	0.00187896	nan	nan	0.033179	nan	nan	0.00465499	nan	0.0163593	0.0267588	nan	nan	nan	nan	0.0037118	0.0198669	nan	nan
249	0.00781825	0.0328448	0.0234331	nan	0.00475747	nan	nan	0.00224105	nan	nan	nan	0.0185264	nan	0.00204851	nan	0.0111417	nan	nan	nan	nan	0.00368282
250	nan	nan	nan	nan	nan	nan	0.0506664	0.00201871	nan	0.00552192	nan	0.00895017	0.0429887	nan	nan	nan	nan	0.00271182	0.0896227	nan	0.00242786
251	nan	nan	0.00383879	nan	nan	0.0189784	0.00967556	nan	nan	nan	0.0104699	nan	nan	nan	0.0854354	0.00321779	0.00244812	nan	nan	nan	0.00852975
252	nan	0.0792264	0.0458907	0.0146165	nan	0.0054912	0.0622867	nan	0.00288503	nan	nan	0.00290488	0.00237827	0.00475654	0.014422	0.00186838	nan	0.00202324	0.0091788	nan	nan
253	0.0128995	0.0542992	0.0374535	0.00596232	0.00537692	0.00417203	nan	0.00450851	nan	nan	nan	0.0667366	nan	nan	nan	0.0141941	0.00304115	nan	nan	nan	0.005069
254	nan	nan	nan	nan	nan	nan	0.0487976	0.0038909	nan	0.00389326	nan	0.00958819	0.0462472	nan	nan	nan	nan	0.00324368	0.0237081	nan	nan
255	0.0394591	0.00273202	nan	nan	nan	0.0176366	0.0224041	nan	0.0208324	nan	nan	nan	0.00555242	0.00301459	nan	0.00545008	nan	nan	nan	nan	nan
256	0.0113106	0.0754629	0.0163722	0.00243922	0.00529073	nan	0.00242103	0.00279885	nan	nan	0.00252515	0.0723655	nan	nan	nan	0.019361	nan	nan	nan	nan	0.00430525
257	nan	nan	0.0029927	nan	nan	0.0367765	0.0133723	nan	nan	nan	0.00646081	0.0132105	nan	nan	0.0023436	nan	0.0208583	nan	nan	0.0337487	nan
258	0.111821	0.00194426	0.00222526	nan	0.00272549	nan	nan	nan	0.0221651	nan	0.208981	0.0209153	0.00993183	0.012684	nan	nan	0.0182725	nan	nan	nan	nan
259	0.0508552	nan	nan	0.0576597	0.00218479	0.0277172	0.00533153	nan	nan	nan	0.0153288	0.0121857	nan	0.00630373	nan	nan	nan	nan	nan	nan	nan
260	0.110572	nan	0.0056926	nan	nan	nan	0.00956869	0.00512403	nan	0.0129645	0.00796532	nan	nan	nan	0.0299646	0.0025531	nan	nan	nan	nan	0.0056926
261	0.00901827	0.268917	0.0714014	nan	0.00532596	nan	0.00218937	0.00354444	nan	nan	nan	0.0572224	0.00375014	nan	0.00288104	0.0113793	nan	nan	nan	nan	0.00579329
262	nan	nan	nan	0.00638964	0.0219219	0.111283	0.00348264	nan	nan	nan	0.00786838	0.0165489	nan	0.00426808	nan	nan	nan	nan	nan	nan	0.00225188
263	0.0029816	nan	nan	nan	nan	nan	0.0431451	0.00730247	nan	0.00518161	nan	0.016872	0.0113937	nan	nan	nan	nan	0.00378097	0.0189171	nan	nan
264	nan	nan	0.00725043	nan	nan	0.0339672	0.035877	nan	nan	nan	0.00969633	0.00419903	nan	nan	0.052678	0.00254903	nan	0.00248923	nan	nan	0.0119699
265	0.00505591	0.0372189	nan	nan	nan	0.00338473	0.0219993	nan	nan	nan	nan	nan	0.00721828	nan	nan	0.00533811	nan	nan	nan	nan	nan
266	nan	0.00330227	0.00328836	nan	nan	0.0147972	nan	0.0146067	nan	nan	nan	0.0937868	0.00861318	nan	0.00479201	nan	nan	nan	nan	nan	nan
267	nan	nan	0.00711509	nan	nan	0.0445749	0.0178601	nan	nan	nan	0.0111017	nan	nan	nan	nan	0.00292494	0.0178058	nan	nan	0.0414277	nan
268	nan	nan	nan	nan	nan	nan	0.0323409	0.00267535	nan	0.00546256	nan	0.0206518	0.0631564	0.00273743	nan	nan	nan	0.00515518	0.0123669	nan	nan
269	0.00496935	0.0193024	nan	0.00421579	nan	0.00422545	0.0245482	nan	0.00307358	0.00761347	nan	nan	0.0058592	nan	nan	0.00428236	nan	nan	nan	nan	nan
270	0.795449	0.00350652	nan	nan	nan	nan	0.169809	0.00451597	nan	0.0180783	0.338557	0.00456773	0.0643332	0.00299616	0.0313342	0.00300799	nan	nan	nan	0.00298249	nan
271	0.0290184	nan	nan	0.00774499	nan	0.00742391	0.691795	nan	nan	0.0123459	nan	nan	0.532982	0.0132735	nan	nan	nan	nan	nan	nan	0.0047341
272	0.159502	nan	nan	nan	nan	nan	0.00987344	0.00408375	nan	0.0476314	0.0774231	nan	0.0139082	nan	0.0100797	nan	0.00479386	nan	nan	0.0028785	nan
273	0.00868492	nan	nan	0.00741841	nan	0.00555578	nan	nan	nan	0.0144277	nan	0.00324011	0.0133977	0.0123098	nan	nan	nan	nan	nan	0.00270212	0.00268726
274	nan	0.0382405	nan	nan	nan	nan	0.249564	0.00287172	nan	0.0053547	0.67433	0.017225	0.229207	nan	nan	nan	nan	0.00429085	0.0164156	0.0717814	nan
275	nan	nan	0.00445487	nan	nan	0.0798459	0.0149438	nan	nan	0.00432247	0.0395217	nan	nan	nan	0.00273673	0.0045861	0.0132349	nan	nan	0.0978633	nan
276	0.0910186	0.00299094	nan	nan	nan	nan	0.00815708	nan	nan	0.0581633	0.015256	0.00277116	nan	nan	0.0327519	0.00390544	0.00299094	0.00281524	nan	0.00259117	nan
277	nan	nan	nan	nan	nan	nan	nan	nan	0.00616696	nan	0.00766265	0.00654216	nan	0.00378868	nan	0.113143	nan	nan	nan	nan	0.0119926
278	nan	nan	nan	0.00448323	nan	nan	0.0321582	0.0028872	nan	0.0129849	0.00271449	0.0159225	0.0438878	nan	nan	0.00569081	nan	0.00786234	0.0333862	nan	0.00280087
279	nan	nan	nan	nan	nan	nan	0.0493302	0.00335124	nan	0.00518285	0.00309895	0.0162739	0.0455325	nan	nan	nan	nan	0.00624715	0.0241414	nan	nan
280	0.22339	nan	nan	nan	nan	nan	0.017367	0.00521746	nan	0.113894	0.00924486	nan	nan	nan	0.0818838	0.00330272	nan	0.00402522	nan	0.00209984	nan
281	0.385	nan	nan	nan	nan	nan	0.0132954	0.00248884	nan	0.108789	0.00971891	0.00286339	nan	0.0112467	0.0505172	0.00445651	0.00316032	0.00248884	nan	0.00442476	nan
282	nan	0.0392423	nan	nan	0.070382	0.00461207	nan	0.00670796	nan	0.0026255	0.0118502	nan	0.0323788	0.017172	0.00390127	0.00423374	nan	nan	0.0887084	nan	0.00445189
283	nan	nan	nan	0.00278324	nan	nan	0.0523796	nan	nan	0.0059848	nan	0.0226262	0.0470521	nan	0.00598498	0.00573373	nan	0.00539905	0.0249699	nan	nan
284	nan	nan	0.00265419	nan	nan	0.0387235	0.0173848	0.27273	nan	nan	nan	nan	nan	0.00674669	nan	0.0288977	0.00517381	0.0187535	0.00351148	0.00514161	nan
285	0.358216	nan	0.00387367	0.00387367	nan	nan	0.0399989	0.251615	nan	0.0160474	0.0103326	0.00497413	nan	nan	0.252192	0.00246286	nan	0.00250273	nan	nan	nan
286	0.13454	nan	nan	nan	nan	nan	0.0357417	0.0099786	nan	0.0197388	0.0104288	0.00298751	0.00290414	nan	0.0461483	nan	nan	nan	nan	nan	0.00275477
287	0.11662	nan	nan	nan	nan	nan	0.0182003	0.00516094	nan	0.0231807	0.0074119	nan	0.00214156	nan	0.0197169	nan	nan	nan	nan	nan	0.00521127
288	0.0888859	nan	nan	nan	nan	nan	0.0135059	0.0262132	nan	0.0299399	0.0117445	0.00290032	nan	nan	0.0174765	nan	nan	nan	nan	nan	0.00249457
289	0.102022	nan	nan	nan	nan	nan	0.0186384	0.989018	nan	0.0229925	0.0112499	nan	nan	nan	0.013311	0.00339208	nan	nan	nan	nan	nan
290	0.0916212	nan	nan	nan	nan	nan	0.021473	0.0070726	nan	0.0226162	0.00931797	0.0030577	0.00298567	nan	0.0163737	nan	nan	nan	nan	nan	nan
291	0.180912	0.00735944	nan	nan	nan	nan	0.039859	0.0163786	nan	0.0230938	0.00953679	0.00321509	0.0050827	nan	0.0153743	nan	nan	nan	nan	nan	0.00385477
292	0.50481	nan	0.00854275	nan	nan	nan	0.0471924	0.314092	nan	0.0275638	0.0099453	0.00257665	0.0908826	nan	0.0201077	0.00257418	nan	nan	nan	0.00318735	0.00380394
293	nan	0.00977243	0.0435903	0.0128591	nan	0.0300254	0.187118	nan	nan	0.00287571	nan	0.0025105	nan	nan	0.00603514	0.00249162	nan	nan	0.00886249	nan	nan
294	0.003242	0.00358652	0.00288751	0.00285456	nan	0.0396613	nan	0.0369415	0.00270424	0.00327488	nan	0.303203	0.00912739	nan	0.00409683	0.00328623	nan	nan	nan	nan	nan
295	nan	0.145806	nan	nan	0.0669375	0.00441981	nan	0.0057243	0.00482675	0.00320377	0.0122118	0.00394748	0.0442882	0.0158564	nan	0.00244814	nan	nan	0.0800975	nan	0.00524051
296	0.280423	0.0049075	0.00311174	0.184343	0.00611104	nan	0.0173207	0.0265669	nan	0.146135	0.0665469	0.00306834	0.00351061	nan	0.0994299	0.00545511	0.00294461	0.00634302	0.00597066	0.00311174	0.00311174
297	0.140766	nan	nan	0.00593772	nan	nan	0.00642726	0.00494861	nan	0.00663432	0.104741	0.00256109	nan	0.00273309	0.119394	0.00357193	nan	nan	nan	nan	nan
298	nan	0.00783009	nan	nan	0.0207006	0.00408926	nan	0.00716242	nan	0.00280518	0.0092581	nan	0.00858951	0.0131003	nan	0.00788851	nan	nan	0.0214611	nan	0.0023684
299	nan	nan	nan	nan	nan	nan	0.0345442	0.00295406	nan	0.00383453	nan	0.0179683	0.0143735	0.00232901	nan	nan	nan	0.00437564	0.0258392	0.00270604	nan
300	0.0508526	nan	nan	nan	nan	nan	0.0128043	0.00402775	nan	0.00930769	0.00871199	nan	nan	0.00228928	0.0239676	0.00232257	nan	0.00286832	nan	0.00329729	nan
301	0.0341168	nan	nan	nan	nan	nan	0.00880271	0.00477486	nan	0.00750366	0.00775383	nan	nan	nan	0.018529	0.00328296	0.00222058	nan	nan	nan	nan
302	0.00548089	nan	0.0141489	nan	nan	0.0232159	nan	0.00327536	0.00235531	0.00235531	nan	0.0171401	0.00779648	nan	nan	nan	0.0059339	nan	nan	0.00327536	nan
303	nan	0.0024726	nan	0.020044	0.0021993	0.0166801	0.00963753	nan	nan	nan	0.00452078	0.0124376	nan	0.00676226	nan	nan	nan	nan	0.00250403	nan	nan
304	0.237891	nan	nan	nan	nan	nan	0.0141142	0.00409557	nan	0.0188302	0.00908211	nan	0.0864568	nan	0.0130971	0.00243534	nan	0.00254285	nan	nan	nan
305	nan	0.00675511	nan	nan	0.0300174	nan	nan	0.00414385	nan	nan	0.00820528	nan	0.0185447	0.0227424	nan	0.00233798	nan	nan	0.0101026	nan	nan
306	nan	0.00496072	nan	nan	0.0230961	0.00234811	nan	0.00741268	nan	nan	0.00617165	nan	0.0133763	0.0194363	nan	0.00373056	nan	nan	0.0153869	nan	0.00310323
307	nan	nan	nan	nan	nan	nan	0.0331102	nan	nan	0.00353041	nan	0.00983458	0.00945297	nan	nan	nan	nan	0.00347748	0.0181529	nan	0.00367607
308	0.00574815	nan	nan	nan	0.0019249	0.00262988	0.0168906	nan	0.0230306	nan	nan	nan	0.00766748	0.00241652	nan	0.00727313	nan	nan	nan	nan	nan
309	0.00903205	0.240095	nan	0.0240625	0.00189805	0.0237008	0.00884745	nan	nan	0.00357373	0.0104425	0.0119776	nan	0.00734999	nan	nan	nan	nan	nan	nan	nan
310	nan	0.00372821	nan	nan	nan	0.026689	nan	nan	nan	0.00475486	0.00526582	0.00836931	nan	nan	nan	0.0281194	nan	nan	nan	nan	nan
311	nan	nan	nan	nan	nan	nan	0.0225212	0.00223849	0.00224249	0.00776449	0.00343635	0.0123223	0.0254954	nan	nan	0.00268758	nan	0.00283013	0.0283969	nan	0.00164625
312	nan	nan	nan	0.0180105	nan	nan	nan	nan	nan	0.00215749	0.0947267	nan	0.00851383	nan	0.00402203	0.0082097	nan	0.0704455	nan	nan	nan
313	0.00793441	0.026843	0.0212498	nan	0.0119727	0.0418209	nan	0.00360742	nan	nan	nan	0.0103723	nan	0.00211229	nan	0.0143568	0.00166282	nan	nan	nan	0.00449648
314	nan	nan	0.00210147	nan	0.00216815	nan	0.018935	nan	nan	0.00246494	0.00272264	0.00585886	0.0101061	0.0031716	nan	0.00498242	nan	nan	nan	0.00440866	0.0180776
315	nan	0.00201704	nan	0.0348641	0.00210748	0.0289258	0.00991383	nan	nan	nan	0.00648289	0.0111827	nan	0.00327998	nan	nan	nan	nan	0.00272688	nan	nan
316	nan	nan	nan	nan	0.0227652	0.025721	0.00895815	nan	nan	nan	0.00687414	0.00557043	nan	0.00481785	nan	nan	nan	nan	nan	nan	0.00207709
317	0.00155902	nan	nan	0.0225981	0.00298258	nan	nan	nan	nan	0.00212196	0.0190434	0.00205859	0.0111511	nan	0.004274	0.00597446	nan	0.0127742	0.0018492	nan	nan
318	0.00637879	0.0235416	nan	nan	nan	0.173231	0.0316607	nan	nan	nan	nan	nan	0.00680434	nan	nan	0.00497185	nan	nan	nan	nan	nan
319	nan	nan	nan	0.00259499	0.0141957	0.034455	0.0139313	nan	nan	nan	0.004366	0.0103995	nan	0.00374993	nan	nan	nan	nan	nan	nan	nan
320	0.00503996	0.0355102	nan	nan	nan	0.00539547	0.0238449	0.00171351	0.00245548	nan	nan	nan	0.00586322	nan	nan	0.00223387	nan	nan	nan	nan	nan
321	nan	nan	0.00222918	nan	nan	0.030802	nan	0.0226691	0.00403904	nan	nan	0.0312742	0.00596958	0.0030168	0.0045745	nan	nan	nan	0.00228837	nan	nan
322	nan	nan	nan	nan	nan	nan	0.0387309	0.00188813	nan	0.00558519	nan	0.0110926	0.0153375	nan	nan	nan	nan	0.00233457	0.0273204	0.00167002	0.00245465
323	0.00850309	0.0603963	0.0297895	0.00596335	0.0107425	0.00147354	0.00198778	0.00293578	nan	nan	nan	0.0711195	nan	nan	nan	0.0261208	0.00161652	nan	nan	nan	0.00520025
324	nan	nan	0.00241663	nan	nan	0.00823719	nan	nan	nan	0.00148848	nan	nan	0.0014285	0.170216	0.00204527	nan	0.0331129	0.0562169	0.00311615	0.0118265	0.022894
325	0.0400848	0.0113649	nan	nan	nan	0.00212276	nan	0.00199076	0.00194764	nan	nan	0.0124485	nan	0.00465736	0.0501198	nan	0.0024359	0.00241225	nan	nan	nan
326	nan	nan	0.00198136	nan	0.00141056	nan	0.0204962	nan	nan	nan	nan	0.00766331	0.00787725	0.00597723	nan	0.00476239	nan	nan	0.00199165	0.00524365	0.0466064
327	nan	nan	nan	0.0019623	nan	nan	0.0154118	0.00147591	nan	0.0075553	0.00299061	0.0111888	0.0305413	nan	nan	nan	nan	0.00347666	0.0361294	0.0025854	0.00162421
328	0.107721	0.0322139	nan	nan	nan	nan	nan	0.00157419	0.0024481	0.00733995	0.00199005	0.0121247	nan	0.0104382	0.0631026	nan	nan	2.31214	0.00881951	nan	nan
329	nan	nan	0.00656222	0.0367933	nan	0.00172132	nan	nan	0.00635834	nan	0.00922942	nan	0.0101409	0.0237453	nan	0.00193925	nan	nan	nan	nan	0.0510843
330	0.00890185	nan	nan	nan	0.00745208	nan	0.0102166	0.0340917	0.0128116	nan	nan	nan	nan	nan	0.0221232	nan	nan	nan	0.0029402	nan	0.0149065
331	nan	0.00852886	nan	nan	0.0368048	nan	nan	0.00365662	0.00210433	nan	0.00673674	nan	0.0033322	0.0368328	nan	nan	nan	nan	0.0491186	nan	nan
332	0.00293542	0.00192848	0.00532362	0.126969	nan	0.00278911	nan	nan	0.00643217	nan	0.0123775	nan	0.0190655	0.0122728	nan	0.00228789	nan	nan	0.00298969	0.0019671	0.0375402
333	0.0120433	0.0372522	nan	nan	nan	0.00651483	0.0411378	0.00282649	0.00213494	nan	nan	nan	0.00696151	nan	nan	0.00344178	nan	nan	nan	nan	nan
334	nan	nan	nan	nan	nan	0.0018262	nan	nan	0.006077	0.00200109	0.00321542	0.00974776	nan	0.00200109	nan	0.0513197	0.00173797	nan	nan	0.00713913	nan
335	0.00789595	0.00252058	nan	nan	0.0109053	0.00239977	0.334856	0.119209	0.0280182	nan	nan	0.00219694	nan	nan	0.0154442	0.00199672	nan	nan	0.00193778	nan	0.0185296
336	0.129109	nan	nan	nan	nan	nan	0.0220041	0.00344525	nan	0.0561991	0.00890562	0.00225706	nan	nan	0.0302155	0.00242949	nan	0.00172262	nan	nan	nan
337	nan	nan	nan	0.00196158	nan	0.00533844	nan	0.00278816	nan	0.103438	0.0028174	nan	nan	0.0786306	0.0251045	0.0615021	nan	nan	0.0168757	0.00195198	0.00243631
338	0.00891169	nan	nan	nan	0.00609232	0.00244423	nan	nan	nan	0.00243203	nan	nan	0.00587943	0.0734851	nan	0.00196747	nan	nan	nan	0.0506871	nan
339	nan	nan	0.00194211	nan	nan	0.00800464	0.00769814	0.0174331	nan	nan	nan	nan	nan	0.00900776	nan	0.0154391	0.0040258	0.00922734	0.00262902	nan	nan
340	0.0113309	0.00218671	nan	nan	0.0098354	0.0019417	0.0355132	0.048995	0.0289733	nan	nan	nan	nan	nan	0.0231906	nan	nan	nan	0.00233756	nan	0.0199372
341	nan	nan	nan	0.0216792	0.00232909	nan	nan	nan	nan	0.00187409	0.0510802	nan	0.00990939	nan	0.00207223	0.0055775	nan	0.0402152	0.00198164	nan	nan
342	0.0151039	0.0681758	0.0462825	nan	0.00724868	nan	0.00192678	0.00229406	nan	nan	nan	0.0145305	nan	nan	nan	0.0124429	0.00191899	nan	nan	nan	0.00389304
343	nan	0.0175604	0.050446	0.00717845	nan	0.00974157	0.188572	nan	0.00171888	nan	nan	0.00157338	nan	nan	0.00819773	0.00184833	nan	0.00383237	0.0147129	nan	nan
344	0.155733	0.0140797	nan	nan	nan	0.00254586	nan	0.00162875	nan	0.0017907	0.00164016	0.0153941	nan	0.00562995	0.0532558	nan	0.00292247	0.00202724	nan	nan	nan
345	0.00653926	0.00179935	0.00266922	nan	0.00189227	0.00444003	0.0626838	nan	0.0566473	nan	0.00126101	nan	0.00571166	nan	nan	0.00236335	nan	nan	nan	nan	nan
346	nan	nan	nan	nan	0.0224754	nan	nan	nan	0.00126673	nan	0.0493879	nan	0.00786779	nan	0.00285274	0.0403067	nan	0.0026175	nan	nan	0.0016027
347	nan	0.00425473	nan	nan	nan	0.0448152	nan	nan	nan	0.00469701	0.00526946	0.00659995	nan	nan	0.00179402	0.0519349	nan	nan	nan	nan	nan
348	nan	nan	0.00190061	nan	nan	nan	0.0190438	nan	nan	0.00584668	nan	0.0080035	0.0162656	nan	nan	0.00253598	nan	0.00242287	0.101173	nan	0.00207724
349	0.00547798	nan	0.0341205	nan	nan	0.0113832	nan	nan	0.0012692	nan	nan	0.0436644	0.00615283	nan	0.00379029	0.00196931	nan	nan	nan	nan	0.00189757
350	nan	0.0101517	nan	nan	0.0276739	nan	0.00126332	0.00412258	nan	nan	0.00726171	nan	0.0127039	0.0120779	nan	nan	nan	nan	0.059489	nan	0.00320687
351	0.00531758	nan	0.0225633	nan	nan	0.00907532	nan	0.002023	nan	nan	nan	0.0334611	0.00649446	nan	0.00337347	nan	nan	nan	nan	nan	nan
352	0.191882	nan	nan	nan	nan	nan	0.0396821	0.00477329	nan	0.00894606	0.0124623	0.00183519	0.00338274	nan	0.19769	0.00263442	0.00163293	nan	nan	nan	0.00178551
353	0.0219136	0.051579	nan	0.00289165	nan	nan	nan	0.00187812	0.00194988	nan	nan	0.00903287	nan	0.00505371	0.0513599	nan	nan	0.00331703	nan	nan	nan
354	0.00669306	0.00160514	nan	nan	0.010165	nan	0.0764809	0.107289	0.0152606	nan	nan	nan	nan	nan	0.0204071	0.00251576	nan	nan	0.00166094	nan	0.0141145
355	0.00182838	0.0179959	nan	nan	0.0380302	0.00288844	nan	0.00357962	nan	nan	0.00727227	0.00174928	0.0882962	0.0244597	nan	nan	nan	0.00238714	0.130972	nan	0.0036621
356	0.0197379	0.00289975	nan	0.444941	0.00161349	0.00437049	nan	nan	nan	0.0511402	nan	nan	0.0100377	0.0362319	nan	0.00192767	nan	0.00136755	0.00136755	nan	0.00267494
357	0.0162312	0.0884029	nan	nan	nan	0.00186362	0.00363159	0.00209128	0.00365065	nan	0.00271884	0.329786	nan	0.0135175	0.0364027	nan	0.00201472	0.010409	nan	nan	nan
358	nan	nan	nan	nan	nan	0.0113515	nan	0.00206149	nan	0.0101229	nan	nan	nan	0.071934	0.0174668	0.0785126	nan	nan	0.015238	nan	0.00270696
359	0.00816177	nan	0.00224424	0.0095651	0.00201682	0.00137266	nan	0.0756042	0.165652	nan	nan	0.0422837	0.00240794	0.00209042	nan	0.020708	nan	nan	0.00330574	nan	nan
360	nan	nan	0.00409989	0.0376469	nan	0.00171004	nan	nan	0.00525446	nan	0.00951062	nan	0.00921091	0.0238143	nan	nan	nan	nan	0.00249118	nan	0.0373891
361	nan	nan	nan	nan	nan	0.0111157	0.0020656	nan	nan	0.0834487	0.00367101	nan	nan	0.105524	0.0568276	0.0662289	0.00267759	nan	0.01579	0.0020656	0.00174084
362	0.00927111	0.00198956	nan	nan	0.0099051	0.00261104	0.011967	0.0639637	0.0666935	nan	nan	0.00202631	nan	nan	nan	0.0023997	0.0231374	nan	0.00177631	nan	0.0163399
363	0.0112463	nan	nan	nan	0.00827022	0.00204839	0.064531	0.0570231	0.0122056	nan	nan	nan	0.00136954	nan	0.00142675	0.0020641	0.0124613	nan	0.00187148	nan	0.0510603
364	nan	nan	nan	nan	nan	0.00639696	nan	0.00280356	nan	0.0403682	nan	nan	nan	0.0359786	0.0401997	0.0511766	0.00192751	nan	0.0189749	0.00192751	0.00203946
365	0.00579293	nan	nan	0.00560709	nan	0.00544492	nan	nan	nan	0.050604	nan	nan	0.00418883	0.0671448	nan	nan	nan	0.00232148	nan	nan	0.00297355
366	0.0148067	nan	nan	nan	0.0128466	0.00291491	0.113157	0.0449818	0.0556193	nan	nan	0.00183937	0.00291491	nan	0.00179522	nan	0.0127758	nan	0.00140578	nan	0.022364
367	0.00261137	nan	nan	nan	0.0197835	nan	nan	nan	0.00204347	nan	0.00801307	nan	0.00840705	nan	nan	0.0468398	0.00299003	nan	nan	0.00184306	0.00161666
368	0.006733	nan	0.0339248	nan	nan	0.0205269	nan	0.0027154	nan	nan	nan	0.00732693	0.00985475	nan	nan	nan	0.00580645	nan	nan	0.00219964	nan
369	nan	nan	nan	nan	0.00130472	nan	0.0224126	nan	nan	nan	nan	0.00716689	0.00591276	nan	nan	0.00373452	nan	nan	0.00284083	nan	0.0269677
370	nan	nan	nan	0.00249542	0.0249684	nan	nan	nan	nan	nan	0.0131598	nan	0.0093457	nan	nan	0.0227631	0.00317363	0.00220429	nan	nan	0.00331685
371	0.975721	0.0683132	0.0822142	nan	0.00658557	nan	0.00195539	0.00304756	nan	nan	0.00170523	0.00568936	nan	nan	nan	0.0114041	nan	nan	nan	nan	0.00478632
372	0.00179972	nan	0.00185325	nan	nan	0.0247343	0.00881206	0.0135452	nan	nan	0.00565611	nan	nan	0.00628012	nan	0.0230718	0.00470227	0.0114121	nan	nan	nan
373	0.0103514	nan	0.00212965	0.00821894	0.00187785	nan	0.00223965	0.105937	0.0232869	nan	nan	0.034554	nan	0.00194848	nan	0.0274604	nan	nan	0.00396093	nan	nan
374	0.00807685	nan	nan	nan	0.00486289	nan	nan	nan	nan	0.00190157	nan	0.00191439	0.0112156	0.0520597	nan	0.00153524	nan	nan	nan	0.0355991	nan
375	nan	nan	nan	0.0562299	nan	0.0272106	0.00340883	nan	nan	nan	0.00596359	0.0054559	nan	0.00394692	nan	nan	nan	nan	0.00178904	nan	nan
376	0.00259642	nan	nan	nan	nan	nan	0.0290493	0.00195591	nan	0.00681036	nan	0.0141393	0.00562683	nan	nan	0.00175266	nan	0.00279832	0.0158775	nan	0.00134637
377	nan	nan	0.0046621	0.0440041	nan	0.00278505	nan	nan	0.0035149	nan	0.00887244	nan	0.0133003	0.0184704	nan	nan	nan	nan	0.00348896	nan	0.0201172
378	nan	0.0018833	0.00163299	0.040245	nan	nan	nan	nan	0.0095584	nan	0.00799296	nan	0.0156677	0.0106732	nan	nan	nan	nan	0.0024619	nan	0.0388365
379	nan	nan	0.0027774	nan	nan	0.0139201	0.00321966	nan	nan	0.0027368	0.0136994	nan	nan	nan	0.0326109	nan	nan	nan	nan	nan	0.0122766
380	nan	0.00728784	0.00208279	0.083747	0.00196222	0.0415298	nan	0.0216164	nan	0.0119234	nan	nan	nan	nan	nan	nan	nan	0.015694	nan	nan	0.059367
381	0.0102436	nan	nan	0.00498222	nan	0.00615623	nan	nan	nan	0.0604941	nan	nan	0.00912983	0.0354626	nan	0.00172222	nan	0.00187127	0.00272881	nan	0.00239634
382	0.0740638	nan	0.00192921	nan	nan	nan	nan	nan	0.0156972	nan	0.00167322	0.0103772	nan	0.00888634	0.0019323	nan	0.031603	nan	nan	nan	nan
383	nan	nan	nan	nan	0.01569	nan	nan	nan	0.001846	nan	0.0135116	nan	0.00801198	nan	nan	0.0303728	0.00403364	0.00238204	nan	nan	0.0026548
384	nan	nan	nan	nan	nan	0.00928233	nan	0.00183622	nan	0.00434057	nan	nan	nan	0.0549292	0.0119425	0.0458321	nan	nan	0.0323308	nan	0.00180541
385	nan	0.0192807	nan	0.00255247	nan	0.0102363	nan	nan	0.00192807	0.00676956	nan	nan	nan	0.0989441	0.00817847	0.0455467	nan	nan	0.0189967	nan	0.00167598
386	nan	nan	nan	nan	nan	0.00250775	nan	nan	0.00484675	nan	0.00511186	0.00719758	nan	nan	nan	0.0326667	nan	nan	nan	0.00432473	nan
387	0.0104522	0.0315562	0.025021	nan	0.00536828	nan	nan	0.00223747	nan	nan	nan	0.00753221	nan	nan	nan	0.0162915	0.00171776	nan	nan	nan	0.00419856
388	0.0179861	0.11013	0.0365522	nan	0.0049429	nan	0.00124905	0.00170816	nan	nan	nan	0.019214	nan	nan	nan	0.0209257	nan	nan	nan	nan	0.00339271
389	nan	nan	0.00199651	0.0508	nan	nan	nan	nan	0.00598078	nan	0.0107659	nan	0.0114246	0.0147032	nan	nan	nan	nan	0.00245724	nan	0.0238052
390	nan	0.00926632	nan	nan	0.038572	0.00179674	nan	0.00235023	0.00249806	nan	0.00791711	nan	0.00968314	0.00976885	nan	nan	nan	nan	0.0314526	nan	0.00176025
391	0.0147111	0.0354108	0.0562522	0.00181005	0.00481877	nan	nan	nan	nan	nan	nan	0.0127711	nan	nan	0.00302852	0.0177287	nan	nan	nan	nan	0.00361447
392	nan	nan	0.0058324	0.0484277	nan	0.00123487	nan	nan	0.00710113	nan	0.00771204	nan	0.00554836	0.0118355	nan	nan	nan	nan	0.00196325	nan	0.0295816
393	0.00826648	0.00231457	nan	nan	0.00692586	0.00125198	0.118944	0.0775499	0.0619326	nan	nan	0.00221785	nan	nan	0.0223873	0.0017311	nan	nan	0.00169377	nan	0.0096291
394	nan	nan	nan	nan	0.0625123	0.040603	0.0127054	nan	0.00175938	nan	0.00723356	0.0156884	nan	0.00267727	nan	nan	nan	nan	nan	nan	0.00175938
395	nan	nan	0.00153862	nan	0.00158356	0.0655926	nan	nan	nan	0.00170539	0.00197203	nan	nan	0.120294	0.00181688	nan	0.0185371	0.0504059	0.00202832	0.0452536	0.0364715
396	0.00229221	0.00169826	0.00189675	nan	nan	0.021597	nan	0.0272141	nan	nan	nan	0.0111684	0.0102921	nan	0.00582737	nan	nan	nan	0.00181477	nan	nan
397	nan	nan	nan	0.00164986	0.0275697	0.0434163	0.0122537	nan	0.0012604	nan	0.00585791	0.00515899	nan	0.00417151	nan	nan	nan	nan	nan	nan	0.00150672
398	nan	nan	nan	0.00154404	nan	nan	0.0229987	0.0019072	nan	0.00569825	nan	0.00871537	0.0125714	nan	nan	nan	nan	0.00274464	0.0353229	0.00160087	nan
399	0.0107067	nan	nan	nan	0.0107218	0.00202969	0.0573831	0.0393932	0.0408954	nan	nan	0.00128553	nan	nan	0.00189191	nan	0.018799	nan	0.00171686	0.00185324	0.0290033
400	0.0138548	nan	nan	nan	0.00388424	0.00186803	nan	nan	nan	0.00151585	nan	nan	0.00972221	0.0437487	nan	0.00203066	nan	nan	nan	0.0360486	nan
401	0.0189096	0.00130548	nan	nan	0.010455	0.00260656	0.140565	0.0340707	0.00945777	nan	nan	nan	nan	nan	nan	0.00232767	0.0094899	nan	0.00193782	nan	0.0212613
402	0.00718862	0.0371923	nan	nan	nan	nan	nan	nan	0.00175583	nan	nan	0.0125336	nan	0.00526943	0.0317888	nan	nan	0.00310857	nan	0.00193167	nan
403	nan	nan	nan	0.00273964	nan	0.00899823	nan	nan	nan	0.0103884	0.00430568	0.00251943	nan	0.517716	0.0100828	0.0564969	nan	nan	0.0449124	nan	0.00167343
404	nan	nan	nan	0.00177259	nan	0.00816137	nan	0.0018689	nan	0.0226605	0.00256063	nan	nan	0.0942073	0.0088524	0.0441619	nan	nan	0.0246335	nan	0.00179852
405	0.00415225	nan	nan	0.0181393	nan	0.00612269	nan	nan	nan	0.0526705	nan	0.00659971	0.00641427	0.038271	nan	nan	nan	0.00193278	nan	nan	0.002418
406	0.00902959	nan	0.0196364	nan	nan	0.00267106	0.00708943	nan	nan	nan	nan	nan	0.00391175	0.00534759	0.0403881	0.0294168	nan	nan	nan	0.0017914	nan
407	0.0167743	0.0703289	0.0551235	nan	0.00648599	nan	0.00201229	0.00301375	nan	nan	nan	0.0170243	nan	nan	nan	0.0162438	0.00167745	nan	nan	0.00195711	0.00969797
408	0.00193622	0.00132975	0.00193622	nan	nan	0.0212979	0.00504789	0.0138879	nan	nan	nan	nan	nan	0.00496249	nan	0.0215192	0.00607045	0.0188012	0.00197006	nan	nan
409	nan	nan	0.00488667	0.0244968	nan	nan	nan	nan	0.00316717	nan	0.00940287	nan	0.0184596	0.0604132	nan	0.00217581	nan	nan	0.00339973	nan	0.0524682
410	nan	nan	nan	nan	0.0159096	nan	nan	nan	nan	nan	0.0210575	nan	0.00527761	nan	nan	0.0475035	0.00284629	0.00179397	nan	nan	0.00167939
411	nan	nan	0.00206531	nan	nan	0.030506	nan	0.0242667	nan	nan	nan	0.0055677	0.00649545	nan	0.00361475	nan	nan	nan	nan	nan	nan
412	0.00135122	nan	nan	0.00394896	0.0745777	0.0244751	0.00368472	nan	0.00275462	nan	0.00560531	0.00672626	nan	0.00469824	nan	nan	nan	nan	nan	nan	0.00163962
413	0.0191677	nan	nan	nan	0.00200299	0.006437	nan	nan	nan	0.0580196	0.0428825	nan	nan	0.00186936	nan	0.0217197	0.0013499	0.00203814	nan	nan	0.00530003
414	nan	nan	nan	0.00191722	0.0238509	nan	nan	nan	nan	nan	0.0143501	nan	0.00813786	nan	0.00228704	0.0881644	nan	0.00305704	nan	nan	0.00183589
415	0.00567551	nan	nan	nan	0.00408743	nan	nan	nan	nan	0.00281777	nan	0.00191614	0.0163913	0.0592911	nan	0.00277644	nan	nan	nan	nan	0.0346083
416	0.00641409	nan	0.00183549	nan	nan	0.00437126	0.0366542	nan	0.0955293	nan	nan	nan	0.00765302	nan	nan	0.00439149	nan	nan	nan	nan	nan
417	nan	nan	0.00387811	0.0666849	nan	nan	nan	nan	0.0175595	nan	0.00912891	nan	0.00765678	0.00630242	nan	0.00202085	nan	nan	0.00195551	nan	0.144914
418	0.0236422	nan	0.0497786	nan	nan	0.0421348	nan	0.00198832	0.00197993	nan	nan	0.0660248	0.00749171	nan	0.00218671	nan	nan	nan	nan	nan	nan
419	nan	0.00267709	0.00285315	0.103708	nan	0.00222504	nan	nan	0.0253849	nan	0.00843119	0.00220206	0.0514376	0.0257982	nan	0.00220206	nan	nan	0.00286537	nan	0.0448001
420	0.0574622	nan	nan	nan	nan	nan	0.00965237	0.00320831	nan	0.0400868	0.00886141	0.00300463	nan	nan	0.057095	0.00297984	nan	0.00210896	nan	nan	nan
421	nan	nan	0.00389576	0.0360675	nan	nan	nan	nan	0.0160662	nan	0.00704672	nan	0.00428668	0.00857046	nan	nan	nan	nan	0.00217297	nan	0.211819
422	nan	0.0514379	0.0809606	0.00841785	nan	0.0050554	0.0803882	nan	0.00242644	nan	nan	0.00216447	nan	nan	0.0646618	0.00185529	0.00215407	0.0030341	0.0125755	nan	0.0018187
423	0.00144788	0.00181069	0.00407362	0.0845838	nan	0.00200035	nan	nan	0.0171747	nan	0.0129641	0.00261599	0.0362787	0.0511827	nan	0.00210867	0.00151758	nan	0.00279458	nan	0.0585479
424	0.00217699	nan	nan	0.00219142	nan	0.0123739	0.00145746	0.0025759	nan	0.134072	0.00328278	0.00253382	nan	0.0680028	0.0467491	0.110617	nan	nan	0.0197051	0.00183074	0.00299011
425	nan	0.00183484	nan	nan	nan	0.00211349	nan	nan	0.00456697	nan	0.0172122	0.00461803	nan	nan	nan	0.0800626	0.00263628	0.00146805	nan	0.00497424	nan
426	0.0163643	0.0452896	nan	nan	nan	0.00709206	0.0450101	0.00235853	0.00247061	nan	0.00224421	nan	0.00667499	nan	nan	0.00355741	nan	nan	nan	nan	nan
427	nan	nan	0.00287999	nan	0.00216801	0.00898662	nan	nan	nan	0.00253986	0.00580187	nan	nan	0.0842315	0.00450381	nan	0.0112177	0.0370211	0.00207437	0.0694779	0.0276625
428	nan	0.00547991	nan	nan	0.149386	0.0017614	nan	0.00252164	nan	nan	0.011375	0.00150921	0.0149033	0.060339	nan	0.00215973	nan	0.00516112	0.2534	nan	0.00217878
429	nan	nan	0.00298048	0.0879745	nan	0.00152637	nan	nan	0.00587453	nan	0.00902068	nan	0.0192112	0.0479185	nan	0.00322317	nan	0.00222747	0.00465105	nan	0.0598171
430	nan	nan	0.00340642	nan	0.0021079	0.402871	0.0045788	nan	nan	0.00570043	0.011367	nan	nan	nan	0.00191066	0.00223732	0.0381219	nan	nan	0.0565059	nan
431	0.0343053	nan	0.0121793	nan	nan	0.00253214	0.00532041	nan	nan	nan	nan	nan	nan	0.0067803	nan	0.0513896	0.0121761	0.00266491	nan	nan	nan
432	nan	0.0169295	nan	nan	0.0428354	0.00369612	nan	0.00444053	0.00219479	0.00228239	0.0089025	0.001834	0.0178295	0.0400848	nan	0.0020512	nan	0.00286405	0.238542	nan	0.00231798
433	nan	0.00338029	0.0046355	0.0956002	nan	nan	nan	nan	0.0324086	nan	0.0108545	nan	0.00555185	0.0116316	nan	0.00303361	nan	nan	0.00268895	nan	0.278187
434	0.00222801	0.00213055	nan	0.00274968	nan	0.0254492	nan	0.00234706	nan	0.0279544	0.00181376	nan	0.00281529	0.1782	0.0179124	0.065523	nan	nan	0.0840504	nan	0.0028145
435	0.00747289	nan	0.00252503	0.00289179	nan	0.00468516	0.00336667	0.202278	0.19909	nan	nan	0.0332958	nan	0.00597735	0.00266736	0.0124114	nan	nan	0.00502134	nan	nan
436	0.00358716	0.128715	0.00211446	nan	nan	0.00419698	0.0419814	0.00379269	0.00292982	nan	nan	nan	0.00441659	nan	nan	0.00317698	nan	nan	nan	nan	nan
437	0.00661722	0.00224343	nan	nan	0.00748912	nan	0.109213	0.282558	0.0139421	nan	nan	nan	nan	nan	0.00631564	0.00204023	nan	nan	nan	nan	0.00535542
438	nan	0.00199875	nan	0.00198294	0.208474	0.0508015	0.00400239	nan	0.0042782	nan	0.00515153	0.162529	nan	0.0032985	nan	nan	nan	nan	nan	nan	0.00317022
439	0.00680037	nan	0.0402638	nan	nan	0.00897672	nan	0.00197479	0.00207529	nan	nan	0.162923	0.00786625	nan	nan	nan	0.00485245	nan	nan	nan	nan
440	nan	nan	0.00264618	nan	nan	0.0146041	0.12445	nan	nan	nan	0.00565639	0.00207653	nan	0.00244546	0.380551	0.00346398	nan	nan	nan	nan	0.0218615
441	0.00195255	0.00446734	0.00234787	nan	nan	0.0200674	nan	0.181647	nan	nan	nan	0.139674	0.00725023	nan	0.00305595	nan	nan	nan	0.00195255	nan	nan
442	0.0119981	0.0358694	nan	nan	nan	0.00197834	nan	0.00192973	0.00318023	nan	nan	0.00629741	nan	0.0213218	0.55108	nan	nan	0.0059651	nan	nan	nan
443	nan	nan	nan	nan	nan	0.00829834	nan	0.00261106	nan	0.0756804	0.00204926	nan	nan	0.0716253	0.0200875	0.060521	0.00218562	nan	0.0221171	0.00182634	0.00174607
444	nan	0.0021028	0.00205843	nan	nan	0.0493005	0.0046307	0.0100789	nan	0.00221565	nan	nan	nan	0.00592737	nan	0.0279769	0.12644	0.221618	nan	nan	nan
445	0.0102552	nan	nan	nan	0.00308068	nan	nan	nan	nan	0.00583365	nan	nan	0.0204944	0.122319	nan	0.00252499	0.00151121	0.00194704	nan	0.0574795	nan
446	0.00215826	0.00630652	0.0844397	0.0112018	nan	0.00849397	0.20361	nan	nan	nan	nan	0.00199703	nan	nan	0.00735419	0.00224103	0.0019497	nan	0.00791639	nan	0.00216536
447	0.0274206	0.0236952	nan	nan	nan	0.00292164	nan	0.00250713	0.0016726	nan	nan	0.0100174	nan	0.0248235	0.348832	nan	0.00315619	0.00310014	nan	nan	nan
448	nan	nan	0.498821	0.0280248	nan	nan	nan	nan	0.0466845	nan	0.0116726	nan	0.0042321	0.0103678	nan	0.00289542	nan	nan	0.0019623	nan	0.556072
449	0.00974898	0.00202208	nan	0.00334508	0.0122431	nan	0.0168987	0.079961	0.0112949	nan	nan	0.00340799	nan	nan	0.0124449	0.00170399	nan	nan	0.00152267	nan	0.00675783
450	0.00468338	nan	0.0741299	nan	nan	0.0398243	nan	0.00593778	0.00172867	nan	nan	0.00479631	0.00670975	nan	0.0043482	0.0018086	0.665031	nan	nan	nan	nan
451	0.0017875	nan	0.00300616	nan	nan	0.0195831	nan	0.0455546	nan	nan	nan	0.00524972	0.00990197	nan	0.00364893	nan	nan	nan	nan	nan	nan
452	nan	nan	0.00596651	nan	nan	0.0175688	nan	0.105969	nan	0.00274448	nan	0.0292097	0.00517614	nan	0.00527374	nan	nan	nan	nan	nan	nan
453	nan	0.0080813	0.00482782	0.108138	0.00196213	0.0648276	0.00275333	0.0398437	0.00207327	0.00526238	nan	nan	0.00310615	nan	nan	0.0019656	nan	0.00817779	nan	nan	0.194399
454	0.0112142	nan	0.00920715	0.00318382	nan	nan	nan	0.110628	0.0541856	nan	nan	0.209606	nan	nan	nan	0.0112252	nan	nan	0.00404857	nan	nan
455	0.00172084	0.0228125	nan	nan	0.0629267	nan	nan	0.00472339	0.00198596	nan	0.0050852	0.00254314	0.0283868	0.00878591	nan	0.00199857	nan	0.00210944	0.0312137	nan	0.00353512
456	0.117918	0.101495	0.00213546	0.00212566	nan	0.00189284	0.00270241	0.00687421	0.00980086	nan	0.00293206	0.0127327	nan	0.00757115	0.055224	nan	0.00198623	0.00458007	nan	nan	nan
457	nan	nan	0.00169558	nan	nan	0.00224704	0.00206274	nan	0.00588668	nan	0.00425794	0.00796502	nan	nan	0.00318165	0.0446521	nan	nan	nan	nan	0.00375495
458	nan	0.0370502	0.0867651	0.00978828	nan	0.0103944	0.0638325	nan	0.00145236	nan	nan	nan	nan	nan	0.0196146	nan	nan	nan	0.0161346	nan	nan
459	0.00352121	0.00208616	0.00368287	nan	nan	0.00917695	0.00621354	0.0898671	nan	0.00220977	nan	nan	nan	0.00460406	nan	0.0809117	0.00717752	0.0112456	0.00554208	nan	nan
460	0.00358076	nan	nan	nan	nan	0.0138639	nan	0.00219244	nan	0.144037	0.00179605	nan	nan	0.0495122	0.0339589	0.0389295	nan	nan	0.0215675	0.00209469	0.0020394
461	0.0205994	0.0657188	0.0691841	nan	0.00849087	nan	0.00207667	0.00693175	nan	nan	nan	0.219474	nan	nan	nan	0.0163096	0.00184396	nan	nan	nan	0.00389459
462	nan	0.00479282	nan	nan	nan	0.0792007	nan	nan	nan	0.00437386	0.00677893	0.00398457	nan	0.00146596	0.0022986	0.0329025	nan	nan	nan	nan	nan
463	0.00269525	nan	nan	0.003721	nan	0.0102361	nan	0.00173108	nan	0.595114	0.00476964	nan	nan	0.164027	0.0185362	0.196127	nan	nan	0.0161475	0.00346344	0.00271545
464	0.00677807	nan	nan	nan	0.00304657	nan	nan	nan	nan	0.00212011	nan	nan	0.00348686	0.0337793	nan	nan	nan	nan	nan	0.0017058	0.043211
465	nan	nan	0.00486087	0.149144	nan	nan	nan	nan	0.00285091	0.00209084	0.0104079	nan	0.00619608	0.023859	nan	0.00397341	nan	nan	0.00235121	nan	0.0351496
466	0.00264665	0.00263264	nan	nan	nan	0.147493	0.00751478	0.0168687	nan	0.00302255	0.00389115	nan	nan	0.00716784	nan	0.158536	0.0458371	0.024747	nan	nan	nan
467	nan	nan	nan	nan	0.0156909	nan	nan	nan	nan	0.0021529	0.0256316	nan	0.00959833	nan	nan	0.0437417	0.00341416	0.00315705	nan	0.0018825	nan
468	nan	0.004794	nan	nan	0.0293582	nan	nan	0.00402671	nan	nan	0.00769695	nan	0.00373206	0.0507879	nan	nan	nan	0.00181695	0.0341389	nan	0.00341557
469	0.0030454	nan	0.00212755	nan	nan	0.124691	0.00583412	0.0166314	nan	nan	nan	nan	nan	0.00566844	nan	0.0592785	0.0800309	0.0146339	nan	nan	nan
470	nan	0.00437186	nan	nan	0.0562257	0.00180874	nan	0.00331739	nan	0.00332845	0.0106966	nan	0.0163312	0.0263138	nan	nan	nan	nan	0.0299042	nan	0.00252266
471	0.00298302	0.00245051	0.00218861	nan	nan	0.112327	0.00832898	0.0311406	nan	0.00205946	nan	0.0019821	nan	0.00927392	nan	0.0749637	0.0605998	0.0115204	0.00216174	nan	nan
472	0.0109763	0.00243572	nan	nan	0.00777885	0.00402776	0.0094637	0.0672001	0.110204	nan	nan	nan	nan	nan	0.00197829	nan	0.0312898	0.00395658	0.00139009	nan	0.0187593
473	0.00917532	0.00185052	nan	nan	0.00970515	0.0022353	0.0717593	0.0637496	0.0784205	nan	nan	nan	nan	nan	0.00161595	0.00199953	0.0120232	nan	0.00185052	nan	0.0236799
474	nan	nan	nan	0.00179974	0.0205802	nan	nan	nan	nan	nan	0.0133443	nan	0.00640173	nan	nan	0.0523459	0.00427606	0.00191739	nan	0.00174072	0.00188986
475	nan	0.0137948	0.0459756	0.00909326	nan	0.0102482	0.139173	nan	nan	nan	nan	nan	nan	nan	0.0245838	nan	0.00236243	0.00190291	0.0175329	nan	0.00213267
476	0.00506574	nan	nan	nan	0.00337582	0.00193772	0.00187799	nan	nan	0.00184942	nan	nan	0.00633214	0.0239785	nan	0.00185155	nan	nan	nan	0.0296519	nan
477	nan	nan	nan	0.00189017	0.00781012	nan	nan	nan	nan	nan	0.0229662	nan	0.00705491	nan	nan	0.0192325	0.00319312	0.00189017	nan	0.00434928	nan
478	0.00485556	0.0190845	nan	nan	nan	0.246345	0.0239398	0.00136578	nan	0.00171895	nan	nan	0.00579488	nan	nan	0.00559225	nan	nan	nan	nan	nan
479	0.0104829	0.0238696	0.0113509	0.00204984	0.0082598	0.00188455	nan	0.00188455	nan	nan	nan	0.0223906	nan	nan	nan	0.0118752	nan	nan	nan	nan	0.00384929
480	0.0017784	0.00745561	0.00302024	0.0671488	0.00188463	0.0215382	nan	0.0126921	nan	0.00780649	nan	nan	nan	0.00136046	nan	0.00227138	nan	0.0178566	nan	nan	0.030996
481	0.00161012	nan	nan	nan	0.0254255	0.0286221	0.00373356	nan	0.00476902	nan	0.005889	0.00514021	nan	0.00801585	nan	0.00210107	nan	nan	nan	0.00181391	0.001906
482	nan	0.00191628	nan	0.00273285	nan	0.009638	nan	0.00255874	nan	0.0102535	nan	nan	nan	0.152124	0.010454	0.0470215	nan	nan	0.013207	0.00189517	nan
483	0.0216513	nan	nan	nan	nan	nan	nan	nan	0.0216524	0.00189192	nan	0.0129963	nan	0.00831452	0.00224024	nan	0.0177366	0.00357292	nan	0.00158956	nan
484	0.0109844	0.37296	0.0160976	0.00186858	0.00842054	nan	nan	0.00331447	nan	nan	nan	0.0123871	nan	nan	nan	0.0148886	0.00196071	nan	0.00392142	nan	0.238582
485	nan	0.00688953	nan	0.0908405	nan	0.0342292	nan	0.0141664	nan	0.00640834	nan	nan	0.00176541	0.00177202	0.00190089	0.00430204	nan	0.0222089	nan	nan	0.0258747
486	0.0101606	nan	nan	nan	nan	0.0149505	nan	nan	nan	nan	0.0356	nan	nan	nan	nan	0.00225515	nan	0.0189241	0.00626164	0.00889325	0.0122296
487	nan	0.00386164	nan	nan	0.0843466	0.00188027	nan	0.0144843	0.00173813	0.00182989	0.00675227	nan	0.00776966	0.0158793	nan	nan	nan	nan	0.0228319	nan	nan
488	0.00176124	0.00164288	0.00164288	nan	nan	0.0264151	0.00707332	0.0129368	nan	0.00324543	nan	nan	nan	0.00665458	nan	0.109659	0.00430655	0.0113496	0.00309722	nan	nan
489	nan	nan	nan	0.0866926	0.0025699	0.0368116	0.00426299	nan	0.00176866	0.00329594	0.0111132	0.00435495	nan	1.63029	0.0052125	nan	nan	0.00313634	0.00186778	nan	nan
490	0.188172	nan	nan	nan	nan	nan	0.00728449	0.00569577	nan	0.0325246	0.0075038	nan	nan	0.00171335	0.0153848	nan	0.00152143	0.00224408	nan	nan	nan
491	0.00565728	nan	nan	0.00191317	0.0113112	nan	nan	nan	nan	nan	0.0621886	nan	0.00886847	nan	nan	0.0200544	0.00411505	0.00199144	nan	0.0017145	nan
492	0.0128738	nan	nan	nan	nan	0.0200731	0.00182095	nan	nan	nan	0.0472525	nan	nan	nan	0.00182095	0.00180159	nan	0.0209219	0.00400867	0.0161045	0.00989167
493	0.0100898	nan	nan	nan	0.00837648	nan	0.0302099	0.0328843	0.0265088	nan	0.0184732	nan	nan	nan	nan	nan	0.00698045	nan	nan	nan	0.0139065
494	nan	0.00323143	nan	0.0273626	nan	0.0303333	0.00636505	nan	nan	nan	0.00408006	0.00997684	nan	0.0074201	nan	nan	nan	nan	0.00197024	nan	nan
495	nan	0.00179607	0.001818	0.00354354	nan	0.0102787	0.0101822	0.0420718	nan	0.00197217	nan	nan	nan	0.00612941	nan	0.0156434	0.00531924	0.00784774	0.00190965	nan	nan
496	0.00643339	nan	nan	nan	0.00928097	nan	0.0317815	0.0527791	0.01409	nan	nan	nan	nan	nan	0.00185489	nan	0.0093648	nan	0.00315683	nan	0.0125582
497	0.00692976	nan	nan	nan	0.00605644	0.00179998	0.088372	0.0438638	0.0406503	nan	nan	0.00177122	nan	nan	0.0016417	0.00182935	0.00953446	nan	0.0016153	nan	0.017519
498	0.0554896	nan	0.0119752	nan	0.00374625	0.00309661	0.00680156	nan	0.00219736	nan	nan	nan	nan	0.00866427	0.0400874	0.110507	nan	0.00186435	nan	nan	nan
499	nan	0.00371632	nan	nan	0.0225449	nan	0.00481402	0.127555	nan	0.00170473	0.0183981	nan	0.0110316	0.0160396	nan	0.00185785	nan	nan	0.0241667	nan	0.00481402
500	0.00651086	nan	nan	nan	0.00480766	nan	0.00338283	nan	nan	nan	nan	nan	0.00478571	0.0200113	nan	nan	nan	nan	nan	nan	0.0325919
501	nan	nan	0.00219964	0.0303102	nan	nan	nan	nan	0.00353103	nan	0.0083235	nan	0.00870026	0.00912214	nan	nan	nan	nan	0.00168557	nan	0.0177777
502	nan	0.00650521	nan	0.0465864	nan	0.0247201	0.00174299	0.0132998	nan	0.00485858	nan	0.00453762	nan	nan	nan	0.00166604	nan	0.0118912	nan	nan	0.0317294
503	0.0510079	0.0364518	nan	nan	nan	nan	nan	nan	0.00285778	0.014615	nan	0.0155537	nan	0.00671346	0.0279757	nan	nan	1.87845	nan	nan	nan
504	0.0108672	nan	nan	nan	0.00234936	0.00133637	nan	nan	0.00195679	nan	nan	nan	0.00549771	0.0321999	nan	0.00167204	nan	nan	nan	nan	0.03953
505	nan	0.0267979	0.047025	0.0123746	nan	0.00575771	0.015064	nan	0.00171682	nan	nan	0.00174144	nan	nan	0.0068851	nan	nan	nan	0.00995769	nan	0.00196182
506	0.0015371	0.0314016	0.0392966	0.00998625	nan	0.0943791	0.043819	nan	nan	0.0015371	nan	0.00167663	nan	nan	0.00948821	0.00172569	nan	nan	0.0105601	nan	0.00135319
507	nan	0.00452741	nan	nan	nan	0.0324409	0.00175998	nan	nan	0.00806366	0.00536248	0.0111019	0.00136776	nan	nan	0.0289735	nan	nan	nan	nan	nan
508	0.00528668	0.0540896	nan	nan	nan	nan	0.00192503	0.00199604	nan	nan	nan	0.0085003	nan	0.00357899	0.0234289	nan	nan	0.00536204	nan	nan	nan
509	0.00749865	nan	nan	nan	0.00558734	0.00280437	0.11604	0.051483	0.0444076	nan	nan	0.00252734	nan	0.00248345	nan	0.00245565	0.014545	nan	0.00254348	nan	0.0229032
510	0.100723	nan	nan	nan	nan	nan	0.00199505	nan	0.0100664	nan	0.00175619	0.0083661	nan	0.00920865	0.00223661	nan	0.0290558	nan	nan	nan	nan
511	0.00570181	nan	nan	0.00244327	nan	0.00317916	nan	nan	nan	0.0464292	nan	0.00164468	0.00527115	0.0276774	nan	nan	nan	0.00152403	nan	nan	nan
512	nan	nan	nan	nan	nan	0.00857581	nan	nan	nan	0.0197511	nan	nan	nan	0.0346147	0.015685	0.022963	nan	nan	0.0081272	nan	nan
513	0.0075524	nan	nan	nan	0.00476298	nan	nan	nan	nan	0.00171652	nan	nan	0.00534709	0.0360291	nan	0.0019508	nan	nan	nan	nan	0.0411519
514	0.0106239	nan	nan	nan	0.0109269	nan	0.0116273	0.0338467	0.0494238	nan	nan	0.0013493	nan	nan	0.00163516	0.00151446	0.0113881	nan	nan	nan	0.0143753
515	0.0327882	nan	nan	nan	nan	nan	0.00381753	0.00453311	nan	0.0194557	0.00799271	nan	nan	nan	0.0312004	nan	nan	nan	nan	nan	nan
516	0.0429762	nan	0.0175522	nan	nan	0.00376747	0.0078043	0.00166527	nan	nan	nan	nan	nan	0.00681996	0.0338245	0.0274333	nan	0.00135422	nan	0.00135422	nan
517	0.00325739	0.0253741	nan	nan	nan	0.00558982	0.0319061	0.00172402	0.00157422	nan	nan	nan	0.0059692	nan	nan	0.0053938	nan	nan	nan	nan	nan
518	nan	0.00178704	0.00178704	nan	nan	0.0147334	nan	0.0295158	nan	0.00180848	nan	0.0334868	0.00798931	nan	0.00289799	nan	nan	nan	0.00165619	nan	nan
519	nan	0.0729598	0.0374975	0.00859457	nan	0.0073033	0.155794	nan	0.00224406	nan	nan	0.0026406	nan	nan	0.0193321	0.00178921	0.00169111	0.00260357	0.0136843	nan	nan
520	0.00815891	nan	nan	nan	nan	0.0274729	0.00169475	nan	nan	nan	0.131461	0.0014513	nan	0.0014513	nan	0.00182616	nan	0.0145548	0.00418286	0.131802	0.0148188
521	nan	nan	nan	0.00179267	0.0123918	nan	nan	nan	nan	nan	0.138745	nan	0.00846833	nan	nan	0.0252355	0.00331268	nan	nan	0.00215119	nan
522	0.0187026	nan	nan	nan	0.00161788	0.00387383	nan	nan	nan	0.607206	0.0753883	nan	nan	0.00217522	nan	0.0371993	0.00167026	0.0023504	nan	nan	0.00372746
523	0.00146807	nan	nan	nan	nan	0.00859742	nan	nan	nan	nan	nan	nan	nan	0.020764	0.0162689	nan	nan	0.0249168	nan	nan	0.0267087
524	nan	0.00256959	nan	nan	0.0513198	nan	nan	0.00280992	nan	nan	0.00865193	nan	0.0129091	0.0215764	nan	nan	nan	nan	0.0235691	nan	nan
525	0.00997848	nan	nan	nan	0.00239082	nan	nan	nan	nan	0.0029991	nan	nan	0.00853563	0.0417936	nan	0.0017692	nan	nan	nan	0.034274	nan
526	0.0302495	0.00672228	nan	nan	nan	nan	nan	nan	0.00279649	nan	0.00137541	0.0137006	0.00181427	0.00743129	0.0311596	nan	nan	0.00396461	nan	nan	nan
527	nan	nan	nan	nan	nan	nan	0.021595	0.00251608	nan	0.00432421	nan	0.00838783	0.00786246	nan	nan	nan	nan	0.00336457	0.0377246	nan	0.00162548
528	nan	nan	0.00218246	nan	0.00186909	nan	0.016425	nan	nan	0.00247101	nan	0.00809775	0.00882991	nan	nan	0.00419739	nan	0.0034247	nan	nan	0.0349263
529	nan	0.0258891	0.0277391	0.0087193	nan	0.00573255	0.0553727	nan	nan	nan	nan	0.00256142	nan	nan	0.0482517	0.00249453	nan	0.00206444	0.0267995	nan	0.00146831
530	nan	nan	nan	0.00167344	0.0155409	nan	nan	nan	0.00137589	nan	0.063429	nan	0.00794737	nan	nan	0.0351966	0.00292425	0.00238474	nan	0.00221452	nan
531	nan	nan	nan	nan	nan	nan	0.0176727	0.00181037	nan	0.00649281	nan	0.00994509	0.0151705	nan	nan	nan	nan	0.00330344	0.022895	0.0017468	nan
532	nan	0.00499131	nan	nan	0.0382649	0.00241239	nan	0.00653759	nan	nan	0.00546791	nan	0.0215921	0.0125	nan	nan	nan	0.00191246	0.0287277	nan	nan
533	0.00957705	0.0341881	0.020713	0.00195203	0.00937244	nan	nan	0.00271474	nan	nan	nan	0.0136374	nan	0.00196686	nan	0.0137566	0.0024974	nan	nan	nan	0.00333278
534	nan	0.0061586	nan	0.0437907	0.00181778	0.0461925	nan	0.0163008	nan	0.00719071	nan	nan	nan	nan	nan	0.00144098	nan	0.0148543	nan	nan	0.0476971
535	nan	nan	nan	nan	0.00147374	0.0068685	nan	nan	nan	0.00210877	0.00147374	nan	nan	0.0116645	0.018101	nan	nan	0.0276721	nan	nan	0.0453636
536	0.00181165	0.00192129	0.00183893	0.00183893	nan	0.0287127	nan	0.0487315	nan	0.00174216	nan	0.0472968	0.00480732	0.00198643	1.36036	0.00397285	nan	nan	0.00166374	nan	0.00162864
537	nan	nan	nan	nan	nan	0.00183714	nan	nan	0.00642238	0.00174336	0.00634275	0.00717343	nan	nan	nan	0.0430796	nan	nan	nan	0.00481264	nan
538	0.00576611	nan	0.00212308	0.00933962	nan	nan	0.00182978	0.0213026	0.0326006	nan	nan	0.00865024	nan	nan	0.00195516	0.0196071	nan	nan	0.00530298	nan	nan
539	nan	0.00184581	nan	0.00216691	nan	0.00815879	nan	nan	nan	0.00276767	nan	nan	nan	0.0766318	0.0127775	0.0327811	nan	nan	0.0312261	nan	0.00252013
540	0.00983165	nan	nan	nan	nan	0.016122	0.00156473	nan	nan	nan	0.00984006	nan	nan	0.00202231	0.00194261	nan	nan	0.0209301	0.00636046	0.00722639	0.0340162
541	nan	nan	nan	nan	nan	nan	nan	nan	0.00507174	nan	0.0048805	0.00410755	nan	nan	0.00290959	0.0205599	nan	nan	nan	nan	0.00600011
542	nan	0.00553941	nan	0.0209287	nan	0.0340012	0.00410007	0.0108943	nan	0.00736322	nan	nan	nan	nan	0.00197632	0.00200089	nan	0.0235108	nan	nan	0.025037
543	0.00765434	nan	nan	nan	0.00430899	nan	nan	nan	nan	0.00199638	nan	nan	0.00614307	0.0175079	nan	0.00207915	nan	nan	nan	nan	0.0281836
544	0.00908451	0.0223233	nan	nan	nan	0.00274754	0.0156303	0.00152375	0.00220344	nan	nan	nan	0.0136737	0.00318782	nan	0.00279525	nan	nan	nan	nan	nan
545	0.00149275	nan	nan	0.0025105	0.0143051	nan	nan	nan	0.0019931	nan	0.057798	nan	0.00645367	nan	nan	0.0189861	0.00227427	0.00332308	nan	0.0020144	nan
546	0.00249788	nan	nan	0.00198884	0.0078228	nan	nan	nan	nan	nan	0.043916	0.00198884	0.0066426	nan	0.00484236	0.0270815	nan	nan	nan	nan	0.00148598
547	0.0105948	nan	nan	nan	0.00749524	nan	0.0504517	0.0361468	0.0698345	nan	0.0020542	0.00272024	nan	0.479814	0.00194503	0.0019437	0.0428985	0.00200333	0.00179895	nan	0.0274709
548	nan	nan	nan	0.00267102	0.0167193	nan	0.0028075	nan	nan	nan	0.0244724	nan	0.00823908	nan	nan	0.0377399	0.0028656	0.00240094	nan	nan	0.0015715
549	nan	nan	nan	0.738948	0.0169805	0.00230106	0.00209928	nan	nan	nan	0.0375052	nan	0.006992	nan	nan	0.0235643	0.00428128	0.00197235	nan	0.00228682	nan
550	nan	nan	0.0018205	nan	nan	0.0085786	0.003641	nan	nan	0.0108144	nan	nan	nan	0.00643225	0.0541994	0.0362358	nan	nan	0.0162609	nan	nan
551	nan	0.00320257	nan	nan	0.0262357	nan	nan	0.0044531	nan	nan	0.0123675	nan	0.00954056	0.0162059	nan	nan	nan	nan	0.0151048	nan	nan
552	nan	0.00603903	nan	nan	nan	0.0372426	nan	nan	nan	0.00507468	0.00585925	0.00395016	0.00183311	0.00218703	nan	0.0263977	nan	0.00203678	nan	nan	nan
553	0.00289503	nan	nan	nan	nan	0.0116136	nan	nan	nan	0.00269143	nan	nan	nan	0.0443943	0.00177045	nan	0.0180372	0.018486	0.00184216	0.0335821	0.0240565
554	0.00904511	0.0023369	nan	nan	0.0119582	nan	0.0516824	0.0272304	0.0125146	nan	nan	0.00189893	nan	0.00315288	0.0246623	nan	0.00209193	nan	0.00224874	nan	0.0144923
555	0.00827916	nan	nan	0.00769469	nan	0.00305091	nan	nan	nan	0.02515	nan	nan	0.00714171	0.0385999	nan	0.00214997	nan	nan	nan	0.00214997	0.00157332
556	0.0325292	nan	0.0112594	nan	nan	0.00228512	0.00849263	0.00179729	nan	nan	nan	nan	nan	0.0068388	0.0337532	0.0313109	nan	0.0021611	nan	0.00154421	nan
557	nan	nan	nan	0.0252045	0.00285182	0.038921	0.00394703	nan	nan	nan	0.00421284	0.00497843	nan	0.00392171	nan	nan	nan	nan	nan	nan	nan
558	0.0131887	nan	nan	nan	0.00168424	nan	nan	nan	0.00999104	nan	nan	0.00756096	nan	0.00647671	0.00214037	nan	0.01833	nan	nan	nan	nan
559	nan	nan	nan	0.00748056	0.00263264	nan	nan	nan	nan	0.00227322	0.0879948	nan	0.0095421	nan	0.00314166	0.0057394	nan	0.0305936	nan	nan	nan
560	0.00517663	0.0129238	nan	nan	nan	0.00444078	nan	nan	0.00192417	nan	nan	0.00775409	nan	0.00294321	0.032282	nan	nan	0.00310624	nan	nan	nan
561	nan	0.00816242	0.00276886	0.0319886	nan	0.0220909	0.00229204	0.00735474	nan	0.00881878	nan	0.00200089	nan	nan	nan	0.00208399	nan	0.0125979	nan	0.002145	0.0241455
562	0.0529192	nan	nan	nan	nan	nan	0.00651053	0.00385552	nan	0.00963699	0.0102578	nan	nan	nan	0.025862	0.0026147	0.0021862	nan	nan	nan	0.00203978
563	nan	nan	0.00452257	0.0292154	nan	nan	nan	nan	0.0033351	nan	0.00976908	0.00309671	0.00681015	0.0127253	nan	nan	nan	nan	nan	nan	0.0213998
564	nan	nan	0.00264824	nan	nan	0.00998422	0.00419283	0.0100445	nan	0.00281952	nan	nan	nan	0.0103125	nan	0.0106966	0.0057285	0.0126638	nan	nan	nan
565	0.00304183	nan	0.00434378	0.0311006	nan	0.00221962	nan	nan	0.00318333	nan	0.0159196	nan	0.0101816	0.015521	nan	0.00238786	nan	nan	0.00241176	nan	0.0273613
566	nan	0.00436512	nan	nan	0.0357887	0.0028296	nan	0.00363734	0.00261285	nan	0.00757218	nan	0.0201321	0.0164631	nan	nan	nan	0.00149371	0.0281002	nan	0.00253033
567	nan	nan	nan	0.00309388	0.0241491	0.0241973	0.00755486	nan	0.00206381	nan	0.00640433	0.00548186	nan	0.00574174	nan	nan	nan	nan	nan	nan	0.00211844
568	0.0124266	0.026014	0.00800097	nan	0.00924274	nan	nan	nan	nan	nan	nan	0.0331117	nan	nan	nan	0.0169747	nan	nan	nan	nan	0.00524828
569	nan	nan	nan	0.00275733	0.0173361	0.0259329	0.00272863	nan	nan	nan	0.00735858	0.00710057	nan	0.00767206	nan	0.00154615	nan	nan	nan	nan	0.00212737
570	nan	nan	nan	0.017133	0.00159969	0.0371668	0.00212917	nan	nan	nan	0.00704076	0.00774958	nan	0.0134402	nan	nan	nan	nan	nan	nan	nan
571	nan	nan	nan	0.0178872	nan	0.0021391	nan	nan	nan	nan	0.006335	nan	0.0103524	nan	0.00578983	0.00665755	nan	0.0186844	nan	nan	nan
572	0.00731562	0.00229635	nan	nan	0.0183479	0.00226121	0.0339127	0.0470353	0.0241764	nan	nan	0.00215967	nan	nan	nan	0.00233594	0.0134202	nan	0.00210899	nan	0.0234529
573	0.00157922	0.00216583	0.00421552	0.030497	nan	nan	nan	nan	0.00582178	nan	0.0113689	nan	0.00644508	0.00863934	nan	nan	nan	nan	0.00257018	nan	0.0212043
574	0.00251798	nan	0.002387	0.00231236	nan	0.0185126	nan	0.0246543	nan	nan	nan	0.0140344	0.00871356	nan	0.0048151	0.00160203	nan	nan	0.00218269	nan	0.00160203
575	0.0084009	0.00151823	nan	nan	0.00832113	0.00232997	0.0564791	0.0350079	0.31699	nan	nan	0.00250696	nan	nan	0.00160422	0.00243659	0.0159545	nan	nan	nan	0.0290811
576	0.00969042	nan	nan	0.00789102	nan	0.0029611	nan	nan	nan	0.0305603	nan	nan	0.00709269	0.0394661	nan	nan	nan	nan	nan	nan	0.00182278
577	nan	0.00697388	0.00368395	nan	nan	0.0371944	0.00961054	nan	0.00196121	0.00256472	0.0778736	0.00226384	nan	0.00243002	0.00457767	0.00686872	0.0566734	nan	nan	0.0199979	nan
578	0.0131549	0.00222148	nan	nan	0.0168002	0.00304606	0.241209	0.0949049	0.0128188	nan	nan	0.0031839	nan	nan	0.0204321	nan	nan	nan	0.00215943	nan	0.0168949
579	0.00305228	0.00203191	nan	nan	nan	0.0947059	0.0061873	0.0122766	nan	nan	nan	nan	nan	0.00650631	nan	0.0618718	0.0617456	0.03132	0.00236767	nan	nan
580	0.00769325	nan	nan	0.00630356	nan	0.00391816	nan	nan	nan	0.031134	nan	nan	0.0168669	0.0274691	nan	nan	nan	nan	nan	nan	0.00268755
581	0.00945114	nan	nan	0.00543996	0.00288811	nan	nan	nan	nan	0.00209342	nan	0.00293757	0.0140108	0.063566	nan	0.00256467	nan	nan	nan	0.0369282	nan
582	0.00383372	0.0605533	0.0621688	0.0189509	nan	0.0158778	0.358359	nan	0.00229265	nan	nan	nan	nan	nan	0.0122474	0.0793173	nan	0.00261685	0.0267645	nan	nan
583	0.0126394	nan	nan	nan	0.0116414	nan	0.0521913	0.0398307	0.0365047	nan	nan	nan	nan	nan	nan	0.00235866	0.011495	nan	nan	nan	0.020278
584	0.00451932	0.00226261	0.00268175	0.00240439	nan	0.0479602	0.0103918	0.0249467	0.00343175	0.00251431	0.00543779	nan	nan	0.0696816	nan	0.0491567	0.0507889	0.0211003	0.0024488	0.00163094	nan
585	0.0350044	0.00281936	nan	nan	0.0103648	nan	0.0077281	0.0386013	0.0512731	nan	nan	nan	nan	0.211668	0.0024535	0.471286	0.0278624	nan	0.00342321	nan	0.0274375
586	nan	nan	nan	0.00258627	0.0160092	nan	nan	nan	0.00184256	nan	0.0375609	nan	0.0118673	nan	nan	0.0465218	0.00483898	0.00253022	nan	0.00280492	nan
587	nan	0.00607239	nan	nan	0.0284895	0.0028136	0.00185271	0.0655138	nan	nan	0.0175377	nan	0.0216698	0.022521	nan	nan	nan	nan	0.0274184	nan	0.00937868
588	nan	nan	nan	0.0026264	nan	0.0123465	nan	nan	nan	0.0664136	0.0026264	nan	nan	0.0328816	0.0147081	0.0425326	0.00220978	nan	0.0125779	nan	nan
589	nan	nan	nan	nan	0.0324794	0.0299696	0.0103809	nan	nan	nan	0.00869312	0.00453248	nan	0.0144323	nan	nan	nan	nan	nan	nan	0.00166217
590	nan	0.0722083	0.0559359	0.0120612	nan	0.00649912	0.0870156	nan	0.00288013	nan	nan	0.00366699	nan	nan	0.0164742	nan	nan	nan	0.0181208	nan	0.00257255
591	nan	nan	nan	nan	nan	0.00265149	nan	nan	0.0266908	nan	0.0144329	0.00748721	nan	nan	nan	0.0325715	0.0113658	nan	nan	0.0145154	nan
592	nan	nan	0.00960043	0.085615	nan	nan	0.002823	nan	0.00584493	nan	0.0117163	nan	0.0157093	0.0151246	nan	0.00255339	nan	nan	0.00255339	nan	0.0247502
593	0.0603885	nan	0.0416632	nan	nan	nan	0.0100649	0.0104655	nan	0.00743971	0.0114553	nan	nan	nan	0.0251863	0.00235579	nan	nan	nan	nan	nan
594	0.014549	0.0444064	0.0260727	0.00265034	0.00737996	nan	nan	nan	nan	nan	nan	0.0100492	nan	nan	nan	0.0183225	nan	nan	0.00256458	nan	0.00468003
595	0.0200854	nan	0.00265165	nan	nan	nan	nan	nan	0.0163395	nan	nan	0.0142528	nan	0.0064741	nan	nan	0.0206599	nan	nan	nan	nan
596	nan	nan	nan	nan	0.0379129	0.0401995	0.00975679	nan	0.00269029	nan	0.00774637	0.00853185	nan	0.00605225	nan	nan	nan	nan	nan	nan	0.00240402
597	nan	nan	nan	nan	0.00274361	0.0137987	nan	0.00372097	nan	0.0150458	nan	nan	0.00622007	0.0191624	0.0379749	0.0333492	0.00267785	nan	0.0235751	nan	nan
598	nan	0.0171464	nan	0.0153677	nan	0.0203905	nan	0.0103569	nan	0.00982119	nan	nan	nan	nan	nan	nan	nan	0.010112	nan	nan	0.0223073
599	0.0142238	nan	nan	0.00755281	0.00295107	nan	0.0069406	0.0240743	0.0223455	nan	nan	0.0138807	nan	0.00421023	0.00261033	0.0232728	nan	nan	0.00393887	nan	nan
600	0.0139118	nan	nan	nan	nan	0.0157983	0.00561335	nan	nan	nan	0.0203553	nan	nan	0.00430669	nan	nan	nan	0.0276384	0.00681352	0.0102182	0.0280502
601	0.0636057	nan	0.0120994	nan	nan	nan	0.0111793	0.0082176	nan	nan	nan	0.00297711	nan	0.0113732	0.0409109	0.0347683	nan	0.00278883	nan	0.00777173	nan
602	nan	nan	0.00828039	0.0421743	nan	0.00410824	nan	nan	0.00624573	nan	0.0157434	nan	0.0147846	0.0108537	nan	nan	nan	nan	0.00603736	nan	0.0284254
603	0.0147558	0.00211876	nan	nan	0.0270854	0.00391019	0.0585947	0.0901601	0.00983935	nan	0.00457848	0.00287657	nan	nan	0.0211957	nan	nan	nan	0.00312172	nan	0.0136291
604	nan	nan	nan	nan	nan	nan	0.0199381	0.003221	nan	0.00872958	nan	0.0090017	0.00812478	nan	nan	nan	nan	0.00494899	0.0213498	0.00778274	0.0079037
605	0.00960218	nan	nan	0.00938263	nan	0.0119512	nan	nan	nan	0.0344249	nan	nan	0.0132278	0.0261134	nan	0.00280094	nan	nan	nan	nan	nan
606	0.0161729	0.0391005	0.0186725	nan	0.0104608	nan	nan	0.00407262	nan	nan	nan	0.0327359	0.00405061	nan	nan	0.0180809	0.00349325	nan	nan	nan	0.00822453
607	nan	0.00767474	nan	nan	0.0498946	0.00262351	nan	0.0574024	0.0100184	nan	0.0157206	nan	0.0132118	0.0199833	nan	nan	nan	0.00217857	0.0360305	nan	nan
608	0.0202551	nan	0.0149205	nan	0.314884	nan	0.00950752	nan	nan	nan	nan	0.00439149	0.00203597	0.0136272	0.0261307	0.0612727	nan	0.00350131	nan	nan	nan
609	nan	nan	0.0186866	nan	nan	0.0292658	0.00717666	nan	nan	0.00400614	0.0117276	0.00399707	nan	nan	0.0228392	0.00267206	nan	nan	nan	nan	0.0166334
610	nan	0.0136178	nan	nan	0.0671802	0.00265416	nan	0.0148311	nan	nan	0.0139422	0.0110724	0.0222357	0.0205994	nan	nan	nan	0.00285353	0.0223525	nan	0.00524217
611	nan	nan	nan	0.00290958	nan	0.0104323	nan	nan	nan	0.0140938	nan	nan	nan	0.0490529	0.0107145	0.18028	nan	nan	0.0234941	nan	0.00233086
612	nan	0.0134129	nan	0.0168661	0.00521476	0.0224995	nan	0.0115814	nan	0.00915561	nan	nan	nan	nan	0.00233787	0.00459841	nan	0.0129913	nan	nan	0.029897
613	nan	nan	0.0102112	0.0586565	nan	nan	nan	nan	0.0101039	nan	0.0113429	nan	0.00691351	0.0185135	nan	0.00630807	nan	nan	0.00356777	nan	0.0247486
614	0.0185349	nan	0.0161982	nan	nan	0.0053027	0.00933636	nan	nan	nan	nan	nan	nan	0.0473754	0.0341311	0.0511678	nan	0.00292592	nan	0.00353311	nan
615	0.0262677	nan	nan	nan	nan	nan	nan	nan	0.0103698	nan	0.00373065	0.0136584	nan	0.0082914	0.0361844	nan	nan	nan	nan	nan	nan
616	0.116425	nan	0.0213862	nan	nan	0.0197815	nan	0.00872359	0.00627405	nan	nan	0.0217756	0.00800793	nan	0.00852353	nan	0.0172201	nan	nan	nan	0.00342018
617	0.0146138	nan	0.011266	0.0316456	nan	nan	nan	0.00999067	0.00907477	nan	0.030101	nan	0.01861	0.0182041	nan	0.00343218	0.00272094	nan	0.00449455	nan	0.0238682
618	nan	nan	0.0183679	0.00950922	0.00654461	0.040628	0.0104363	0.014157	0.00796221	nan	0.0174425	0.00506367	nan	nan	0.0154303	0.0330177	nan	nan	nan	nan	0.0154173
619	nan	nan	0.0189802	nan	0.0182704	0.048628	0.0195544	nan	nan	0.00379752	0.0246933	0.00404935	nan	nan	0.00638535	0.00522772	0.0216598	nan	nan	0.0150372	0.00266078
620	0.0156833	nan	nan	0.0156249	3.87513	0.0229515	0.234217	nan	nan	nan	0.0158006	0.00768942	nan	0.0117697	nan	nan	nan	nan	nan	nan	0.00569599
621	0.0139454	nan	nan	0.0102821	0.0106481	nan	nan	nan	nan	0.00510099	nan	nan	0.0102195	0.0230675	nan	0.00372986	nan	nan	nan	0.0196504	nan
622	0.00999987	0.0191624	0.0173973	nan	0.0105981	nan	nan	0.00379315	nan	nan	nan	0.0124655	nan	nan	nan	0.0187539	0.00716983	nan	0.00779687	nan	0.00809269
623	0.0347138	nan	0.011694	nan	nan	nan	0.00916139	nan	0.00415962	nan	nan	nan	nan	0.00889016	0.0324055	0.0339921	nan	nan	nan	nan	nan
624	0.0031174	0.00420669	nan	0.0264894	0.00614968	0.0360425	0.451592	nan	nan	0.00428388	0.00751578	0.010411	nan	0.00727379	nan	0.00428388	nan	nan	nan	nan	nan
625	0.0216014	0.0182063	0.013361	nan	0.00818369	nan	nan	nan	nan	nan	nan	0.0241216	nan	nan	nan	0.0463898	0.00577679	nan	nan	nan	0.00542576
626	0.0049242	0.00481371	nan	nan	nan	nan	0.0204936	nan	nan	0.00877971	nan	0.0143831	0.00911671	nan	nan	nan	nan	0.00928903	0.0258563	0.00288329	nan
627	0.013867	nan	nan	nan	0.0179442	0.00797141	0.0230342	0.0335604	0.0107536	nan	nan	nan	nan	nan	0.00453817	0.00518667	0.015751	nan	nan	nan	0.0233158
628	0.00798058	nan	0.00453275	0.00826253	nan	nan	0.00521696	0.0280369	0.0376502	nan	nan	0.016594	nan	nan	nan	0.0166285	nan	nan	0.0072305	nan	nan
629	nan	nan	0.010994	0.0449762	nan	nan	nan	nan	0.00955898	nan	0.0145674	nan	0.0127187	0.0220465	nan	0.00391552	nan	0.00339974	0.00542556	nan	0.0200649
630	nan	0.00867292	nan	nan	0.0254565	nan	nan	0.00711804	nan	nan	0.00861812	nan	0.0218225	0.0280584	nan	nan	nan	nan	0.0774849	nan	0.00906014
631	0.0178571	nan	nan	nan	nan	0.0106126	nan	nan	nan	0.0284405	0.0332398	nan	nan	0.00434938	nan	0.0218389	nan	nan	nan	nan	0.00912838
632	0.033303	nan	nan	nan	nan	nan	0.00778894	0.00614756	nan	0.0135333	0.0168025	0.00466556	nan	nan	0.0140953	nan	nan	nan	nan	nan	nan
633	nan	nan	nan	nan	0.0192444	0.0220533	0.0100198	nan	0.00286309	nan	0.00625884	0.00878301	nan	0.0144672	nan	nan	nan	nan	nan	nan	nan
634	nan	0.00974452	nan	nan	0.0366307	0.00750283	nan	0.0111231	nan	nan	0.00929067	nan	0.0128873	0.0172235	nan	nan	nan	nan	0.0341138	nan	nan
635	nan	nan	nan	0.0260938	nan	0.0188432	0.00803514	nan	nan	nan	0.00835716	0.00939142	nan	0.00897123	nan	nan	nan	nan	nan	nan	nan
636	0.0124183	0.0218948	0.0163306	0.0191865	0.0114785	0.00592601	nan	0.00861916	nan	nan	0.00395106	0.0188443	nan	nan	nan	0.0128068	nan	nan	nan	nan	0.0131627
637	0.0331996	nan	nan	nan	nan	nan	0.00848497	0.00733313	nan	0.01112	0.0118885	nan	nan	nan	0.0222951	nan	nan	nan	nan	0.00927328	nan
638	0.00900028	nan	0.00389115	nan	0.010798	0.0113524	0.0215943	nan	0.0261748	nan	nan	nan	0.0100042	nan	nan	0.0135633	nan	nan	nan	nan	nan
639	0.0126627	nan	0.00579296	0.0116355	nan	nan	0.00393267	0.0167279	0.0756965	nan	nan	0.0432357	0.00737735	nan	nan	0.0117976	nan	nan	0.00877921	nan	nan
640	0.0110379	0.00762112	nan	nan	0.0159002	0.00407465	0.167922	0.351761	0.0421774	nan	nan	0.00640588	nan	nan	0.0144438	nan	nan	nan	nan	nan	0.0150623
641	2.80791	nan	0.00365017	0.0577679	nan	0.0382877	0.00391711	nan	nan	nan	0.0596155	nan	nan	0.00453835	0.00485836	0.0168236	nan	0.0163453	0.00620412	0.0091506	5.03824
642	nan	nan	nan	nan	nan	0.00499338	0.00348089	nan	0.00804539	nan	0.0226046	0.0070085	nan	nan	0.00439496	0.0163677	nan	nan	nan	nan	0.00793463
643	nan	nan	0.0055639	0.0340144	nan	nan	nan	nan	0.00703211	nan	0.0231367	nan	0.012222	0.0154215	nan	nan	nan	nan	0.00606514	nan	0.0182083
644	0.0044377	0.00754964	0.32241	0.431599	nan	0.00425327	nan	nan	0.00940227	nan	0.0100061	0.0059097	0.0243202	0.0166217	nan	0.00223251	nan	nan	0.00364068	nan	0.023762
645	nan	nan	nan	nan	nan	0.00839842	nan	nan	0.00976586	nan	0.0123009	0.00794626	nan	nan	nan	0.0203545	nan	nan	nan	nan	0.00679656
646	nan	nan	2.17267	nan	0.0171949	0.023275	0.00853038	0.0257924	0.0257924	0.00264158	0.0135575	nan	nan	nan	0.0287091	0.00580707	nan	nan	nan	nan	0.0133574
647	0.009657	nan	0.00538078	nan	0.0288753	nan	nan	nan	nan	0.00246093	nan	nan	0.00693953	0.0338163	nan	nan	nan	nan	nan	0.0268736	nan
648	0.00236449	nan	nan	nan	nan	nan	0.0130582	nan	nan	0.00725951	0.00262918	0.0117615	0.00973505	0.00262918	nan	nan	nan	0.00842638	0.0274342	nan	0.00388018
649	nan	0.0146001	0.00250342	0.0157861	0.00519912	0.0368089	nan	0.00839809	nan	0.00816155	nan	nan	nan	nan	nan	nan	nan	0.0102265	nan	nan	0.0459376
650	nan	nan	0.00847129	0.0255866	nan	nan	nan	nan	0.00897056	nan	0.0135695	nan	0.0097968	0.0129838	nan	0.00670886	nan	nan	0.00393559	nan	0.0149711
651	nan	0.0094706	0.00487954	0.0163664	nan	0.0337006	0.00228962	0.0158125	nan	0.0113897	nan	nan	nan	0.00228962	nan	nan	nan	0.015334	nan	nan	0.0204999
652	0.0354545	nan	nan	nan	nan	nan	0.00774565	0.0100075	nan	0.0108368	0.0132211	nan	nan	nan	0.0152935	0.00407615	nan	nan	nan	nan	nan
653	0.0143039	0.03515	0.0147952	nan	0.0070891	nan	nan	nan	nan	nan	nan	0.0224334	nan	nan	0.00410015	0.0162366	nan	nan	nan	nan	0.00503591
654	nan	nan	0.0108955	0.0459875	nan	nan	nan	nan	0.00787486	nan	0.0112915	nan	0.0108003	0.0163436	nan	0.00247388	nan	nan	0.00396778	nan	0.0462626
655	nan	nan	nan	nan	nan	0.00232543	nan	nan	0.00600848	nan	0.0125731	0.0115497	nan	nan	nan	0.0360757	nan	nan	nan	0.00388127	nan
656	0.0122827	nan	0.0160451	nan	0.00185676	0.0159157	nan	0.00235811	0.00344708	nan	0.0017284	0.0173834	0.0114847	nan	0.008772	nan	nan	nan	nan	nan	nan
657	nan	0.0106072	nan	0.0931143	0.00329155	0.0294394	nan	0.00911268	nan	0.00916667	0.00139191	nan	nan	nan	nan	0.00378429	nan	0.012632	nan	nan	0.0271593
658	0.026177	0.0135076	nan	0.0501898	0.00330843	0.0722084	0.00136772	0.0252377	nan	0.0114913	nan	0.0191065	0.00254194	nan	nan	nan	nan	0.00865993	nan	nan	0.0440706
659	nan	nan	0.0435259	0.0527848	nan	0.00194574	nan	nan	0.0108123	nan	0.0245671	nan	0.00616352	0.0181316	nan	nan	nan	nan	0.00132795	nan	0.0203708
660	nan	0.0399653	0.0317062	0.0207628	nan	0.00806876	0.0366248	nan	0.00670616	nan	nan	0.00193809	nan	nan	0.0221728	0.0020193	nan	0.00638831	0.0302925	nan	nan
661	nan	nan	nan	0.0111225	nan	nan	nan	nan	nan	0.0166908	0.0642761	nan	0.0169287	nan	0.00452974	0.00960649	nan	0.016802	nan	nan	nan
662	nan	0.00428051	nan	nan	nan	0.022075	nan	nan	nan	0.00751488	0.00334752	0.00391296	nan	nan	nan	0.0325982	nan	nan	nan	nan	nan
663	nan	nan	nan	nan	nan	0.0229193	nan	0.00843595	0.00644115	nan	nan	0.0201198	0.0050659	nan	0.00394979	nan	nan	nan	nan	nan	nan
664	0.00530965	0.00133025	nan	nan	0.013245	0.00712137	0.0162942	nan	0.0217849	nan	0.00165401	nan	0.144111	nan	nan	0.00428157	nan	nan	nan	nan	nan
665	0.00766402	0.00276133	nan	0.00899237	nan	0.00279963	nan	nan	nan	0.0182744	nan	0.00129546	0.0064612	0.0306645	nan	nan	nan	nan	nan	nan	0.00129546
666	0.0017198	0.00524056	nan	nan	nan	0.0201442	nan	0.0193298	nan	nan	nan	0.0129271	0.00900848	nan	0.00346676	0.0067611	nan	nan	nan	nan	nan
667	nan	0.0186746	0.00171048	0.0784524	nan	0.0193389	0.00200146	0.00959966	nan	0.0076432	nan	nan	0.00179245	nan	nan	0.00250066	nan	0.021691	nan	nan	0.0214446
668	0.00480834	0.0157061	nan	nan	nan	0.00369798	0.0259123	0.00126565	0.00144344	nan	0.00110264	nan	0.0075155	nan	nan	0.00475324	nan	nan	nan	nan	nan
669	nan	0.00108767	0.00264246	0.0362883	nan	nan	nan	nan	0.00825994	nan	0.00839871	nan	0.00363216	0.0177795	nan	0.00180635	nan	0.00154693	0.00212698	nan	0.0101468
670	nan	0.00546377	nan	nan	0.0262895	nan	0.00194298	0.371448	nan	nan	0.00964732	nan	0.00628441	0.0174119	nan	nan	nan	0.00165205	0.0184944	nan	0.00167262
671	0.0012126	nan	nan	nan	nan	nan	0.00893007	nan	nan	0.00780692	nan	0.0136922	0.00407534	nan	nan	0.00328439	nan	0.00500942	0.0179094	0.00150654	nan
672	nan	nan	0.00287833	nan	nan	0.0220509	0.00557859	0.00161754	nan	0.00173195	0.0118381	nan	nan	0.00173195	0.00161754	0.00213397	0.0197232	nan	nan	0.0199586	nan
673	nan	nan	0.00652629	nan	0.00343525	0.0476347	0.00480116	nan	nan	0.00157689	0.00787944	nan	nan	0.0027029	0.0011768	nan	0.0171303	0.0010309	nan	0.014314	nan
674	nan	0.00378868	nan	nan	0.023154	nan	nan	0.00524873	nan	nan	0.0107737	nan	0.0119874	0.023534	nan	nan	nan	nan	0.0149331	nan	0.00134832
675	nan	0.00974521	nan	0.0282723	0.00113043	0.014965	nan	0.0110547	nan	0.00644474	nan	nan	nan	0.00141331	nan	nan	nan	0.010599	nan	nan	0.024368
676	0.005236	nan	nan	nan	0.00127947	0.00606601	0.0159434	nan	0.0220431	nan	0.000996386	nan	0.00741756	nan	0.00312511	0.012584	nan	nan	nan	nan	nan
677	nan	nan	nan	0.0432052	nan	0.0238773	0.0222062	nan	nan	nan	0.0118447	0.00599375	nan	0.0027605	2.63432	nan	nan	nan	nan	nan	nan
678	nan	nan	nan	nan	nan	0.00156263	nan	nan	0.00681838	nan	0.0085895	0.00432768	nan	nan	nan	0.0173136	nan	nan	nan	0.00299455	nan
679	0.006227	nan	nan	nan	0.0133765	nan	nan	nan	nan	nan	nan	nan	0.00590939	0.0298399	nan	nan	nan	nan	nan	0.0203956	nan
680	nan	nan	0.00306282	nan	nan	0.0253167	0.00766299	nan	nan	0.00217139	0.0183798	0.0723371	nan	nan	0.0118872	nan	nan	nan	nan	nan	0.0167913
681	nan	nan	0.00533066	0.0241344	nan	0.00137266	nan	nan	0.00450944	nan	0.0214319	nan	0.00745364	0.0188485	nan	nan	nan	nan	0.000972035	nan	0.0147696
682	nan	nan	nan	nan	nan	0.00642976	nan	nan	nan	0.00961182	nan	nan	nan	0.0560745	0.0307186	0.0492638	nan	nan	0.0144697	nan	0.0089108
683	nan	0.0112269	nan	0.0143208	nan	0.0166534	nan	0.00759456	nan	0.00857198	0.00108892	nan	0.00885818	nan	nan	0.00162343	nan	0.0137941	nan	nan	0.0297664
684	0.00191603	nan	nan	nan	nan	nan	0.00942991	nan	nan	0.000967174	nan	0.00847494	0.00543865	nan	nan	0.00564002	nan	nan	nan	0.00892849	0.0168218
685	0.00161295	nan	0.017222	0.0157871	nan	nan	nan	nan	0.00625057	nan	0.0175184	0.00151267	0.0315283	0.0307072	nan	0.00193344	nan	nan	nan	0.00192002	0.0180891
686	0.0160202	nan	0.0060507	nan	nan	0.00591527	nan	nan	nan	0.0324373	0.168828	nan	nan	0.00206016	nan	0.0174494	nan	0.00196738	nan	nan	0.00504241
687	nan	nan	0.00341012	0.0176629	nan	nan	nan	nan	0.00416891	nan	0.0167806	nan	0.0232069	0.0116289	nan	nan	nan	nan	0.000945022	nan	0.014241
688	0.00553988	nan	0.0159239	nan	0.00148314	0.0142685	nan	nan	nan	nan	nan	0.0073346	0.00865019	nan	nan	nan	0.00326129	nan	nan	nan	0.000942433
689	nan	0.0284428	nan	0.0160465	0.00131424	0.0317366	0.00139754	0.0142338	nan	0.00845583	nan	0.0018818	nan	nan	nan	nan	nan	0.0088697	nan	nan	0.0788602
690	0.00796266	0.064328	0.0254169	0.00157187	0.00683391	nan	0.0164962	0.00147769	nan	nan	nan	0.0524514	0.00147769	nan	0.00187833	0.0187424	nan	nan	nan	nan	0.00288136
691	0.00746588	nan	nan	nan	0.00316422	0.0013255	nan	nan	nan	nan	nan	nan	0.00482364	0.0192959	nan	nan	nan	nan	nan	nan	0.025106
692	nan	0.00203572	0.00277501	0.0297932	nan	nan	nan	nan	0.00437816	nan	0.0122144	nan	0.0280983	0.0238653	nan	0.00195242	nan	nan	0.00167308	nan	0.0178301
693	nan	0.034491	0.00148491	0.0510835	0.00222558	0.205055	0.00445472	0.0207991	nan	0.00480489	nan	0.00550684	0.00257513	0.00296981	nan	0.00161099	nan	0.0245317	nan	nan	0.0993844
694	nan	0.0236985	0.00283209	0.0391119	0.00168277	0.0532052	nan	0.0107772	nan	0.00948882	nan	nan	0.00135278	nan	0.00232792	nan	nan	0.0116714	nan	nan	0.0500952
695	nan	0.00451563	nan	nan	0.0230967	0.000977176	nan	0.00463125	0.00151647	0.00110626	0.0090382	nan	0.0126077	0.0137176	0.00139943	nan	nan	0.00139943	0.0219434	0.00290754	0.00146629
696	nan	nan	nan	nan	nan	nan	0.0142424	nan	nan	0.00552424	nan	0.027074	0.0125544	nan	nan	nan	nan	0.0209505	0.0143065	nan	0.00123166
697	nan	nan	nan	nan	nan	0.00287859	0.00577149	nan	0.0049198	nan	0.00671242	0.00552686	0.00113385	nan	nan	0.0251386	0.00167471	nan	nan	0.00569994	nan
698	nan	0.00909114	nan	0.0207669	nan	0.0859603	nan	0.0107795	nan	0.00542615	nan	0.00153883	nan	nan	nan	0.0038222	nan	0.0124206	nan	nan	0.0294382
699	nan	0.00932984	0.00177314	0.0381801	0.00184649	0.120847	0.00169683	0.00884275	nan	0.012608	nan	nan	0.00173671	0.0023156	nan	nan	nan	0.00926462	nan	nan	0.0553171
700	nan	0.00725518	nan	nan	0.0368596	nan	nan	0.00564153	0.00145804	nan	0.00943836	nan	0.0146864	0.0178381	nan	nan	nan	0.00150191	0.0180817	nan	nan
701	nan	nan	0.102637	0.0511032	nan	nan	nan	nan	0.00882834	nan	0.0100585	nan	0.0268952	0.0119548	nan	nan	nan	nan	0.00362411	nan	0.0236832
702	0.00443269	0.0139838	nan	nan	nan	0.00421153	0.0299753	nan	0.00198815	nan	0.00190542	nan	0.00495178	nan	0.00183763	0.00720012	nan	nan	nan	nan	nan
703	nan	0.00478029	nan	nan	nan	0.0158813	nan	nan	nan	0.00356421	0.00291763	0.0040973	nan	nan	nan	0.0245849	nan	nan	nan	nan	nan
704	0.00182909	nan	0.00608196	0.18768	nan	nan	nan	nan	0.00442748	nan	0.0094091	nan	0.0135734	0.0137263	nan	0.00159929	nan	nan	0.00178673	nan	0.0234588
705	nan	0.00732778	0.00181839	0.0654233	0.02677	0.0263862	nan	0.0123955	nan	0.00895091	nan	nan	nan	nan	nan	0.00383615	nan	0.0121706	nan	nan	0.0235808
706	nan	nan	0.0028061	nan	nan	0.0286798	0.0310304	nan	nan	nan	0.0120122	0.00126135	0.0093985	0.00332345	0.0545649	0.00454316	nan	0.00579148	nan	nan	0.0168226
707	nan	nan	0.00605111	0.151654	nan	nan	nan	nan	0.00321472	nan	0.0827227	nan	0.0123595	0.0205379	0.00839877	0.00157788	nan	nan	0.0022292	nan	0.0340733
708	nan	0.00723028	0.00104857	0.012914	0.00104857	0.111749	0.0022255	0.0135402	nan	0.00654902	nan	nan	0.00123982	0.00159308	0.00104857	0.0311721	nan	0.0099037	nan	nan	0.0909951
709	nan	nan	0.00170141	nan	nan	0.0412168	0.00737483	nan	nan	nan	0.00976966	nan	nan	nan	0.00232902	0.00164718	0.0490217	nan	nan	0.00949416	nan
710	0.0538942	nan	nan	nan	nan	nan	0.00765395	0.005314	nan	0.0116776	0.0356746	nan	nan	nan	0.0172626	0.00212169	nan	0.00110404	nan	nan	0.00243432
711	nan	0.00606616	nan	nan	0.0186707	nan	nan	0.0138755	nan	0.00176706	0.00843667	nan	0.00645724	0.0117717	nan	nan	nan	nan	0.0168086	nan	nan
712	0.00452776	0.0497209	nan	nan	nan	0.00705363	0.0270361	0.00241034	0.0031071	nan	nan	nan	0.00467489	nan	0.0613227	0.00192057	nan	nan	nan	nan	nan
713	0.135708	0.0153529	nan	0.0277114	0.00355327	0.13019	0.00136485	0.0119768	nan	0.00656121	nan	nan	nan	0.00187402	nan	0.00163504	nan	0.0136476	nan	nan	0.0519884
714	nan	nan	0.157254	0.0280188	nan	nan	0.00163466	0.00163466	0.00754754	nan	0.00650783	nan	0.00894808	0.0223333	0.0410674	0.00315139	0.0876104	nan	0.00274577	nan	0.0172544
715	0.0131291	0.0337578	0.0277552	nan	0.0105317	0.0129991	0.00224341	0.00291675	nan	nan	0.00394559	0.0902962	0.00174723	0.00324978	nan	0.0196578	0.00165349	nan	nan	nan	1.18449
716	0.00666129	0.00794263	nan	nan	0.134574	0.00223889	0.0182565	0.00256853	nan	nan	0.00970987	nan	0.05339	0.0130053	0.00275346	0.00214287	nan	0.00164033	0.036947	nan	0.00164033
717	0.00112369	0.00163985	nan	nan	nan	0.0632267	0.00735265	0.0106423	nan	nan	nan	nan	nan	0.0177624	nan	0.225546	0.0135475	0.0156151	0.0660613	nan	nan
718	nan	nan	nan	nan	nan	0.0017108	nan	nan	0.00586723	nan	0.0088776	0.00574663	nan	nan	nan	0.0362191	0.00112992	nan	nan	0.540638	nan
719	nan	0.0031836	0.00217371	0.0229138	nan	nan	nan	nan	0.00558502	nan	0.0151485	nan	0.0364217	0.00980728	nan	nan	nan	nan	0.00275154	0.00112977	0.0201549
720	0.0627448	0.00912691	0.00164322	0.013935	nan	0.037619	nan	0.0199871	nan	0.00476308	nan	nan	0.00322538	nan	nan	nan	nan	0.0097166	nan	nan	0.0246359
721	0.0585301	nan	nan	nan	nan	nan	0.00621066	0.00322625	nan	0.00803137	0.010975	nan	0.00112741	nan	0.0340802	0.00112741	nan	0.00164635	0.00163425	0.00295838	nan
722	0.00171137	0.00670398	nan	0.0791754	0.00265538	0.192399	nan	0.00978147	nan	0.00771075	nan	nan	0.00204796	nan	nan	nan	nan	0.0110653	nan	nan	0.0736572
723	nan	nan	0.00524113	nan	nan	0.0417708	0.00549745	nan	nan	0.00180051	0.00910038	nan	nan	nan	0.00562989	0.0011378	0.0246946	nan	nan	0.0157589	nan
724	0.0586337	0.0174929	0.0276098	0.00234959	0.00600027	nan	0.00204861	0.00221891	nan	nan	nan	0.0727297	0.00352572	nan	nan	0.00705324	nan	nan	nan	nan	0.00539095
725	nan	0.00195542	0.00673275	nan	nan	0.00186781	nan	nan	0.0188392	nan	0.00543278	0.00487987	nan	nan	nan	0.0277115	nan	nan	nan	nan	0.00556978
726	nan	0.00146945	0.00294226	0.426549	nan	nan	nan	nan	0.00467485	nan	0.00891435	nan	0.0246112	0.026939	0.00734725	0.00174416	nan	nan	nan	nan	0.0167634
727	nan	nan	nan	nan	nan	nan	0.00191534	nan	0.00389001	nan	0.00698062	0.00589958	nan	nan	nan	0.0269412	nan	nan	nan	nan	0.00399264
728	nan	0.00145197	0.00516641	0.0200516	nan	nan	nan	nan	0.00623758	nan	0.0110078	nan	0.0228853	0.0229754	nan	nan	nan	nan	0.00321674	0.00580787	0.0187479
729	nan	nan	nan	nan	nan	0.00144377	nan	nan	0.00479634	nan	0.0115186	0.00617297	nan	nan	nan	0.0180365	nan	nan	nan	nan	0.0042163
730	nan	0.00221414	0.00371848	0.647252	nan	nan	nan	nan	0.00687033	nan	0.0139495	nan	0.0357726	0.0318465	nan	nan	nan	nan	0.00113646	nan	0.0179752
731	nan	nan	nan	nan	nan	0.00162349	0.0236878	nan	0.00427503	nan	0.014029	0.00618577	nan	nan	nan	0.027882	nan	nan	nan	0.00582182	nan
732	nan	nan	0.00355111	0.0186094	nan	0.00263664	nan	nan	0.00810227	nan	0.0138819	0.00113031	0.0533239	0.0127095	nan	0.00174949	nan	nan	0.00113031	nan	0.0196447
733	nan	nan	0.00257367	nan	0.00186839	0.0409887	0.00472097	nan	nan	0.00276732	0.0116924	nan	nan	nan	0.0148065	0.00112963	nan	nan	nan	nan	0.0169628
734	nan	nan	nan	0.00168294	nan	0.0161693	nan	nan	nan	0.0280606	0.00173898	nan	nan	0.149988	0.0112129	0.0283026	nan	nan	0.0245285	nan	0.00140984
735	nan	nan	0.00521843	0.0821291	nan	nan	nan	nan	0.00623825	nan	0.00875825	nan	0.0104516	0.0107533	nan	nan	nan	nan	0.0021757	nan	0.0341765
736	nan	nan	nan	0.0018731	nan	nan	0.0191493	0.00203846	nan	0.00381477	nan	0.0347207	0.0101804	nan	nan	nan	nan	0.00185362	0.0166507	nan	0.00163222
737	nan	0.00812399	nan	nan	0.0350825	nan	nan	0.00406824	nan	nan	0.0127523	0.00276386	0.0114344	0.02065	nan	nan	nan	nan	0.0129365	nan	0.00186924
738	nan	nan	nan	nan	nan	0.0067184	nan	nan	0.00457065	nan	0.00559789	0.00790335	nan	0.00171733	nan	0.0203753	0.00187876	nan	nan	0.00712668	nan
739	nan	0.00649848	nan	nan	0.020032	0.00216403	nan	0.0231004	0.00251678	nan	0.00875204	nan	0.0173806	0.0080157	nan	0.00171991	nan	nan	0.0151449	nan	nan
740	0.00938031	nan	0.0027739	0.00570692	0.00163435	nan	0.00216194	0.0243381	0.0183324	nan	nan	0.0257828	0.0027739	nan	0.00175149	0.0165775	nan	nan	0.00306092	nan	nan
741	nan	nan	0.00541081	0.0337256	nan	nan	nan	nan	0.00742895	nan	0.00750768	nan	0.0132707	0.0168119	nan	nan	nan	nan	0.00185029	nan	0.0214898
742	nan	nan	0.00502556	nan	0.00241235	0.0322053	0.00751111	nan	nan	nan	0.0112132	nan	nan	nan	nan	0.00205893	0.0123522	nan	nan	0.0126615	nan
743	nan	nan	0.0561079	nan	nan	0.0294316	0.00548325	nan	0.00230744	nan	0.0144689	nan	0.00115372	nan	0.045648	0.00115372	nan	nan	nan	nan	0.00816371
744	0.0105322	0.0312761	nan	nan	nan	0.00418416	0.013677	nan	0.00159894	nan	nan	nan	0.0142245	nan	nan	0.0051947	nan	nan	nan	nan	nan
745	0.156596	nan	0.0275368	nan	nan	0.00201964	0.00729255	0.0014412	0.00241068	nan	nan	nan	nan	0.00617152	nan	0.0819027	0.00664924	0.00216003	nan	nan	0.00231103
746	nan	0.00216534	0.00270786	0.021181	nan	0.00162113	nan	nan	0.00694065	nan	0.0174642	nan	0.015911	0.00877445	nan	nan	nan	nan	0.0024106	nan	0.135382
747	nan	nan	nan	nan	nan	0.00224602	nan	nan	0.00758369	nan	0.00658973	0.00456312	nan	nan	nan	0.0177383	nan	nan	nan	nan	0.00555648
748	0.157248	nan	nan	0.0011523	nan	nan	0.00978192	0.00475582	0.00148398	0.0088625	0.0135409	0.00151545	0.00377107	0.00145161	0.0361015	0.00199357	0.00175092	nan	nan	nan	nan
749	0.010698	0.0188557	0.0159179	nan	0.0064474	nan	0.0018683	0.00147462	nan	nan	nan	0.096113	nan	nan	nan	0.00900758	nan	nan	nan	nan	0.0253131
750	0.0852117	nan	nan	nan	nan	nan	0.011059	0.0173338	nan	0.0166778	0.00855179	0.00113791	nan	nan	0.00984268	0.00113791	nan	nan	nan	nan	nan
751	0.00817831	0.0282582	nan	nan	nan	0.00393591	0.011689	0.00173478	0.00172513	nan	nan	nan	0.00430433	nan	nan	0.00470726	nan	nan	nan	nan	nan
752	0.001925	nan	nan	0.0096821	0.0315942	nan	nan	nan	nan	nan	0.0539281	nan	0.00945755	nan	nan	0.0171688	0.00895411	0.0096821	nan	0.00185731	nan
753	0.00738875	nan	nan	0.00612664	nan	nan	0.00151749	0.0161908	0.0252379	nan	nan	0.0603809	nan	nan	0.00211131	0.0209585	nan	nan	0.00454342	nan	nan
754	0.00161035	nan	0.00189324	nan	0.0020341	0.02096	0.00344641	nan	nan	nan	0.00225545	nan	0.00112773	0.395225	nan	nan	0.0244197	0.0348789	0.003221	0.0494975	0.0375536
755	nan	0.0163353	nan	nan	nan	0.0257723	0.00182683	nan	nan	0.0152851	0.00450295	0.00650656	nan	nan	nan	0.0126078	nan	nan	nan	nan	nan
756	nan	0.0052552	nan	nan	nan	0.0211901	0.00182307	nan	nan	0.00438065	0.00519934	0.00704527	nan	nan	0.00206146	0.0167725	nan	nan	nan	nan	nan
757	0.00500895	0.00142119	nan	nan	nan	0.00387762	0.0173894	nan	0.0204521	0.00202727	nan	nan	0.00649494	nan	nan	0.0043154	nan	nan	nan	nan	nan
758	0.00863488	0.0732451	0.0144469	nan	0.00489896	nan	nan	0.00266076	nan	nan	nan	0.0469194	nan	0.00117047	nan	0.00858711	nan	nan	nan	nan	0.00451504
759	0.0503243	nan	0.028626	nan	nan	nan	0.0105097	0.00974604	nan	0.0234339	0.0264933	nan	0.00186875	nan	0.0377632	0.00171552	nan	0.00315331	nan	0.0043501	0.00116555
760	0.0181042	0.0152165	nan	nan	nan	0.00244145	0.0164204	nan	0.00189518	nan	nan	nan	0.028731	nan	nan	0.00296701	nan	nan	nan	nan	nan
761	0.0133817	nan	nan	nan	0.00245711	nan	0.0264224	nan	nan	0.00162155	nan	0.00283431	0.00983991	0.015265	nan	nan	nan	nan	nan	0.0132716	nan
762	nan	nan	0.00289567	nan	0.0124311	nan	nan	nan	nan	nan	0.0558802	0.00179727	0.0151576	nan	nan	0.0198662	0.1326	0.00178447	nan	nan	nan
763	nan	nan	nan	nan	nan	nan	0.0122179	0.00192151	nan	0.00533488	nan	0.00879401	0.00586011	nan	nan	nan	nan	0.00326547	0.0231697	nan	0.00181717
764	0.00598617	0.0157171	nan	nan	nan	0.00360273	0.0148806	nan	0.0074853	nan	nan	nan	0.00716594	nan	nan	0.00180317	nan	nan	nan	nan	nan
765	nan	nan	nan	nan	0.0198998	0.0137835	0.00612248	nan	nan	nan	0.00552326	0.00915486	nan	0.0164748	nan	0.00384364	nan	nan	nan	nan	nan
766	0.00658654	nan	0.00202513	0.00681758	nan	nan	0.00218969	0.0144146	0.12875	nan	nan	0.104525	nan	nan	0.00202513	0.0212221	nan	nan	0.00302085	nan	nan
767	0.00613734	nan	nan	nan	nan	nan	0.0196533	nan	nan	nan	nan	0.00952062	0.0188856	nan	nan	0.00494714	nan	0.00245647	nan	0.00593521	0.0207016
768	nan	nan	0.00597415	0.0313509	nan	nan	nan	nan	0.00766507	nan	0.0159279	nan	0.0564995	0.0257	nan	nan	nan	nan	0.00157947	nan	0.0159064
769	nan	nan	0.00348384	nan	nan	0.0609916	0.00556806	nan	nan	0.00337791	0.0136673	0.0012319	nan	nan	0.0169851	nan	nan	nan	nan	nan	0.0433167
770	0.00194298	nan	nan	0.00184248	0.00255817	0.0100317	nan	nan	nan	nan	nan	nan	nan	0.129817	nan	nan	0.0149058	0.0290235	0.00184248	0.0218152	0.0167098
771	0.00696784	0.00224547	0.00160185	nan	nan	0.027247	0.0263499	nan	0.0183006	nan	nan	nan	0.00548176	nan	nan	0.00336175	nan	nan	nan	nan	nan
772	0.122142	nan	nan	nan	nan	nan	0.00973196	0.00431969	nan	0.0226928	0.0139629	0.0018678	nan	nan	0.0195955	nan	0.00161045	nan	nan	0.00209364	nan
773	0.00555926	0.00653563	nan	nan	0.0312586	0.00319644	nan	0.00528123	nan	nan	0.00773802	nan	0.0102755	0.0186377	nan	0.00124704	nan	0.00178827	0.0119296	nan	0.0033095
774	nan	0.00182242	nan	nan	nan	nan	0.018956	nan	nan	0.02039	nan	0.00951086	0.017944	nan	nan	nan	nan	0.00177338	0.0123344	0.00325555	0.0175668
775	nan	0.00321275	0.00266287	0.0203106	nan	0.00174622	nan	nan	0.00684043	nan	0.0104884	nan	0.0166297	0.0497881	nan	nan	nan	nan	nan	nan	0.0120155
776	nan	nan	0.00400151	nan	nan	0.0191224	0.00562069	nan	nan	nan	0.0116485	nan	nan	0.00204445	nan	0.00154983	0.0180901	nan	nan	0.0610675	nan
777	nan	nan	0.00471854	nan	nan	0.0215216	0.00700422	nan	0.00180935	0.00304108	0.00869005	nan	nan	nan	nan	nan	0.0191354	nan	nan	0.0245896	nan
778	0.0189664	nan	nan	nan	nan	nan	nan	nan	0.0113064	nan	nan	0.010343	0.00173597	0.00657621	nan	nan	0.0207604	nan	nan	nan	nan
779	nan	0.00775115	nan	0.0352905	0.00189621	0.0264774	nan	0.00986276	nan	0.00713035	nan	nan	0.00178429	nan	nan	0.00234747	nan	0.0151062	nan	nan	0.0318278
780	nan	0.00490565	nan	nan	nan	0.0196561	nan	nan	nan	0.00513774	0.00437166	0.00882085	nan	nan	0.00179266	0.0159602	nan	nan	nan	nan	nan
781	nan	nan	nan	nan	nan	0.01545	nan	nan	0.00357141	0.00192114	0.00627316	0.0487168	nan	nan	nan	0.0159662	nan	nan	nan	0.00563393	nan
782	nan	nan	nan	nan	nan	nan	0.0122378	0.00205857	nan	0.00658909	0.00732187	0.00599209	0.0198885	0.00200779	nan	nan	nan	0.00240752	0.013371	nan	nan
783	nan	nan	0.00146386	nan	nan	nan	0.012153	nan	nan	0.00222015	0.00171486	0.00881078	0.0302922	nan	nan	0.00442416	nan	nan	nan	0.00603516	0.0125003
784	nan	nan	0.00373348	0.0278435	nan	nan	nan	nan	0.0064541	nan	0.0132834	nan	0.00875544	0.0214486	nan	nan	nan	nan	0.00172896	nan	0.0102648
785	nan	0.00376399	nan	nan	nan	0.0192771	nan	nan	nan	0.00512964	0.00547776	0.00594239	nan	0.00122265	nan	0.0134092	nan	nan	nan	nan	nan
786	0.0766021	nan	nan	nan	nan	nan	0.00652686	0.00391293	nan	0.0113734	0.0148856	0.00172788	nan	nan	0.0310767	0.00172788	nan	0.00222729	nan	nan	nan
787	0.00884749	nan	nan	0.00479347	nan	0.00402756	nan	nan	nan	0.0140578	nan	nan	0.00588	0.0177158	nan	0.00189812	nan	0.00189812	nan	nan	nan
788	0.0610653	nan	nan	nan	nan	nan	0.00392387	0.00228007	nan	0.016065	0.0116573	nan	nan	nan	0.0129164	nan	nan	nan	nan	0.00180507	nan
789	0.00909136	nan	nan	nan	nan	0.0194042	0.00164199	nan	nan	nan	0.0104249	nan	nan	nan	nan	0.00175081	nan	0.0159605	0.00434016	0.00490672	0.014992
790	0.0448271	nan	nan	nan	nan	nan	0.00529114	0.00307045	nan	0.0140633	0.010421	nan	nan	nan	0.0189546	nan	nan	nan	nan	0.00232985	nan
791	nan	nan	nan	nan	0.00153124	nan	0.0157309	nan	nan	0.00525301	0.00196399	0.00814751	0.0371277	nan	nan	0.00528207	nan	nan	0.00169416	nan	0.0209555
792	nan	nan	nan	0.00153234	0.0249637	nan	nan	nan	0.00309898	nan	0.0260971	nan	0.00895988	nan	nan	0.0168595	0.00294112	nan	nan	nan	0.00163809
793	nan	nan	nan	nan	nan	nan	0.0126417	nan	nan	0.00574419	0.0028872	0.0238624	0.011407	0.00154779	nan	nan	nan	0.0589461	0.0117883	nan	nan
794	0.0056495	0.0159551	nan	nan	nan	0.00801879	0.0148301	nan	nan	nan	nan	nan	0.0049717	0.0030804	nan	0.002851	nan	nan	nan	nan	nan
795	0.00521881	0.00241585	nan	nan	nan	0.0032341	0.0235656	nan	0.0150249	nan	nan	nan	0.0047391	nan	nan	0.00414875	nan	nan	nan	nan	nan
796	nan	nan	nan	nan	nan	0.00174413	0.00157415	nan	0.0248349	nan	0.00862976	0.0143606	nan	nan	nan	0.0345661	0.00174413	nan	nan	0.00353509	nan
797	0.0038066	0.0267536	0.00207855	0.196191	0.00225076	0.226303	0.0031374	0.012125	nan	0.0106476	nan	0.0106773	0.00494989	0.00498098	nan	nan	nan	0.0167694	nan	nan	0.0565066
798	nan	0.00645138	nan	nan	0.0960221	0.00224331	0.258065	0.00572134	0.00174808	nan	0.0119368	nan	0.0472346	0.0221994	nan	nan	nan	nan	0.0241343	nan	0.00314713
799	0.0102267	0.00199507	nan	nan	0.0101957	0.00294285	0.157474	0.035338	0.143385	nan	nan	0.00237118	nan	nan	0.00151415	nan	0.0134843	nan	nan	nan	0.0199259
800	0.0451446	0.00217452	0.00126476	nan	nan	nan	nan	nan	0.00990363	nan	0.00162016	0.014227	nan	0.00887401	nan	nan	0.0215364	nan	nan	0.00230785	nan
801	nan	nan	0.00190915	0.0189002	nan	0.00181201	nan	nan	0.00446123	nan	0.0111904	nan	0.013846	0.0142189	nan	nan	nan	nan	0.00154281	nan	0.0158383
802	0.0101924	nan	nan	nan	0.00695855	0.0016173	0.0587436	0.0293964	0.00624297	nan	nan	nan	nan	nan	nan	nan	0.0199823	nan	nan	nan	0.0376549
803	nan	0.00182744	nan	0.0261467	0.00309815	0.0247429	0.0316465	nan	nan	0.00193186	0.00730407	0.089741	nan	0.0126403	nan	0.00809002	nan	nan	nan	nan	nan
804	nan	nan	nan	nan	nan	0.00257213	0.00184214	nan	0.00579134	nan	0.00499171	0.0047442	nan	nan	nan	0.0177111	nan	nan	nan	0.00560066	nan
805	0.0973552	nan	nan	nan	0.00127946	nan	nan	nan	0.0125661	nan	0.00232702	0.00801361	nan	0.0110714	0.0185007	nan	0.0407603	nan	nan	nan	nan
806	0.00179869	nan	0.00654942	0.0203535	nan	0.0183004	0.00179869	nan	0.00342196	nan	0.013478	0.0132523	0.0340338	0.0135734	nan	nan	nan	nan	0.00343659	0.0032118	0.0151745
807	nan	0.0234126	nan	nan	nan	0.0284816	nan	0.00198472	nan	0.00519724	0.00370332	0.00487061	0.00206841	nan	0.00217476	0.0562393	nan	nan	nan	nan	nan
808	nan	0.011326	nan	0.277169	0.00225452	0.223236	0.00471731	0.010454	nan	0.0129356	nan	nan	0.00369686	0.0018349	nan	nan	nan	0.0104856	nan	nan	0.0289877
809	0.00643482	nan	0.0266961	nan	nan	0.0183611	nan	0.00227845	0.00363792	nan	nan	0.0831359	0.013179	nan	0.0253047	nan	nan	nan	nan	nan	0.00200951
810	0.00752079	0.00445462	nan	nan	0.010148	0.00242994	0.0702693	0.139365	0.141446	nan	nan	0.00199557	nan	nan	0.0499986	0.00216141	nan	nan	0.00238853	nan	0.00791127
811	nan	0.119948	0.0356479	0.00792417	0.00205252	0.00889347	0.0244952	nan	nan	nan	nan	0.00198177	0.00191102	nan	0.0532879	nan	nan	0.00211738	0.0216822	nan	0.00168585
812	nan	nan	0.00391564	0.125704	nan	0.00135962	nan	nan	0.0102775	nan	0.0190862	nan	0.0213158	0.0198955	nan	nan	nan	nan	nan	nan	0.0322012
813	0.0192404	0.00499507	nan	nan	0.00786592	0.00264918	0.272638	0.0848367	0.364746	nan	nan	0.0053286	nan	nan	0.00221435	0.00399041	0.171012	nan	nan	nan	0.0217336
814	0.00137322	nan	nan	0.0227652	0.0228654	0.0255249	0.00382415	nan	0.00278129	nan	0.0102012	0.0212458	nan	0.00597859	nan	nan	nan	nan	nan	nan	0.00252737
815	nan	0.00924366	nan	nan	0.0317477	0.00242815	nan	0.00394658	nan	nan	0.00736258	nan	0.0278694	0.0122107	nan	nan	nan	0.00194246	0.0188702	nan	0.00347009
816	0.00977375	0.0058414	nan	0.00245343	0.00884204	0.00245343	0.146518	0.180699	0.149728	nan	nan	0.0023387	nan	nan	0.0209499	0.00203539	0.00245343	nan	0.00242256	nan	0.014552
817	0.00218337	nan	0.00383737	0.0319347	nan	0.00369045	nan	nan	0.0130809	nan	0.00703762	0.00258397	0.056526	0.0457908	nan	nan	nan	nan	0.00218337	nan	0.0368491
818	nan	0.00861494	nan	nan	nan	0.0303434	nan	nan	nan	2.64053	0.00606962	0.00824299	nan	nan	nan	0.0339094	nan	0.00375131	nan	nan	0.00375131
819	nan	nan	nan	nan	nan	0.0303881	nan	0.0179676	nan	0.00297903	nan	0.0252924	0.00595857	nan	0.134813	nan	nan	nan	0.00375244	nan	nan
820	nan	nan	nan	nan	nan	0.0133858	nan	0.00208787	0.00206034	0.0120517	nan	nan	nan	0.0339649	0.0250342	0.0306213	nan	nan	0.0154592	nan	nan
821	nan	0.00467539	nan	nan	0.0258647	0.00507183	0.00136362	0.00349573	nan	nan	0.00696825	nan	0.0392462	0.0116876	nan	nan	nan	nan	0.0175333	nan	nan
822	0.0127155	0.0265078	nan	nan	nan	0.0290136	0.0148851	nan	0.00387582	nan	nan	nan	0.00686426	nan	nan	0.00471253	nan	nan	nan	nan	nan
823	nan	nan	0.00492468	0.032235	nan	nan	nan	nan	0.00800891	nan	0.0100806	nan	0.0494378	0.025268	nan	nan	nan	nan	0.00174538	nan	0.013484
824	nan	nan	nan	nan	nan	nan	nan	nan	0.00473613	nan	0.00710672	0.00603477	0.0182362	0.00140066	nan	0.0206695	nan	nan	nan	0.00805043	nan
825	nan	nan	nan	0.0132131	nan	0.00140168	nan	nan	nan	0.00253747	0.0284911	nan	0.00646585	nan	0.00450301	0.0069771	nan	0.015372	nan	nan	nan
826	nan	nan	0.0036289	0.0177002	nan	nan	nan	0.0196339	0.00421266	nan	0.00916942	nan	0.036712	0.0359035	0.0601172	nan	nan	nan	0.00267599	nan	0.0151753
827	nan	nan	0.00348349	nan	0.0021512	0.0433599	0.00628108	nan	nan	0.00187871	0.0376434	nan	nan	nan	nan	nan	0.014763	nan	nan	0.0460878	nan
828	nan	nan	0.00633464	0.0174327	nan	0.00142527	nan	nan	0.00554026	nan	0.0156605	nan	0.0288791	0.0155667	nan	0.00201986	nan	nan	0.00142527	nan	0.0217931
829	nan	nan	0.0174213	nan	nan	0.032441	0.00819482	0.00179186	nan	0.00218041	0.0163156	nan	0.0662987	nan	0.0117297	nan	nan	nan	nan	nan	0.0214838
830	nan	0.00892852	nan	nan	nan	0.00203993	nan	nan	0.0156604	nan	0.0118946	0.00409334	nan	nan	0.00336916	0.037073	nan	nan	nan	nan	0.0157331
831	0.111176	nan	0.0146359	nan	nan	0.00239644	0.0166776	0.00186968	0.00210143	nan	nan	nan	nan	0.0121213	nan	0.331624	0.00674549	nan	nan	nan	0.00219579
832	0.0019189	nan	nan	0.0141275	nan	0.00407841	nan	nan	nan	0.00192124	0.167838	nan	0.00936129	nan	0.00464651	0.0135306	nan	0.0243487	0.00181851	nan	nan
833	nan	0.0260809	nan	nan	nan	0.0228029	0.00181341	nan	nan	0.00240584	0.0059744	0.00624475	nan	nan	nan	0.0366399	nan	nan	nan	nan	nan
834	0.0319019	nan	nan	nan	0.0115754	0.00226499	0.186917	0.0335039	0.0431458	nan	0.00172844	0.00405329	nan	nan	0.00219853	0.0031155	0.0171467	nan	nan	0.00179243	0.045446
835	nan	nan	0.0226666	0.0397208	nan	0.00200735	nan	nan	0.00842424	nan	0.00982049	nan	0.0394033	0.020845	nan	nan	nan	nan	0.00271212	0.00215801	0.0227024
836	0.0134291	0.00323852	nan	nan	0.00989494	0.00238341	0.279556	0.032132	0.0392808	nan	nan	0.00197915	nan	nan	nan	0.00329576	0.0193494	nan	0.0025495	nan	0.0350417
837	0.0349081	nan	nan	nan	0.0111745	nan	nan	nan	nan	nan	nan	0.0336915	0.0101411	0.0782948	nan	0.0315826	nan	nan	nan	nan	0.0394328
838	nan	0.00756018	0.0161506	0.261597	nan	0.00209011	nan	nan	0.0133854	nan	0.0310962	nan	0.0219665	0.0269279	0.0134505	nan	0.022176	nan	0.00217987	nan	0.0242584
839	0.0220847	0.00406355	nan	nan	0.0160251	0.00142309	0.0878165	0.1014	0.33435	nan	0.0935633	0.00327972	0.029757	0.00244314	nan	0.00855816	0.0632159	nan	0.00238252	nan	0.0164261
840	nan	0.0500363	nan	nan	0.0247276	0.0024179	nan	0.0300248	0.00220924	nan	0.0104378	0.00496116	0.0686939	0.0101025	nan	nan	nan	nan	0.0225964	nan	0.00187332
841	0.00730731	0.00468966	nan	0.00260403	0.013128	0.00283775	0.389081	0.440523	0.0536754	0.00144462	nan	0.00298809	nan	0.0193492	0.017411	nan	nan	nan	0.00232941	nan	0.0373651
842	nan	0.00204285	nan	0.0276129	nan	0.0210922	0.206758	nan	nan	nan	0.00590522	0.0445395	nan	0.0573531	nan	nan	nan	nan	0.00181018	nan	nan
843	nan	nan	0.00319312	0.0236969	nan	0.00218156	0.00295079	0.00145519	0.0121675	nan	0.00966304	0.00280393	0.0248733	0.020543	nan	0.00240152	nan	nan	0.00262148	nan	0.013111
844	nan	nan	0.0297264	nan	nan	0.0444676	0.0294528	nan	nan	nan	0.0114606	0.00191203	nan	nan	0.00207397	0.00260847	0.0185693	nan	nan	0.025571	nan
845	0.0115742	0.0264347	0.0204875	0.00227706	0.00645191	nan	nan	nan	nan	nan	nan	0.0526955	0.0042792	nan	nan	0.0120913	nan	nan	nan	nan	0.00373763
846	0.0258102	0.00233885	nan	nan	0.00709547	0.00440985	0.131559	0.0679518	0.0138806	nan	nan	0.00225967	nan	nan	nan	0.00376556	0.00983622	nan	0.00199676	nan	0.044925
847	nan	nan	nan	nan	nan	0.00198098	nan	nan	0.00609147	nan	0.00452697	0.00793646	nan	nan	nan	0.0396153	nan	nan	nan	0.0180649	nan
848	0.014302	0.00252563	nan	nan	0.0163062	0.00277461	0.184265	0.093798	0.0156003	nan	nan	nan	nan	nan	0.0153333	0.00152023	0.00273933	nan	0.00379766	nan	0.0204315
849	0.0191568	nan	nan	nan	0.00650148	nan	nan	nan	nan	0.00244178	nan	nan	0.0124799	0.0224845	nan	0.00267893	nan	nan	nan	nan	0.0259582
850	0.0134109	0.00305083	nan	0.00282182	0.0299888	nan	0.0779456	0.0678677	0.153545	nan	nan	nan	nan	nan	0.00330411	0.00299064	0.0128993	nan	nan	nan	0.0126089
851	0.00559806	nan	nan	0.0225593	0.00233004	0.0332141	0.0836551	nan	nan	nan	0.00507536	0.0231492	nan	0.00475455	nan	nan	nan	nan	nan	nan	nan
852	0.00806602	nan	0.00217795	0.00528216	nan	nan	0.00274378	0.0129078	0.0200573	nan	nan	0.0214005	nan	nan	0.00152097	0.0181689	nan	nan	0.00371549	nan	nan
853	nan	nan	nan	nan	nan	nan	0.0128844	nan	nan	0.00535969	nan	0.0325479	0.0249282	nan	nan	nan	nan	0.15334	0.0144968	nan	0.00232285
854	0.00732577	0.0280229	nan	nan	nan	0.00394418	0.0290086	nan	nan	nan	0.00556452	nan	0.00747145	nan	nan	0.00377019	nan	nan	nan	nan	nan
855	0.148765	nan	nan	nan	nan	nan	0.0145476	0.172713	nan	0.0167391	0.0106495	0.040474	nan	nan	0.0249432	0.0159912	0.0029252	0.00799559	nan	0.00147953	nan
856	nan	nan	nan	0.0024839	nan	nan	0.0268868	nan	nan	0.00507616	nan	0.00872509	0.0122004	nan	nan	nan	nan	0.00809016	0.0237669	nan	nan
857	0.0100667	0.0277657	0.0115868	nan	0.0066303	0.00378735	nan	nan	nan	nan	0.00372162	0.00647474	nan	nan	nan	0.0225395	nan	nan	nan	0.00189368	0.00544523
858	0.00796643	0.0315881	nan	nan	nan	0.725687	0.0420571	nan	nan	nan	nan	nan	0.00635507	nan	nan	0.0272946	nan	0.00794011	nan	nan	nan
859	nan	nan	nan	nan	0.00271348	nan	0.0285973	nan	nan	nan	nan	0.0100559	0.0211572	nan	nan	0.00885069	nan	nan	nan	0.00408101	0.0168224
860	0.0523942	nan	0.0157765	0.137943	nan	nan	nan	0.00234399	0.00724965	nan	0.0118788	nan	0.00628728	0.0166742	nan	nan	nan	nan	0.00227801	nan	0.0233311
861	nan	0.00236819	0.00270175	nan	nan	0.0206692	nan	0.0211474	nan	nan	nan	0.0720767	0.00549899	nan	0.22303	nan	nan	0.00597895	nan	nan	nan
862	nan	0.0041001	0.00504462	0.0375962	nan	nan	nan	nan	0.0124811	nan	0.0146657	0.0390059	0.0373056	0.0180431	nan	0.0312266	nan	nan	0.00365418	nan	0.0226602
863	0.0126304	0.0560455	0.023441	nan	0.00758467	nan	0.00250891	0.00226397	nan	nan	nan	0.0515847	nan	nan	nan	0.0307575	nan	nan	nan	nan	0.0107719
864	nan	nan	0.00524907	0.164399	nan	0.00251915	0.0110884	nan	0.00747511	nan	0.0483322	nan	0.0097278	0.0108649	nan	nan	nan	nan	nan	nan	0.0350183
865	nan	0.0882212	0.15836	0.0146809	0.0021177	0.00731246	0.115997	nan	0.00312006	nan	nan	0.00164507	0.00205392	nan	0.0279973	nan	0.0021177	nan	0.0228673	nan	0.00164507
866	nan	0.0173009	nan	nan	0.0230802	nan	nan	0.00555542	0.00181326	nan	0.0104096	0.00210261	0.0513461	0.0200939	nan	0.00262999	nan	0.00549712	0.0189207	nan	0.00221672
867	nan	nan	nan	nan	nan	0.00189306	0.00361803	nan	0.00710069	nan	0.00468033	0.0101271	nan	nan	nan	0.0211316	nan	nan	nan	nan	0.00374383
868	0.0036319	nan	0.00283199	0.030592	nan	0.00359656	nan	nan	0.00775572	nan	0.0168444	nan	0.0205905	0.0128916	nan	nan	nan	nan	nan	nan	0.0156794
869	0.0099913	0.0422984	0.0218737	nan	0.00562534	nan	nan	0.00218776	nan	nan	0.0026359	0.0115418	nan	nan	nan	0.0146744	0.0018168	nan	nan	0.0256592	0.00432764
870	0.048063	nan	nan	nan	nan	nan	0.0875889	0.00298571	nan	0.0124534	0.007594	0.00226343	nan	nan	0.0515036	0.00145255	nan	nan	nan	nan	nan
871	0.0103152	0.0306443	nan	nan	nan	0.00733589	0.0223012	0.00259763	0.00236494	nan	0.00318854	nan	0.00972746	nan	nan	0.00279976	nan	nan	0.0592304	nan	nan
872	nan	0.00394109	0.00722377	0.0210223	nan	nan	nan	nan	0.00844696	nan	0.00601691	0.00534074	0.0248943	0.0146726	nan	nan	nan	nan	nan	nan	0.0158537
873	0.0124538	0.00819087	nan	0.00177188	0.00539273	0.00224905	0.886574	2.14523	0.0276621	nan	nan	0.00306776	0.00180385	nan	0.0124705	nan	nan	nan	0.00308544	nan	0.0190273
874	0.00648402	0.00210168	nan	nan	0.00215749	0.0352227	0.0188419	nan	0.0229737	nan	0.0024421	nan	0.0147904	nan	nan	0.00501241	nan	nan	nan	nan	nan
875	nan	nan	0.00291491	nan	nan	0.00368198	nan	nan	0.00451566	nan	0.00569388	0.0070879	nan	0.00241858	nan	0.0216114	nan	nan	nan	0.00531912	nan
876	0.0118361	0.0026356	nan	0.00300209	nan	0.0136318	nan	nan	nan	0.0222678	nan	nan	0.00927708	0.0260178	nan	nan	nan	nan	nan	nan	0.00252517
877	nan	nan	nan	nan	nan	nan	0.017932	nan	nan	0.00436603	nan	0.0251853	0.020903	nan	nan	nan	nan	0.00426878	0.0196786	nan	nan
878	0.00195938	0.00247555	0.00397093	nan	nan	0.0248015	nan	0.0318243	nan	nan	nan	0.0376882	0.0544333	nan	0.387338	nan	nan	nan	nan	nan	nan
879	0.00793188	0.00867051	nan	nan	0.0157132	0.0027179	0.261922	0.356104	0.0881149	nan	nan	0.00322705	nan	nan	0.0153697	0.00481074	nan	nan	0.00266297	nan	0.0129491
880	0.0235576	0.0563684	nan	nan	nan	0.00409273	0.00698226	0.00206957	0.00226763	nan	0.00212556	0.0150844	nan	0.00542265	0.0175102	nan	nan	0.148561	nan	nan	nan
881	0.0421089	nan	0.00524806	nan	nan	nan	0.0210617	0.00590724	nan	0.0178243	0.011721	0.0022511	0.00210911	nan	0.0245224	nan	nan	nan	nan	nan	nan
882	nan	nan	0.00317954	nan	nan	0.033737	0.0089794	nan	nan	nan	0.0093817	0.0188896	0.00280188	nan	0.0112259	0.00294936	nan	nan	nan	nan	0.0186779
883	0.0130653	0.0132248	nan	nan	0.0176132	0.00610292	nan	0.00215505	nan	nan	0.00842843	nan	0.0143109	0.0257474	nan	0.00185261	nan	nan	0.0174798	nan	0.00485571
884	nan	nan	0.0045053	nan	nan	0.0422863	0.0103701	nan	nan	0.00332849	0.0130501	0.00227407	nan	nan	0.00487852	nan	0.0150627	nan	nan	0.0133191	nan
885	nan	0.00234282	nan	0.0205149	0.00258679	0.105959	0.0158975	nan	nan	nan	0.0110308	0.015522	nan	0.00714378	nan	nan	nan	nan	0.00178396	nan	nan
886	nan	0.0091498	nan	nan	0.0326985	0.0022744	0.002202	0.0786497	nan	nan	0.00579733	nan	0.0267022	0.0176998	nan	nan	nan	nan	0.0160747	nan	nan
887	0.0117559	nan	nan	nan	0.0110226	nan	0.135122	0.0431505	0.0922763	nan	nan	0.002757	0.00322756	nan	nan	0.00355688	0.0142462	nan	0.00208758	nan	0.0242874
888	nan	0.00226398	0.00421921	0.336128	nan	nan	nan	0.00471698	0.0140994	nan	0.0142386	0.00943396	0.0315557	0.0289208	nan	0.00141222	nan	nan	0.00467399	nan	0.0190706
889	0.0126956	nan	nan	nan	0.00374633	nan	nan	nan	nan	0.0014147	nan	nan	0.0150413	0.0234552	nan	nan	nan	nan	nan	0.0217194	nan
890	0.0081639	0.0020786	nan	nan	nan	0.223361	0.0260983	nan	0.0183168	nan	nan	nan	0.00786931	nan	nan	0.0118227	nan	nan	nan	nan	nan
891	nan	nan	nan	0.0354963	0.00388575	0.0191008	0.00713482	nan	nan	nan	0.00598025	0.00987426	nan	0.936616	nan	nan	nan	nan	nan	nan	nan
892	0.00761744	0.00180323	nan	0.00179271	0.0151301	0.00203706	0.124185	0.0893556	0.0673958	nan	nan	0.0022814	nan	nan	nan	nan	0.0085265	nan	0.00141731	nan	0.0186124
893	nan	0.0545304	0.0274955	0.0133765	nan	0.0098354	0.161075	nan	0.00308048	nan	nan	0.00258823	nan	nan	0.0128998	0.00233876	0.00389029	0.00218353	0.0236521	nan	0.00608678
894	nan	0.00429844	nan	nan	nan	0.0209057	0.0021784	nan	nan	0.00339331	0.00768109	0.0112234	nan	nan	nan	0.0219217	nan	nan	nan	nan	nan
895	0.0226941	nan	nan	nan	nan	nan	nan	nan	0.020056	nan	nan	0.00791402	0.00418957	0.00465847	0.00324075	nan	0.0186724	nan	nan	nan	nan
896	nan	nan	0.00355976	0.025342	nan	nan	nan	nan	0.00602359	nan	0.0110136	nan	0.0113218	0.0132226	nan	nan	nan	nan	nan	0.0017338	0.0199834
897	0.013911	0.016178	nan	0.00220032	nan	0.00220032	0.00437471	nan	nan	nan	nan	0.0112724	nan	0.00659175	0.0468154	nan	nan	0.00394909	nan	nan	nan
898	0.00136643	nan	nan	0.00377396	0.0218622	nan	nan	nan	nan	nan	0.0272248	nan	0.00614381	nan	nan	0.0212921	0.00760686	nan	nan	0.00173251	nan
899	0.0105574	0.0215416	nan	0.00205054	nan	0.00684425	0.0258687	nan	0.00220077	nan	nan	nan	0.00985288	nan	nan	0.00416167	nan	nan	nan	nan	nan
900	0.0056592	nan	nan	nan	nan	0.0586555	nan	nan	nan	nan	0.0389941	nan	0.00137261	nan	nan	nan	nan	0.0189924	0.0032336	0.0074593	0.0296623
901	nan	nan	nan	0.00229859	0.0307224	nan	nan	nan	nan	nan	0.0120736	nan	0.0183359	nan	nan	0.0221272	0.00510568	nan	nan	nan	nan
902	0.0017341	nan	nan	0.0130074	0.00361703	nan	nan	nan	nan	0.00203615	0.0653363	nan	0.0116494	nan	0.00217056	0.00584081	nan	0.023122	nan	nan	nan
903	0.0124267	nan	nan	nan	nan	nan	nan	nan	0.00895747	nan	nan	0.00765872	nan	0.00532205	0.00139067	nan	0.0127922	nan	nan	nan	nan
904	0.00218209	0.00263285	0.00179061	nan	nan	0.0296622	nan	0.0151184	nan	nan	nan	0.00904129	0.0104785	nan	0.00559768	0.00351786	nan	nan	nan	nan	nan
905	nan	nan	nan	nan	nan	nan	nan	nan	0.00622493	nan	0.010273	0.00534556	nan	nan	nan	0.0221702	nan	nan	nan	nan	0.00767594
906	0.0022491	nan	nan	0.0025865	0.0132896	nan	nan	nan	nan	nan	0.161057	nan	0.0118725	nan	0.00396796	0.0323131	nan	nan	nan	nan	0.00403408
907	0.0179614	0.0019706	nan	nan	0.0102354	0.00174217	0.0930735	0.0532491	0.245271	nan	nan	0.00191153	nan	0.00139788	0.00694863	0.00303859	0.10295	nan	0.00217231	nan	0.0167114
908	nan	0.00354051	0.00532825	0.341782	nan	nan	nan	nan	0.0175395	nan	0.0262287	0.00138954	0.0287238	0.0150894	nan	nan	nan	nan	0.00195939	nan	0.0259112
909	0.043795	0.00335499	nan	nan	0.0076424	0.00194408	0.137661	0.0460643	0.190222	nan	0.034965	0.00209624	0.0025627	0.00210013	0.00325474	0.0039965	0.103747	nan	nan	nan	0.0183211
910	nan	nan	0.00469098	0.0510024	nan	0.00223493	nan	nan	0.0152469	nan	0.0159242	0.00282281	0.0583313	0.015271	nan	0.00355667	nan	nan	nan	nan	0.0152687
911	0.0361862	nan	nan	0.0197311	nan	0.0048451	nan	nan	nan	0.0205009	nan	nan	0.0101734	0.023152	nan	0.00216469	nan	nan	nan	nan	nan
912	0.0100026	nan	nan	nan	0.012279	0.00199568	0.181468	0.0295137	0.0810031	nan	0.00221592	0.00326678	nan	nan	nan	0.00251242	0.0126047	nan	nan	nan	0.0228162
913	nan	0.00227623	nan	0.0228468	nan	0.00597991	nan	nan	nan	0.00407177	0.0153779	0.0179397	0.00965361	nan	0.0325691	0.00920719	nan	0.01632	0.00209367	nan	nan
914	nan	0.00252167	nan	nan	nan	0.0190053	0.00693374	0.0164807	nan	nan	0.00252167	nan	nan	0.0068072	nan	0.0210178	0.00450754	0.0135507	nan	nan	nan
915	nan	0.00134512	0.00876677	0.0267216	nan	nan	nan	nan	0.00436196	nan	0.0109522	nan	0.0136571	0.0110965	nan	nan	nan	nan	nan	0.00218377	0.0186651
916	0.0105646	nan	0.00249312	0.00459134	nan	nan	nan	0.0199278	0.0212367	nan	nan	0.0216855	nan	nan	nan	0.0161928	nan	nan	0.00554525	nan	nan
917	0.00708751	0.0033979	nan	nan	nan	0.00480845	0.0207731	nan	0.0161681	nan	nan	nan	0.00471203	nan	nan	0.00376393	nan	nan	nan	nan	nan
918	0.00606596	0.0222339	nan	nan	nan	0.00319628	0.0317837	nan	nan	nan	nan	nan	0.00521591	nan	nan	0.00307531	nan	nan	nan	nan	nan
919	0.00802612	0.00190317	nan	nan	nan	0.00452878	0.0247286	nan	0.016348	nan	0.00133006	nan	0.00804805	nan	nan	0.00616089	nan	nan	nan	nan	nan
920	nan	0.00318059	0.00370245	0.189769	nan	nan	nan	nan	0.0301165	nan	0.0347967	0.00132994	0.0223015	0.0241795	nan	0.00132994	nan	nan	0.00591576	nan	0.0194275
921	0.00948501	0.0055044	nan	nan	0.0663015	0.00345058	0.258408	0.0921543	0.36944	nan	nan	0.00691774	nan	nan	0.0013422	nan	0.0172415	nan	nan	nan	0.00695998
922	0.0282467	0.0591904	0.00133571	nan	nan	0.00239325	nan	0.00636369	0.00209354	nan	nan	0.01753	nan	0.00583755	0.0260344	nan	nan	0.00321215	nan	nan	nan
923	0.0115431	0.00599942	nan	nan	0.00863829	0.0492826	0.303734	0.408441	0.191074	nan	nan	0.0200962	nan	nan	0.0145686	0.0017419	nan	nan	0.00292916	nan	0.0167503
924	nan	0.00130842	nan	0.0248952	nan	0.0344095	0.00712871	nan	nan	0.00245036	0.00550489	0.0473254	nan	0.00377522	nan	nan	nan	nan	nan	nan	nan
925	nan	nan	0.00206979	nan	0.00358904	0.0581493	0.0186564	nan	nan	0.00319539	0.00822609	nan	nan	nan	0.00327	0.00226763	0.0189364	nan	nan	0.0126693	nan
926	0.0274757	0.0361654	nan	nan	nan	0.00167742	nan	0.0119424	0.00248492	nan	nan	0.00888514	0.00973299	0.00643313	0.0237705	nan	0.00205874	0.0044552	nan	nan	nan
927	0.00722906	nan	nan	0.00449517	nan	0.00503687	nan	nan	nan	0.0174255	nan	0.00410153	0.00668689	0.0147372	nan	0.00226282	nan	0.00258853	nan	nan	nan
928	nan	0.0045376	nan	nan	nan	0.0226957	nan	nan	nan	0.00462513	0.00805578	0.0120569	nan	nan	nan	0.011592	nan	nan	nan	nan	nan
929	nan	0.00769927	nan	nan	0.0216164	nan	nan	0.0049522	0.00127851	nan	0.0131229	0.00127851	0.0195775	0.0239424	nan	nan	nan	nan	0.0124094	nan	nan
930	0.00188236	0.00298626	0.00236734	nan	nan	0.0192325	nan	0.0189333	nan	0.00319673	nan	0.067158	0.00742374	nan	0.00304895	nan	nan	nan	nan	nan	nan
931	0.00948807	nan	0.00236317	nan	nan	0.0146573	nan	0.0263951	nan	0.00199503	nan	0.0599165	0.00745816	nan	0.00300233	nan	nan	nan	nan	nan	nan
932	0.00699783	0.00400499	nan	nan	0.0131023	0.00253152	0.271332	0.0849541	0.177931	nan	0.00224331	0.00470065	nan	nan	0.00199012	0.00168434	0.00908145	nan	nan	nan	0.0165485
933	nan	nan	nan	0.00187433	0.0198838	0.0252147	0.00434267	nan	0.00246085	nan	0.00732221	0.0209425	nan	0.00553052	nan	0.00449924	nan	nan	nan	nan	0.00257562
934	0.00211548	nan	0.0018774	nan	nan	nan	0.0373598	nan	0.00202426	nan	nan	0.00610407	0.0429945	nan	nan	0.0050847	nan	nan	0.00273631	0.00498208	0.0205328
935	nan	nan	nan	0.0163672	0.00328013	0.0133751	0.013248	nan	nan	nan	0.0155013	0.00991906	nan	0.00536533	nan	nan	nan	nan	nan	nan	nan
936	0.0227027	0.00182047	0.00210879	nan	0.00306491	nan	nan	nan	0.0785167	nan	nan	0.00932523	nan	0.00681787	nan	nan	0.0124165	nan	nan	nan	nan
937	nan	0.0112414	nan	nan	0.0356832	0.00315009	nan	0.00354615	nan	nan	0.0119103	nan	0.0243843	0.0098144	nan	nan	nan	0.00274443	0.0166905	nan	0.0021805
938	0.0157023	0.0373926	0.0201863	nan	0.00662755	nan	0.00170621	0.00204311	nan	nan	nan	0.0810057	nan	nan	nan	0.0142462	nan	nan	nan	nan	0.00749001
939	0.0159282	0.00427228	nan	nan	0.0120059	0.00202756	0.213634	0.170187	0.0388679	nan	nan	0.00228255	nan	nan	0.0101759	nan	nan	nan	nan	nan	0.0170921
940	0.00584509	0.0237668	nan	nan	nan	0.00392084	0.0500762	0.00246932	0.00401563	nan	nan	nan	0.00494168	0.00266521	nan	0.0115309	nan	nan	nan	nan	nan
941	0.010086	0.10468	0.0177543	nan	0.00725296	nan	0.00251648	0.00295843	nan	nan	nan	0.286853	0.00129343	nan	nan	0.00999207	nan	nan	nan	nan	0.0180471
942	nan	nan	nan	0.0138071	0.00204633	0.0186611	0.00408529	nan	nan	nan	0.00544394	0.0337579	nan	0.00439237	nan	nan	nan	nan	nan	nan	nan
943	0.00424655	0.00128558	nan	0.0138114	nan	0.0148862	0.0139033	nan	nan	0.00128558	0.00596893	0.0194646	nan	0.0406065	nan	nan	nan	nan	nan	nan	nan
944	0.0177562	0.0274026	0.0145062	nan	0.0101664	nan	0.00180355	0.00202181	nan	nan	0.00209271	0.0997111	nan	0.00128818	nan	0.0251527	0.00202181	nan	nan	nan	0.00481056
945	0.00947483	nan	nan	nan	0.0145983	nan	nan	nan	nan	0.00170036	nan	nan	0.00931826	0.0148508	nan	nan	nan	nan	nan	0.0142276	nan
946	nan	nan	0.00326104	0.0255397	nan	0.00132662	nan	nan	0.0102297	nan	0.0447664	nan	0.0273797	0.00959641	nan	nan	nan	nan	0.00167848	nan	0.00940902
947	0.00899211	0.0155487	nan	nan	nan	0.00494302	0.0157841	nan	0.00202405	nan	nan	nan	0.00741389	nan	0.0910309	0.00382394	nan	nan	nan	nan	nan
948	nan	0.00201591	nan	0.0175028	0.00247223	0.0129103	0.268855	0.00267857	nan	0.00753447	0.0069643	0.0130112	nan	0.0426096	nan	nan	nan	0.00172242	nan	nan	nan
949	0.00744807	0.00392408	nan	nan	0.00619151	0.00214461	0.080613	0.0913086	0.0923167	nan	nan	0.00262551	nan	nan	0.00248161	0.00211002	0.00984585	nan	0.00137896	nan	0.0189648
950	nan	nan	0.00202058	nan	0.00222773	nan	0.0567815	nan	nan	nan	nan	0.0083979	0.0388797	nan	nan	0.00862331	nan	nan	0.00222773	0.00428981	0.0113282
951	nan	0.0156732	0.0120674	nan	0.0228511	0.00792767	0.0442472	4.06318	nan	nan	0.0121319	0.00206757	0.0295891	0.0126416	nan	nan	nan	nan	0.0211983	nan	0.0020497
952	0.00633868	nan	0.00177053	nan	nan	0.0044444	0.0185569	nan	0.0131972	nan	nan	nan	0.00768739	nan	nan	0.00331098	nan	nan	nan	nan	nan
953	nan	nan	nan	0.0186194	nan	0.0115955	0.00794064	nan	nan	nan	0.0105114	0.0232983	nan	0.361571	nan	nan	nan	0.0405625	nan	nan	nan
954	nan	0.0017605	nan	nan	nan	nan	nan	nan	0.174576	nan	0.0107128	0.00836811	0.00256544	nan	nan	0.00923623	nan	nan	nan	nan	0.318718
955	0.0452732	nan	nan	0.0400941	0.0858197	nan	nan	nan	0.00203775	nan	nan	nan	0.0116942	0.0222922	nan	nan	nan	nan	nan	0.015033	nan
956	0.014886	0.00580279	nan	0.00256465	0.0261706	0.00273751	1.18254	0.29597	0.0680086	nan	nan	0.00576404	0.00153977	nan	0.0203782	0.00209289	nan	nan	0.00214969	nan	0.0163594
957	nan	nan	nan	nan	0.085139	0.0166776	0.00766519	nan	nan	nan	0.00821156	0.0111695	nan	0.00803377	nan	nan	nan	nan	nan	nan	nan
958	0.195791	0.0015972	0.0015972	nan	nan	nan	nan	nan	0.01512	nan	0.00402566	0.0112559	nan	0.0150483	nan	nan	0.0150253	nan	nan	nan	nan
959	nan	nan	0.0535195	nan	0.00522547	0.0591656	0.00739917	nan	nan	0.00230326	0.041099	nan	0.00531476	nan	0.00215629	0.0310519	0.0124277	nan	nan	0.0363535	nan
960	nan	nan	0.121857	0.0127439	nan	nan	0.00833791	nan	0.00726316	nan	0.0215755	nan	0.1049	0.0187014	nan	nan	nan	nan	nan	nan	0.0155867
961	0.0118305	0.0157653	nan	0.0157653	0.0121249	0.00335439	0.209523	3.17969	0.0291534	nan	0.00392896	0.00263056	nan	nan	nan	0.00561614	0.0160334	nan	0.00669804	nan	0.0406369
962	0.0067206	0.0023508	nan	0.0210979	0.00347592	0.00214724	nan	nan	nan	0.00179787	0.0457584	0.00690556	0.0294216	nan	0.19562	0.039763	nan	0.01251	0.0085805	nan	nan
963	0.0126295	0.0110607	0.0127694	0.0553341	nan	nan	nan	nan	0.0255388	nan	nan	0.0118434	nan	0.00534161	0.0168614	nan	0.00177265	0.00290535	nan	nan	nan
964	0.00761741	nan	nan	nan	nan	0.00348641	0.0150682	nan	0.020508	nan	nan	nan	0.00812649	nan	0.0201715	0.00381336	nan	nan	nan	0.00354581	nan
965	0.0749191	nan	nan	nan	nan	nan	0.0170885	0.0440874	nan	0.0201961	0.023294	nan	0.00439664	nan	0.0299957	nan	nan	nan	nan	nan	0.00643651
966	0.00601402	nan	nan	0.00651178	nan	nan	nan	0.010546	0.0170883	nan	nan	0.0880981	0.002163	nan	nan	0.022693	nan	nan	0.00482819	nan	nan
967	nan	nan	0.0179396	nan	0.0507977	0.0149367	0.00485948	nan	nan	nan	0.0074085	0.00557738	nan	0.00328574	nan	nan	nan	nan	nan	nan	nan
968	0.00433821	nan	0.0234452	0.0193106	nan	nan	nan	nan	0.00965982	nan	0.00806128	nan	0.0446288	0.0301576	nan	0.00703037	nan	nan	nan	nan	0.0112708
969	0.0055458	nan	nan	0.00204898	0.0160762	nan	nan	nan	nan	nan	0.3048	nan	0.00764298	nan	nan	0.017186	0.055632	0.00270153	nan	0.00419342	0.00204898
970	0.0127548	nan	0.0505437	0.00427381	0.0195486	nan	0.00703021	nan	nan	nan	nan	nan	0.00993135	0.01772	nan	0.0055113	nan	nan	nan	0.0157796	0.0018371
971	nan	0.00219132	0.00489311	0.0195819	nan	0.00401585	nan	nan	0.00529592	nan	0.0355794	nan	0.0793782	0.0165604	nan	0.00347252	nan	nan	nan	nan	0.0110848
972	0.0138099	0.00185193	nan	nan	0.0119605	0.00447919	0.308911	0.0287333	0.0307993	nan	nan	0.00371105	0.00185193	nan	nan	nan	0.0138957	nan	nan	nan	0.0543119
973	nan	0.00226485	0.00396541	0.0220952	nan	0.00363025	nan	nan	0.00560602	nan	0.028669	nan	0.022032	0.0182928	nan	nan	nan	nan	0.00219708	nan	0.0145253
974	0.0164129	nan	0.0446148	0.00444954	0.0108169	0.0126235	nan	nan	nan	0.0178437	nan	0.00595239	0.0151888	0.0201112	nan	0.00365684	nan	0.00228671	nan	nan	0.00269954
975	nan	nan	0.00458911	nan	nan	0.0197809	0.00664012	nan	nan	nan	0.0159478	nan	nan	nan	nan	0.00225747	0.0196809	nan	nan	0.0107788	nan
976	0.00934499	nan	nan	nan	nan	0.0281437	nan	0.0325784	nan	nan	0.0647232	0.0116489	0.0135231	nan	0.0321183	nan	nan	nan	nan	nan	nan
977	0.00688546	nan	nan	nan	0.00896936	0.0441605	0.0369928	0.0236978	0.0260542	nan	0.00362985	nan	nan	nan	nan	0.00369535	0.0108874	nan	nan	nan	0.0192712
978	0.0179831	0.0159958	nan	nan	nan	0.00215793	nan	nan	0.00357258	nan	nan	0.0169759	nan	0.00461951	0.0171103	nan	nan	0.00355657	nan	nan	nan
979	nan	nan	0.024689	nan	nan	0.00201271	nan	nan	0.0100277	0.00266901	0.0196817	0.00547757	nan	nan	nan	0.0339642	nan	nan	nan	0.004307	nan
980	0.0118664	0.00218143	nan	0.00263364	0.0161635	nan	0.183305	0.0890753	0.0176357	nan	0.00263364	nan	nan	nan	0.0116768	nan	nan	nan	0.00251985	nan	0.0134863
981	0.010248	nan	nan	0.00703082	nan	nan	nan	0.0116159	0.023691	nan	0.00452943	0.0743268	0.0931278	nan	nan	0.0252347	nan	0.00266038	0.0701551	nan	nan
982	0.0122206	0.0877246	nan	nan	nan	nan	0.00650886	0.00262403	0.00219036	0.00212145	nan	0.0113139	nan	0.0044479	0.0227017	nan	nan	0.00827851	nan	nan	nan
983	0.0177343	0.00214342	nan	nan	0.00874458	0.00216985	0.0599236	0.0339445	0.0310309	nan	0.00219627	0.00296493	nan	nan	nan	0.00290005	0.0162847	nan	nan	nan	0.0254389
984	nan	0.00183737	nan	0.019366	0.00183737	0.0338597	0.0310608	nan	nan	nan	0.00550043	0.0151178	nan	0.00446457	nan	nan	nan	nan	nan	nan	nan
985	nan	nan	0.00661846	0.0234024	nan	0.00536471	nan	nan	0.0174784	0.00706082	0.00795501	nan	0.00977967	0.0182249	nan	nan	nan	nan	0.00182808	nan	0.0136399
986	0.00954956	0.0167934	0.0160865	0.00363791	0.00732638	nan	0.00196844	nan	nan	nan	nan	0.0342917	nan	0.00313207	nan	0.0171999	nan	nan	nan	nan	0.0405584
987	0.0053215	nan	0.0105363	nan	0.00362052	0.0263072	nan	nan	nan	nan	nan	0.00744436	0.00712529	nan	nan	nan	0.00592327	nan	nan	nan	0.00219872
988	0.0123954	0.023813	nan	nan	nan	0.00824684	0.0146722	nan	0.0492924	nan	nan	nan	0.005931	nan	nan	0.00670354	nan	nan	nan	nan	nan
989	0.0028449	0.00183355	0.0113845	0.0319644	nan	0.00222767	nan	nan	0.00831274	0.00389747	0.00722611	nan	0.0130443	0.0126766	nan	nan	nan	nan	0.0039653	nan	0.0153471
990	0.00546633	0.012702	nan	nan	nan	nan	nan	nan	nan	nan	nan	0.00932272	nan	0.0033956	0.0197235	nan	nan	0.00662524	nan	nan	nan
991	0.062532	nan	nan	nan	nan	nan	0.0246009	0.630527	nan	0.0162914	0.0207414	0.0027359	0.0136757	nan	0.0261192	nan	nan	nan	0.00455858	nan	nan
992	nan	nan	0.00346332	0.0346148	0.00374883	0.0320054	0.650954	nan	nan	nan	0.00551326	0.00535101	nan	0.00476349	nan	nan	nan	nan	nan	nan	nan
993	0.019005	0.00202745	nan	nan	nan	nan	nan	nan	0.0197119	nan	nan	0.00811602	nan	0.00765924	0.00449597	nan	0.023438	0.00355512	nan	nan	nan
994	nan	0.00672901	0.047419	nan	0.054693	nan	0.00432018	0.0210639	nan	nan	0.013625	0.00371177	0.0106971	0.0172969	nan	nan	nan	0.00417258	0.0172087	nan	nan
995	0.125043	nan	0.00305681	nan	0.00442752	nan	nan	nan	0.0130991	nan	0.00353818	0.0137029	0.0945235	0.0172778	0.00350087	nan	0.0244284	nan	nan	nan	nan
996	nan	nan	0.00365667	0.0356227	nan	0.00261108	nan	nan	0.0070289	nan	0.0142258	nan	0.00953586	0.0178499	nan	nan	nan	nan	0.00307387	nan	0.0219016
997	0.0080122	0.00202533	nan	nan	0.0101063	0.00211939	0.167248	0.0512186	0.0137699	nan	nan	nan	nan	nan	0.0022096	nan	0.00739349	nan	0.00228683	nan	0.0261937
998	0.0259311	nan	nan	nan	nan	nan	nan	nan	0.0111504	nan	nan	0.0278223	nan	0.00750165	nan	nan	0.0294325	nan	nan	nan	nan
999	nan	nan	0.00670546	0.102835	nan	0.00260338	nan	nan	0.00855557	nan	0.00869452	0.00337063	0.0089181	0.0196271	nan	0.00378621	nan	nan	nan	nan	0.0327562
1000	nan	nan	nan	0.0435336	0.00258703	0.0349965	nan	nan	nan	nan	0.00697355	0.018283	nan	2.01922	0.0077611	nan	nan	0.0116042	0.00180641	nan	0.00263116
1001	nan	nan	0.00412661	nan	0.0645639	0.0489247	0.0195906	nan	0.00179462	nan	0.0216097	nan	nan	nan	0.00252394	nan	0.0605641	nan	nan	0.0112419	nan
1002	0.00971055	0.00207623	nan	nan	0.0155671	nan	0.162615	0.105369	0.0122541	nan	nan	0.00297959	nan	nan	0.0171413	nan	nan	nan	nan	nan	0.0121942
1003	nan	nan	0.00307057	nan	nan	0.047231	0.0358923	nan	nan	0.00272581	0.0166993	0.00228449	nan	nan	0.00229061	0.0032822	0.0252235	nan	nan	0.0509632	nan
1004	nan	0.00376173	nan	nan	nan	0.0322178	nan	nan	nan	0.0132219	0.0109626	0.00406597	nan	0.00281183	0.00212813	0.0432809	nan	nan	nan	nan	nan
1005	0.00271238	nan	nan	0.00217226	nan	0.0105784	nan	nan	nan	0.0860178	nan	nan	nan	0.0275011	0.0146616	0.0994833	nan	nan	0.0181193	0.00363698	0.00301563
1006	0.00192535	nan	nan	nan	0.0314906	0.04765	0.00291877	nan	nan	nan	0.00572921	0.00492465	nan	0.00691965	nan	nan	nan	nan	nan	nan	0.00338448
1007	nan	0.00382431	nan	nan	0.0575274	nan	nan	0.0054936	0.00375808	nan	0.00433704	nan	0.00852349	0.0152107	nan	nan	nan	nan	0.0375893	nan	nan
1008	nan	nan	nan	nan	0.00216866	nan	0.0358081	0.00256885	nan	0.00508689	nan	0.00782312	0.00766432	nan	nan	nan	nan	0.00255385	0.0168757	nan	0.00253569
1009	0.00768984	nan	nan	0.00777575	nan	0.00455936	nan	nan	nan	0.0316294	nan	nan	0.00705726	0.0663841	nan	0.00178257	nan	0.00226239	nan	nan	0.00390236
1010	0.00244246	nan	nan	nan	nan	0.0100916	nan	nan	nan	0.00222504	0.00327581	nan	nan	0.0794331	0.0026144	nan	0.0260075	0.0547487	0.00211422	0.195717	0.0259846
1011	0.0110751	0.00194002	nan	nan	0.0157735	0.00254869	0.0622981	0.0862543	0.00929405	nan	nan	nan	nan	nan	0.0162254	nan	nan	nan	0.00267158	nan	0.0297464
1012	0.0782098	nan	0.0104683	nan	nan	0.00283127	0.00449758	nan	nan	nan	nan	nan	nan	0.00795298	nan	0.0701868	0.00760641	0.00195728	nan	nan	0.00211704
1013	nan	0.00388596	0.00417447	0.0927859	nan	nan	nan	nan	0.00852189	nan	0.0266274	nan	0.0101472	0.0230081	nan	nan	nan	nan	0.00179675	nan	0.0539798
1014	0.0102438	0.00226662	nan	nan	0.00520034	nan	0.140595	0.206069	0.0950031	nan	nan	0.00226059	nan	0.00258069	0.00221861	0.00240985	0.0185788	nan	nan	nan	0.0108454
1015	0.0296999	0.15772	0.0444638	nan	0.00672596	nan	0.00201691	0.00240825	nan	nan	nan	0.0281411	nan	nan	0.00204385	0.0177558	nan	nan	nan	nan	0.0029064
1016	0.0190939	0.00738121	nan	0.00284447	0.0159813	nan	0.324855	0.446056	0.14451	nan	nan	0.00439396	0.00223286	nan	0.0169525	0.00264345	nan	nan	0.0032968	nan	0.033654
1017	0.014326	0.00236681	nan	nan	nan	0.00323261	0.0359159	nan	0.0547538	nan	0.00984653	nan	0.012909	nan	nan	0.00491815	nan	nan	nan	nan	nan
1018	nan	0.00376808	0.00332145	0.21716	nan	0.00394343	nan	nan	0.1099	nan	0.00811968	0.00229634	0.0239657	0.014016	nan	0.00235005	nan	nan	nan	nan	0.0434872
1019	0.00398533	0.00326952	0.00376006	nan	nan	0.0171825	0.00785225	0.053159	nan	nan	nan	nan	nan	0.0142114	nan	0.22957	0.00700688	0.00916277	0.00226507	nan	nan
1020	0.00824298	0.00289795	nan	nan	0.00979524	0.12018	0.0793554	0.125884	0.0493358	nan	0.0020394	0.00314167	nan	nan	0.00250439	nan	0.00726381	nan	0.00199503	nan	0.0192731
1021	0.00938404	0.00258686	nan	nan	0.00861316	0.00261664	0.118739	0.192228	0.0282099	nan	nan	0.00274191	nan	nan	0.00767899	nan	nan	nan	nan	nan	0.0174435
1022	nan	0.00245863	0.0104875	nan	nan	0.0262986	nan	0.0315412	0.0023337	nan	nan	0.240821	0.00744189	nan	0.00344054	0.00409082	nan	0.0023337	0.00204382	nan	nan
1023	0.212003	nan	nan	nan	nan	nan	0.0659313	0.00554248	nan	0.00688212	0.00635612	0.0042525	nan	nan	0.0436238	nan	nan	nan	nan	nan	nan
1024	0.0070276	0.0255001	0.0135722	nan	nan	0.0796741	0.0293927	0.00241871	0.00271444	nan	0.00188368	nan	0.0072703	nan	nan	0.00306193	nan	nan	nan	nan	0.0222121
1025	nan	0.00226026	0.00599878	0.0459384	nan	nan	0.00621678	nan	0.00794592	nan	0.0252687	nan	0.018205	0.020285	nan	0.00378805	nan	nan	0.0026629	0.00197789	0.0189
1026	0.0112842	nan	0.0224871	nan	nan	0.0116504	nan	0.00234308	nan	0.00373004	nan	0.00832233	0.0114914	nan	0.00354577	nan	nan	nan	nan	nan	nan
1027	nan	nan	0.00373669	0.0745823	nan	nan	nan	nan	0.00788092	nan	0.00617303	0.0647061	0.0104457	0.0384819	nan	0.00231372	nan	nan	0.00224043	nan	0.0238289
1028	nan	0.00952459	nan	nan	0.164893	0.00265114	nan	0.0251831	nan	nan	0.00856163	nan	0.0582569	0.0149204	nan	nan	nan	nan	0.0502612	nan	0.00223601
1029	0.0028061	0.00314994	0.00173504	nan	nan	0.0338673	nan	0.0306686	nan	0.00198219	nan	0.125442	0.00723043	nan	0.00213415	nan	nan	nan	nan	nan	nan
1030	nan	nan	nan	nan	nan	0.002009	0.00187128	nan	0.00673009	nan	0.00859142	0.00723448	nan	nan	0.00250968	0.0618317	nan	nan	nan	nan	0.00417123
1031	0.0310599	nan	0.0270239	nan	nan	nan	0.00613742	nan	0.00506309	0.00200547	nan	nan	nan	0.0108008	nan	0.064843	0.00513016	0.00187113	nan	nan	nan
1032	0.0363414	0.0405905	nan	nan	nan	0.00379339	nan	nan	nan	nan	0.00198835	0.0241943	nan	0.0262363	0.0595346	nan	0.00165405	0.0036396	nan	nan	nan
1033	0.00219268	nan	0.00163612	nan	nan	0.00990939	nan	nan	nan	0.00210859	0.00189208	nan	nan	0.0629792	0.0311254	nan	nan	0.0638648	nan	nan	0.0818014
1034	0.010984	nan	nan	nan	0.00919635	0.00188203	0.0304189	0.0707186	0.0547532	nan	nan	nan	nan	nan	0.00188203	0.00241302	0.0607032	nan	0.00408951	nan	0.033175
1035	0.00977863	nan	nan	nan	0.00855229	0.00332281	0.0650322	0.0657747	0.0182134	nan	nan	nan	nan	nan	nan	nan	0.0113152	nan	nan	nan	0.0510719
1036	0.0121485	0.0494293	0.0293816	0.00232178	0.00456299	nan	nan	0.00200848	nan	nan	nan	0.0304369	nan	nan	nan	0.013568	nan	nan	nan	nan	0.00484599
1037	0.00836952	0.0268376	nan	nan	nan	0.00479652	0.0398676	nan	nan	nan	nan	nan	0.00583731	nan	nan	0.00455794	nan	nan	nan	nan	nan
1038	nan	0.0109945	nan	nan	0.0368569	nan	nan	0.00444497	nan	nan	0.0138577	nan	0.00476132	0.0190141	nan	nan	nan	nan	0.0263636	nan	0.00266303
1039	0.00472156	nan	0.034722	nan	nan	0.0128964	nan	0.00203012	0.00317858	nan	nan	0.0133251	0.00955903	nan	0.0242708	nan	nan	nan	nan	nan	nan
1040	nan	nan	0.00192812	nan	0.00221958	nan	0.0390093	nan	0.00366717	nan	nan	0.0104483	0.0204507	nan	0.00366717	0.00493067	nan	nan	0.00257827	nan	0.0439468
1041	nan	nan	0.00295501	nan	0.00414101	0.0430624	0.011135	nan	nan	0.00277655	0.0308432	nan	nan	nan	0.036522	0.00248154	nan	nan	nan	nan	0.0149892
1042	nan	0.00736494	nan	nan	0.165979	0.00207088	nan	0.00279439	0.00219837	nan	0.00816494	nan	0.0234363	0.0568933	nan	0.0041978	nan	0.00339897	0.0312003	nan	0.00357087
1043	0.00601532	nan	nan	0.00435369	nan	0.00408931	nan	nan	nan	0.0585873	nan	0.00192201	0.0052023	0.0378628	nan	nan	nan	0.00141958	nan	nan	0.00206049
1044	nan	nan	nan	0.0229722	0.00337681	nan	nan	nan	nan	0.0016002	0.0486108	nan	0.00420227	nan	0.0024319	0.00394097	nan	0.0452394	0.00256437	nan	nan
1045	0.00344254	nan	nan	nan	nan	0.122766	nan	nan	nan	0.00228146	nan	nan	0.00193138	0.0575466	0.0019944	nan	0.00921605	0.0359043	0.00199769	0.0208199	0.0110838
1046	0.0308273	0.00210255	0.00372541	nan	0.00223294	nan	nan	nan	0.0086147	nan	nan	0.00978723	nan	0.00929497	0.00211659	nan	0.0387293	nan	nan	nan	nan
1047	nan	nan	0.00289133	nan	0.00361336	0.0583421	0.00536345	0.00370334	nan	nan	0.0425947	0.00192541	nan	nan	0.00227675	0.00146115	0.0301415	nan	nan	0.0253139	nan
1048	nan	nan	0.00643577	0.292542	nan	0.00191467	nan	nan	0.0058213	nan	0.013706	nan	0.0116258	0.0185852	nan	0.00191467	nan	nan	nan	nan	0.035654
1049	0.0134988	nan	nan	nan	0.00302113	0.00251498	nan	nan	nan	0.00191666	nan	0.00161282	0.0110369	0.0285413	nan	0.00657592	nan	nan	nan	nan	0.0446323
1050	0.00188587	0.00243227	0.00327072	0.0767962	nan	0.00147818	nan	nan	0.00775906	nan	0.0123809	nan	0.0134618	0.0177704	nan	0.00217423	nan	nan	0.00161553	nan	0.0219447
1051	nan	nan	nan	0.00223433	nan	nan	0.0453336	0.00175057	nan	0.00797465	nan	0.0128342	0.0269993	nan	nan	nan	nan	0.004769	0.0372356	nan	nan
1052	nan	nan	0.00741802	0.0632163	nan	0.00202944	nan	nan	0.0067329	nan	0.0584146	nan	0.00822967	0.0265618	nan	0.00413514	nan	nan	nan	nan	0.0394518
1053	nan	nan	0.00323836	nan	nan	0.0286442	0.0102335	nan	nan	nan	0.0104395	nan	nan	nan	0.0329328	nan	nan	nan	nan	nan	0.0146812
1054	0.00837327	0.00172325	nan	nan	0.0173107	0.00386748	0.06765	0.0553536	0.06868	nan	nan	0.00201966	nan	nan	nan	0.0041405	0.012478	nan	0.0025904	0.00216338	0.0123651
1055	0.016966	0.0510132	nan	nan	nan	0.00384745	0.0488287	0.001882	0.00193548	nan	0.001882	nan	0.00522356	nan	0.0036145	0.0033061	nan	nan	nan	nan	nan
1056	nan	nan	nan	nan	0.0184069	nan	nan	nan	0.00171631	nan	0.108744	nan	0.0111539	nan	0.00225642	0.0308138	0.00402558	0.00281957	nan	0.00275328	nan
1057	nan	nan	0.00481867	nan	nan	0.0248657	0.00600585	nan	nan	0.00272486	0.00794891	nan	nan	nan	0.0427355	0.00250438	nan	nan	nan	nan	0.0119274
1058	0.00918108	0.00199499	nan	nan	0.00826816	nan	0.0594678	0.0320172	0.0821524	nan	nan	nan	nan	nan	0.0145815	nan	nan	nan	0.00357748	nan	0.0111595
1059	nan	0.00323604	0.00320243	0.0582452	nan	nan	nan	nan	0.0259056	nan	0.0121766	nan	0.0052015	0.016518	nan	0.00167989	nan	nan	0.00175743	nan	0.0609436
1060	0.00188131	0.00320993	nan	nan	nan	0.0203612	0.00775532	0.0338435	nan	nan	nan	0.00220027	nan	0.00791061	nan	0.0915988	0.00467747	0.0103021	nan	nan	nan
1061	0.0156807	0.0843711	nan	nan	nan	0.00204339	nan	0.00164333	0.00207053	nan	nan	0.00930209	nan	0.011152	0.0601106	nan	0.0021942	0.0864496	nan	nan	nan
1062	0.00705968	0.0030183	nan	nan	0.0141449	nan	0.0629649	0.171598	0.0580437	nan	nan	0.00212961	nan	0.00216628	0.0182951	nan	nan	nan	0.00179359	nan	0.0104633
1063	nan	nan	0.00391022	nan	nan	0.101273	0.0308024	nan	0.00163534	0.00215559	0.00873061	0.00231447	nan	nan	0.00207034	0.00202722	0.0356767	nan	nan	0.0429764	nan
1064	nan	0.00180329	0.064469	0.532038	nan	nan	0.00190995	0.00180329	0.00753955	nan	0.0116592	0.00180329	0.0288056	0.0170015	nan	0.00179866	nan	nan	0.00220507	nan	0.0511552
1065	nan	nan	0.0112624	nan	0.00527801	nan	0.0282025	nan	0.00280242	0.00228596	0.00413496	0.00557533	0.076256	nan	nan	0.00262052	nan	nan	0.00432461	nan	0.0529988
1066	0.00825842	0.00343853	nan	nan	0.00956885	nan	0.0568699	0.0840989	0.0895139	nan	nan	nan	nan	nan	0.0193682	0.00177565	nan	nan	nan	nan	0.0109358
1067	0.00571876	0.00347978	nan	nan	0.0343081	0.00309901	0.0708705	0.201036	0.0706328	nan	nan	0.00194661	nan	nan	0.0144021	nan	nan	nan	0.00284302	nan	0.0322101
1068	0.495129	0.00369499	0.00356518	nan	nan	0.0647426	nan	0.0492356	nan	nan	nan	0.14253	0.0066517	nan	0.0558623	nan	nan	nan	0.0019099	nan	nan
1069	0.00720448	0.00200863	nan	nan	0.00908065	0.0015793	0.190142	0.0975843	0.143116	nan	nan	0.00237615	nan	nan	nan	0.00203373	0.0080381	nan	nan	nan	0.0113903
1070	0.0711409	0.00267614	nan	nan	nan	nan	nan	nan	0.0224472	nan	nan	0.0106092	nan	0.0698628	0.0033719	nan	0.0583191	nan	nan	nan	nan
1071	nan	0.00171274	0.0036103	0.114258	nan	nan	nan	nan	0.0110022	nan	0.0104996	nan	0.0191885	0.0215094	nan	0.00420186	nan	nan	0.00157062	nan	0.0366503
1072	nan	nan	0.0029863	nan	0.0019594	0.0558962	0.0116434	nan	0.00363306	0.00199206	0.00928114	nan	0.00216336	nan	0.0381121	0.00252597	nan	nan	nan	nan	0.0114594
1073	0.0282971	0.027082	nan	0.00196221	nan	0.0031763	nan	nan	0.00196221	nan	nan	0.0145893	nan	0.0251695	0.0419877	nan	nan	0.00225688	nan	nan	nan
1074	0.00322504	0.0186917	0.0947869	0.00628776	nan	0.00758918	0.0177008	nan	0.00278274	nan	nan	nan	nan	nan	0.0345601	nan	0.00169915	0.00274855	0.0228522	nan	0.00196506
1075	nan	nan	0.0020973	nan	0.00204121	nan	0.031454	0.00172057	nan	nan	nan	0.00795039	0.00848427	nan	nan	0.002925	nan	0.00302853	0.00190235	nan	0.0673069
1076	nan	0.0023305	0.0157155	0.0442032	0.00536642	0.0415154	0.00349534	nan	nan	nan	0.00473012	0.00805293	nan	0.111031	nan	nan	nan	nan	0.00301266	nan	nan
1077	0.00487443	0.0310052	nan	0.00208384	nan	nan	nan	0.00191388	0.00177915	0.00222382	nan	0.00768414	nan	0.00549232	0.0272426	nan	0.00499442	0.00264898	nan	nan	nan
1078	0.0537654	nan	nan	nan	nan	nan	0.0106701	0.00283084	nan	0.0101434	0.0109382	0.00192472	nan	nan	0.0366475	0.00182727	0.00182727	nan	nan	0.00331334	nan
1079	0.00496816	0.0377528	nan	nan	nan	0.00431116	0.0276605	nan	0.00434924	0.0017382	nan	nan	0.00634267	nan	nan	0.0145936	nan	nan	nan	nan	nan
1080	0.00724628	0.0038544	nan	nan	0.0116343	nan	0.0620764	0.070225	0.0332661	nan	nan	0.00212842	nan	nan	0.0206728	nan	nan	nan	nan	nan	0.0135662
1081	nan	0.011766	nan	nan	0.0279517	0.00200712	nan	0.00369806	nan	nan	0.0106212	0.00159189	0.0517024	0.0315307	nan	nan	nan	0.00209307	0.0822664	nan	0.00282976
1082	0.0137996	nan	nan	nan	nan	0.0345625	0.00219525	nan	nan	nan	0.033536	nan	nan	nan	nan	nan	nan	0.0220325	0.0051737	0.0053143	0.0390233
1083	0.0152992	0.0307437	0.0191687	0.00194841	0.0132613	nan	nan	0.00211288	nan	nan	nan	0.0418195	nan	0.00175689	nan	0.0144875	nan	nan	nan	nan	0.00791452
1084	nan	0.0113227	nan	nan	0.0305361	nan	nan	0.00366201	nan	nan	0.00941844	nan	0.0153435	0.00998233	nan	0.00209078	nan	nan	0.0208323	nan	nan
1085	0.00704361	0.0297511	nan	nan	nan	0.004914	0.023474	nan	nan	nan	0.00193177	nan	0.0104935	nan	nan	0.0397491	nan	nan	nan	nan	nan
1086	nan	nan	nan	0.0305706	nan	0.0199918	0.00485641	nan	nan	nan	0.00763703	0.00740759	nan	0.0335979	nan	nan	nan	nan	nan	nan	nan
1087	nan	nan	nan	0.0214555	0.0015967	0.0187959	0.00487389	nan	nan	nan	0.00429788	0.00671016	nan	0.011185	nan	nan	nan	nan	nan	nan	nan
1088	nan	nan	nan	0.0147907	nan	nan	nan	nan	nan	nan	0.00725846	nan	0.00643189	nan	0.00364851	0.00898174	nan	0.0128155	nan	nan	nan
1089	0.0114104	nan	nan	nan	nan	nan	0.0144012	nan	nan	0.00641609	nan	0.00597219	0.00303692	nan	nan	nan	nan	0.00367732	0.019914	nan	0.0161871
1090	0.00198451	nan	nan	0.00363958	0.0250437	0.0193086	0.031608	nan	0.00198451	nan	0.00955942	0.00734997	nan	3.57822	nan	0.0118027	nan	nan	nan	nan	0.0032202
1091	0.00636421	nan	nan	nan	0.00621452	0.00366493	nan	nan	nan	0.00204663	nan	nan	0.00809272	0.0399651	nan	nan	nan	nan	nan	0.0198642	nan
1092	nan	nan	nan	nan	nan	nan	0.0184002	nan	nan	0.00611733	0.00392275	0.00485724	0.00517429	0.00296881	nan	0.00392275	nan	2.32626	0.0146985	0.00185718	0.00311388
1093	0.00534112	nan	nan	0.0624368	nan	0.00379538	nan	nan	nan	0.022121	nan	0.00394789	0.00450886	0.0287423	nan	nan	nan	nan	nan	nan	0.00367624
1094	0.233821	nan	nan	0.00176821	nan	nan	0.0164771	nan	nan	0.00471702	nan	0.00886022	0.00811363	nan	nan	nan	nan	0.0337524	0.0266439	nan	nan
1095	nan	nan	nan	nan	nan	0.00240985	nan	nan	0.00400545	nan	0.00539954	0.00608231	nan	nan	nan	0.025738	nan	nan	nan	0.0323731	nan
1096	0.00762666	0.0294235	nan	nan	nan	0.00509601	0.0230288	0.00325161	0.00262967	nan	0.0017725	nan	0.00714218	0.00760225	0.00380112	0.189301	nan	3.50108	0.0330475	nan	0.0017725
1097	0.0443474	nan	nan	nan	nan	nan	0.0110968	0.00398161	nan	0.00719511	0.00969283	0.00194486	nan	0.00647766	0.0310589	0.0023376	nan	0.0819764	nan	0.00304195	0.00187287
1098	0.00307166	nan	nan	nan	nan	nan	0.0177937	nan	nan	0.0132849	0.0580145	0.00859191	0.0158232	nan	0.0132849	0.867964	nan	nan	0.00189564	nan	0.0301275
1099	nan	0.00724211	nan	nan	0.0349337	0.00908189	nan	0.00424868	nan	nan	0.00984759	nan	0.0100646	0.0297822	nan	0.00194044	nan	0.0125918	0.0200476	nan	0.0031631
1100	nan	nan	nan	0.00178011	0.0160074	nan	0.00200541	nan	nan	0.00209497	0.0621592	0.011722	0.0123141	nan	0.00964808	0.0345009	nan	nan	nan	nan	0.00310488
1101	0.00742422	nan	nan	0.00670281	0.00203157	nan	nan	0.0142796	0.0215673	nan	nan	0.0356357	nan	nan	0.00203157	0.0226272	nan	nan	0.0175487	nan	nan
1102	nan	nan	nan	nan	0.0168578	0.036408	0.00404533	nan	nan	nan	0.00751973	0.00927997	nan	0.0158893	nan	0.00238009	nan	nan	nan	nan	0.00180077
1103	0.00849292	nan	nan	nan	0.00406991	nan	nan	nan	nan	0.0018197	nan	0.00213849	0.00825152	0.019718	nan	nan	nan	nan	nan	nan	0.0298295
1104	0.0307173	nan	0.0135319	nan	nan	nan	nan	nan	0.0190223	nan	nan	0.0104571	nan	0.0116343	nan	nan	0.0234394	nan	nan	nan	nan
1105	0.0132811	nan	0.00412587	nan	0.00410526	nan	nan	nan	nan	0.00193233	nan	nan	0.00430362	0.021888	nan	nan	nan	nan	nan	nan	0.0504711
1106	0.00213567	nan	0.00320394	0.165913	nan	nan	nan	nan	0.00388101	nan	0.00874609	nan	0.0425107	0.0277664	nan	0.00649281	nan	nan	nan	nan	0.0311944
1107	0.0238055	0.00203714	nan	nan	nan	nan	nan	nan	0.0104042	nan	nan	0.00700706	nan	0.00508773	0.0262087	nan	nan	nan	nan	nan	nan
1108	0.00581272	nan	0.024744	nan	nan	0.0116903	nan	0.0022442	0.00470583	nan	nan	0.0573795	0.00790198	nan	0.0028528	nan	nan	nan	nan	nan	0.00237242
1109	0.00811816	nan	nan	0.00535944	nan	nan	nan	0.0104026	0.0235405	nan	nan	0.0727297	nan	nan	nan	0.0167812	nan	nan	0.0226747	nan	nan
1110	0.0205798	nan	nan	nan	0.00364485	nan	0.00244295	nan	nan	0.00267235	nan	0.00190897	0.010883	0.0309735	nan	0.00235797	nan	nan	nan	nan	0.0403054
1111	nan	nan	nan	nan	nan	nan	0.012693	nan	nan	0.0069243	nan	0.00893049	0.0108936	nan	nan	nan	nan	0.00346439	0.042885	nan	0.00191663
1112	nan	nan	nan	nan	0.0114077	nan	nan	nan	nan	nan	0.00692528	nan	0.0109043	nan	nan	0.0188638	0.00603861	0.00185982	nan	nan	nan
1113	nan	nan	0.013857	0.026921	nan	0.00192884	nan	nan	0.00410322	nan	0.0227801	nan	0.016528	0.0131658	nan	0.0023791	nan	nan	0.00244953	nan	0.0179378
1114	nan	nan	0.0020112	nan	nan	0.0195954	nan	0.0176033	0.00380583	nan	nan	0.00501826	0.0213806	nan	0.00322727	nan	nan	nan	nan	nan	nan
1115	0.0142403	0.0448597	0.0174536	0.00510802	0.0242982	nan	nan	nan	nan	nan	nan	0.0192708	nan	nan	0.00181737	0.0186164	nan	nan	nan	nan	0.00550677
1116	nan	0.00252637	0.00489211	0.104893	nan	nan	nan	nan	0.0134595	nan	0.00546314	0.0019249	0.0158705	0.017122	nan	nan	nan	nan	0.00182926	nan	0.0337607
1117	nan	nan	0.00238097	nan	nan	0.0122767	nan	0.0194799	nan	nan	nan	0.0958642	0.00828537	nan	0.00405972	nan	nan	nan	nan	nan	nan
1118	0.0201823	0.0574908	0.0193506	nan	0.00612822	nan	0.00197487	0.00200888	nan	nan	nan	0.0483789	nan	nan	0.00320479	0.0091704	nan	nan	nan	nan	0.00301999
1119	0.00816551	0.0376182	nan	nan	nan	0.0225057	0.0254558	nan	0.00615701	nan	nan	nan	0.00485349	nan	nan	0.00362857	nan	nan	nan	nan	nan
1120	0.00868055	0.00228823	nan	0.00183585	0.0153946	0.00199017	0.0871079	0.0719349	0.0519923	nan	nan	0.0127524	0.00201331	nan	0.00980339	nan	nan	nan	nan	nan	0.0100835
1121	0.00895489	0.00214307	nan	nan	0.0112629	0.0170341	0.161643	0.0499148	0.0856474	nan	nan	0.00239398	0.00192666	nan	0.0200514	0.00198312	nan	nan	0.00310559	nan	0.0120391
1122	nan	nan	nan	0.030761	0.00199282	0.0393868	0.0147222	0.00168148	nan	nan	0.00538128	0.0290639	nan	0.0109984	0.00188404	nan	nan	nan	0.00304139	nan	nan
1123	0.00214541	nan	nan	nan	nan	0.0654382	0.00904527	0.0177703	nan	0.00251996	nan	0.00201144	nan	0.00722808	nan	0.0835214	0.00447387	0.00868964	nan	nan	nan
1124	0.00604534	0.0266946	nan	nan	nan	0.00626881	0.0260501	0.00311585	nan	nan	nan	nan	0.00705954	nan	nan	0.00421523	nan	nan	nan	nan	nan
1125	nan	nan	nan	nan	nan	nan	0.0362791	nan	nan	0.00181817	nan	0.0232623	0.0191672	nan	nan	0.00384155	nan	nan	0.0016925	nan	0.0148142
1126	0.00734026	0.00652422	nan	nan	0.00720962	nan	0.261007	0.278481	0.126056	nan	nan	0.0040138	nan	nan	0.0258731	0.00337887	nan	0.00251828	0.00213766	nan	0.00662601
1127	0.00358675	0.0243022	nan	0.00193663	nan	0.00199448	0.0212786	nan	0.00250781	nan	nan	nan	0.00483684	nan	nan	0.00500868	nan	nan	nan	nan	nan
1128	0.012632	0.0785983	0.0144859	nan	0.00387391	nan	nan	0.00195586	nan	nan	nan	0.11593	0.00164671	nan	nan	0.00828562	nan	nan	nan	nan	0.00266981
1129	0.00444494	0.0281451	nan	nan	nan	0.00660586	0.018343	0.00206755	0.00239263	nan	nan	nan	0.00471808	nan	nan	0.00287618	nan	nan	nan	nan	nan
1130	0.00774035	0.00381244	nan	nan	0.00954921	0.00239519	0.280603	0.309508	0.0963524	nan	nan	0.00300185	nan	nan	0.00987259	nan	nan	nan	0.00310968	nan	0.0108822
1131	0.00778354	0.03655	0.0132027	nan	0.00594897	nan	0.00154892	0.00192675	nan	nan	nan	0.154238	nan	0.001686	nan	0.0119466	nan	nan	nan	nan	0.00324787
1132	0.030036	nan	nan	nan	nan	nan	nan	nan	0.0165174	nan	nan	0.0239621	nan	0.00424297	0.00234083	nan	0.0192785	nan	nan	nan	nan
1133	0.00892704	0.0268892	0.0147906	nan	0.0080853	nan	nan	nan	nan	0.00307651	nan	0.015707	0.00215672	nan	nan	0.00806012	nan	nan	nan	nan	0.00378383
1134	0.0143098	0.0150811	0.00401292	nan	nan	nan	nan	nan	0.0338865	nan	nan	0.0143655	nan	0.00458048	0.0257882	nan	nan	0.00545458	nan	nan	nan
1135	0.173233	0.00204413	nan	nan	nan	nan	0.0246051	nan	0.0142292	nan	nan	0.0137281	nan	0.00893163	0.037043	nan	nan	nan	nan	nan	nan
1136	nan	0.00299907	0.00294703	0.0313154	nan	0.0021743	nan	nan	0.00927882	nan	0.00868065	nan	0.0351428	0.0111004	nan	nan	nan	nan	0.00259346	nan	0.0298806
1137	nan	0.0112065	0.0520162	0.00950178	0.00280384	0.00653661	0.263196	nan	0.00193023	nan	nan	nan	nan	nan	0.00790295	nan	nan	nan	0.0201153	nan	nan
1138	0.0116841	0.161417	0.0141648	0.00216868	0.00491901	nan	nan	nan	nan	nan	0.00277581	0.0597748	nan	0.00207424	nan	0.0215704	nan	nan	nan	nan	0.00212604
1139	0.0176553	nan	nan	nan	0.00429504	0.00167034	nan	nan	nan	0.00306476	nan	0.00257064	0.0124567	0.0218388	nan	0.0020944	nan	nan	nan	0.0378611	nan
1140	0.0209524	0.0224264	nan	nan	nan	0.0048443	0.0230504	nan	0.00515108	nan	nan	nan	0.0169545	nan	nan	0.0047305	nan	nan	nan	nan	nan
1141	0.00436012	nan	0.004875	0.0187173	nan	nan	nan	nan	0.00523982	nan	0.0213904	nan	0.041659	0.0278609	nan	0.00188902	nan	nan	0.00237468	nan	0.0117717
1142	0.011834	0.00182569	nan	0.00239557	0.0158348	0.00199798	0.205054	0.187153	0.0187798	nan	nan	0.00192967	nan	nan	0.0167029	0.00306041	nan	nan	0.00229316	nan	0.0198859
1143	nan	nan	0.00270434	0.0624037	nan	nan	nan	nan	0.00709831	nan	0.00951184	nan	0.0326136	0.0314949	nan	nan	nan	nan	0.00194281	nan	0.0191287
1144	nan	nan	0.00278282	0.393921	nan	nan	nan	nan	0.00884034	nan	0.0114466	nan	0.0186065	0.024034	nan	0.00199165	nan	nan	0.00269186	nan	0.0158776
1145	nan	nan	nan	0.00162188	0.0306435	nan	nan	nan	0.00212781	nan	0.0685413	0.00349003	0.00986028	nan	0.00200308	0.0649029	0.168372	0.00294247	nan	nan	0.0019624
1146	nan	nan	4.63103	nan	nan	0.0512118	0.0520703	0.0465882	0.00315136	nan	0.0161933	nan	nan	nan	0.0396466	nan	0.0340318	nan	nan	0.0155805	0.00931764
1147	0.0156522	0.00214239	nan	nan	0.0155786	nan	0.258584	0.0880467	0.0188186	nan	nan	0.00230057	nan	nan	0.0128854	nan	nan	nan	nan	nan	0.00741758
1148	nan	0.104377	0.0232397	0.0101631	nan	0.00682536	0.089497	nan	nan	nan	nan	0.00322726	nan	nan	0.0310459	0.00203631	nan	nan	0.0453868	nan	0.00937354
1149	nan	0.0107723	0.0025648	0.090131	0.00837277	0.159833	0.00401174	0.0149851	0.00193651	0.00453919	nan	nan	0.0558475	nan	nan	0.00303354	nan	0.011566	nan	0.00190284	0.658011
1150	0.0124521	nan	nan	nan	nan	0.0290725	0.00199848	nan	nan	nan	0.132247	nan	0.00181614	nan	0.00212873	nan	nan	0.0263142	0.00510372	0.00503933	0.0234458
1151	nan	nan	nan	nan	0.026669	nan	nan	nan	0.0206616	nan	0.00485631	0.00811023	nan	nan	nan	0.0129673	0.00212932	nan	nan	0.0161387	nan
1152	0.00705352	0.0283439	nan	nan	nan	4.3486	0.0201098	nan	0.00198283	nan	nan	nan	0.00604517	nan	nan	0.0039662	nan	0.0249124	0.00753713	nan	nan
1153	nan	0.00383398	nan	nan	nan	0.0185096	nan	nan	nan	0.00400997	0.00479541	0.00403361	nan	nan	nan	0.0148239	nan	nan	nan	nan	nan
1154	nan	nan	0.00491263	0.0266005	nan	nan	nan	nan	0.00351389	nan	0.010999	nan	0.0078505	0.0133666	nan	0.00209757	nan	nan	nan	nan	0.0107359
1155	nan	0.002111	0.00593001	0.302567	nan	nan	nan	nan	0.00621303	nan	0.00915348	0.001876	0.00682386	0.0104767	nan	0.00198419	nan	nan	0.00173349	nan	0.0159744
1156	0.00484764	nan	nan	nan	nan	0.0782993	0.0154718	nan	0.016077	nan	nan	nan	0.00527096	nan	nan	0.00533179	nan	nan	nan	nan	nan
1157	0.0384394	nan	nan	0.00230634	0.0186529	0.0153877	0.00380652	nan	0.00208584	nan	0.0131657	0.00688111	nan	0.00657709	nan	nan	nan	nan	nan	0.00324314	nan
1158	0.00249549	nan	0.00381489	0.37341	nan	nan	nan	nan	0.00745212	nan	0.024968	nan	0.00998491	0.0141599	nan	0.00216112	nan	nan	0.00212214	nan	0.0219273
1159	0.0087829	nan	0.00230339	0.00494529	nan	nan	0.00748158	0.0100614	0.0143658	nan	0.0137005	0.0139584	nan	nan	nan	0.0131781	nan	nan	0.00570479	nan	nan
1160	nan	nan	0.00403845	nan	0.00218723	0.034692	0.00942044	nan	nan	0.00178694	0.0153369	0.00232443	nan	nan	0.0424868	0.00236233	nan	nan	nan	nan	0.00735619
1161	nan	nan	nan	nan	0.0122926	0.0215507	0.0038413	nan	0.00238515	nan	0.00730956	0.010764	nan	0.00335593	nan	nan	nan	nan	nan	nan	0.00218566
1162	0.00765102	nan	nan	0.00381161	nan	0.00297932	nan	nan	nan	0.0134198	nan	0.00176129	0.00515724	0.0193408	nan	0.0128518	nan	nan	nan	nan	nan
1163	0.0290191	0.0300985	0.0184314	nan	0.00981753	nan	nan	nan	nan	nan	0.00251028	0.0345185	0.00393102	nan	nan	0.0107026	0.00261306	nan	nan	0.00171196	0.00401157
1164	nan	nan	0.00287052	0.0172381	nan	nan	nan	nan	0.00874489	nan	0.0110461	nan	0.0136396	0.00614225	nan	nan	nan	nan	nan	nan	0.0116208
1165	0.0111078	0.00303251	nan	nan	0.00958075	0.00179765	0.0567533	0.0435844	0.0206438	nan	nan	0.0026429	0.00264177	nan	nan	0.00146076	0.00530189	nan	0.0024207	nan	0.0136186
1166	0.00608207	0.014632	nan	nan	nan	0.0120762	0.0157855	nan	nan	nan	nan	nan	0.00551138	nan	nan	0.00583291	nan	nan	nan	nan	nan
1167	0.00678056	nan	nan	0.00602457	0.00277241	nan	0.00334117	0.0104979	0.0178898	nan	nan	0.067866	0.0022066	0.00220366	0.00449314	0.0213359	nan	0.0147474	0.00434385	nan	nan
1168	0.0135504	nan	nan	nan	0.0204143	nan	nan	nan	nan	0.00205464	nan	nan	0.00623191	0.0117109	nan	nan	nan	0.00218484	nan	nan	0.0251823
1169	0.0165091	nan	nan	nan	0.00341593	nan	nan	nan	nan	0.00214531	nan	nan	0.00621436	0.036255	nan	0.00206354	nan	nan	nan	0.0188109	nan
1170	nan	0.00880571	0.0385847	0.0217136	nan	0.00848584	0.598212	nan	nan	nan	nan	0.0020574	nan	nan	0.0119205	nan	0.00181309	0.00174675	0.0225956	nan	nan
1171	0.0054793	nan	nan	0.00187795	0.0185671	0.0152522	0.00750337	nan	nan	nan	0.0209196	0.00630066	nan	0.0259478	nan	nan	nan	nan	nan	nan	nan
1172	0.00142305	nan	0.00374212	0.144944	nan	0.00730045	nan	nan	0.0057646	nan	0.016252	0.0138438	0.0246122	0.0172888	nan	0.00389282	nan	nan	nan	nan	0.0264895
1173	nan	nan	0.00253171	0.028044	nan	nan	nan	nan	0.00596812	nan	0.0139501	nan	0.0103163	0.0103168	nan	0.0033807	nan	nan	0.00209107	nan	0.0143623
1174	0.00925266	0.00255647	nan	0.0021036	0.0379393	0.00286227	0.145521	0.137887	0.0171924	nan	nan	0.00258093	nan	nan	0.0140707	0.00334784	nan	nan	0.00247875	nan	0.0141266
1175	0.108825	0.0155876	nan	nan	nan	0.0019417	0.00260256	nan	0.0022231	nan	nan	0.0116023	nan	0.00621402	0.0177062	nan	nan	0.00422348	nan	nan	nan
1176	0.0111117	nan	nan	0.00515456	nan	0.00494103	nan	nan	nan	0.0241762	nan	0.00183136	0.00632322	0.043137	nan	nan	nan	nan	nan	nan	nan
1177	0.00323928	0.00272567	0.00190358	nan	nan	0.0717993	0.00631315	0.00984515	nan	0.00255711	nan	nan	nan	0.00656155	nan	0.020509	0.0150755	0.0188854	nan	nan	nan
1178	nan	0.00298131	nan	nan	0.0235837	nan	nan	0.00547558	nan	nan	0.0100854	nan	0.00477324	0.0152964	nan	nan	nan	0.00138256	0.0147731	nan	nan
1179	0.00253743	nan	nan	nan	nan	0.0575865	0.00886546	0.0100837	nan	nan	nan	0.00208215	nan	0.010046	nan	0.0307867	0.0349898	0.021739	nan	nan	nan
1180	nan	0.00529685	nan	nan	0.036994	0.00273686	nan	0.00818091	nan	nan	0.00791082	nan	0.0443632	0.00694454	nan	nan	nan	nan	0.0183946	nan	nan
1181	0.00832571	nan	0.00254382	0.00338132	nan	nan	nan	0.0118767	0.014211	nan	nan	0.0138647	nan	nan	nan	0.0116985	nan	nan	0.00588966	nan	nan
1182	0.00430546	nan	0.014419	nan	0.123747	0.0200918	nan	nan	nan	nan	nan	0.0721517	0.00732499	nan	nan	nan	0.00631645	nan	nan	0.00138383	nan
1183	0.0113493	0.0217553	0.0119752	nan	0.00649123	nan	0.0195412	0.00186823	nan	nan	nan	0.00830735	nan	0.00183613	nan	0.0104561	nan	nan	nan	nan	0.00386004
1184	0.0252655	nan	nan	nan	nan	nan	0.00338222	0.00419327	nan	0.00820019	0.00988597	nan	nan	nan	0.0171887	nan	nan	nan	nan	0.00177556	0.00135311
1185	nan	0.00882204	0.00136444	0.044821	nan	0.102247	0.00272887	0.00532422	nan	0.00731809	nan	nan	0.00136444	nan	nan	nan	nan	0.0121136	nan	nan	0.0199936
1186	nan	nan	nan	nan	nan	0.00136253	0.00179309	nan	0.00479858	nan	0.00534057	0.00360128	nan	nan	nan	0.0397388	0.00231319	nan	nan	0.0213548	nan
1187	0.012694	nan	nan	0.00326708	0.0413828	0.00196089	0.0858717	0.0552447	0.00695947	nan	nan	nan	nan	0.00326708	0.0169157	0.00339505	nan	nan	nan	nan	0.0184314
1188	0.0152339	0.0326176	0.0110923	0.00284524	0.00839474	nan	0.00136095	nan	nan	nan	nan	0.186219	nan	nan	nan	0.0115332	nan	nan	nan	nan	0.00504039
1189	0.196887	nan	0.013849	nan	nan	0.00401257	0.0102923	0.00206897	0.00309255	nan	nan	0.00161125	nan	0.00868431	0.076816	0.461042	nan	0.00178782	nan	0.0023068	nan
1190	nan	0.00221295	0.00470952	0.031439	nan	nan	nan	nan	0.0219318	nan	0.0196855	0.00308671	0.0173197	0.00719109	nan	nan	nan	nan	0.00215111	nan	0.0157694
1191	0.00658406	0.0180918	0.0112257	0.00307651	0.0067661	nan	nan	0.00189192	nan	nan	nan	0.0109857	0.00218033	nan	nan	0.0104419	nan	nan	nan	nan	0.0467164
1192	0.0433492	nan	nan	nan	nan	nan	0.00583255	0.0030368	nan	0.0112075	0.00729618	nan	nan	nan	0.0282306	nan	nan	nan	nan	0.00293725	nan
1193	nan	0.011449	nan	nan	nan	0.0149521	nan	nan	nan	0.00407025	0.00498895	0.00380293	nan	nan	0.00176696	0.0143622	nan	nan	0.0112932	nan	nan
1194	nan	nan	nan	nan	nan	0.00238407	nan	nan	0.00421579	nan	0.00504835	0.00338019	0.0019071	nan	nan	0.0255213	nan	nan	nan	0.00729165	nan
1195	0.0112503	0.00134712	nan	nan	0.0113756	nan	0.0481773	0.0253205	0.0097286	nan	nan	nan	nan	nan	nan	0.00171389	0.0095956	nan	nan	nan	0.0206984
1196	0.0144236	0.0169002	0.0132124	0.00175137	0.00771258	nan	nan	nan	nan	nan	nan	0.00561341	nan	0.028148	nan	0.0147355	nan	nan	nan	nan	0.0701521
1197	nan	nan	nan	nan	nan	0.00261198	nan	nan	0.00419637	nan	0.00637924	0.00451236	nan	nan	nan	0.0349285	0.00136602	nan	nan	0.0054554	nan
1198	0.038911	nan	0.00665808	nan	0.00372148	0.00181212	0.00791797	nan	nan	nan	nan	nan	0.158417	0.00822016	0.029591	0.0333219	nan	0.00254968	nan	nan	0.00254968
1199	nan	nan	0.00434886	0.0246745	nan	nan	nan	nan	0.00489209	nan	0.0178773	nan	0.00937278	0.0149477	nan	nan	nan	nan	0.0020717	nan	0.0208409
1200	0.0501766	nan	0.00859603	nan	nan	0.00217772	0.00832167	nan	nan	nan	0.00283778	nan	nan	0.00868826	0.0341632	0.033638	nan	0.00217772	nan	0.00203174	0.00182441
1201	nan	0.00218245	0.00387837	0.0233135	nan	nan	nan	nan	0.00455639	nan	0.0132634	nan	0.00533753	0.0126916	nan	nan	nan	nan	0.00285778	0.00330753	0.0184187
1202	0.00148508	0.00394566	0.00170923	nan	nan	0.0154104	0.00702512	0.01108	nan	nan	nan	nan	0.00445525	0.00776282	nan	0.0231239	0.00463239	0.0104851	nan	nan	nan
1203	nan	nan	nan	0.0295599	0.00197613	0.0278327	0.0213512	nan	nan	nan	0.00520775	0.00355628	nan	0.00527971	nan	nan	nan	nan	nan	nan	nan
1204	0.00479906	nan	nan	nan	0.00800713	nan	0.0164723	0.0240163	0.0124047	nan	nan	nan	nan	nan	nan	0.00296398	0.0161549	nan	0.00191379	nan	0.029262
1205	nan	0.00391252	nan	0.0188201	nan	0.0290746	0.0164462	nan	nan	nan	0.00558067	0.00592252	nan	0.00514675	nan	0.00182682	nan	nan	0.00182682	nan	nan
1206	0.00190261	nan	0.00374105	0.019593	nan	nan	nan	nan	0.00445174	nan	0.00984553	nan	0.00448803	0.0130357	nan	nan	nan	nan	0.00344867	nan	0.0150383
1207	0.0106819	nan	nan	nan	0.0109833	0.0414567	0.0826204	0.031797	0.009854	nan	0.00187623	nan	nan	nan	nan	0.0103203	0.0176349	0.00217245	nan	nan	0.0246159
1208	nan	nan	nan	nan	nan	0.0123644	nan	0.00180552	nan	0.0656425	nan	0.00288697	nan	0.0236567	0.0449336	0.0698174	0.00214448	nan	0.00690856	0.00222536	nan
1209	0.00885395	nan	nan	0.0383874	nan	0.00672833	nan	nan	nan	0.0185886	nan	nan	0.0036906	0.0412256	nan	nan	nan	nan	nan	nan	nan
1210	0.0338452	nan	nan	nan	0.00425804	nan	0.011647	0.00472384	nan	0.0170825	0.00920163	0.00165026	nan	nan	0.0114416	nan	nan	0.00219766	nan	nan	nan
1211	0.00610233	0.00218299	nan	nan	0.00218299	0.00495506	0.0163914	nan	0.044624	nan	nan	nan	0.00793463	nan	nan	0.0055953	nan	nan	nan	nan	nan
1212	0.0112637	nan	nan	nan	0.0093946	nan	0.0228541	0.0277749	0.0098488	nan	nan	nan	nan	nan	nan	nan	0.00825824	nan	nan	nan	0.0181684
1213	0.00858566	0.00216232	nan	0.00231617	0.010949	0.00231617	0.0228737	0.0651189	0.00605756	nan	nan	nan	nan	nan	0.0219963	nan	nan	nan	0.00193663	nan	0.0167469
1214	nan	0.0045198	nan	nan	0.105025	0.00315537	nan	0.00391366	nan	nan	0.0081737	0.00216012	0.095998	0.018467	nan	0.00178674	nan	nan	0.0199685	nan	nan
1215	0.0023413	nan	nan	nan	0.0132355	nan	nan	nan	nan	nan	0.0762941	nan	0.0105907	nan	0.016166	0.0409583	nan	nan	nan	nan	0.00210259
1216	nan	0.00891699	nan	nan	0.113421	nan	nan	0.00409262	0.00409629	0.00219719	0.00762522	0.00235606	0.0697597	0.0123703	nan	nan	nan	nan	0.0223958	nan	nan
1217	nan	0.00785252	nan	nan	0.0212549	0.00188658	nan	0.00459241	nan	nan	0.0076363	nan	0.0243873	0.0166718	nan	0.00185305	nan	0.00194003	0.0108946	nan	0.0021354
1218	nan	0.0146806	nan	0.0940582	nan	0.0647814	0.00201462	0.0108246	nan	0.00790828	nan	nan	0.00219012	0.00226613	nan	0.00194904	nan	0.0169748	nan	nan	0.0262127
1219	0.00679017	nan	0.0273707	0.129778	nan	nan	nan	nan	0.00332034	nan	0.0156899	nan	0.0119066	0.0157675	nan	nan	nan	nan	0.00226572	nan	0.0193474
1220	nan	nan	0.00601918	nan	nan	0.027189	0.0148128	nan	nan	nan	0.0145314	nan	0.172477	nan	nan	0.00350306	0.0149803	nan	nan	0.00973334	nan
1221	nan	0.0184171	nan	nan	nan	0.0176916	nan	nan	nan	0.00570027	0.00693178	0.00508185	nan	nan	0.00189901	0.0253916	nan	nan	nan	nan	nan
1222	0.0489609	nan	nan	nan	nan	nan	0.00502703	0.00593061	nan	0.0102316	0.0143411	nan	nan	0.00223999	0.0140443	0.00231245	nan	nan	nan	nan	0.00223999
1223	0.0730275	0.00593689	nan	nan	nan	0.00205869	nan	nan	nan	nan	nan	0.0129579	nan	0.00950945	0.103856	nan	nan	0.0297729	nan	nan	nan
1224	nan	nan	nan	0.0108457	0.00244814	0.00197205	nan	nan	nan	0.0030161	0.00500634	nan	0.012532	nan	0.0047368	0.00728837	nan	0.0125994	0.00264306	nan	nan
1225	0.00802094	nan	0.00213768	0.00820315	nan	nan	nan	0.0163929	0.019597	nan	nan	0.0258378	nan	nan	nan	0.0231621	nan	nan	0.00488736	nan	nan
1226	nan	nan	0.00333955	0.027889	nan	nan	nan	nan	0.00366616	nan	0.00596892	nan	0.0353798	0.0202961	nan	nan	nan	nan	nan	nan	0.0181754
1227	0.0035017	0.00203789	nan	nan	0.0117814	nan	nan	nan	nan	nan	0.0294817	nan	0.00645199	nan	nan	0.022442	0.0203632	0.00323834	nan	nan	nan
1228	0.00762257	nan	nan	0.0235704	nan	0.00681563	nan	nan	nan	0.0231567	nan	0.00192702	0.0042598	0.0224716	nan	nan	nan	nan	nan	nan	nan
1229	0.010795	nan	nan	nan	0.00900506	nan	0.0290096	0.0260376	0.0070902	nan	nan	0.00238867	nan	nan	nan	nan	0.00910864	nan	nan	nan	0.0184746
1230	0.0065497	0.0197537	nan	nan	nan	5.7811	0.0147853	nan	0.00479294	nan	0.00442635	nan	0.0288768	nan	nan	0.00493606	nan	nan	0.013279	nan	nan
1231	0.00549947	0.0155759	nan	nan	nan	0.00330434	0.0249876	0.00239774	nan	0.00228389	nan	nan	0.0077538	nan	nan	0.00453989	nan	nan	nan	nan	nan
1232	0.00996878	0.047728	0.0119	nan	0.0103989	nan	nan	0.00196087	nan	nan	nan	0.00654074	nan	nan	nan	0.0193256	nan	nan	nan	nan	0.00422695
1233	nan	0.00622485	nan	nan	0.0330212	0.00282403	nan	0.00432616	0.00299036	nan	0.00703288	nan	0.00622314	0.0194067	nan	nan	nan	0.00199544	0.0229192	nan	nan
1234	nan	nan	nan	0.0145388	nan	nan	nan	nan	nan	nan	0.00692592	nan	0.0242097	nan	0.00605554	0.00733017	nan	0.0166259	nan	nan	nan
1235	0.00343053	nan	0.00238679	nan	nan	0.0349902	nan	0.0121831	nan	0.00251556	nan	0.0176269	0.00851008	nan	0.00313564	nan	nan	nan	nan	nan	nan
1236	nan	0.00447171	nan	nan	0.0408146	nan	0.00367999	1.06876	nan	0.00717592	0.00883893	nan	0.0174568	0.0152204	0.00506064	nan	nan	nan	0.0211027	nan	nan
1237	nan	0.0156815	nan	nan	0.0158354	nan	nan	0.00901776	nan	nan	0.00583259	nan	0.0147311	0.0165063	nan	nan	nan	0.00247386	0.0154046	nan	0.00264585
1238	nan	nan	nan	0.00249665	nan	nan	0.00654737	nan	nan	0.00501247	nan	0.00641922	0.022747	nan	nan	0.002145	nan	0.00512435	0.014937	nan	0.00233236
1239	0.00538772	0.00277277	nan	nan	nan	0.00654617	0.0212615	nan	0.0190566	nan	nan	nan	0.00976164	nan	nan	0.00672233	nan	nan	nan	nan	nan
1240	0.00755041	0.0349234	nan	0.00240612	nan	0.319978	0.0236623	nan	nan	0.00447101	0.0228568	nan	0.00407357	0.017884	0.00447101	0.00628012	nan	6.30167	nan	nan	nan
1241	0.138028	0.0110262	nan	nan	nan	nan	0.0331926	0.697438	nan	0.00947755	0.0111587	0.00246875	nan	nan	0.0477139	0.00227839	nan	nan	nan	nan	0.00212568
1242	0.0102533	nan	nan	nan	0.0107811	0.00493843	0.0527028	0.0436199	0.0052394	nan	nan	nan	nan	nan	nan	0.00261509	0.0101032	nan	0.00408944	nan	0.0238401
1243	0.0100839	0.00509924	nan	nan	0.00950923	0.00264723	0.173426	0.0649345	0.0526039	nan	nan	0.00410728	nan	nan	nan	nan	0.0107415	nan	nan	nan	0.0159208
1244	nan	nan	nan	nan	nan	0.00320076	nan	nan	0.00933821	0.0173707	0.0053494	0.00945268	nan	nan	nan	0.0248443	nan	nan	nan	0.00434266	2.56942
1245	nan	nan	0.00513881	nan	nan	0.0285781	0.0202118	nan	nan	0.00272185	0.012778	0.00406923	nan	nan	nan	nan	0.0294916	nan	nan	0.0150848	nan
1246	0.00783581	nan	0.0183361	nan	nan	0.0261011	nan	nan	0.0028827	nan	nan	0.0103603	0.0082445	nan	nan	nan	0.310746	nan	nan	nan	nan
1247	nan	0.00555445	nan	nan	0.02611	nan	nan	0.00879574	nan	0.00282888	0.0193936	nan	0.00718018	0.0166529	nan	nan	nan	nan	0.0286607	nan	nan
1248	0.00648404	nan	0.00336995	0.00838003	nan	nan	nan	0.0173434	0.0352863	nan	nan	0.0187392	nan	0.00310887	nan	0.0343918	nan	nan	0.0040675	nan	nan
1249	nan	nan	nan	nan	0.022617	nan	nan	nan	nan	nan	0.0159443	nan	0.00912773	nan	nan	0.0320255	0.00623987	0.00277665	0.00294719	nan	nan
1250	nan	0.00664603	nan	nan	0.0614863	0.00326769	nan	0.0600173	0.00287778	0.00419099	0.0083646	nan	0.00846104	0.0341997	nan	nan	nan	0.00302812	0.0355697	nan	nan
1251	nan	nan	nan	nan	nan	0.0197192	nan	nan	nan	0.00988643	nan	nan	nan	0.0263263	0.014199	0.0595467	nan	nan	0.0142044	nan	0.0101194
1252	nan	0.00690592	nan	nan	0.0561504	0.0031569	nan	0.0446026	nan	nan	0.0138701	nan	0.018675	0.0199188	nan	nan	nan	0.00522708	0.0366748	nan	nan
1253	0.00380291	0.00778958	nan	nan	nan	0.0156206	0.0100897	0.0212008	nan	nan	nan	nan	nan	0.010241	nan	0.0336826	0.00778542	0.0195314	nan	nan	nan
1254	0.0198593	nan	nan	nan	nan	0.0184636	nan	nan	nan	nan	0.0259001	nan	nan	nan	nan	nan	nan	0.0172505	0.0115695	0.0443505	0.00852476
1255	nan	nan	nan	nan	0.0785696	0.0153175	nan	0.0278402	nan	nan	nan	0.0276565	0.0115158	0.0267475	3.05414	nan	nan	nan	nan	nan	nan
1256	0.00885821	0.00722563	nan	nan	0.0154885	0.00360447	0.0913661	0.210185	0.0364567	nan	nan	0.0031281	nan	nan	0.0163205	nan	nan	nan	nan	nan	0.0125799
1257	nan	nan	0.0311144	nan	0.00613748	0.05114	0.0384262	nan	nan	0.00369772	0.0233304	0.00481258	nan	nan	0.0151646	0.00873625	nan	nan	nan	nan	0.0187297
1258	0.00772808	0.00530766	0.00749965	0.0430571	nan	nan	nan	nan	0.0472047	nan	0.0148614	0.00415282	0.0361033	0.0135717	nan	nan	nan	nan	0.00428339	nan	0.0134142
1259	nan	nan	0.00709536	nan	nan	0.0190594	0.0313467	nan	nan	nan	0.0106586	nan	nan	nan	0.0156754	0.00400363	nan	nan	nan	nan	0.013506
1260	nan	0.0514472	0.0200275	0.0149761	nan	0.0101937	0.0298031	nan	nan	nan	nan	nan	nan	nan	0.017539	0.0449885	nan	nan	0.0135387	nan	nan
1261	nan	0.054887	nan	0.0340422	nan	0.02947	nan	0.0133376	nan	0.00887663	nan	nan	nan	nan	nan	nan	nan	0.0120989	nan	nan	0.0228903
1262	nan	nan	nan	nan	nan	nan	nan	nan	0.0067914	nan	0.00819709	0.00746091	nan	nan	0.00512383	0.0198181	nan	nan	nan	0.0495376	0.720682
1263	0.113236	nan	nan	nan	nan	nan	0.0108706	0.0310899	nan	0.0112969	0.0220413	nan	nan	nan	0.0185728	0.0051709	nan	nan	nan	0.00864977	nan
1264	nan	nan	0.0055787	nan	0.00503018	nan	0.0164835	nan	0.0118767	nan	nan	0.0799476	0.0130369	0.00469748	nan	0.0620107	nan	nan	nan	nan	0.0212643
1265	nan	0.0170557	nan	nan	nan	0.0151319	nan	nan	nan	0.0217047	0.00909886	0.0089062	nan	nan	nan	0.0256148	nan	0.00442119	nan	nan	nan
1266	0.0150554	0.0170721	0.014405	nan	0.00847548	nan	nan	0.00469285	nan	nan	nan	0.0176376	nan	nan	nan	0.0112356	nan	nan	nan	nan	0.00994932
1267	0.00591833	0.00700689	nan	nan	nan	0.010565	0.0109116	0.0202384	nan	nan	nan	nan	nan	0.0209979	nan	0.0221563	0.00803486	0.0168132	nan	nan	nan
1268	0.0363111	nan	nan	nan	nan	nan	0.00808325	0.0194321	nan	0.00957971	0.0374105	nan	nan	nan	0.0275058	0.00437943	nan	nan	nan	nan	nan
1269	nan	nan	0.0204669	0.0189596	nan	nan	0.00470692	nan	0.0142872	nan	0.0150278	nan	0.0129071	0.0136608	nan	nan	nan	nan	nan	nan	0.0202664
1270	1.1586	0.0115677	nan	nan	0.0154849	0.918359	nan	0.0938214	nan	nan	0.0121187	nan	0.0136933	0.0134326	nan	nan	nan	nan	0.0186782	nan	0.0095709
1271	nan	nan	nan	nan	0.00887246	nan	0.015007	nan	nan	nan	0.0105932	0.018395	0.0125412	nan	nan	0.0111535	nan	nan	nan	nan	0.0135892
1272	nan	nan	0.239252	0.0977836	nan	nan	nan	nan	0.00763425	nan	0.0142438	nan	0.0130221	0.0182002	0.0188111	nan	nan	nan	nan	nan	0.0184137
1273	nan	nan	0.0267598	nan	nan	0.0490728	0.0174003	nan	nan	0.00348756	0.0222265	nan	nan	0.0676045	0.0215315	nan	nan	nan	nan	nan	0.0156429
1274	nan	0.00599628	0.00647054	nan	nan	0.0142401	nan	0.0196907	nan	nan	nan	0.140297	0.0160504	nan	1.12747	nan	nan	nan	nan	nan	nan
1275	0.0835612	nan	nan	nan	nan	nan	0.0159784	0.278477	nan	0.0099892	0.0168606	0.00437369	nan	nan	0.0167656	0.00382419	nan	nan	nan	nan	nan
1276	0.0270383	nan	nan	nan	nan	0.0257073	0.00388702	nan	nan	nan	0.0306776	0.00524448	0.00614515	0.010489	nan	0.00684256	nan	0.0152384	0.0216588	0.124759	0.295278
1277	nan	0.0863682	nan	nan	nan	nan	0.0122657	nan	nan	0.0142252	nan	0.0126119	0.0141705	nan	nan	0.0390117	nan	0.103773	0.0152383	nan	0.0222271
1278	0.050596	nan	nan	nan	nan	0.0308029	0.0144829	nan	0.0258394	nan	0.003097	nan	0.0112419	0.0144085	nan	0.388731	0.0205184	nan	nan	nan	nan
1279	0.0560343	nan	nan	nan	nan	nan	0.00855812	0.0114732	nan	0.025987	0.0148934	nan	nan	nan	0.0140351	nan	nan	0.0106116	nan	0.00482501	nan
1280	0.00521893	0.00353736	nan	0.0171192	nan	0.0138882	nan	nan	nan	0.0248625	0.0168418	0.032194	0.0394138	nan	0.00582699	0.00852094	nan	0.0176116	nan	nan	nan
1281	nan	0.0141489	nan	nan	nan	0.0260307	nan	nan	nan	0.0103411	0.00510081	0.0110528	nan	nan	nan	0.0157662	nan	nan	nan	nan	nan
1282	0.00911411	nan	nan	0.00444671	nan	nan	nan	0.0109804	0.0138644	nan	nan	0.0201346	nan	nan	nan	0.0106455	nan	nan	0.00632347	nan	nan
1283	0.00740482	nan	nan	0.202098	nan	0.00647484	nan	nan	nan	0.0177831	nan	nan	0.0098677	0.0164624	nan	0.00667423	nan	nan	0.00311565	nan	0.00333252
1284	nan	nan	nan	0.00306054	nan	nan	0.0167577	nan	0.00517849	0.00419339	nan	0.0118707	0.00677305	0.0108085	0.0108085	nan	nan	3.40696	0.016499	nan	nan
1285	nan	nan	nan	nan	nan	0.0202954	nan	nan	nan	0.0289412	nan	nan	nan	0.0545375	0.0167085	0.0360951	nan	nan	0.0252825	nan	0.00313476
1286	0.0136717	nan	0.00292022	0.0103842	nan	0.0030797	0.00536836	0.0220426	0.0798732	nan	nan	0.0466682	nan	nan	nan	0.0129007	nan	nan	0.00438738	nan	0.00489412
1287	nan	0.00998188	nan	nan	0.0173888	nan	0.00328706	0.0974135	0.00280413	nan	0.00842587	0.00287643	0.0126888	0.010932	nan	nan	nan	nan	0.015662	nan	nan
1288	nan	0.00725553	nan	nan	0.0272564	nan	nan	0.00655323	0.00260058	nan	0.00776309	nan	0.0144384	0.0160743	nan	nan	nan	nan	0.0217567	nan	nan
1289	nan	0.00784152	nan	nan	0.0274657	nan	nan	0.006329	nan	nan	0.00759437	nan	0.00880928	0.0283836	nan	nan	nan	nan	0.0185689	nan	nan
1290	nan	0.00703489	nan	nan	0.0261734	nan	nan	0.0060628	0.00338232	nan	0.00951616	0.00266477	0.00931402	0.0100722	nan	nan	nan	nan	0.0229478	nan	0.00276523
1291	0.00666256	0.0221702	nan	0.00599461	nan	0.0040013	0.0310604	nan	0.00247093	nan	nan	nan	0.00639305	nan	nan	0.00396496	nan	nan	nan	nan	nan
1292	nan	nan	0.0125907	nan	nan	0.0347118	0.0086339	nan	nan	nan	0.0174518	nan	nan	nan	0.00253917	0.00325621	0.0157634	nan	nan	0.0179842	nan
1293	0.0078665	nan	nan	0.00814895	nan	0.006448	nan	nan	nan	0.0188691	nan	nan	0.00591565	0.0108957	nan	0.00261497	nan	nan	nan	nan	nan
1294	nan	nan	nan	nan	nan	nan	0.0120996	nan	nan	0.00530489	0.00391947	0.144579	0.0107106	nan	nan	nan	nan	0.00874404	0.0109937	nan	nan
1295	0.00367267	0.0163228	nan	nan	nan	0.0026917	0.015764	nan	nan	nan	nan	nan	0.0041964	nan	nan	0.00353434	nan	nan	nan	nan	nan
1296	nan	nan	0.00244969	nan	nan	0.0280486	0.00686321	nan	nan	nan	0.0268046	nan	nan	nan	nan	0.00251104	0.0286972	nan	nan	0.00830226	nan
1297	0.120997	nan	nan	nan	nan	nan	nan	nan	0.0129586	nan	0.00240767	0.0121747	0.00240767	0.0160179	0.0796523	nan	nan	nan	nan	nan	nan
1298	nan	nan	nan	0.00362091	0.0236562	nan	nan	nan	nan	nan	0.0382128	nan	0.00961699	nan	nan	0.018287	0.0151918	0.00260539	nan	nan	0.0024464
1299	nan	nan	nan	nan	0.00282435	nan	0.0840262	nan	nan	0.0145075	0.00244023	0.00796838	0.0920105	0.00488357	nan	0.00450379	nan	0.00564871	0.00242716	nan	0.0246663
1300	nan	nan	nan	nan	0.0192248	nan	nan	nan	nan	nan	0.216578	nan	0.0158564	nan	0.0146301	0.0171087	nan	nan	nan	nan	0.00321691
1301	0.0139334	0.00574708	nan	0.00326485	0.00678195	0.00623415	0.0383089	0.148475	0.181689	nan	nan	0.00261251	nan	nan	0.045811	0.00270567	nan	0.00358487	nan	nan	0.0155434
1302	0.00965857	nan	nan	nan	0.00308315	0.00515344	nan	nan	nan	0.00252095	nan	nan	0.00765933	0.0301628	nan	nan	nan	nan	nan	0.0209481	nan
1303	nan	nan	nan	nan	nan	nan	0.0180513	nan	nan	0.00371751	nan	0.0175488	0.00682812	nan	nan	nan	nan	0.012805	0.0121843	nan	nan
1304	0.00346994	0.0170051	nan	nan	nan	0.00301599	0.0194966	nan	0.00277718	nan	0.00393541	nan	0.00301211	nan	nan	0.00412813	nan	nan	nan	nan	nan
1305	0.0142086	0.00247774	nan	nan	0.00767561	nan	0.0275732	0.0624584	0.0526903	nan	nan	nan	nan	nan	0.00991672	0.00548471	nan	nan	0.00269629	nan	0.00517838
1306	0.0112258	nan	nan	nan	0.00419363	nan	nan	nan	nan	0.00242801	nan	nan	0.00761893	0.0214395	nan	nan	nan	nan	nan	0.0199471	nan
1307	nan	0.0083015	nan	nan	0.0850534	nan	nan	0.0120023	0.00299521	0.00507408	0.0155076	nan	0.0838867	0.00994524	nan	nan	nan	nan	0.0168565	nan	0.0025489
1308	nan	nan	0.00649223	0.0192411	nan	nan	nan	nan	0.00545021	nan	0.014674	nan	0.00546818	0.0216875	nan	nan	nan	nan	0.00252706	nan	0.0101396
1309	0.0109616	0.0027577	nan	0.005044	0.365955	0.00369791	0.109047	0.0822885	0.0116689	nan	nan	0.00347061	0.00241622	0.00254427	0.00650083	nan	nan	nan	nan	nan	0.0141335
1310	0.00952116	nan	nan	0.00481626	nan	0.00740269	nan	nan	nan	0.0209488	nan	0.00369522	0.0119098	0.0226059	nan	nan	nan	nan	nan	nan	0.00266382
1311	0.0357032	0.0120896	nan	nan	nan	0.00267804	nan	nan	0.00258972	nan	nan	0.0641871	nan	0.00659314	0.0156428	nan	nan	0.00526265	nan	nan	nan
1312	0.00606474	0.0245083	nan	nan	nan	0.00625611	0.0241349	nan	0.00255765	nan	0.00255765	nan	0.0076644	nan	nan	0.00476871	nan	nan	nan	nan	nan
1313	0.00573382	0.0206215	0.00255861	0.0324098	0.00506971	0.0954677	nan	0.0159338	nan	0.00689209	nan	0.00241175	0.00245841	nan	nan	0.0023794	nan	0.00610528	nan	nan	0.0367463
1314	0.00586085	0.0216371	nan	nan	nan	0.00583313	0.0207603	0.00493218	nan	nan	nan	nan	0.00410782	nan	nan	0.00739586	nan	nan	nan	nan	nan
1315	nan	0.0834851	0.022149	0.0107828	nan	0.00635119	0.0487479	nan	nan	nan	nan	0.00291823	nan	nan	0.0171252	0.00250553	nan	nan	0.00618573	nan	nan
1316	0.00252029	nan	nan	nan	0.0154117	0.0256941	0.018394	nan	0.00249723	nan	0.00490467	0.00496993	nan	0.00429639	nan	nan	nan	nan	nan	nan	0.00292486
1317	nan	nan	nan	nan	0.0194428	0.0257286	0.0307018	nan	nan	nan	0.00621304	0.00832423	nan	0.00558738	nan	nan	nan	nan	nan	nan	nan
1318	nan	nan	nan	nan	0.0198859	nan	nan	nan	0.00245006	nan	0.0619591	nan	0.00701945	nan	nan	0.017019	0.0980406	nan	nan	nan	nan
1319	nan	nan	0.00371883	nan	0.00241963	0.0340073	0.0053873	nan	nan	0.0168608	0.010406	nan	nan	nan	0.0120679	nan	nan	nan	nan	nan	0.0201563
1320	nan	0.00590524	nan	nan	0.0223294	0.00234326	nan	0.00720708	nan	nan	0.00922652	nan	0.0100668	0.0232856	nan	nan	nan	nan	0.0144842	nan	nan
1321	0.0323974	0.0105952	nan	nan	0.0290223	0.0046282	nan	0.00724526	nan	0.0045926	0.0141125	nan	0.00853602	0.0109172	nan	0.00326844	nan	nan	0.0200659	nan	nan
1322	0.00679817	nan	nan	nan	nan	0.0129208	0.0288841	nan	0.0318986	nan	nan	nan	0.00626408	nan	nan	0.0605499	nan	nan	nan	nan	nan
1323	0.00908114	0.00464781	nan	nan	0.00263066	0.00864348	nan	nan	nan	nan	0.00232391	nan	nan	0.151119	0.0197532	nan	nan	0.0659254	0.00354728	nan	0.0524274
1324	0.00989293	0.00248602	nan	nan	0.010595	nan	0.0166446	0.0474806	0.0231419	nan	nan	nan	nan	nan	0.0128355	0.00255062	nan	nan	0.00231074	nan	0.0127019
1325	0.00785354	nan	nan	nan	nan	0.0261418	0.00281989	nan	nan	nan	0.00515743	nan	nan	nan	0.00284493	nan	nan	0.0322486	0.00561032	0.00495274	0.0392503
1326	nan	0.0205832	0.0423042	0.0128073	nan	0.00817026	0.150752	nan	0.00232925	0.00232304	nan	0.0047573	nan	nan	0.00621416	0.00232925	nan	nan	0.0152267	nan	0.00232304
1327	0.00976511	0.0416129	nan	nan	nan	0.00480323	0.032281	0.00328264	nan	nan	nan	nan	0.0059723	nan	nan	0.00471773	nan	nan	nan	nan	nan
1328	nan	0.0122606	nan	0.0637861	0.00227889	0.0452363	0.00343348	0.0251314	nan	0.00832718	nan	nan	0.00224577	nan	0.00358942	0.0136733	nan	0.0118205	nan	nan	0.033324
1329	nan	0.00634426	nan	nan	0.118543	0.00243548	0.00457984	0.206402	nan	nan	0.0145151	nan	0.0154764	0.0215005	nan	nan	nan	nan	0.0334962	nan	0.00227962
1330	0.00227097	nan	nan	0.00275189	nan	nan	0.0235883	0.00233728	nan	0.00821015	nan	0.0138791	0.0177508	nan	nan	nan	nan	0.00669028	0.0249757	nan	0.00219247
1331	0.00605569	nan	nan	0.0111364	nan	0.00658928	nan	nan	nan	0.0182022	nan	nan	0.00549469	0.0355646	nan	0.00222625	nan	nan	nan	nan	0.00222625
1332	0.0105168	0.00219682	nan	nan	0.0267667	0.00272494	0.282779	0.0248788	0.0911199	nan	0.0459196	0.00506377	nan	nan	nan	nan	0.0157082	nan	nan	0.00225056	0.0134225
1333	nan	nan	0.0106833	nan	0.00218441	0.0335746	0.00494845	nan	nan	0.00283551	0.0180047	nan	nan	nan	0.015283	nan	nan	nan	nan	nan	0.0616107
1334	0.00277181	nan	0.00885312	0.227986	nan	nan	0.00209842	nan	0.00777287	nan	0.0151363	nan	0.00624065	0.0233511	nan	0.00633379	nan	nan	nan	nan	0.0176967
1335	0.0101085	0.0568373	0.023665	0.00315421	0.00767454	nan	nan	0.00226931	nan	nan	nan	0.0376333	0.00215793	nan	nan	0.0111161	nan	nan	nan	nan	0.00576466
1336	0.00415874	nan	0.0153268	nan	nan	0.0139871	nan	nan	nan	nan	nan	0.00664698	0.00881601	nan	0.00627273	nan	nan	nan	nan	nan	0.00224225
1337	nan	nan	nan	nan	0.0238922	0.0239683	0.00413088	nan	nan	nan	0.00371643	0.0147993	nan	0.0462075	nan	nan	nan	nan	nan	nan	nan
1338	nan	0.00653184	nan	nan	0.0240091	nan	nan	0.00353899	0.00863098	nan	0.00696451	nan	0.00419647	0.0120795	nan	nan	nan	nan	0.0438482	nan	0.00252024
1339	0.00871509	nan	0.017075	nan	nan	0.00844878	nan	0.00240709	0.00316151	nan	0.0284454	0.110978	0.0265368	0.312354	nan	nan	0.00763913	nan	nan	nan	nan
1340	nan	nan	nan	0.0359466	0.00254482	0.027113	0.0384585	nan	nan	nan	0.00887897	0.0110864	nan	0.00550842	nan	nan	nan	nan	0.00324657	nan	nan
1341	0.0132338	0.00246817	nan	0.00233721	0.015492	0.00424909	0.0271258	0.0901423	0.0910123	nan	nan	0.00244806	nan	nan	0.0350528	0.00307361	nan	nan	0.00217584	nan	0.00936518
1342	nan	0.0022891	0.00240322	nan	nan	0.0130347	0.00732235	0.0223139	nan	nan	nan	nan	nan	0.00633623	nan	0.0929486	0.00381915	0.018305	0.00213241	nan	nan
1343	0.0116389	0.00231639	nan	nan	0.011684	nan	0.0164966	0.0968711	0.00750051	0.00476493	nan	nan	nan	nan	0.0112266	nan	nan	nan	0.00220124	nan	0.0120084
1344	0.0245833	0.00777293	0.00249235	nan	nan	nan	nan	nan	0.0133601	nan	0.00408786	0.00999595	nan	0.00704889	0.0026784	nan	0.023434	nan	nan	nan	nan
1345	nan	nan	nan	nan	nan	nan	0.0195102	nan	nan	0.00712186	nan	0.0107121	0.0102269	nan	nan	nan	nan	0.00340164	0.0183721	nan	0.00219242
1346	nan	0.00324616	nan	0.0144893	0.00224529	nan	nan	nan	nan	nan	0.0140389	nan	0.00672974	nan	0.00328055	0.0091091	nan	0.0155304	nan	nan	nan
1347	nan	nan	nan	nan	0.00418083	0.0117529	nan	nan	nan	0.00230879	0.00348477	nan	nan	0.138161	0.00309796	nan	0.00821238	0.0283234	nan	0.113931	0.0163461
1348	nan	0.0121624	0.0600239	0.0112515	nan	0.0114252	0.0716419	nan	nan	nan	nan	nan	nan	nan	0.0144139	nan	nan	nan	0.0365854	nan	0.00270633
1349	nan	nan	nan	0.00230704	nan	nan	0.0222528	0.00225093	nan	0.00976269	nan	0.0179122	0.00502462	nan	nan	0.00216416	nan	0.00224228	0.0248973	nan	0.00224371
1350	0.00437136	nan	0.00469662	0.0811269	nan	nan	nan	nan	0.00630047	nan	0.0107088	nan	0.0136922	0.0507084	nan	0.00230589	nan	nan	nan	nan	0.0171473
1351	0.00917468	nan	nan	nan	0.00483429	nan	nan	nan	nan	nan	nan	nan	0.00836528	0.0340906	nan	nan	nan	nan	nan	0.0223947	nan
1352	nan	nan	0.00801531	0.381111	nan	nan	nan	nan	0.00695582	nan	0.0154256	nan	0.00927446	0.00967033	nan	nan	nan	nan	0.00231843	nan	0.0225534
1353	0.00524518	0.00349628	nan	nan	0.00695153	0.00493257	0.0297885	nan	0.0246338	nan	0.003323	nan	0.918247	nan	nan	0.00224882	nan	nan	nan	nan	nan
1354	0.10299	nan	nan	nan	nan	nan	0.015582	0.00818135	nan	0.0394977	0.0147742	0.00239987	nan	nan	0.259437	0.00391666	nan	0.00241744	nan	nan	nan
1355	nan	nan	nan	nan	nan	0.00353767	nan	nan	0.0106589	nan	0.00579686	0.00526839	nan	nan	nan	0.0218527	nan	nan	nan	0.0038114	nan
1356	0.0263448	nan	nan	nan	nan	0.0056258	0.00231708	nan	nan	0.0337241	0.00787547	0.00222161	nan	nan	nan	0.0115007	nan	nan	nan	nan	0.00366631
1357	nan	0.00463672	nan	nan	0.0254627	nan	nan	0.00419228	nan	nan	0.0219905	nan	0.0316826	0.0115593	nan	nan	nan	nan	0.0121777	nan	0.00240668
1358	0.00488434	0.0178246	nan	0.00235592	nan	0.00320191	0.0281429	nan	0.00338287	nan	nan	nan	0.00772872	nan	nan	0.00556511	nan	nan	nan	nan	nan
1359	0.00424415	0.00244129	nan	nan	nan	0.00439305	0.0116658	nan	0.021588	nan	nan	nan	0.0048269	nan	nan	0.00497749	nan	nan	nan	nan	nan
1360	0.00689683	nan	0.0127154	nan	nan	0.00224113	0.0133375	0.0023775	nan	nan	nan	nan	nan	0.00663107	0.0299926	0.0225087	nan	nan	nan	0.00233356	nan
1361	0.0126298	0.00232392	nan	nan	0.0158992	0.00201656	0.0518585	0.079423	0.0068204	nan	nan	0.00232392	nan	nan	0.00997592	nan	nan	nan	0.00358912	nan	0.0237032
1362	0.0203654	0.0315771	0.0179357	nan	0.00569968	nan	0.00277798	0.00247547	nan	nan	nan	0.0444969	nan	nan	nan	0.0170832	0.00355467	nan	nan	0.00238485	0.00576753
1363	nan	0.00602141	nan	nan	0.021527	nan	0.00250846	0.00429022	nan	0.00319789	0.00967794	nan	0.0198394	0.0152207	nan	nan	nan	0.00238364	0.0258466	nan	0.0023832
1364	0.00466284	0.0181289	nan	0.00240825	nan	0.00287872	0.0240257	0.00243428	nan	nan	nan	nan	0.00690301	nan	nan	0.00336936	nan	nan	nan	nan	nan
1365	0.0541711	nan	nan	nan	nan	nan	0.00825758	0.00638551	nan	0.0148187	0.0101909	nan	0.00245084	nan	0.0272674	nan	nan	nan	nan	0.00244762	nan
1366	nan	nan	nan	nan	nan	0.00206143	nan	nan	0.00422265	nan	0.00530118	0.00762063	nan	nan	nan	0.0279747	0.00230771	nan	nan	0.00480913	nan
1367	nan	nan	nan	0.00463248	nan	0.00927434	nan	0.00241357	nan	0.245128	0.00391279	nan	nan	0.293822	0.0223775	0.0731471	nan	nan	0.0109271	0.00378853	0.00319142
1368	nan	0.00479457	nan	nan	0.0457009	nan	nan	0.00480127	0.00247519	nan	0.00726876	nan	0.00877805	0.0368333	nan	0.00207942	nan	nan	0.0167749	nan	0.00207942
1369	nan	nan	nan	0.0142865	nan	nan	nan	nan	nan	nan	0.0153583	nan	0.00939785	nan	0.00975394	0.0063169	nan	0.0180431	0.00362122	nan	nan
1370	0.118077	nan	nan	nan	nan	nan	0.00629489	0.0042107	nan	0.0109557	0.0168896	nan	nan	nan	0.0184207	nan	0.00287911	nan	nan	nan	nan
1371	nan	nan	nan	nan	nan	0.00837847	nan	nan	nan	0.00972407	nan	nan	nan	0.0806246	0.010149	0.0432206	nan	nan	0.00867642	nan	0.00235392
1372	0.00570483	0.00456328	nan	nan	nan	0.00340754	0.0404494	nan	0.0212217	nan	0.0022405	nan	0.00971885	nan	nan	0.00669514	nan	nan	nan	nan	nan
1373	nan	0.0634833	0.0289374	0.0105829	nan	0.00838348	0.0396494	nan	0.00234769	nan	nan	nan	nan	nan	0.0324068	0.00426415	0.00560507	0.00200329	0.0122726	nan	0.00237539
1374	0.157476	nan	nan	nan	nan	nan	0.0198508	0.00432582	nan	0.0120366	0.0133885	nan	nan	0.00244031	0.0118289	nan	nan	0.00234674	nan	nan	nan
1375	nan	nan	nan	nan	0.00905751	0.00194798	nan	nan	0.00194798	nan	0.123918	nan	0.00656689	nan	0.00509293	0.0313954	nan	0.00228699	nan	nan	0.00229377
1376	0.00272467	0.00322359	nan	nan	nan	0.105902	0.0118461	0.0142023	nan	nan	nan	nan	nan	0.00695821	nan	0.152358	0.0329875	0.00808553	nan	nan	nan
1377	0.00931271	nan	nan	nan	0.00654942	nan	0.0156072	0.0398732	0.0431805	nan	nan	0.00305801	nan	nan	0.0020979	0.00476705	0.0218616	nan	nan	nan	0.0162362
1378	nan	nan	0.0057643	nan	nan	0.0365141	0.00784577	nan	nan	nan	0.00855265	nan	nan	nan	0.018614	nan	nan	nan	nan	nan	0.0295704
1379	nan	0.00893972	0.00192111	nan	0.0239045	nan	nan	0.00265077	nan	nan	0.0135187	nan	0.0199024	0.0241746	nan	nan	nan	nan	0.0158527	nan	0.00229438
1380	0.0689343	nan	nan	nan	nan	nan	0.00679715	0.00495296	nan	0.00844394	0.0150352	0.00530985	nan	nan	0.0167989	nan	0.00239789	nan	nan	nan	nan
1381	0.0429778	nan	0.00373881	nan	nan	0.00449119	nan	nan	0.0150476	nan	nan	0.0152949	nan	0.00762948	0.0593298	nan	nan	nan	nan	nan	0.0018694
1382	nan	nan	nan	nan	0.00221641	nan	nan	nan	0.00563693	nan	0.00618658	0.00562906	nan	0.00184104	0.00379317	0.0232115	nan	nan	nan	nan	0.00452251
1383	0.0144779	0.00231023	nan	nan	0.0138958	nan	0.114141	0.0333528	0.122699	nan	nan	0.00320767	nan	nan	0.00327958	0.00258623	0.0129205	nan	nan	nan	0.015876
1384	nan	nan	0.0130611	nan	0.00260765	0.0251682	0.00756755	nan	nan	nan	0.0121256	nan	nan	nan	0.0030353	0.00240311	0.0282297	nan	nan	0.0561964	nan
1385	nan	nan	nan	nan	nan	nan	0.020848	0.00220621	nan	0.00455466	nan	0.0148268	0.0133422	nan	nan	nan	nan	0.00577268	0.022021	nan	nan
1386	nan	nan	nan	nan	0.0099195	nan	nan	nan	nan	nan	0.0180664	nan	0.00777122	nan	nan	0.0165257	0.00537946	0.00337606	nan	nan	nan
1387	nan	0.00470096	nan	nan	nan	0.0266384	nan	nan	nan	0.0277517	0.00398756	0.00390637	nan	nan	nan	0.0151348	nan	nan	nan	nan	0.00310052
1388	nan	0.0041064	nan	nan	0.0390336	nan	nan	0.00294301	nan	nan	0.00723808	nan	0.00816199	0.0248618	nan	nan	nan	nan	0.0177158	nan	nan
1389	0.0107272	nan	nan	nan	nan	nan	nan	nan	0.0148671	nan	nan	0.0238397	nan	0.00447113	0.00276354	nan	0.021432	nan	nan	nan	nan
1390	nan	nan	0.0038852	0.115743	nan	nan	nan	nan	0.00481573	nan	0.0106191	nan	0.00658598	0.0113758	nan	nan	nan	nan	nan	nan	0.0205134
1391	0.00986656	0.0245602	nan	0.00206841	nan	0.00325031	0.023069	0.00297357	0.00297357	nan	0.00216964	nan	0.0253667	nan	nan	0.00397362	nan	nan	nan	nan	nan
1392	0.00633395	nan	nan	0.00403462	nan	0.00467317	nan	nan	nan	0.0186644	nan	0.00195596	0.00531869	0.0111862	nan	0.00181938	nan	nan	nan	nan	nan
1393	nan	nan	0.0039027	0.0195772	nan	nan	nan	nan	0.00371658	nan	0.00796516	nan	0.00840497	0.0180328	nan	nan	nan	nan	nan	nan	0.0132349
1394	nan	nan	nan	nan	0.0136309	nan	nan	nan	0.00298531	nan	0.0335674	nan	0.013305	nan	nan	0.022616	0.0198117	nan	nan	nan	nan
1395	0.0237184	0.0250783	nan	nan	nan	0.00671685	0.0244353	nan	nan	nan	nan	nan	0.00556643	nan	nan	0.00413645	nan	nan	nan	nan	nan
1396	nan	nan	nan	nan	nan	nan	0.018134	nan	nan	0.00843953	0.0035601	0.0237943	0.0537059	nan	nan	nan	nan	0.00214288	0.0134049	0.00333185	nan
1397	nan	0.00575368	nan	nan	0.0797975	nan	nan	0.00350326	nan	nan	0.00700203	nan	0.00777451	0.0312735	nan	nan	nan	nan	0.0135675	nan	0.00248583
1398	nan	nan	nan	nan	nan	nan	0.012177	0.00295838	nan	0.00736847	nan	0.0110246	0.0155837	nan	nan	nan	nan	0.00414107	0.0168803	nan	nan
1399	nan	0.00452981	nan	nan	0.0424609	0.00326659	nan	0.0118186	0.00219104	nan	0.00962546	nan	0.0168675	0.0487977	nan	0.00179029	nan	nan	0.0173365	nan	nan
1400	nan	nan	0.00414976	0.0300061	nan	nan	nan	nan	0.00498151	nan	0.012063	nan	0.0056263	0.0268801	nan	nan	nan	nan	0.00220728	nan	0.0119493
1401	nan	0.00512592	nan	nan	0.018219	nan	nan	0.00417905	nan	nan	0.0065196	nan	0.0053466	0.0135163	nan	nan	nan	nan	0.0185447	nan	nan
1402	0.00180067	0.00287499	nan	0.0184356	0.00298847	0.0195615	0.00508821	nan	nan	nan	0.00612405	0.00527533	nan	0.00430553	nan	nan	nan	nan	nan	nan	nan
1403	nan	nan	0.00809226	0.0193376	nan	nan	nan	nan	0.00526288	nan	0.0117656	nan	0.0182578	0.0149959	nan	0.00220998	nan	nan	nan	nan	0.0129206
1404	0.0124609	nan	0.00248145	0.00359079	nan	nan	nan	0.0210521	0.0107914	nan	nan	0.0139246	nan	0.00277332	nan	0.0144169	nan	nan	0.00525198	nan	nan
1405	nan	nan	0.00976751	0.00177458	nan	0.0299286	0.00550964	nan	nan	nan	0.00776726	nan	nan	nan	nan	0.00425876	0.0239596	nan	nan	0.00923169	nan
1406	nan	nan	nan	nan	nan	nan	0.0123428	nan	nan	0.00521808	nan	0.0147846	0.00988413	nan	nan	nan	nan	0.00510213	0.012352	nan	nan
1407	0.0130998	0.0318063	0.012049	nan	0.00461915	nan	nan	0.00174824	nan	nan	nan	0.0104278	nan	nan	nan	0.0105347	nan	nan	nan	nan	0.00544328
1408	nan	nan	nan	nan	nan	nan	0.0200362	nan	nan	0.00431331	nan	0.0190503	0.0142266	nan	nan	nan	nan	0.00695115	0.0138069	nan	0.00267378
1409	0.00527696	0.0291033	nan	0.00202566	nan	0.0036021	0.0178023	nan	0.00497804	nan	nan	nan	0.00538547	nan	nan	0.00348372	nan	nan	nan	nan	nan
1410	nan	nan	0.00505898	nan	nan	0.0183557	0.00959651	nan	nan	0.00214411	0.00842404	0.00208806	nan	nan	0.0389192	0.00431544	nan	nan	nan	nan	0.0133677
1411	nan	nan	nan	0.0273377	0.00215219	0.0301287	0.00239582	nan	nan	nan	0.00709747	0.00504067	nan	0.00224737	nan	nan	nan	nan	0.00215219	nan	nan
1412	nan	nan	nan	0.00215747	nan	nan	0.0177393	0.00210219	nan	0.0173768	nan	0.0162359	0.0357206	nan	nan	nan	nan	0.00343196	0.0259412	nan	nan
1413	0.23176	nan	nan	nan	nan	nan	0.0045575	0.00187811	nan	0.0252772	0.0134619	nan	nan	nan	0.0325988	0.00252788	nan	nan	nan	0.00333325	0.00306315
1414	nan	nan	nan	0.00212752	nan	0.00783514	nan	nan	nan	0.114332	0.00366459	nan	nan	0.215143	0.00905723	0.213392	nan	nan	0.0175583	nan	0.00268291
1415	nan	0.00713316	0.00465448	0.0264246	0.00210103	0.00635016	0.00314736	0.0109227	nan	0.00665164	nan	nan	0.00207091	nan	nan	0.00168	nan	0.0178304	nan	nan	0.0281987
1416	nan	0.0064761	nan	nan	0.0233116	nan	nan	0.00383688	nan	nan	0.0102037	nan	0.0105821	0.0257393	nan	nan	nan	nan	0.0185092	nan	0.00232722
1417	0.0892675	nan	nan	nan	nan	nan	0.00887477	0.00387031	nan	0.00735024	0.0158268	nan	0.00320602	nan	0.0276168	0.00270892	nan	0.00170011	nan	nan	0.00170011
1418	0.00996901	0.0262056	nan	nan	nan	0.00569146	0.0266505	nan	0.00251051	nan	nan	nan	0.00872015	nan	nan	0.00400123	nan	nan	nan	nan	nan
1419	nan	nan	nan	nan	nan	0.00418691	nan	nan	0.00648796	nan	0.00632095	0.00518916	nan	nan	nan	0.0271918	0.00213465	nan	nan	0.00879636	nan
1420	0.0142383	nan	nan	nan	nan	nan	nan	nan	0.00789188	nan	nan	0.0104909	nan	0.0174124	0.00282227	nan	0.0339459	nan	nan	nan	nan
1421	nan	0.00814885	nan	nan	nan	nan	0.0270566	nan	0.00285137	0.0223825	nan	0.00655068	0.00306381	nan	0.00308888	0.0736054	nan	0.0235766	0.0744237	nan	0.00197424
1422	nan	nan	nan	nan	nan	0.0119988	nan	0.00227404	nan	0.050682	nan	nan	nan	0.0385107	0.0592207	0.151141	0.00281726	nan	0.0150518	0.00212733	0.00563692
1423	0.00248969	nan	nan	nan	0.00210674	0.00873202	nan	nan	nan	0.00328242	0.00288687	nan	nan	0.207464	0.010839	nan	nan	0.515841	0.00221156	nan	0.119757
1424	0.00343277	nan	0.00223891	nan	0.00223891	0.0197165	nan	nan	nan	0.00279509	nan	nan	nan	0.145518	nan	nan	0.00895134	0.0284309	0.00269763	0.0588062	0.0148153
1425	nan	nan	0.00824323	nan	0.00388965	0.0945452	0.0154714	nan	nan	0.00260328	0.0144077	nan	nan	nan	0.0024015	0.00224972	0.0286836	nan	nan	0.0505832	nan
1426	nan	0.0199761	nan	nan	0.0332634	nan	nan	0.0189916	nan	nan	0.0120526	nan	0.0123607	0.0120456	nan	nan	nan	nan	0.0248128	nan	nan
1427	nan	nan	0.00316942	nan	nan	0.0514548	0.00515932	nan	nan	0.00245128	0.0101401	nan	nan	nan	0.0196837	nan	nan	nan	nan	nan	0.0133894
1428	nan	0.00805995	nan	nan	0.0751498	nan	nan	0.00348318	nan	nan	0.0128203	nan	0.0181143	0.0328973	nan	0.00226239	nan	0.00274849	0.0323703	nan	0.00241577
1429	0.0110188	0.0693917	0.0480984	nan	0.00693113	nan	0.00201452	nan	nan	nan	nan	0.0572024	nan	nan	0.00199476	0.0142368	nan	nan	nan	nan	0.00416514
1430	0.0080366	0.00279557	nan	0.00244417	0.00728473	nan	0.0667789	0.117318	0.0375055	nan	nan	0.00244417	nan	nan	0.00672153	nan	nan	nan	0.00437924	nan	0.0192145
1431	0.0655955	nan	nan	nan	0.00225632	nan	0.00229326	nan	0.018133	nan	0.00223035	0.00945171	nan	0.00834065	0.0372208	nan	nan	nan	nan	nan	nan
1432	nan	0.00440794	nan	nan	nan	0.0383339	nan	nan	nan	0.0131507	0.00804453	0.0204292	nan	nan	0.00242213	0.0288058	nan	nan	nan	nan	nan
1433	nan	nan	0.00461971	0.03213	nan	nan	nan	nan	0.0077967	nan	0.00767797	nan	0.00777031	0.0216687	nan	nan	nan	nan	0.0034571	nan	0.0251522
1434	nan	nan	nan	nan	nan	0.00220569	nan	nan	0.00528423	nan	0.00470375	0.0064112	nan	nan	nan	0.0228162	nan	nan	nan	nan	0.0361392
1435	nan	0.00600803	nan	nan	0.0879964	0.00221938	nan	0.00317763	nan	nan	0.00975718	nan	0.0189981	0.043652	nan	nan	nan	0.00293061	0.0274719	nan	0.00206826
1436	nan	nan	0.00807621	0.10227	nan	0.00332776	nan	nan	0.00579074	nan	0.0118787	nan	0.0147587	0.042261	nan	0.00224318	nan	nan	nan	nan	0.0297408
1437	nan	nan	0.0113821	nan	nan	0.0494769	0.00528452	nan	nan	nan	0.0136009	nan	nan	nan	0.0417326	0.00237382	nan	nan	nan	nan	0.0149157
1438	0.01617	0.0163975	nan	nan	nan	0.00310029	nan	nan	nan	nan	nan	0.00860496	nan	0.00889565	0.0168679	nan	nan	0.0819637	nan	nan	nan
1439	nan	nan	nan	0.0311337	nan	0.0450731	0.00991352	nan	nan	nan	0.00262584	0.00503471	nan	0.0238285	nan	nan	nan	nan	nan	nan	nan
1440	0.0994738	nan	nan	nan	nan	nan	0.00295752	0.0049991	nan	0.00904596	0.0109369	nan	nan	nan	0.0414199	nan	0.00231877	0.00268574	nan	nan	nan
1441	nan	nan	nan	nan	nan	nan	0.0270733	0.00369702	nan	0.0205472	nan	0.00730756	0.017104	nan	nan	nan	nan	0.0221475	0.0484018	0.00224721	0.00231936
1442	nan	nan	nan	nan	0.00241955	0.00937931	nan	nan	nan	nan	0.00290914	nan	nan	0.189114	0.0341866	nan	nan	0.0455199	0.00241826	0.00461695	0.0839264
1443	nan	nan	0.0116771	0.10373	nan	0.00232178	nan	nan	0.00811975	nan	0.0105749	0.00234073	0.00997568	0.0427413	nan	0.0070222	nan	nan	0.00232178	nan	0.0446643
1444	nan	nan	0.00393192	nan	nan	0.058705	0.0168015	nan	nan	0.00386762	0.0119175	nan	nan	nan	0.00348118	0.0026636	0.0543698	nan	nan	0.0342799	nan
1445	nan	0.01436	0.0527327	0.0109556	nan	0.00896815	0.315829	nan	nan	nan	0.00235558	0.00369418	nan	nan	0.00555345	nan	nan	0.00230067	0.0185454	nan	nan
1446	0.00804659	0.00229663	nan	nan	0.00761142	nan	0.0429259	0.0997397	0.0233593	nan	nan	0.0023326	nan	nan	0.0141267	0.00941191	nan	nan	0.00314182	nan	0.0118702
1447	nan	nan	nan	0.00312344	0.00220284	0.0111617	nan	nan	nan	0.0348044	nan	nan	nan	0.0391661	0.0297336	0.102611	0.00220284	nan	0.0379704	nan	0.00216965
1448	nan	0.00898639	0.00362731	0.0637411	nan	0.0137539	0.00471676	0.0165707	nan	0.0128911	nan	nan	nan	nan	nan	0.00203956	nan	0.0142708	nan	nan	0.0660458
1449	nan	nan	nan	nan	nan	nan	0.02814	nan	nan	0.00813338	nan	0.0110669	0.00435926	nan	nan	nan	nan	0.00224963	0.0417953	nan	0.00230979
1450	nan	nan	nan	0.00186603	nan	0.0111638	nan	nan	nan	0.0683775	0.00324385	nan	nan	0.0753186	0.0379062	0.0439972	0.00231424	nan	0.00997038	nan	0.00347523
1451	nan	nan	nan	0.00206123	0.0595003	0.0537931	0.00581137	nan	nan	nan	0.00793242	0.00628673	nan	0.00996292	nan	nan	nan	nan	nan	nan	nan
1452	0.0342732	0.00217908	nan	nan	nan	nan	nan	nan	0.0155802	nan	nan	0.0105407	0.00380807	0.0202981	0.00357292	nan	0.026604	nan	nan	nan	nan
1453	nan	0.00900324	nan	nan	0.0898271	nan	nan	0.0118313	nan	nan	0.0130959	0.00336927	0.0550875	0.00986374	nan	0.00221806	nan	nan	0.0474427	nan	0.00215569
1454	0.0113502	0.00223898	nan	nan	0.00876005	0.00224103	0.0402889	0.149874	0.06225	nan	nan	nan	nan	nan	nan	nan	0.0167012	nan	0.00224103	nan	0.0137096
1455	0.0062698	nan	0.0280676	nan	0.00370471	0.0261516	nan	0.00424427	0.00459968	nan	nan	0.0065191	0.0125217	nan	0.00507501	nan	nan	nan	nan	nan	0.00229984
1456	0.00295802	nan	nan	nan	nan	0.0175054	0.0124745	0.0367992	nan	0.00221438	nan	nan	nan	0.0492723	nan	0.124451	0.00487328	0.00693542	nan	nan	nan
1457	0.00533934	nan	0.0253686	nan	nan	0.00973171	nan	nan	nan	nan	nan	0.0302724	0.00835455	nan	0.00464637	nan	nan	nan	nan	nan	nan
1458	0.00710014	0.00343039	nan	nan	nan	0.00425177	0.0372511	nan	0.0490953	nan	nan	nan	0.00888749	nan	nan	0.00448243	nan	nan	nan	nan	nan
1459	nan	0.0282512	nan	nan	0.0316644	0.00416083	nan	0.00214141	nan	nan	0.0242971	nan	0.0106947	0.0165221	nan	nan	nan	nan	0.0381983	nan	0.00216258
1460	nan	nan	0.00211715	nan	nan	0.0181504	nan	0.0313969	nan	nan	nan	0.0391457	0.012567	nan	0.00362049	nan	nan	nan	nan	nan	nan
1461	0.00756717	nan	nan	nan	0.00839288	nan	0.136815	0.11928	0.0212333	nan	nan	0.0019906	nan	nan	0.0247685	0.00190675	nan	nan	0.00212727	nan	0.0108219
1462	nan	0.00203006	nan	0.0668503	0.00204725	0.0547199	0.00365645	nan	nan	nan	0.00562225	0.0114974	nan	0.00231436	nan	nan	nan	nan	0.00282701	nan	nan
1463	nan	nan	0.00219169	nan	0.00370883	0.00741026	nan	nan	nan	0.00455669	0.00198919	nan	nan	0.105452	0.00211204	nan	0.0188857	0.0534965	0.00528638	0.0301722	0.0174097
1464	0.0390246	0.00954008	nan	nan	nan	0.00315771	nan	0.00338873	nan	nan	0.0020504	0.00944878	nan	0.0159394	0.0688541	nan	nan	0.00507054	nan	nan	nan
1465	nan	nan	0.00480547	0.0568718	nan	nan	nan	nan	0.00800956	nan	0.0155427	nan	0.00502393	0.0349476	nan	nan	nan	nan	0.00220845	nan	0.0274281
1466	nan	nan	0.00387078	nan	nan	0.058994	0.00741066	nan	0.00430234	0.00222649	0.0105888	0.00202373	nan	nan	0.0377898	nan	nan	nan	nan	nan	0.0167996
1467	nan	0.00399776	nan	0.0633527	0.00252627	0.0322367	0.00808148	nan	nan	nan	0.00630188	0.00783757	nan	0.0116972	nan	nan	nan	nan	0.00198724	nan	nan
1468	0.00873764	0.00244334	nan	nan	0.0133351	nan	0.0654758	0.160631	0.0215822	nan	nan	nan	nan	nan	0.0144876	nan	nan	nan	0.00203169	nan	0.0136884
1469	nan	nan	nan	nan	nan	nan	0.0258993	0.00211592	nan	0.00481926	nan	0.0427261	0.0192022	nan	nan	nan	nan	0.00677743	0.0348257	nan	nan
1470	0.013128	0.0320613	nan	nan	nan	0.00430954	0.00210339	nan	0.00215103	nan	nan	0.0163592	nan	0.00676808	0.0294897	nan	nan	0.00267063	nan	nan	nan
1471	nan	nan	nan	nan	nan	nan	0.0213777	nan	nan	nan	0.0589662	0.012869	0.00816247	nan	nan	0.00491245	nan	0.00213315	nan	nan	0.0233717
1472	nan	nan	0.0017436	nan	0.00195924	nan	0.0484572	nan	nan	nan	nan	0.0080637	0.0171071	nan	nan	0.00412903	nan	nan	0.00200653	nan	0.0320658
1473	nan	nan	nan	nan	nan	nan	0.0203538	0.00208934	nan	0.00646229	nan	0.00814445	0.0320697	nan	0.00208934	0.00316689	nan	0.00339391	0.0281247	nan	nan
1474	nan	0.0056647	nan	nan	nan	0.0522903	0.00286381	nan	nan	0.00937221	0.00716648	0.012828	nan	nan	0.00394239	0.0308441	nan	nan	nan	nan	nan
1475	nan	0.00321712	0.00447766	0.0632342	nan	0.00447881	nan	nan	0.00586688	nan	0.00993133	nan	0.00448481	0.0332719	nan	0.00358698	nan	nan	0.00206265	nan	0.038106
1476	nan	nan	0.150551	0.14183	nan	nan	nan	nan	0.0053283	nan	0.0117465	nan	0.00566963	0.0299325	nan	0.00235276	nan	nan	0.00198936	nan	0.0568795
1477	nan	0.122099	0.104665	0.0119698	0.00206934	0.0118317	0.0503812	nan	0.00311505	nan	nan	nan	0.00214775	nan	0.0448886	0.00179386	0.0025531	0.00216026	0.0328229	nan	nan
1478	0.0397278	nan	nan	nan	nan	0.00555016	nan	nan	nan	0.0455542	0.0166683	nan	nan	nan	nan	0.0509096	0.00198319	nan	nan	nan	0.00509755
1479	nan	nan	nan	0.0021598	nan	nan	0.0394099	0.00208242	0.00433047	0.00830352	nan	0.00997462	0.00574585	nan	nan	nan	nan	0.0768966	0.0323157	nan	0.0022466
1480	nan	nan	nan	nan	nan	0.0118978	nan	0.00212813	nan	0.00630605	nan	nan	nan	0.0892913	0.0148921	0.0560433	nan	nan	0.0148189	nan	0.00220762
1481	0.0860617	0.0105171	nan	0.0020041	nan	0.00280111	nan	0.00398343	nan	nan	0.00304452	0.00959543	nan	0.0628751	0.0596248	nan	0.00440076	0.00425299	nan	nan	nan
1482	nan	0.00426609	nan	nan	0.0388927	0.00259975	nan	0.00510989	nan	nan	0.00653987	nan	0.0141157	0.0520084	nan	nan	nan	nan	0.0276994	nan	0.00266103
1483	0.0289167	nan	nan	nan	nan	0.00748305	nan	nan	nan	0.0661869	0.017859	nan	nan	nan	nan	0.0227781	nan	0.0021387	nan	nan	0.00558415
1484	nan	0.00642457	nan	nan	0.0285282	0.00203707	nan	0.00390104	nan	nan	0.0092526	nan	0.0158022	0.0185293	nan	nan	nan	nan	0.025512	nan	0.00211975
1485	nan	nan	nan	nan	0.00177762	nan	0.013359	nan	nan	nan	nan	0.00601591	0.00721715	nan	nan	0.00403362	nan	nan	nan	0.00555629	0.0212107
1486	nan	nan	nan	nan	nan	0.00210283	nan	nan	0.0341943	nan	0.0103801	0.00405786	nan	0.00204051	nan	0.047867	0.00199932	nan	nan	0.00433204	nan
1487	nan	nan	nan	0.0019237	nan	0.00797884	nan	nan	nan	0.139039	0.00458984	nan	nan	0.067433	0.0162544	0.0388053	nan	nan	0.00705484	0.00255737	0.00326922
1488	nan	0.00209757	nan	0.0741411	0.00209757	0.0545349	0.00490252	nan	nan	0.00217878	0.00876155	0.00274361	nan	0.0177984	nan	nan	nan	nan	0.00313499	nan	nan
1489	nan	0.14917	0.0852507	0.0114588	nan	0.00545762	0.0552375	nan	0.00686499	nan	nan	0.00202619	nan	nan	0.0227234	0.00398963	0.0031499	nan	0.0198229	nan	0.0031499
1490	nan	nan	nan	0.00425861	nan	0.0166971	nan	0.00198501	nan	0.0715526	nan	nan	nan	0.110742	0.0191289	0.044935	nan	nan	0.018534	nan	0.00205581
1491	nan	nan	nan	nan	nan	nan	nan	nan	0.0163757	nan	0.00537178	0.0063961	nan	nan	0.00209737	0.0561714	nan	nan	nan	nan	0.00782743
1492	nan	0.0705229	0.036581	0.0117718	nan	0.00744338	0.0403684	nan	0.00209959	nan	nan	0.00220463	nan	nan	0.0135504	nan	nan	nan	0.0332488	nan	0.00284611
1493	nan	0.0221932	0.0516304	0.0113832	0.00218058	0.014327	0.117786	nan	0.00419794	nan	nan	0.00541895	nan	nan	0.00919503	0.00403991	nan	nan	0.0209981	nan	0.00202604
1494	0.0104232	0.00436041	nan	0.00428712	0.0161176	0.00420518	0.398275	0.3757	0.131851	nan	nan	0.00365236	nan	nan	0.0199411	0.00242548	nan	nan	0.00193447	nan	0.0145558
1495	nan	0.0580158	nan	nan	0.244404	nan	nan	0.00411466	0.00281158	nan	0.00919417	0.00428627	0.0698394	0.0562061	nan	0.00209698	nan	nan	0.052658	nan	0.00233059
1496	0.0129651	0.00572952	nan	0.00205736	0.0131753	nan	0.141281	0.155524	0.111091	0.00210652	0.00251638	0.00808037	nan	nan	0.0201453	0.00363207	nan	nan	nan	nan	0.011361
1497	0.00403486	0.00278906	0.00278906	0.158585	nan	0.0020138	nan	nan	0.0301211	nan	0.0288635	0.00425327	0.0184509	0.0656257	nan	nan	nan	nan	0.00185659	nan	0.0375132
1498	0.0121452	0.00293283	nan	nan	0.013721	0.00174993	0.142082	0.0687681	0.29092	nan	nan	0.0037227	nan	nan	0.00192405	0.00336571	0.0947	nan	nan	nan	0.0175393
1499	0.00246823	nan	nan	0.0231496	0.123713	nan	nan	nan	nan	0.00206969	0.101397	nan	0.0158776	nan	0.00427948	0.031862	nan	0.034247	nan	nan	nan
1500	nan	0.0070704	nan	nan	0.0251785	0.00210999	nan	0.00485459	nan	nan	0.00821278	0.00174899	0.0114074	0.0297827	nan	nan	nan	nan	0.0204037	nan	0.00224185
1501	nan	nan	0.00412979	nan	nan	nan	0.0205404	nan	nan	0.00311897	nan	0.0131117	0.00853504	nan	nan	0.0063552	nan	nan	0.00208996	0.00349046	0.0138048
1502	0.044218	nan	nan	0.0153296	nan	0.0511715	0.00461283	nan	nan	nan	0.0130629	0.00798242	nan	0.0048481	0.00205839	nan	nan	nan	0.00205839	nan	nan
1503	0.0069351	0.0178621	nan	nan	nan	0.00394355	0.0210483	nan	nan	nan	nan	nan	0.00540644	nan	nan	0.00824641	nan	nan	nan	nan	nan
1504	nan	nan	0.012669	nan	nan	0.0304886	0.021361	nan	0.00192645	nan	0.018215	nan	nan	nan	nan	0.00247912	0.0148994	nan	nan	0.0193124	nan
1505	0.00619035	0.0300676	nan	nan	nan	0.00389514	0.0242837	0.00260843	0.0019851	nan	nan	nan	0.00605226	nan	nan	0.0045207	nan	nan	nan	nan	nan
1506	0.00408234	nan	nan	nan	nan	0.225183	0.00915518	0.0116099	nan	0.00259451	nan	0.00410459	nan	0.00544317	nan	0.0315827	0.0135305	0.0125973	nan	nan	nan
1507	0.00885275	0.0042785	nan	nan	0.00213834	0.00598666	0.0323783	nan	0.0298497	nan	nan	nan	0.00695342	nan	nan	0.00947129	nan	nan	nan	nan	nan
1508	nan	nan	nan	nan	nan	nan	0.0171646	nan	nan	0.00892789	nan	0.00916473	0.00919899	0.00425619	nan	nan	nan	0.00460731	0.0193786	0.00200258	0.00206257
1509	0.0266083	nan	nan	nan	nan	0.00588917	nan	nan	nan	0.0431568	0.0812133	nan	nan	nan	nan	0.0367767	0.00251334	nan	nan	nan	0.298716
1510	nan	0.0102593	nan	0.0196534	nan	0.219951	0.00252949	0.0102495	nan	0.00893609	nan	nan	nan	nan	nan	0.0018705	nan	0.0122673	nan	nan	0.0418704
1511	0.239459	nan	0.0295245	nan	nan	0.00252268	0.00690416	0.00207354	nan	nan	0.00316319	nan	nan	0.00848861	0.0386929	0.0737872	nan	nan	nan	0.00210568	nan
1512	0.0168628	0.00178221	nan	nan	0.0123779	0.00267218	0.139124	0.0532595	0.046176	nan	nan	0.00317622	nan	nan	nan	0.00203533	0.0105718	nan	0.00220609	nan	0.0303297
1513	0.0188249	0.002092	nan	nan	0.00987365	0.00203716	0.136661	0.0552303	0.0315467	nan	nan	nan	nan	0.00219056	0.00319633	nan	0.00792811	nan	nan	nan	0.0528886
1514	0.0125038	nan	nan	nan	0.00999691	0.00303623	0.0942285	0.0950781	0.0197478	nan	nan	nan	nan	nan	nan	nan	0.00946238	nan	0.00208485	0.00211485	0.0493167
1515	0.0139579	0.00454104	nan	nan	0.0142026	0.00210421	0.179377	0.289582	0.036945	0.0130841	nan	0.00177974	nan	nan	0.00892467	0.00217281	nan	nan	nan	nan	0.020526
1516	0.00686667	0.00297905	nan	nan	nan	0.0185906	0.00829336	0.0460272	nan	nan	nan	0.00200313	nan	0.00702297	nan	0.361843	0.00560282	0.016478	0.00200313	nan	nan
1517	nan	nan	0.00328651	nan	nan	0.0484177	0.0443401	nan	nan	0.00216414	0.0117798	0.00204524	nan	nan	nan	0.00327499	0.0203669	0.00217341	nan	0.01253	nan
1518	0.00479715	nan	0.0135869	nan	nan	0.0217723	nan	nan	0.00208657	nan	nan	0.0538483	0.0148596	nan	nan	nan	0.00896288	nan	nan	nan	0.00178775
1519	nan	0.00545454	nan	nan	0.135754	nan	nan	0.0029729	nan	nan	0.00816638	nan	0.0109422	0.0178462	nan	0.00437388	nan	0.00198536	0.0158666	nan	0.00280723
1520	nan	nan	nan	nan	nan	nan	0.0206264	nan	nan	nan	nan	0.0064266	0.00634963	nan	nan	0.0319524	0.00216641	nan	nan	0.00758453	0.0114534
1521	nan	0.00252608	0.00822866	0.0237366	nan	0.00252608	nan	nan	0.0051158	nan	0.0226904	0.00216497	0.0421678	0.0381882	nan	0.00241561	nan	0.00307366	0.00342584	nan	0.0153636
1522	0.0138839	nan	nan	nan	0.00381618	nan	nan	nan	nan	0.00203482	nan	nan	0.00903381	0.0313147	nan	0.00201852	nan	nan	nan	0.0224877	0.00318184
1523	0.0110758	0.00217548	nan	nan	0.0054532	nan	0.183237	0.116958	0.0151486	nan	nan	0.0021257	nan	nan	0.0132947	nan	nan	nan	0.0021257	nan	0.0111448
1524	0.0574388	0.0045509	0.00209287	nan	nan	nan	nan	nan	0.0112102	nan	nan	0.00947288	0.0261657	0.0128056	0.00287178	nan	0.0103889	nan	nan	nan	nan
1525	nan	nan	nan	0.0264484	0.00220993	0.0305862	0.0739773	nan	nan	nan	0.0183158	0.00784515	nan	0.00395994	nan	nan	nan	nan	nan	nan	nan
1526	nan	0.00527132	nan	nan	0.206635	0.00205281	nan	0.003637	0.00213685	nan	0.0074747	nan	0.0190641	0.0345302	nan	nan	nan	nan	0.0291776	nan	0.00200413
1527	0.00978382	0.00527621	nan	nan	0.00883051	nan	0.120399	0.21106	0.113257	nan	nan	0.00376209	nan	nan	0.0144929	0.00196765	nan	nan	0.00187891	nan	0.0117231
1528	0.0147357	0.00359041	nan	nan	0.00850123	nan	0.0410045	0.0633206	0.303838	nan	nan	0.00409529	nan	nan	nan	0.00195324	0.0518384	nan	0.00443105	nan	0.0172271
1529	nan	0.0213881	nan	nan	0.0206541	nan	nan	0.0159624	0.00207151	nan	0.00914203	nan	0.0563208	0.0145638	nan	nan	nan	nan	0.0274018	nan	0.00222424
1530	nan	nan	0.0150338	0.0314345	nan	0.00208918	nan	0.00208918	0.00982405	nan	0.00739653	0.00250562	0.111419	0.0185043	nan	nan	nan	nan	0.00203531	0.00188319	0.0247153
1531	nan	0.440098	nan	nan	nan	0.0802216	nan	nan	nan	0.00381444	0.00432661	0.00495506	0.00924955	0.00202858	nan	0.0175601	nan	nan	nan	nan	nan
1532	nan	nan	0.00399687	nan	nan	0.0319794	0.00547956	nan	0.00293468	nan	0.0225851	nan	0.00514183	nan	0.00230508	nan	0.0138937	nan	nan	0.0301409	nan
1533	nan	nan	0.00602188	0.0184091	nan	nan	0.0461089	nan	0.00441479	nan	0.0137838	nan	0.0373029	0.0164092	nan	nan	0.00450505	nan	nan	0.00245966	0.0153167
1534	nan	nan	0.0412188	0.0278106	nan	0.00210795	nan	nan	0.00511318	nan	0.0101479	nan	0.0194057	0.0130521	nan	nan	nan	nan	0.00220828	nan	0.0147942
1535	0.00192129	nan	0.0026792	0.041815	nan	nan	nan	nan	0.00446839	nan	0.00958133	nan	0.0125635	0.0107554	nan	nan	nan	nan	nan	nan	0.014974
1536	0.00922926	0.0341834	0.0144749	0.0021104	0.00661694	nan	0.00528463	nan	nan	nan	nan	0.0335117	0.00203471	nan	nan	0.0176684	nan	nan	nan	nan	0.011141
1537	nan	0.00271294	0.00384144	0.0196798	nan	nan	nan	nan	0.00546652	nan	0.0123205	nan	0.0119117	0.0128265	nan	nan	nan	nan	0.00235331	nan	0.0148937
1538	nan	nan	0.00407847	nan	nan	0.029328	0.010035	nan	nan	nan	0.0100151	0.00210609	nan	nan	nan	0.00201347	0.0138817	nan	nan	0.0201206	nan
1539	0.0129707	0.0257292	0.0182933	0.00299973	0.00856568	nan	0.00209456	nan	nan	nan	nan	0.0516677	nan	nan	nan	0.017838	nan	nan	nan	nan	0.00646377
1540	0.0114364	nan	0.00320664	0.0256632	nan	0.00204363	nan	nan	0.00631567	nan	0.0160285	nan	0.033314	0.0281963	nan	0.00423173	nan	nan	nan	nan	0.0193565
1541	0.00196375	nan	nan	nan	0.00208208	0.00715492	nan	nan	nan	0.00276721	nan	nan	0.00206875	0.107257	0.00176024	nan	0.0196994	0.0311325	0.00206875	0.0534273	0.0156964
1542	nan	nan	nan	0.00198602	nan	0.0181455	nan	0.00206403	0.00176728	0.0173291	0.00192559	0.00424037	nan	0.101871	0.0145073	0.0341563	nan	nan	0.0202077	nan	0.00212019
1543	nan	nan	nan	0.020254	nan	0.0221844	0.0116084	nan	nan	nan	0.00516226	0.00643214	nan	0.00461279	nan	nan	nan	nan	0.00244996	nan	nan
1544	nan	nan	nan	0.00191563	nan	nan	0.0269625	0.00177642	nan	0.00467295	nan	0.00834932	0.00848311	nan	nan	nan	nan	0.00603091	0.0205526	0.00394861	nan
1545	nan	nan	nan	nan	nan	0.0019005	nan	nan	0.00472666	nan	0.00466238	0.0820559	0.00188917	0.00175488	nan	0.0279259	nan	nan	nan	0.00637114	nan
1546	nan	nan	nan	0.00191377	nan	0.0132276	nan	nan	nan	0.0207723	nan	nan	nan	0.0881594	0.0135444	0.0530435	nan	nan	0.0394995	nan	nan
1547	0.00178819	nan	nan	nan	nan	0.0105754	nan	nan	nan	0.00240606	0.00285418	0.00185279	0.00200176	0.0836085	0.00672926	nan	nan	0.0419867	nan	nan	0.0762541
1548	0.00755023	nan	0.00198877	0.0051659	nan	nan	nan	0.0143491	0.0172853	nan	nan	0.0407252	nan	0.00189438	nan	0.0136792	nan	nan	0.00607998	nan	nan
1549	0.0647587	nan	nan	nan	nan	nan	0.016036	0.0196242	nan	0.00718778	0.00728183	nan	nan	nan	0.0246642	0.00209223	nan	0.00197601	nan	nan	nan
1550	nan	nan	nan	nan	nan	nan	0.0171638	nan	nan	0.00542097	nan	0.0218534	0.0139414	nan	nan	nan	nan	0.00474725	0.0235589	nan	0.00204103
1551	nan	nan	0.00682439	nan	nan	0.00906153	0.00820019	0.0810076	nan	nan	nan	nan	nan	0.00469997	nan	0.0182641	0.00410835	0.00723899	nan	nan	nan
1552	nan	nan	nan	0.002337	nan	0.0166935	0.0019509	0.00185384	nan	0.0842925	nan	nan	nan	0.0333299	0.125498	0.0853088	0.00319215	nan	0.028797	0.00311418	0.00180837
1553	nan	nan	0.00905443	0.0586917	nan	0.00925626	nan	nan	0.00769643	nan	0.0144519	nan	0.0149312	0.026543	nan	0.00173958	nan	nan	0.00196626	nan	0.0167404
1554	0.010832	0.171969	0.0298201	0.00175828	0.00487864	0.0389226	0.00202409	nan	nan	nan	nan	0.0181249	0.00175828	0.00290026	nan	0.0209884	nan	nan	0.0311381	nan	2.3378
1555	nan	0.0103109	nan	nan	0.0152223	0.00200227	0.00572344	0.139759	nan	0.00228784	0.0133742	0.00196435	0.0291674	0.019101	nan	nan	nan	nan	0.0382481	nan	nan
1556	nan	nan	nan	nan	nan	nan	0.0202732	nan	nan	0.00478303	0.156143	0.0230942	0.0206279	nan	nan	0.00312332	nan	0.0759272	0.0188196	nan	0.00227223
1557	0.0194805	0.00203285	nan	nan	0.00822484	0.00280023	0.112549	0.0769638	0.0676903	nan	nan	0.0018774	nan	nan	nan	0.00237328	0.0193271	nan	0.00196024	0.00173932	0.0172501
1558	nan	nan	0.00517674	nan	0.00464933	0.0261182	0.0145024	nan	nan	nan	0.0164257	nan	nan	0.00298626	0.00200307	0.00186641	0.0163353	nan	nan	0.0316649	nan
1559	0.0237497	nan	nan	nan	nan	nan	nan	nan	0.0199267	nan	nan	0.0135993	nan	0.00575008	0.00287781	nan	0.0176763	nan	nan	0.00176405	nan
1560	0.0176336	0.0187888	0.0188622	nan	0.00840184	0.00703911	nan	0.00213574	nan	nan	nan	0.0160902	nan	nan	nan	0.0104296	nan	nan	0.00468618	0.00848277	4.28924
1561	0.0114538	nan	0.00190871	0.00475746	0.00460624	0.0158698	0.00352663	0.0192298	0.0312007	nan	nan	0.0229096	0.00289449	nan	0.00187182	0.0209429	nan	nan	0.0101245	nan	nan
1562	0.209615	0.0263851	nan	nan	nan	0.00210681	nan	0.00199033	0.00288253	nan	0.00280855	0.0126845	nan	0.0114319	0.0263837	nan	nan	0.0155581	0.00458533	nan	nan
1563	0.00183222	nan	0.00480877	0.0180995	nan	nan	nan	nan	0.00647513	nan	0.0161669	nan	0.0162757	0.0257365	nan	nan	nan	nan	0.00186023	nan	0.0129106
1564	nan	nan	0.0126692	nan	0.00384135	0.0301344	0.0105721	nan	0.00172754	0.00182434	0.0133326	0.00638556	nan	nan	0.00191348	0.00230678	0.0167547	nan	nan	0.0367124	nan
1565	0.0191281	0.00617271	nan	nan	0.0146318	0.00348647	0.509245	0.02099	0.0156691	nan	0.00584074	0.00179526	0.0036055	nan	nan	nan	0.00819863	nan	nan	nan	0.018143
1566	0.0379273	nan	0.00251061	nan	nan	nan	0.00790852	0.00324122	nan	0.0420841	0.0118624	nan	0.0580905	nan	0.0160083	nan	0.00202027	nan	nan	nan	nan
1567	nan	0.00184096	0.0118694	0.0239846	nan	nan	nan	nan	0.00427308	nan	0.0136014	nan	0.013311	0.0178874	nan	0.00170836	nan	nan	nan	0.00184096	0.0185344
1568	0.0022548	0.00187567	0.00287243	0.0395536	nan	0.00187567	nan	nan	0.00874788	nan	0.00976635	0.00227087	0.026346	0.00799289	nan	nan	nan	nan	0.00338557	0.00179985	0.0180082
1569	0.00888478	0.0162262	0.00181096	0.00192461	nan	0.00417727	0.0178013	nan	0.00249643	nan	0.00180114	nan	0.00710678	nan	nan	0.00387322	nan	nan	nan	nan	nan
1570	nan	0.0076945	nan	nan	0.0208683	nan	0.00180386	0.0291527	nan	nan	0.0108457	0.00170047	0.0562584	0.0180069	nan	nan	0.00187721	nan	0.0126254	nan	0.00179635
1571	0.0844245	0.0162034	nan	nan	nan	0.00949005	0.00192556	0.00181143	0.040706	nan	nan	0.0707062	0.0018123	0.00693868	0.0147137	nan	0.00192261	0.00505219	nan	nan	nan
1572	0.00659168	0.0162545	nan	nan	nan	0.0032812	0.0174286	nan	nan	nan	nan	nan	0.0068677	nan	nan	0.00729003	nan	nan	nan	nan	nan
1573	0.0140438	0.016979	nan	nan	nan	0.00435318	0.0158795	nan	nan	nan	0.00185601	nan	0.0075976	nan	nan	0.00426271	nan	nan	nan	nan	nan
1574	0.0303335	nan	0.0221659	nan	0.00361224	nan	nan	nan	nan	0.0030651	nan	nan	0.0134126	0.0137939	nan	nan	nan	nan	nan	0.0133731	nan
1575	0.00925259	nan	nan	nan	0.0083177	nan	0.00164552	nan	nan	0.00175357	nan	nan	0.00862757	0.0130135	nan	nan	nan	nan	nan	0.0202098	nan
1576	0.0457863	0.00185388	nan	nan	0.00368143	nan	nan	nan	0.0219048	nan	0.00261382	0.00811416	0.00889253	0.0189735	0.0030653	nan	0.0122476	0.0036238	nan	nan	nan
1577	nan	0.00986842	nan	0.0613418	nan	0.0675018	0.00237389	0.0197838	nan	0.0103009	nan	nan	0.00181334	0.00371688	nan	nan	nan	0.0247747	nan	nan	0.0255491
1578	0.0136386	0.00181563	nan	0.00841875	0.00173968	0.00518672	nan	nan	nan	0.0212733	nan	nan	0.00639744	0.0227148	nan	0.00241381	nan	nan	nan	0.0017805	0.00195403
1579	nan	nan	0.00272761	nan	nan	0.024035	0.00991982	nan	nan	nan	0.00787832	0.00174972	nan	nan	nan	0.00233425	0.0141778	nan	nan	0.0517626	nan
1580	0.0175018	0.0239507	0.0128417	0.00225012	0.0118853	nan	nan	0.00166084	nan	nan	0.00353828	0.0493418	0.00182982	nan	nan	0.0258785	0.00183467	nan	nan	nan	0.00400281
1581	nan	nan	nan	nan	0.0232515	0.0165226	0.00339182	nan	nan	nan	0.013958	0.00826008	nan	0.00616556	nan	nan	nan	nan	nan	nan	nan
1582	nan	nan	nan	0.001809	nan	nan	0.0294911	nan	nan	0.0129291	0.0017742	0.0058904	0.0766495	nan	nan	nan	nan	0.00353061	0.0161692	0.0045161	nan
1583	nan	nan	0.0044495	0.0224081	nan	nan	nan	nan	0.00530553	nan	0.0149328	nan	0.0217297	0.053718	nan	nan	nan	nan	0.00243285	nan	0.0088914
1584	0.00622328	nan	nan	0.00943179	0.0026197	0.00436852	nan	nan	nan	0.0309718	nan	0.0252829	0.0107157	0.0164675	nan	0.00173751	nan	nan	nan	nan	0.00173751
1585	nan	nan	nan	nan	0.0294179	0.0262369	0.0170936	nan	nan	nan	0.00735054	0.0054369	nan	0.0214354	nan	nan	nan	nan	nan	nan	nan
1586	nan	0.198363	0.0175158	0.0114551	nan	0.00809691	0.0629959	nan	nan	nan	nan	0.00179267	0.00164259	nan	0.0261658	0.00261167	nan	0.00174578	0.00933072	nan	nan
1587	0.0574249	nan	nan	nan	nan	nan	0.0116921	0.00338246	nan	0.0110582	0.00531741	nan	nan	nan	0.0229494	nan	nan	nan	nan	nan	0.00295212
1588	0.00857047	nan	0.0185363	nan	nan	0.0542394	nan	0.00175912	0.00181586	nan	nan	0.0280412	0.00817181	nan	nan	nan	0.00451064	nan	nan	nan	0.0016206
1589	0.0890515	nan	nan	nan	nan	nan	0.00683035	0.00384731	nan	0.0492776	0.00814989	nan	nan	nan	0.016679	0.00180916	0.00169823	0.00176282	nan	0.00195823	0.00235723
1590	nan	0.00529903	nan	nan	0.336702	0.00296845	nan	0.00361453	nan	nan	0.0115637	nan	0.0408601	0.0405943	nan	nan	nan	nan	0.015519	nan	0.00170221
1591	nan	nan	0.00169959	nan	0.00181352	nan	0.0222101	nan	0.00404035	nan	nan	0.0138999	0.0418002	nan	nan	0.0066144	nan	0.00404035	nan	0.00685977	0.0168031
1592	nan	nan	nan	nan	0.0205163	nan	nan	nan	0.00253284	nan	0.0447392	nan	0.00934909	nan	nan	0.0253234	0.0247057	nan	nan	0.00159402	nan
1593	0.0100202	0.0228545	0.0151634	nan	0.00765498	nan	nan	0.00289872	nan	nan	nan	0.017034	nan	nan	nan	0.0204101	0.00179188	nan	nan	nan	0.00502071
1594	0.00167041	0.00170662	0.00308178	0.0312274	nan	nan	nan	nan	0.00836413	nan	0.0109531	nan	0.0180927	0.0145688	nan	0.00167041	nan	nan	0.00173398	nan	0.0148946
1595	0.0109447	0.00228429	nan	nan	nan	0.0160167	0.0212945	nan	0.0133797	nan	0.00436694	nan	0.00965611	nan	nan	0.00549569	nan	nan	nan	nan	nan
1596	nan	nan	nan	nan	0.027269	nan	nan	nan	nan	0.00173156	0.0273499	nan	0.00683315	nan	nan	0.0201978	0.00341318	nan	nan	nan	nan
1597	nan	0.00179008	nan	0.0146364	nan	nan	nan	nan	nan	nan	0.0146369	0.00207892	0.0142665	nan	0.00458084	0.010179	nan	0.0197959	nan	nan	nan
1598	0.0177451	nan	0.00169463	nan	nan	nan	nan	nan	0.0130861	nan	nan	0.00779907	nan	0.00980621	nan	nan	0.0200513	nan	nan	nan	0.00255128
1599	nan	nan	nan	0.00262428	nan	0.0211338	nan	nan	nan	0.012831	0.00265882	nan	nan	0.277977	0.0134009	0.0477847	nan	nan	0.016844	nan	nan
1600	0.00650652	nan	0.00406774	0.0081782	0.00170592	0.00161994	0.00174516	0.0221654	0.018175	nan	nan	0.0114344	0.00193272	nan	nan	0.0192285	nan	nan	0.00449453	nan	nan
1601	0.0696393	nan	nan	nan	nan	nan	0.00835361	0.00553896	nan	0.0122531	0.0145394	nan	0.00389123	nan	0.0275112	0.00173527	0.00163092	0.00194542	nan	nan	0.00176504
1602	nan	nan	0.00197908	nan	nan	0.0758085	0.00479422	nan	nan	0.0021983	0.0129722	nan	0.00183087	0.00176097	0.0251959	nan	nan	nan	nan	0.00182824	0.0225708
1603	nan	nan	0.00172951	0.00287006	nan	0.00999991	nan	nan	nan	0.0424992	0.00171772	nan	nan	0.273213	0.00986225	0.0361973	nan	nan	0.033953	0.00346869	0.00335089
1604	0.145375	nan	0.0170992	nan	nan	nan	0.00880369	nan	nan	nan	0.00177528	nan	nan	0.01277	0.0292313	0.127841	nan	0.00243816	nan	0.00214447	0.00255519
1605	nan	nan	0.00454965	0.0250288	nan	0.00175637	nan	nan	0.00456197	nan	0.0168304	nan	0.0213517	0.0112658	nan	0.00408753	nan	nan	0.00203456	nan	0.020827
1606	0.0289383	0.00199948	nan	nan	nan	nan	nan	nan	0.015726	nan	nan	0.00862423	nan	0.00357252	0.00368161	nan	0.0169837	nan	nan	0.00166102	nan
1607	0.00738045	nan	0.0134779	nan	nan	0.0326242	nan	0.00241233	nan	nan	nan	0.0268407	0.00604589	nan	nan	nan	0.00500302	nan	nan	0.00241165	nan
1608	nan	nan	nan	nan	nan	0.00211943	nan	nan	0.0112911	nan	0.0052892	0.0061002	nan	0.00177233	nan	0.0295225	0.00184572	nan	nan	0.00861816	nan
1609	0.019648	nan	0.0160006	nan	0.0145493	0.00167111	0.0128396	nan	0.00176741	nan	nan	nan	nan	0.0127413	0.0332796	0.0467496	nan	0.00372354	nan	nan	nan
1610	0.010911	0.0295738	0.019177	nan	0.00799189	nan	nan	0.0019945	nan	nan	nan	0.0224849	nan	nan	nan	0.0149549	nan	nan	nan	nan	0.00594549
1611	0.010769	0.0264243	0.018164	nan	0.00697894	nan	nan	nan	nan	nan	nan	0.0613526	nan	nan	nan	0.0226747	0.00177254	nan	nan	nan	0.00422439
1612	0.0085897	nan	nan	nan	0.00880145	0.00218729	0.150983	0.0343633	0.0238612	nan	nan	nan	0.00274016	nan	nan	0.0018549	0.0140274	nan	nan	nan	0.0490933
1613	nan	0.00333239	0.00308381	0.0186393	nan	0.00175775	nan	nan	0.0142264	nan	0.00876	nan	0.0285484	0.0198371	nan	nan	nan	nan	0.00174262	nan	0.020015
1614	0.0099166	nan	nan	nan	0.0113374	0.00217274	0.218849	0.0358068	0.0220558	nan	nan	0.00177919	nan	nan	0.00174623	0.00177919	0.0127392	nan	0.00185695	nan	0.0300396
1615	nan	0.00203564	0.00273819	0.0273354	nan	0.00441774	nan	nan	0.00924878	nan	0.0517859	nan	0.0446508	0.0135042	nan	nan	nan	nan	0.00243742	0.00441774	0.0220105
1616	0.0104736	0.00248552	nan	nan	0.00747524	0.00270837	0.192271	0.0627101	0.0408879	nan	0.00206957	0.00385335	nan	nan	nan	0.00180538	0.00946242	nan	0.00236341	nan	0.0208199
1617	nan	0.0276684	nan	nan	0.0271242	0.00178695	nan	0.012847	0.00181974	nan	0.010382	0.00187245	0.064339	0.00906515	nan	nan	nan	nan	0.0185132	nan	nan
1618	0.0102572	0.0216973	0.0235169	nan	0.00557932	nan	nan	0.00180788	nan	nan	nan	0.0135878	nan	nan	nan	0.011399	0.00189654	nan	nan	nan	0.00399684
1619	0.012288	0.00184379	nan	nan	0.00765986	0.00208821	0.112791	0.128592	0.0328836	nan	nan	0.00211811	nan	nan	nan	nan	0.00483954	nan	nan	nan	0.0133109
1620	0.00736711	0.0271991	nan	nan	nan	1.07123	0.0287599	0.00180889	0.00268969	nan	nan	nan	0.00500753	nan	nan	0.00421859	nan	nan	nan	nan	nan
1621	0.0100875	0.00329285	nan	nan	0.0114387	0.00181306	0.165187	0.15391	0.0331241	nan	nan	0.00269602	nan	nan	0.017178	nan	nan	nan	0.00177202	nan	0.0171031
1622	0.00405086	0.00170536	0.0030312	0.0399446	nan	0.00183205	nan	nan	0.0162398	nan	0.00892887	nan	0.0383056	0.036528	nan	0.00238891	nan	nan	0.00186411	nan	0.0242549
1623	0.00276663	nan	nan	0.0194797	nan	0.0255372	0.00344057	nan	nan	nan	0.00836824	0.0105009	nan	0.0257767	nan	nan	nan	nan	nan	nan	nan
1624	nan	nan	0.00386247	0.0196584	nan	0.00184513	nan	nan	0.00774991	nan	0.0082746	nan	0.00809873	0.0248908	nan	nan	nan	nan	nan	nan	0.0120592
1625	0.0143296	nan	nan	nan	0.010782	0.00300004	0.212049	0.0475948	0.0321438	nan	nan	0.00198995	nan	nan	nan	nan	0.00705363	nan	0.00197974	0.00182328	0.0208764
1626	0.0134197	0.0367201	0.018793	nan	0.00628768	nan	nan	0.00173162	nan	nan	0.0021075	0.013568	0.00473235	nan	nan	0.0178364	nan	nan	nan	0.00184065	0.0185173
1627	nan	0.00179535	0.0120158	0.162381	nan	0.00189339	nan	nan	0.0101169	nan	0.0123817	nan	0.0236427	0.0204667	nan	0.00249684	nan	nan	0.00243766	nan	0.0220921
1628	nan	nan	0.00282776	0.0350874	nan	nan	nan	nan	0.00838447	nan	0.0491668	nan	0.0255203	0.0384723	nan	nan	nan	nan	0.00178743	nan	0.0230225
1629	0.0120702	0.00274499	nan	nan	0.00278451	0.0120614	0.0303799	nan	0.0207121	nan	nan	nan	0.00583003	nan	nan	0.00586144	nan	nan	nan	nan	nan
1630	0.00368139	0.00181359	0.00249024	0.019773	nan	0.00178649	nan	nan	0.00745339	nan	0.00864297	nan	0.0137607	0.0111549	nan	0.0107566	nan	nan	nan	nan	0.0139505
1631	0.00250476	nan	0.00272152	nan	nan	0.0291213	nan	0.0169693	nan	nan	nan	0.00859431	0.0042436	nan	0.00367732	nan	nan	nan	nan	nan	nan
1632	0.00584871	nan	nan	0.00633609	nan	nan	nan	0.0133291	0.076281	nan	nan	0.0440967	nan	nan	nan	0.0200932	nan	nan	0.00490247	nan	nan
1633	0.0057292	0.0316559	nan	nan	nan	0.00621048	0.0193728	0.00187703	nan	nan	0.00178532	nan	0.00472923	nan	nan	0.00401935	nan	nan	nan	nan	nan
1634	0.00647947	0.0021525	nan	nan	0.044007	0.00305208	0.118903	0.0822412	0.0386865	nan	nan	0.00284075	nan	nan	nan	nan	0.00870717	nan	0.00179915	nan	0.0188126
1635	nan	nan	0.00173015	nan	nan	0.0212797	nan	0.0113471	nan	nan	nan	0.0835076	0.00580316	nan	0.00388608	0.00212334	nan	nan	nan	nan	nan
1636	0.00936183	0.00399563	0.00345452	nan	nan	0.0199534	0.0186319	nan	0.0259048	nan	nan	nan	0.00775418	nan	nan	0.00332602	nan	nan	nan	nan	nan
1637	nan	0.00211785	0.00604715	0.0491956	nan	0.00177948	nan	nan	0.0103624	nan	0.00924311	nan	0.0346575	0.0220263	nan	0.00179323	nan	nan	0.00221204	nan	0.0310547
1638	0.00724373	0.0202155	nan	0.00176223	0.0140978	0.00449738	0.0223952	nan	0.0153288	nan	0.00274763	nan	0.00875031	nan	nan	0.00379665	nan	nan	nan	nan	nan
1639	nan	0.00180834	nan	0.0204304	0.00264534	0.0188461	0.00546509	nan	nan	nan	0.00922279	0.0102291	nan	0.00498122	nan	nan	nan	nan	nan	nan	nan
1640	nan	nan	nan	0.00468077	0.0193507	0.0198752	0.00593187	nan	0.00185553	nan	0.019282	0.011901	nan	0.00350145	nan	nan	nan	nan	nan	nan	0.00292522
1641	0.00434245	nan	0.00229125	0.0244944	nan	0.0035513	nan	nan	0.00574292	nan	0.00725179	nan	0.0149652	0.0198836	nan	nan	nan	nan	0.00178371	nan	0.0187668
1642	0.00877135	0.00178796	0.00192885	nan	nan	0.0302626	nan	0.0174635	nan	nan	nan	0.0159732	0.011572	nan	0.00277265	nan	nan	nan	nan	nan	nan
1643	0.00939121	0.00351405	nan	nan	0.0137709	0.00276536	0.199602	0.196972	0.104485	nan	nan	0.00255926	nan	nan	0.0182954	0.0022311	nan	nan	0.00276536	nan	0.015218
1644	nan	0.0036809	0.00996674	0.0532908	nan	nan	nan	nan	0.0207582	nan	0.00593487	0.00229738	0.0902408	0.0413319	nan	0.00191239	nan	nan	0.00267152	nan	0.0802606
1645	0.00706281	nan	nan	nan	nan	0.019775	0.0244167	nan	0.021263	nan	nan	nan	0.00637186	nan	nan	0.00417076	nan	nan	nan	nan	nan
1646	nan	0.00286612	0.00480139	0.0338221	nan	nan	nan	nan	0.0160811	nan	0.011777	nan	0.0104561	0.0115742	nan	0.00262672	nan	nan	nan	nan	0.0137471
1647	0.00497019	nan	0.00287354	nan	nan	0.00630451	0.0198818	nan	0.0233147	nan	nan	nan	0.00515971	nan	nan	0.00654702	nan	nan	nan	nan	nan
1648	0.0137895	0.0031276	nan	nan	0.0129251	0.00194323	0.0814501	0.096806	0.0250557	nan	nan	0.00228084	nan	nan	0.0171445	0.00193591	nan	nan	0.00191969	nan	0.0146409
1649	nan	0.00192568	nan	0.0234822	0.00241002	0.0218393	0.00574955	nan	nan	0.00194805	0.00626761	0.0213859	nan	0.00441065	nan	nan	nan	nan	nan	nan	nan
1650	0.00912123	0.0158293	nan	nan	nan	0.00340808	0.0249704	nan	0.00205201	nan	nan	nan	0.0168784	nan	nan	0.00346898	nan	nan	nan	nan	nan
1651	0.00259725	0.00333296	nan	0.0303014	0.00334763	nan	nan	nan	0.00185747	0.00372048	0.15495	0.00186855	0.0106527	nan	0.00452042	0.0150405	nan	0.0159253	0.00185747	nan	nan
1652	nan	nan	0.0019233	nan	0.00187927	nan	0.0432988	nan	nan	0.00321791	nan	0.0121993	0.0394841	nan	nan	0.00419905	nan	0.00196118	0.00229458	nan	0.0218625
1653	nan	nan	nan	0.0238167	0.00189816	0.0190149	0.00314649	nan	0.00193022	nan	0.00777018	0.00840703	nan	0.00341998	nan	nan	nan	nan	0.00189996	nan	nan
1654	0.0143362	nan	nan	nan	0.0187985	nan	nan	nan	nan	nan	nan	nan	0.0141845	0.0219787	nan	nan	nan	nan	nan	0.0180649	nan
1655	0.144109	0.00947478	nan	nan	nan	0.00228875	nan	nan	nan	nan	0.00283904	0.0128726	nan	0.00765359	0.0251473	nan	nan	0.0378196	nan	nan	nan
1656	0.00820802	0.0187943	nan	0.0018842	nan	0.00306557	0.0163037	0.00206865	0.00192309	nan	nan	nan	0.00729158	nan	nan	0.0037106	nan	nan	nan	nan	nan
1657	nan	nan	nan	0.019508	0.00517947	0.0142117	0.00553164	nan	nan	nan	0.0083923	0.00994871	nan	0.010602	nan	nan	nan	nan	nan	nan	nan
1658	0.00201685	nan	nan	0.0311152	0.00226889	nan	nan	nan	nan	0.00298291	0.0546107	nan	0.00633933	nan	0.00558597	0.0119094	nan	0.0119352	nan	nan	nan
1659	nan	0.0018527	nan	nan	nan	0.0253856	nan	0.0150266	nan	0.00207773	0.00555809	0.0397898	0.00994555	nan	0.0042823	nan	nan	nan	nan	nan	nan
1660	0.0038975	0.00237505	nan	0.0341939	nan	nan	nan	nan	nan	nan	0.0168041	nan	0.0104446	nan	0.0110376	0.0092477	nan	0.0140475	nan	nan	nan
1661	0.00381037	0.00239983	0.00310883	nan	nan	0.0345223	nan	0.0121411	nan	nan	nan	0.0513203	0.00786961	nan	0.0037493	0.00479965	nan	nan	nan	nan	nan
1662	nan	0.00187518	nan	0.0314639	0.00189219	0.00195505	0.00216523	nan	nan	nan	0.0938701	nan	0.00461827	nan	0.00869823	0.00744512	nan	0.0131278	nan	nan	nan
1663	0.00372315	nan	nan	0.00197817	0.0216288	nan	nan	nan	0.00515934	nan	0.0433171	nan	0.0210656	nan	nan	0.0218793	0.00624721	0.00191186	nan	0.00195166	nan
1664	0.00872215	nan	0.00888206	nan	0.00190552	0.0212571	nan	0.00283747	nan	nan	nan	0.0108639	0.0114844	nan	0.0027706	nan	nan	nan	nan	nan	0.00194645
1665	0.00829005	0.0037189	nan	nan	0.00191325	0.00431544	0.0195846	nan	0.0211823	nan	nan	nan	0.00581725	nan	nan	0.00280384	nan	nan	nan	nan	nan
1666	nan	0.00188871	0.00628445	0.0501791	nan	nan	nan	nan	0.0176984	nan	0.00801356	0.002395	0.0949381	0.0186245	nan	0.00280906	nan	nan	0.00210306	nan	0.0784251
1667	0.008207	nan	nan	nan	nan	0.012132	0.0252314	nan	0.0133649	nan	nan	nan	0.00854125	nan	nan	0.00386236	nan	nan	nan	nan	nan
1668	nan	nan	nan	nan	0.0165278	0.0175716	0.00583201	nan	nan	nan	0.00550999	0.014851	nan	0.00580481	nan	nan	nan	nan	nan	nan	nan
1669	nan	nan	nan	nan	nan	nan	0.0220967	nan	nan	0.00605327	0.210278	0.0093065	0.0344518	nan	nan	nan	nan	0.045162	0.0157867	0.00340398	0.00221345
1670	0.002272	nan	nan	0.00184669	nan	nan	0.0269458	nan	nan	0.00975162	0.00184669	0.05438	0.0264699	nan	nan	nan	nan	0.00316421	0.0106019	nan	nan
1671	nan	nan	nan	0.0120594	nan	0.0177779	0.00552899	nan	nan	nan	0.00399201	0.0118856	nan	0.00642038	0.00244796	nan	nan	nan	nan	nan	nan
1672	0.0102736	0.0214914	nan	nan	nan	0.00514331	0.0176851	nan	0.00224699	nan	0.00386882	nan	0.0142881	nan	nan	0.00544958	nan	0.00376845	nan	nan	nan
1673	nan	0.00192623	0.00492599	0.0219253	nan	0.00254455	nan	nan	0.0126526	nan	0.00965015	nan	0.0182052	0.023464	nan	nan	nan	nan	nan	nan	0.00879854
1674	0.016568	0.00189809	nan	nan	0.0120473	0.00364156	0.225153	0.0458352	0.0509399	nan	0.00357058	0.00232518	0.004588	nan	nan	0.00186363	0.0145129	nan	0.00186746	nan	0.042135
1675	nan	0.00231708	nan	0.0170826	0.00243477	0.0227316	0.00372753	nan	nan	nan	0.01051	0.0102497	nan	0.00551869	nan	nan	nan	nan	nan	nan	nan
1676	nan	0.00184078	0.00503896	0.0256837	nan	0.00341745	nan	nan	0.0167231	nan	0.0131864	0.0698514	0.0119917	0.035693	nan	0.00362061	nan	nan	nan	0.00385609	0.011632
1677	nan	0.00237323	0.00469283	0.0316635	nan	0.00259027	nan	nan	0.00781997	nan	0.00825029	nan	0.0148148	0.014505	nan	nan	nan	nan	nan	nan	0.0152613
1678	0.00745796	nan	nan	0.00232804	0.0104909	0.0167538	0.00447055	nan	0.00260749	nan	0.0103409	0.00767518	nan	0.0121145	nan	nan	nan	nan	nan	nan	nan
1679	nan	nan	nan	nan	0.0181477	0.00955805	0.00434847	nan	nan	nan	0.00584371	0.0071288	nan	0.00501948	nan	nan	nan	nan	nan	nan	nan
1680	nan	nan	0.00383611	0.0301035	nan	0.00188071	0.00182556	nan	0.00713368	nan	0.0128503	nan	0.0432	0.0190534	nan	0.00293902	nan	nan	0.00259309	nan	0.00771745
1681	nan	nan	nan	0.0212433	0.00363556	0.021714	0.0257962	nan	nan	nan	0.00668505	0.00775645	nan	0.0051851	nan	nan	nan	nan	nan	nan	nan
1682	0.00779589	0.0187273	nan	nan	nan	0.00585465	0.0176058	nan	0.00186064	nan	nan	nan	0.00683595	nan	nan	0.0251546	nan	nan	nan	nan	nan
1683	0.00251286	nan	0.00184626	nan	0.00184626	nan	0.0293231	nan	0.00378108	0.00189054	nan	0.0118112	0.0447227	0.00364781	nan	0.00678206	nan	0.00181736	0.00196311	nan	0.0159842
1684	0.0096814	0.00560611	0.00196715	nan	nan	0.00405276	0.0168305	nan	0.0132573	nan	0.00188493	nan	0.00921488	nan	nan	0.00333718	nan	nan	nan	nan	0.00252368
1685	nan	nan	nan	nan	0.0146806	0.0223909	0.00444229	nan	0.00438001	nan	0.00787956	0.0238551	nan	0.0052879	nan	nan	nan	nan	nan	nan	nan
1686	0.020843	nan	nan	nan	0.0042949	0.00184222	nan	nan	nan	nan	nan	0.00666328	0.00942896	0.0163236	nan	0.00188486	nan	nan	nan	nan	0.0227667
1687	nan	0.0058063	0.00288969	0.0165691	nan	nan	nan	nan	0.00694742	nan	0.217351	0.001874	0.03649	0.0203664	nan	nan	nan	nan	0.00256196	nan	0.0103441
1688	0.0126135	0.00191283	nan	nan	0.0204798	0.00495197	0.264171	0.0869371	0.0397741	nan	nan	0.0023962	nan	nan	nan	nan	0.00848934	nan	0.00239183	nan	0.0271387
1689	0.00579904	0.0150374	nan	0.00604583	nan	8.73546	0.0229763	nan	0.00690702	nan	0.00269532	nan	0.0101729	nan	nan	0.00565132	nan	nan	0.00425786	nan	nan
1690	nan	nan	nan	0.00256841	0.0148364	0.01794	0.00892316	nan	0.00188105	nan	0.00981544	0.00830502	nan	0.0105244	nan	nan	nan	nan	nan	nan	nan
1691	nan	0.00427582	0.00400351	0.0297482	nan	0.0027102	nan	nan	0.00667362	nan	0.00790041	0.00195512	0.0305837	0.0255208	nan	0.00427582	nan	0.00256261	nan	nan	0.0174555
1692	0.00729369	0.0127622	nan	nan	0.00949765	0.00406306	0.0199684	0.00194662	0.00278627	nan	0.00260999	nan	0.00485366	nan	nan	0.00447363	nan	nan	nan	nan	nan
1693	nan	nan	nan	0.0461635	0.00415244	0.0203047	0.00698401	nan	nan	nan	0.00768011	0.00663283	nan	0.00506882	nan	nan	nan	nan	nan	0.00460546	nan
1694	0.0100768	0.0126603	nan	nan	nan	0.00729655	0.0156537	0.00186909	0.00437127	nan	0.107425	nan	0.0119465	nan	nan	0.00412466	nan	nan	nan	nan	nan
1695	nan	0.00416284	nan	0.0210062	nan	nan	nan	nan	nan	nan	0.0251443	nan	0.0111457	nan	0.00473868	0.0112226	nan	0.0104514	nan	nan	nan
1696	nan	nan	nan	nan	nan	nan	0.0245561	nan	nan	nan	nan	0.0134749	0.0414892	nan	nan	0.00451385	nan	nan	0.00187206	0.00701712	0.0180834
1697	nan	nan	0.00391722	0.236518	nan	0.00555925	nan	nan	0.00730927	nan	0.0145263	nan	0.0199677	0.028523	nan	0.00524769	nan	nan	0.00260134	nan	0.0183853
1698	nan	nan	0.0328393	0.174119	nan	nan	nan	0.00184592	0.00701133	nan	0.0116758	0.00430311	0.0156924	0.0524605	nan	nan	nan	nan	nan	nan	0.0176507
1699	0.00790041	nan	0.0137497	nan	nan	0.0145564	nan	0.00392339	0.00186421	nan	nan	0.145353	0.00928758	nan	0.00379109	nan	nan	nan	nan	nan	nan
1700	0.0149601	0.0041554	nan	nan	0.007999	0.00278153	0.198059	0.0552763	0.28573	nan	nan	0.00471068	nan	0.00274864	0.00189661	0.00263564	0.035505	nan	nan	nan	0.0211334
1701	0.206567	0.0110872	nan	nan	nan	0.00243964	nan	nan	0.00239568	nan	0.00185722	0.00727339	nan	0.0133925	0.0479712	nan	nan	0.0263147	nan	nan	nan
1702	nan	nan	nan	0.00181775	0.0120836	nan	nan	nan	0.00184917	nan	0.142851	nan	0.0132286	nan	0.0025322	0.0208899	0.105795	0.00194535	nan	0.00184917	nan
1703	nan	nan	nan	nan	nan	nan	0.0261037	nan	nan	0.00779496	nan	0.035572	0.0106531	nan	nan	nan	nan	0.00208004	0.0156549	nan	nan
1704	0.00966651	nan	0.005676	0.0275144	nan	0.00444853	nan	nan	0.00736119	nan	0.0095546	nan	0.0139475	0.0216297	nan	nan	nan	nan	0.00187777	nan	0.00878638
1705	0.00909562	0.0118667	nan	nan	nan	0.00583266	0.0215072	nan	nan	nan	0.00182136	nan	0.0099796	nan	nan	0.00262454	nan	nan	nan	nan	nan
1706	0.00512838	nan	nan	0.00251665	0.0271866	0.0156603	0.00559123	nan	nan	nan	0.00861775	0.00559348	nan	0.0182195	nan	nan	nan	nan	nan	nan	nan
1707	nan	nan	nan	nan	nan	nan	0.0173617	0.00183215	nan	0.0231834	0.00267659	0.00831174	0.0215916	0.0050749	nan	nan	nan	0.00660183	0.0762099	nan	0.0017792
1708	0.00290994	nan	nan	nan	0.01258	nan	nan	nan	nan	nan	0.145564	nan	0.0182515	nan	0.00367164	0.0171154	nan	0.00181825	nan	nan	0.00279351
1709	0.0173114	0.0207	nan	nan	nan	0.0130414	0.0179799	nan	0.00276886	nan	0.0471276	nan	0.00891814	0.00450302	nan	0.034939	nan	4.02195	0.00678334	nan	nan
1710	0.0018849	nan	nan	nan	0.0325024	nan	nan	nan	0.00523209	nan	0.0245122	nan	0.00909613	nan	nan	0.0165261	0.00690836	0.00186654	nan	nan	0.00181051
1711	0.0018485	nan	0.00411599	0.0172195	nan	0.00251729	nan	nan	0.00555284	nan	0.0129933	0.0026249	0.0206313	0.0110667	nan	0.00251729	nan	nan	nan	nan	0.015081
1712	0.0080327	0.0248552	0.0135616	nan	0.00826493	nan	nan	nan	nan	nan	nan	0.0227252	0.00314785	0.00254546	nan	0.00885751	nan	nan	nan	nan	0.00355542
1713	0.0103774	0.0187753	nan	nan	nan	0.00965281	0.017567	nan	nan	nan	0.0018671	nan	0.00561112	nan	nan	0.00649725	nan	nan	nan	nan	nan
1714	nan	nan	0.00374174	nan	nan	0.0351461	0.0105332	nan	nan	0.00189615	0.00893659	0.00274612	nan	nan	0.00238862	nan	0.0183706	nan	nan	0.0188371	nan
1715	0.0122982	0.0156506	0.0124399	0.00195611	0.0113958	nan	nan	0.00185901	nan	nan	nan	0.0271837	nan	0.00395309	nan	0.0179224	nan	nan	nan	nan	0.00382326
1716	nan	nan	0.00187505	nan	0.00232031	nan	0.0327453	nan	nan	nan	nan	0.00835152	0.0340823	0.0027461	nan	0.00565755	nan	nan	0.00519015	nan	0.0147469
1717	nan	0.00740817	nan	nan	0.0651555	0.00373459	nan	0.0178137	0.00185157	nan	0.00726675	nan	0.0233684	0.0351304	nan	0.00188313	nan	0.00185157	0.0171023	nan	nan
1718	nan	nan	nan	0.00260775	0.0146486	nan	nan	nan	0.00187299	nan	0.107253	nan	0.0120894	nan	0.0110518	0.0171017	nan	nan	nan	nan	0.00183424
1719	0.00879989	0.0244099	nan	nan	nan	0.00327867	0.0263044	0.00280868	0.00184781	0.00588574	nan	nan	0.00616205	nan	nan	0.00649034	nan	nan	nan	nan	nan
1720	0.0113852	0.0195214	nan	nan	nan	0.00482212	0.0173659	nan	nan	nan	nan	nan	0.00735009	nan	nan	0.0967048	nan	nan	nan	nan	nan
1721	0.08854	nan	0.0900496	nan	0.00413413	0.00220083	0.0520562	nan	0.00930579	nan	nan	0.00272725	0.0121804	0.0144313	nan	0.00884959	nan	nan	nan	nan	0.14333
1722	nan	0.00191032	0.00470812	0.0346394	nan	nan	nan	nan	0.00562754	nan	0.00997707	0.00601558	0.0131974	0.0236622	nan	0.00187451	nan	nan	0.00549305	nan	0.0106863
1723	nan	0.00852322	nan	nan	0.0183476	nan	nan	0.025574	nan	nan	0.00901714	nan	0.0486984	0.0142973	nan	nan	nan	0.0018593	0.0148327	nan	nan
1724	0.172788	nan	nan	nan	nan	nan	0.0104379	0.00449336	nan	0.011481	0.0113305	nan	nan	nan	0.0163978	0.0030663	nan	0.00192303	nan	0.00192703	nan
1725	nan	nan	nan	nan	nan	0.00280201	nan	nan	0.00657148	nan	0.013806	0.00798087	0.0168601	nan	nan	0.0204909	0.00199516	nan	nan	0.00974843	nan
1726	0.0417289	0.00854871	nan	nan	0.167079	nan	nan	0.00658584	0.00193726	nan	0.00734878	nan	0.0349403	0.012245	nan	nan	nan	nan	0.0133794	nan	nan
1727	0.0663206	nan	nan	nan	nan	nan	0.00947508	0.040009	nan	0.0109285	0.0089854	nan	nan	nan	0.0173737	nan	nan	0.00197311	nan	0.00307324	nan
1728	0.00843452	0.0346717	0.0147331	nan	0.0120206	nan	0.0019249	nan	nan	nan	nan	0.0747059	nan	0.00816415	nan	0.0128721	nan	nan	nan	nan	0.00578866
1729	nan	0.00948681	nan	nan	0.0180436	nan	0.00252401	0.00345868	0.00199254	nan	0.00684783	nan	0.0197872	0.0198314	nan	nan	nan	nan	0.0120076	nan	0.00190527
1730	0.196827	nan	nan	nan	nan	nan	0.00647327	0.00345996	nan	0.0125846	0.00935962	0.0319423	nan	nan	0.0180873	0.00319068	nan	nan	nan	nan	0.00195165
1731	nan	nan	nan	0.0141237	nan	0.0205955	0.00707058	nan	0.00195028	nan	0.0055317	0.00627992	nan	0.00481701	nan	nan	nan	nan	0.001873	nan	nan
1732	nan	nan	nan	0.0251049	nan	0.0167906	0.010008	nan	nan	nan	0.00873525	0.0084546	nan	0.0108525	nan	nan	nan	nan	nan	nan	nan
1733	nan	nan	0.00194924	nan	0.00234112	0.00923644	nan	nan	0.00200516	nan	0.00240345	0.00323328	nan	0.07045	0.00323328	nan	0.0163476	0.0261566	0.00331969	0.0400219	0.0257756
1734	nan	nan	nan	nan	0.0132943	0.0291328	0.00829094	nan	nan	nan	0.0070431	0.00720782	nan	0.0123703	nan	nan	nan	nan	nan	nan	nan
1735	0.00406429	0.0214261	nan	nan	nan	0.00504097	0.0235188	0.00265595	0.00284201	nan	nan	nan	0.0104299	nan	nan	0.029816	nan	nan	nan	nan	nan
1736	nan	nan	nan	nan	nan	nan	0.0367131	nan	nan	nan	nan	0.00699247	0.028146	nan	nan	0.00688222	nan	nan	nan	nan	0.0232795
1737	nan	nan	nan	0.0201072	nan	0.0252846	0.0365022	nan	nan	0.00204229	0.00445062	0.00715961	nan	0.0050018	nan	nan	nan	nan	nan	nan	nan
1738	0.0073526	0.0192439	nan	nan	nan	0.00386144	0.0213097	nan	nan	nan	nan	nan	0.00781595	nan	nan	0.00734942	nan	nan	nan	nan	nan
1739	0.0110862	0.115283	0.0232062	nan	0.00730202	nan	0.0032652	nan	nan	nan	nan	0.0395507	nan	nan	nan	0.0279822	nan	nan	nan	nan	0.00329187
1740	nan	nan	0.0552228	0.248694	nan	nan	nan	nan	0.0123354	nan	0.00938084	nan	0.0280609	0.0276113	nan	0.00272646	nan	nan	0.00202806	nan	0.0255152
1741	0.218839	nan	nan	nan	nan	nan	0.0221277	0.0146956	nan	0.011744	0.00786406	0.00236417	nan	nan	0.0206176	0.00230634	0.00210881	0.0024336	nan	nan	nan
1742	nan	nan	nan	0.00345865	0.0149632	0.026068	0.00267654	nan	nan	nan	0.00520869	0.00694228	nan	0.00479252	nan	nan	nan	nan	nan	nan	nan
1743	nan	nan	nan	0.0256185	0.00339551	0.0206118	0.00579311	nan	nan	nan	0.00594234	0.00568244	nan	0.00372866	nan	nan	nan	nan	nan	nan	nan
1744	0.00329435	0.00299088	nan	nan	nan	0.0246101	nan	0.00986274	nan	0.00194147	nan	0.12534	0.00810942	nan	0.00443742	nan	nan	nan	0.0020112	nan	nan
1745	nan	0.0113404	nan	nan	0.0178536	0.00330262	nan	0.00754472	0.0026832	nan	0.00954296	nan	0.0111028	0.0291447	nan	0.00194015	nan	nan	0.00976252	nan	nan
1746	0.00333923	nan	nan	0.0194157	0.00269191	0.0232558	0.019686	nan	nan	nan	0.00672488	0.0102635	nan	0.00430376	nan	nan	nan	nan	nan	nan	nan
1747	0.00202328	0.002689	nan	0.0209414	0.00202328	0.00434109	0.00200477	nan	nan	0.0019332	0.0273716	nan	0.0113175	nan	0.00881577	0.00667657	nan	0.0217554	nan	nan	nan
1748	0.0279078	0.0455364	nan	0.00564631	nan	0.00532755	0.0249941	nan	0.00343699	nan	nan	nan	0.0263679	nan	nan	0.0256119	nan	nan	nan	nan	nan
1749	0.0129563	nan	nan	nan	nan	0.0254962	nan	nan	nan	nan	0.355816	nan	0.00195441	0.00200329	nan	0.0099809	nan	0.0135169	0.00396319	0.149764	0.0131443
1750	nan	nan	nan	nan	0.0298566	nan	nan	nan	nan	nan	0.073557	nan	0.00767859	nan	nan	0.0170927	0.0039621	0.00265176	nan	0.00280088	nan
1751	0.00198183	0.0221111	0.0378027	0.0191918	nan	0.0112797	0.115542	nan	0.00452217	0.0036086	nan	0.00266799	nan	nan	0.0109474	nan	nan	0.00199789	0.0324567	nan	nan
1752	nan	0.00773674	nan	0.0264063	0.516874	0.0211073	0.10798	0.489823	nan	nan	0.0143187	0.00563806	nan	1.87146	nan	nan	nan	0.00661923	nan	nan	nan
1753	0.00199318	0.00266707	0.181146	0.0600074	nan	0.00199318	nan	0.0077234	0.00754301	nan	0.00588887	0.00676605	0.0104838	0.0181786	nan	nan	nan	nan	nan	nan	0.0195296
1754	0.00571535	0.0165	nan	0.00197195	nan	8.81123	0.0237165	nan	nan	0.00434216	nan	nan	0.0100211	nan	nan	0.00388171	nan	0.260275	0.0173686	nan	nan
1755	0.0620343	nan	nan	nan	nan	nan	nan	nan	0.014478	nan	0.00195515	0.0184444	nan	0.00535579	nan	nan	0.00974133	nan	nan	nan	nan
1756	nan	nan	0.00198369	nan	nan	0.0196485	nan	0.0116123	nan	nan	nan	0.00486926	0.00667437	nan	0.0140596	nan	0.00902066	nan	0.00191806	nan	nan
1757	0.0080783	0.0250936	nan	nan	nan	0.00472434	0.0147626	0.0027057	0.00202752	nan	0.00207802	nan	0.00566796	nan	nan	0.00575759	nan	nan	nan	nan	nan
1758	0.012421	nan	0.00342364	0.00342364	0.737979	nan	nan	nan	nan	nan	nan	nan	0.0108965	0.0175259	nan	nan	nan	nan	nan	nan	0.0350931
1759	0.00202136	nan	0.0023306	nan	nan	0.0165646	nan	0.0178421	nan	0.00203154	nan	0.115721	0.00669543	nan	0.00481755	nan	nan	nan	nan	nan	nan
1760	0.00793935	nan	0.00835392	nan	nan	0.0190234	nan	0.0040499	nan	nan	nan	0.0333759	0.0101214	nan	0.0793504	nan	nan	nan	nan	nan	0.00202407
1761	0.00204183	0.00201368	nan	0.0192182	0.00269239	nan	nan	nan	nan	nan	0.126877	nan	0.0110153	nan	0.00390009	0.0153828	nan	0.0193484	nan	nan	nan
1762	nan	nan	nan	nan	nan	nan	0.0116554	nan	nan	0.00686339	nan	0.0151155	0.0121815	nan	nan	nan	nan	0.0152517	0.0185069	nan	nan
1763	0.0239044	0.0590799	0.0163263	nan	0.00985496	nan	0.00200608	nan	nan	nan	0.00289028	0.0411774	nan	0.00267886	nan	0.0333207	nan	nan	nan	nan	0.00847474
1764	nan	nan	nan	nan	0.0107504	nan	nan	nan	nan	nan	0.047651	0.00203771	0.00766715	nan	0.0102515	0.0396445	nan	nan	nan	nan	0.00567777
1765	nan	nan	0.00600705	0.0864656	nan	nan	nan	nan	0.00515032	nan	0.00861549	nan	0.0105914	0.0205199	nan	nan	nan	nan	0.00304853	nan	0.0215465
1766	0.0938798	nan	nan	nan	nan	nan	0.00930989	0.00521421	nan	0.00904022	0.0114932	0.00200928	nan	nan	0.0243443	nan	0.00262334	nan	nan	nan	0.00200928
1767	0.108275	nan	nan	nan	nan	nan	0.00641764	0.027677	nan	0.0298986	0.010933	nan	nan	0.00265191	0.0144247	nan	nan	nan	nan	nan	nan
1768	0.00197664	nan	nan	nan	0.0131186	nan	nan	nan	nan	nan	0.0202184	nan	0.00834225	nan	0.274681	0.0218324	nan	nan	nan	nan	nan
1769	nan	0.00656473	nan	nan	0.033303	nan	nan	0.0026695	nan	nan	0.00791253	nan	0.0143276	0.00842147	nan	nan	nan	nan	0.0446506	nan	0.00266234
1770	0.00671051	0.0361641	nan	nan	nan	0.00609024	0.0365307	0.00202503	0.00325556	nan	nan	nan	0.00956388	nan	nan	0.00396766	nan	nan	nan	nan	nan
1771	0.00782378	0.00492279	nan	0.00201647	0.013404	0.00361333	0.259306	0.28658	0.0814599	nan	nan	0.00325696	nan	nan	0.012781	0.00270612	nan	nan	0.00355146	nan	0.0117317
1772	0.00527255	0.02157	nan	nan	nan	0.0783481	0.0221068	nan	0.00201247	nan	nan	nan	0.00705432	nan	nan	0.00500751	nan	nan	nan	nan	nan
1773	0.143116	nan	nan	nan	nan	nan	0.0395025	0.0131009	nan	0.00664168	0.0117715	0.00266891	nan	nan	0.025779	0.00197393	nan	nan	nan	nan	nan
1774	0.108704	nan	nan	nan	nan	nan	0.029356	0.00410998	nan	0.0177492	0.00977361	0.00519049	nan	nan	0.0100215	nan	0.00198804	nan	nan	nan	nan
1775	0.0416988	0.0328704	nan	nan	nan	0.128406	0.0123557	0.00312585	0.00232708	nan	0.00196075	nan	0.00590095	nan	0.00579307	0.00402752	nan	nan	nan	nan	nan
1776	0.0383675	0.0626031	0.0124266	nan	0.00505722	0.00311692	nan	0.00296687	nan	nan	nan	0.0536044	0.00661463	nan	nan	0.0134682	nan	nan	nan	nan	0.00451033
1777	0.00508372	0.022643	nan	nan	nan	0.00624382	0.0199312	0.00197156	0.00226374	nan	0.00364219	nan	0.00645743	nan	nan	0.00333052	nan	nan	nan	nan	nan
1778	0.120803	0.0384835	nan	nan	nan	0.00289855	nan	nan	0.00390657	nan	0.00205463	0.0215698	nan	0.00661191	0.0307001	nan	0.00235279	0.0180093	nan	nan	nan
1779	nan	nan	0.00201967	nan	0.00445097	nan	0.0390411	nan	nan	nan	0.286497	0.0151166	0.0684429	nan	nan	0.0153612	nan	nan	nan	0.037541	0.0318565
1780	0.00865865	0.00595261	nan	nan	0.00892024	0.00230677	0.146859	0.292888	0.0854468	nan	nan	0.00381087	nan	nan	0.0375479	0.00265538	nan	nan	0.00201883	nan	0.0116275
1781	0.0836108	0.002422	0.00365956	nan	nan	nan	0.00306993	nan	0.02832	nan	nan	0.00962263	nan	0.0063045	0.00205733	nan	0.027378	nan	nan	nan	nan
1782	0.00194645	nan	nan	nan	nan	0.0234611	nan	0.0185227	0.00557051	0.0020148	nan	0.0198337	0.00811714	nan	0.00303287	nan	nan	nan	0.00284447	nan	nan
1783	0.0122259	0.0317249	0.0196085	nan	0.00713155	nan	0.0019954	0.00412482	nan	nan	nan	0.0704837	nan	0.0030392	nan	0.0299677	nan	nan	nan	nan	0.00511458
1784	nan	nan	0.0230779	nan	0.00204577	0.021994	0.00867755	nan	nan	0.00200713	0.00803942	nan	nan	nan	0.00283538	0.00350936	0.0305413	nan	nan	0.0372287	nan
1785	nan	nan	nan	nan	nan	nan	0.0115319	0.00198278	nan	0.00848859	nan	0.0103074	0.0121534	nan	nan	nan	nan	0.00632468	0.0144642	nan	0.00203242
1786	0.00395773	nan	0.00724325	0.0333847	nan	0.00202745	nan	nan	0.00558199	nan	0.0199679	nan	0.0193741	0.026192	nan	nan	nan	nan	0.00405414	nan	0.0166998
1787	nan	0.00653524	0.00689821	0.354264	nan	0.00369804	nan	nan	0.00638045	nan	0.01082	nan	0.026961	0.0267062	nan	0.00196074	nan	nan	0.00369804	nan	0.0220871
1788	nan	nan	nan	0.014661	nan	0.0272817	0.00452653	nan	nan	nan	0.0061028	0.00850796	nan	0.00871493	nan	nan	nan	nan	nan	nan	nan
1789	nan	nan	0.0199712	0.159419	nan	nan	nan	nan	0.00741911	nan	0.00643302	nan	0.0528019	0.0279177	nan	nan	nan	nan	nan	nan	0.0177806
1790	0.00281138	nan	0.00332247	0.0318789	nan	nan	nan	nan	0.00510747	nan	0.0086084	nan	0.0132828	0.0451741	nan	0.00203353	nan	nan	0.00196594	nan	0.0251236
1791	0.0102447	nan	nan	nan	0.00237126	nan	nan	nan	nan	0.0019123	nan	nan	0.00678948	0.0364474	nan	0.00365421	nan	nan	nan	0.0277775	nan
1792	0.0126095	0.00353296	nan	nan	0.00970487	0.00198749	0.283115	0.15439	0.05165	nan	nan	0.00359206	nan	nan	0.0191938	nan	nan	nan	0.00193385	nan	0.0124378
1793	0.00192086	nan	nan	0.00190924	0.0237671	nan	nan	nan	nan	nan	0.0189471	nan	0.00811359	nan	nan	0.0245745	0.00303232	0.0027347	nan	nan	nan
1794	nan	nan	0.00554218	0.0361949	nan	nan	nan	nan	0.00584175	nan	0.0140232	nan	0.0187217	0.0135142	nan	nan	nan	nan	0.00347656	nan	0.0262281
1795	0.00950599	nan	nan	nan	0.0101921	0.00415492	0.0713597	0.0588412	0.00808081	nan	nan	0.00203058	nan	nan	nan	0.00636767	0.00877755	nan	nan	nan	0.0196455
1796	0.0059149	0.00530527	nan	nan	nan	0.0305317	0.0275094	nan	0.0194602	nan	0.00286118	nan	0.00650467	nan	nan	0.00578465	nan	nan	nan	nan	nan
1797	nan	0.0102484	nan	nan	0.0578896	nan	nan	0.00315895	nan	nan	0.00801388	nan	0.00855092	0.017581	nan	nan	nan	nan	0.015292	nan	nan
1798	0.00553653	nan	0.0177306	nan	nan	0.00802322	nan	0.0041234	nan	nan	nan	0.02997	0.00907023	nan	0.00642263	nan	nan	nan	nan	nan	0.0020198
1799	0.00285979	nan	nan	nan	nan	0.0216663	nan	0.0163735	0.00204657	nan	nan	0.0534978	0.00802356	nan	0.375868	0.00860968	nan	nan	nan	nan	nan
1800	0.00606936	0.0019869	nan	0.00501195	nan	0.00667292	0.029238	nan	0.0228981	nan	nan	nan	0.00603594	nan	nan	0.00276436	nan	nan	nan	nan	nan
1801	0.16439	0.00209078	nan	nan	nan	nan	0.0125643	0.00375141	nan	0.0107324	0.00951419	0.00293528	nan	nan	0.0368672	0.00349542	0.00501823	nan	nan	0.00433069	nan
1802	0.00215018	nan	0.00213844	0.00211691	nan	0.0263742	nan	0.0103095	nan	nan	nan	0.0419829	0.00683645	nan	0.00322536	nan	nan	nan	nan	nan	nan
1803	nan	0.00215966	0.00497609	0.0312667	nan	0.00256111	nan	nan	0.0111707	nan	0.0100387	nan	0.0193649	0.0119957	nan	0.00214565	nan	nan	0.00203897	nan	0.0162037
1804	0.00546551	0.0138222	nan	nan	nan	0.00722127	0.0244876	0.00213611	0.00512654	nan	nan	nan	0.00714844	nan	nan	0.0171338	nan	nan	nan	nan	nan
1805	nan	0.00524946	nan	nan	0.0145377	nan	nan	0.0795831	nan	nan	0.0105756	nan	0.0116594	0.0272226	nan	nan	nan	nan	0.00994666	nan	nan
1806	nan	0.00210242	nan	0.0225587	nan	0.0252874	0.0125079	nan	0.00312988	nan	0.0046073	0.00755486	nan	0.00491934	nan	nan	nan	nan	nan	nan	nan
1807	0.00203124	nan	nan	nan	nan	0.0247799	nan	0.0148502	nan	nan	nan	0.0217732	0.00825921	nan	0.00590317	0.00213584	nan	nan	nan	nan	nan
1808	0.0115763	0.0284202	0.0108121	nan	0.00546408	nan	nan	nan	nan	nan	nan	0.02195	nan	nan	nan	0.0120674	nan	nan	nan	nan	0.00327535
1809	0.00276019	0.01241	0.0229116	0.0107243	nan	0.00737528	0.0543584	nan	nan	nan	nan	nan	0.00710446	nan	0.0226022	nan	nan	nan	0.0222502	nan	0.00452168
1810	nan	nan	nan	0.0198898	0.00218082	0.0278467	0.00446486	nan	nan	nan	0.00835283	0.00736894	nan	0.334362	nan	nan	nan	nan	nan	nan	nan
1811	0.00742631	nan	nan	nan	0.00368469	nan	nan	nan	nan	nan	nan	nan	0.00703097	0.0217805	nan	0.00207032	nan	nan	nan	0.0165284	nan
1812	nan	nan	nan	0.00893274	0.00309246	nan	0.00216735	nan	nan	0.00202903	0.0745344	nan	0.010251	nan	0.00340597	0.00492966	nan	0.0224044	0.00487924	nan	nan
1813	nan	nan	nan	0.00278658	0.0211473	0.0266141	0.00484327	nan	nan	nan	0.0070966	0.00490093	nan	0.0152258	nan	nan	nan	nan	nan	nan	nan
1814	nan	nan	nan	nan	nan	nan	0.0443078	nan	nan	nan	nan	0.00758776	0.0136142	nan	nan	0.00368532	nan	0.00933024	0.00294919	nan	0.0195749
1815	nan	nan	0.00421369	0.107342	nan	0.00216532	nan	nan	0.0110398	nan	0.0134956	nan	0.0296975	0.0199822	nan	nan	nan	nan	nan	nan	0.0159246
1816	nan	0.00221502	nan	0.0197304	0.00221502	0.0196195	0.00741057	nan	nan	nan	0.443505	0.0107993	nan	0.0161933	nan	nan	nan	nan	nan	nan	nan
1817	0.0213996	0.0328254	0.0105249	nan	0.00473214	nan	nan	0.00443096	nan	nan	0.00377176	0.0149071	nan	0.00440322	nan	0.00852792	nan	nan	nan	nan	0.00505689
1818	0.00826886	0.0171572	nan	nan	nan	0.00881072	0.0115243	nan	0.00212897	nan	nan	nan	0.0106539	nan	nan	0.00457208	nan	nan	nan	nan	nan
1819	0.00771111	0.0144818	nan	nan	nan	0.00554458	0.0141602	0.00223867	0.0030563	nan	nan	nan	0.00746206	nan	nan	0.00585782	nan	nan	nan	nan	0.00222699
1820	nan	nan	0.182839	0.146143	0.00373426	0.0315786	0.0142306	0.0340165	nan	nan	0.00542815	0.0124099	nan	0.00387251	nan	nan	nan	nan	nan	nan	0.00212095
1821	nan	0.00224605	nan	nan	nan	nan	0.0355596	0.010535	nan	0.00731596	nan	0.0118897	0.00792167	nan	nan	nan	nan	0.00642813	0.0164242	0.00217605	nan
1822	nan	nan	0.00427208	0.132921	nan	nan	nan	nan	0.00557586	nan	0.00851152	nan	0.0153489	0.0265589	nan	0.00217069	nan	nan	nan	nan	0.0174617
1823	nan	0.00466744	nan	nan	0.144317	0.0021633	nan	0.00772704	nan	nan	0.00873438	nan	0.0135958	0.0340724	nan	nan	nan	0.00267898	0.0272257	nan	0.00229864
1824	nan	nan	nan	0.00225739	0.012247	nan	nan	nan	0.00229901	nan	0.0631068	nan	0.00975318	nan	0.00513863	0.0272222	nan	nan	nan	nan	0.00310151
1825	nan	0.00257861	0.00660487	0.11329	nan	0.00218552	nan	nan	0.00717803	nan	0.00909841	0.00229556	0.0426105	0.0139369	nan	nan	nan	nan	nan	nan	0.0318148
1826	nan	nan	nan	0.027905	nan	0.043431	0.0111275	nan	nan	nan	0.00394051	0.0204643	nan	0.00840484	nan	nan	nan	nan	nan	nan	nan
1827	nan	0.0168829	0.0602081	0.0138889	nan	0.0060619	0.0775528	nan	0.0031743	nan	nan	0.00762893	nan	nan	0.00936511	nan	nan	0.00595474	0.0159942	nan	nan
1828	0.00628533	0.019937	nan	nan	nan	0.00277687	0.0166041	nan	nan	nan	nan	nan	0.0050381	nan	nan	0.00567051	nan	nan	0.00453354	nan	nan
1829	0.0086108	nan	nan	nan	nan	0.0043734	0.0184195	nan	0.0159961	nan	0.00430502	nan	0.00557011	nan	nan	0.00517685	nan	nan	nan	nan	nan
1830	0.00224151	0.00428521	nan	0.0233783	nan	nan	nan	nan	nan	nan	0.0381643	0.00317898	0.00936611	nan	0.00218198	0.0415474	nan	0.00981023	nan	nan	nan
1831	nan	nan	nan	0.0197879	0.00287408	0.0267457	0.00425879	nan	nan	nan	0.00620666	0.00679505	nan	0.032647	nan	0.00441543	nan	nan	0.0022168	nan	nan
1832	nan	nan	0.00758418	0.00435129	0.0250985	0.0242498	0.0369009	nan	nan	nan	0.00545375	0.00500178	nan	0.00531837	nan	nan	nan	nan	nan	nan	nan
1833	0.00987726	0.00296788	nan	nan	0.00787333	nan	0.046759	0.0654715	0.0481426	nan	nan	0.00427551	nan	nan	0.023747	0.00293573	0.00218972	nan	0.00232189	nan	0.0124985
1834	nan	0.0150438	nan	nan	0.0161602	0.00463536	0.00347295	0.00324311	nan	nan	0.00888731	0.00274244	0.0244667	0.0204554	nan	nan	nan	0.00216749	0.0382232	nan	0.00323968
1835	nan	nan	0.00518889	nan	nan	0.0321669	0.0166305	nan	nan	0.00258717	0.014473	0.00235836	nan	nan	nan	0.0021938	0.0325657	nan	nan	0.00970379	nan
1836	0.0110837	nan	nan	nan	0.0101996	nan	0.120572	0.0234786	0.0152771	nan	nan	0.00484952	nan	nan	nan	nan	0.0131458	nan	nan	nan	0.0164417
1837	nan	nan	0.00267626	nan	nan	0.0360215	nan	0.0207097	nan	0.00216672	nan	0.00585306	0.00977625	nan	0.00481108	nan	nan	nan	nan	0.00216449	nan
1838	nan	0.0569497	0.020497	0.0392827	nan	0.0103167	0.102673	nan	0.00295485	nan	nan	0.00349188	nan	0.0210992	0.0161435	nan	nan	0.00217182	0.00844495	nan	nan
1839	0.00930902	0.00469955	nan	nan	0.0104294	0.0023441	0.382381	0.0931826	0.4711	nan	nan	0.00836507	nan	nan	nan	0.00232353	0.00625963	nan	nan	nan	0.0148893
1840	0.0910364	nan	nan	nan	nan	nan	0.036921	0.00409676	nan	0.0156134	0.0103421	0.00575715	nan	nan	0.0213453	nan	0.00361668	nan	nan	nan	nan
1841	0.00934785	0.00260063	nan	nan	0.0079539	0.00237842	0.192751	0.0374254	0.0879706	nan	nan	0.00330839	nan	nan	nan	0.00762331	0.00820667	nan	nan	nan	0.019418
1842	nan	0.00350324	nan	nan	nan	0.0230714	0.0030199	nan	nan	4.7642	0.00943813	0.0175874	nan	nan	nan	0.0250838	nan	0.0230126	nan	0.0613669	0.00767087
1843	nan	nan	nan	nan	nan	nan	0.0190591	nan	nan	0.00510465	nan	0.016562	0.00580477	nan	nan	nan	nan	0.00375984	0.0157645	0.00218647	nan
1844	0.00756901	nan	nan	nan	0.0154545	nan	0.106937	0.105901	0.0476601	nan	nan	0.0022373	nan	nan	nan	0.00456649	0.0094527	nan	0.00426718	nan	0.0189824
1845	0.0045236	0.00220256	0.0177705	nan	nan	0.0206862	nan	nan	0.00369449	nan	nan	0.136377	0.0108326	nan	nan	0.00237265	0.00294356	nan	nan	0.00429326	nan
1846	nan	nan	nan	nan	nan	nan	0.0153358	nan	nan	0.00738636	nan	0.00998344	0.0196735	nan	nan	nan	nan	0.00361851	0.018493	nan	nan
1847	0.00762854	nan	nan	0.0155225	nan	nan	nan	nan	nan	0.00214589	0.0273299	nan	0.0188001	nan	0.00507595	0.00894319	nan	0.0152134	nan	nan	nan
1848	0.00612557	0.0200821	0.01392	nan	0.0129029	nan	nan	nan	nan	nan	0.00473806	0.0228645	0.00233641	nan	nan	0.0255862	nan	nan	nan	nan	0.00448949
1849	0.00217435	nan	nan	nan	0.0128433	0.0117481	0.0264598	nan	0.00424725	nan	0.00689969	0.00491506	nan	0.00708238	nan	nan	nan	nan	nan	nan	nan
1850	nan	nan	nan	0.00985908	nan	0.0200903	0.00621239	nan	nan	nan	0.00615898	0.00574471	nan	0.0157358	nan	nan	nan	nan	nan	nan	nan
1851	nan	nan	nan	0.0138661	nan	0.0104626	0.00948706	nan	nan	nan	0.0108041	0.00586307	nan	0.00702035	nan	nan	nan	nan	nan	nan	nan
1852	nan	nan	nan	0.019266	0.00240589	0.0169141	0.0093023	nan	nan	nan	0.00638607	0.00819377	nan	0.00566932	nan	nan	nan	nan	nan	nan	nan
1853	0.0859346	nan	nan	nan	nan	nan	0.00651404	0.034541	nan	0.014607	0.00900308	nan	nan	nan	0.0165452	nan	nan	nan	nan	0.00224401	0.00222644
1854	0.00222821	nan	0.00239618	0.0116456	0.00744029	nan	nan	nan	nan	nan	0.019116	nan	0.00669683	nan	0.00675213	0.00797642	nan	0.0156953	nan	nan	nan
1855	0.00220803	nan	nan	0.00220803	0.0148167	nan	nan	nan	nan	nan	0.0773051	nan	0.00577206	nan	0.0413508	0.0226255	0.022823	0.00331261	nan	nan	nan
1856	nan	nan	0.400063	0.0247903	nan	nan	nan	0.00786411	0.00483024	nan	0.0344749	nan	0.0170746	0.0131061	nan	nan	nan	nan	0.00235538	nan	0.0219586
1857	0.0263335	nan	nan	nan	0.0722961	0.00443561	0.0840414	0.229046	0.0280252	nan	nan	0.00239601	nan	nan	nan	0.00299374	0.0115752	nan	nan	nan	0.0204985
1858	0.00952362	0.0164434	nan	0.00219949	nan	0.302374	0.0290064	nan	0.00326032	nan	nan	nan	0.0191831	nan	nan	0.169139	nan	nan	0.00432115	nan	nan
1859	nan	0.00236176	nan	0.0209499	nan	nan	nan	nan	nan	nan	0.0654074	0.00304035	0.0125002	nan	0.00932334	0.0119026	nan	0.0151278	nan	nan	nan
1860	nan	0.0022735	0.00212713	nan	0.00484018	0.0257376	nan	0.0260347	nan	nan	nan	0.0245649	0.0144621	nan	6.81459	0.0231244	0.0385406	0.00501871	0.00425426	nan	0.00425158
1861	nan	nan	0.811349	nan	nan	0.0306741	0.0223512	0.0208232	0.00694107	nan	0.0157799	0.00494022	nan	nan	nan	0.0028863	0.0622479	nan	nan	0.0314259	nan
1862	0.0221374	0.00362906	nan	nan	0.0104334	nan	0.139088	0.0281284	0.0238712	nan	nan	0.00205989	nan	nan	nan	nan	0.0104802	nan	nan	0.113494	0.0237319
1863	0.0748554	0.0043657	nan	nan	nan	nan	0.0145735	0.442654	nan	0.0190189	0.00971478	0.00202836	nan	nan	0.0166552	0.00202836	nan	0.00229779	nan	nan	0.00202836
1864	0.00338117	0.00269365	0.0257541	0.0171165	nan	nan	nan	nan	0.00528284	nan	0.00870461	nan	0.0140828	0.0167323	nan	nan	nan	nan	nan	nan	0.0140662
1865	nan	nan	0.00328041	nan	0.002287	0.0281839	0.0101082	nan	nan	0.00214483	0.00954083	nan	nan	nan	nan	nan	0.0377751	nan	nan	0.0139636	nan
1866	0.0882882	nan	0.0103001	nan	nan	0.00470357	0.0231006	nan	nan	nan	nan	nan	nan	0.00787528	nan	0.0423573	0.0102106	nan	nan	nan	nan
1867	nan	0.00564071	nan	nan	0.0187935	nan	nan	0.00621327	nan	nan	0.00591728	nan	0.0170555	0.0159982	nan	nan	nan	nan	0.0295146	nan	0.00335151
1868	nan	nan	nan	nan	nan	0.00200817	nan	nan	0.00833566	nan	0.0237974	0.0221608	nan	nan	nan	0.0334397	0.00233383	nan	nan	0.00527272	nan
1869	nan	0.00336338	0.0332607	0.127875	nan	nan	nan	nan	0.0100552	nan	0.010741	nan	0.00846586	0.0141426	nan	nan	nan	nan	nan	nan	0.0208916
1870	0.0187236	0.00336825	nan	nan	0.00818382	nan	0.113415	0.0711191	0.135697	nan	nan	0.00437133	nan	nan	nan	nan	0.0167619	nan	nan	nan	0.0215061
1871	0.0539354	0.00296341	nan	nan	nan	nan	nan	nan	0.018879	nan	nan	0.0190401	nan	0.00539191	0.0036669	nan	0.0442962	nan	nan	0.00235818	0.00235818
1872	0.0101093	nan	nan	nan	0.00659947	nan	0.0535533	0.0221066	0.0182629	nan	nan	0.00235418	nan	nan	0.00301523	0.00225075	0.0107482	nan	nan	nan	0.0297493
1873	nan	nan	0.0462595	nan	0.00424388	0.0356175	0.0111274	nan	nan	0.0050153	0.00989535	0.00237772	nan	nan	nan	nan	0.0215695	nan	nan	0.0160406	nan
1874	nan	nan	nan	nan	nan	nan	0.0135072	nan	nan	0.00441823	nan	0.0157427	0.0165054	0.00397396	nan	nan	nan	0.00439157	0.0200894	0.00238772	0.00309113
1875	0.0273735	nan	nan	nan	nan	nan	0.00547136	0.0057701	nan	0.0102074	0.0172598	nan	nan	nan	0.0221872	nan	0.00369199	nan	nan	nan	nan
1876	nan	nan	nan	nan	nan	nan	0.0174355	nan	nan	0.00626405	nan	0.0128936	0.00804908	nan	nan	nan	nan	0.00313759	0.0211099	0.00225328	nan
1877	0.00454754	0.0174115	nan	0.0022225	nan	0.00462034	0.0175486	nan	nan	nan	nan	nan	0.00724878	nan	nan	0.00577968	nan	nan	nan	nan	nan
1878	nan	0.00884	nan	nan	0.00475089	0.0269495	nan	nan	nan	0.00540748	0.0081124	0.0037635	nan	nan	nan	0.0111753	nan	nan	nan	nan	nan
1879	0.00450542	nan	nan	nan	0.00275155	nan	nan	nan	nan	nan	nan	0.00651239	0.00437075	0.0181368	nan	0.00304164	nan	nan	nan	nan	0.0334473
1880	nan	nan	0.00892114	0.0695868	nan	nan	nan	nan	0.00394732	nan	0.00686596	nan	0.0106019	0.0192635	nan	nan	nan	nan	nan	nan	0.0185747
1881	nan	nan	nan	nan	0.0141954	0.0354118	0.0185691	nan	nan	nan	0.00650695	0.00646912	nan	0.00622789	nan	nan	nan	nan	nan	nan	nan
1882	0.0106826	0.0462539	0.00915758	nan	0.00912102	nan	nan	0.00238265	nan	nan	nan	0.0209914	nan	nan	nan	0.0124705	nan	nan	nan	nan	0.00506091
1883	0.0168678	0.00360562	nan	nan	0.0157697	0.422287	0.132902	0.0395141	0.0391746	nan	nan	0.00341094	nan	0.0036995	nan	nan	0.0105148	nan	0.00334067	nan	0.022592
1884	0.0299359	0.00377188	nan	nan	nan	nan	nan	nan	0.00666923	nan	nan	0.0104069	nan	0.00593545	0.0033823	nan	0.0117106	nan	nan	0.00243329	nan
1885	0.0241579	0.00180497	nan	nan	nan	nan	nan	nan	0.00917303	nan	nan	0.0151271	nan	0.0053773	nan	nan	0.0186529	nan	nan	nan	nan
1886	0.00178303	nan	0.012095	0.0771426	nan	nan	nan	nan	0.0051082	nan	0.00945301	nan	0.00819835	0.0140443	nan	nan	nan	nan	nan	nan	0.0272744
1887	0.0220704	0.00336462	nan	nan	nan	nan	nan	nan	0.00660606	nan	nan	0.0141065	nan	0.00487712	0.0171562	nan	nan	nan	nan	nan	nan
1888	0.00965546	nan	nan	nan	0.0107772	nan	0.0438166	0.0269619	0.0438435	nan	nan	0.00240466	nan	nan	nan	0.00733873	0.0120217	nan	nan	nan	0.0161741
1889	0.117967	nan	0.0128633	nan	nan	0.00325027	0.00830539	nan	nan	nan	nan	0.00239868	nan	0.00715581	0.0429024	0.154858	nan	0.00351846	nan	nan	nan
1890	nan	nan	0.00244632	0.0441165	nan	nan	nan	nan	0.00835305	nan	0.0186399	0.00675448	0.0579254	0.0147195	nan	0.00347138	nan	nan	nan	nan	0.0175549
1891	nan	nan	nan	nan	0.0108624	0.035795	0.0100332	nan	nan	nan	0.00714279	0.00790505	nan	0.00502787	nan	nan	nan	nan	nan	nan	nan
1892	nan	nan	0.0181259	0.0157548	nan	nan	nan	nan	0.0037975	nan	0.0111199	nan	0.00771098	0.00887381	nan	nan	nan	nan	0.00217283	nan	0.0138555
1893	0.0126583	nan	nan	nan	0.00865145	nan	0.0848203	0.0264495	0.00551094	nan	nan	nan	nan	nan	nan	0.00175621	0.0110422	nan	0.00226185	nan	0.0229984
1894	0.0032799	nan	nan	0.00328777	nan	0.17544	0.0084242	0.0115753	nan	nan	nan	nan	nan	0.00753551	nan	0.0430974	0.0898755	0.0112218	nan	nan	nan
1895	0.0055955	nan	0.0178153	nan	nan	0.0116386	nan	0.00463643	0.00331408	nan	nan	0.0862365	0.00938605	nan	0.0068503	nan	nan	nan	nan	nan	0.00463643
1896	nan	nan	0.00384376	nan	nan	0.0474288	0.0840343	nan	nan	nan	0.00925281	0.00534112	nan	nan	nan	0.00218062	0.0632417	nan	nan	0.0150862	nan
1897	nan	nan	nan	nan	nan	0.0262869	nan	0.0117773	nan	0.00258318	nan	0.048554	0.00724727	nan	0.00648569	nan	nan	nan	nan	nan	nan
1898	nan	nan	nan	nan	0.0257133	0.0155141	0.0055799	nan	nan	nan	0.00737575	0.00490007	nan	0.00727873	nan	0.00213385	nan	nan	nan	nan	0.00482005
1899	0.00244375	nan	nan	nan	nan	nan	0.0174078	nan	nan	nan	nan	0.0100782	0.00809342	nan	nan	0.00597528	nan	nan	0.00244375	0.00735234	0.0280287
1900	0.0101482	0.00437031	nan	nan	0.0228354	0.00252172	0.0752417	0.207567	0.0131496	nan	0.0066293	0.0055187	nan	nan	0.0180071	nan	nan	nan	0.00495524	nan	0.0149038
1901	0.0684983	nan	nan	nan	nan	nan	0.0127732	0.267696	nan	0.0133871	0.00989052	0.00201388	nan	nan	0.0557828	0.00160055	nan	nan	nan	nan	nan
1902	nan	nan	nan	nan	nan	nan	0.029073	0.00157879	nan	0.00866219	nan	0.0292882	0.0128032	nan	nan	0.00206781	nan	0.00637542	0.0209329	nan	0.00228704
1903	0.00863172	nan	0.032188	nan	0.0051233	nan	nan	nan	nan	0.00231509	nan	nan	0.0052162	0.0170691	nan	0.00238001	nan	nan	nan	0.0146726	0.00460738
1904	0.01084	nan	0.00239141	nan	0.00525333	nan	nan	nan	0.00743716	nan	nan	nan	0.00516363	0.00678074	nan	nan	nan	nan	nan	nan	0.0200063
1905	0.00239057	0.00485151	nan	nan	0.012881	nan	nan	0.0298794	nan	nan	0.0104555	nan	0.00822424	0.0128213	nan	nan	nan	0.00239057	0.0121052	nan	0.00498936
1906	0.00628588	nan	0.0132755	nan	nan	0.0231676	nan	nan	nan	nan	nan	0.0199771	0.010829	nan	nan	nan	0.0177878	nan	nan	nan	0.0015195
1907	nan	nan	0.0354883	0.0321117	nan	nan	nan	nan	0.00673978	nan	0.0204233	nan	0.00806269	0.0100311	nan	0.00499925	nan	nan	nan	0.00310855	0.0107594
1908	0.00788798	nan	0.00365238	0.00924468	0.0025476	nan	nan	0.00823938	0.0224322	nan	nan	0.00890496	nan	nan	nan	0.0113864	nan	nan	0.00618702	nan	nan
1909	0.00341362	0.0108778	nan	nan	nan	0.00827034	0.0194605	nan	nan	nan	nan	nan	0.0110844	nan	nan	0.00720053	nan	nan	nan	nan	nan
1910	nan	nan	0.00429392	0.0203095	nan	nan	nan	nan	0.00563143	nan	0.00821122	0.0061287	0.0115845	0.00882173	nan	nan	nan	nan	0.00251999	nan	0.00849368
1911	0.00693934	0.0151109	nan	nan	nan	0.00355149	0.0197469	nan	nan	nan	0.00155912	nan	0.0069122	nan	nan	0.00696779	nan	nan	nan	nan	nan
1912	0.065243	nan	nan	0.0052932	nan	nan	0.00616962	0.464603	nan	0.0111093	0.016288	nan	nan	nan	0.0297821	nan	nan	nan	nan	nan	0.00251887
1913	nan	nan	nan	nan	0.00253171	0.0140199	0.00535136	nan	nan	0.00213051	0.00283653	nan	nan	0.317379	nan	nan	0.00714659	0.0247758	nan	0.0661625	0.0169626
1914	0.0082034	0.0107486	nan	nan	nan	0.0158487	0.0231906	nan	nan	nan	nan	nan	0.00883378	nan	nan	0.00542698	nan	nan	nan	nan	nan
1915	0.0214552	0.0316531	nan	nan	nan	nan	nan	nan	0.00210648	nan	nan	0.0242905	0.415446	0.00537281	0.0385276	nan	0.00210648	0.00359145	nan	nan	nan
1916	0.122617	0.0289587	0.0048889	0.00207769	nan	nan	0.014512	3.7447	nan	0.0093535	0.0124043	0.00846488	nan	nan	0.0230928	nan	0.032045	0.00471024	0.00623308	0.0015443	0.00207769
1917	nan	nan	0.0084019	nan	0.00264688	0.0194724	0.0102352	nan	nan	nan	0.0143297	0.00608211	nan	nan	nan	0.00207686	0.0234221	nan	nan	0.0112971	nan
1918	0.0331179	nan	nan	nan	nan	nan	0.0055305	0.024475	nan	0.0122117	0.0125424	nan	nan	nan	0.0207078	nan	0.00248404	nan	nan	nan	nan
1919	nan	nan	0.00538763	nan	nan	0.0192186	0.00617375	nan	0.00267776	0.00417538	0.0219211	nan	0.00248595	nan	nan	0.00472062	0.00979231	nan	nan	0.0133345	nan
1920	nan	0.0193232	nan	nan	nan	0.016021	nan	nan	nan	0.0124387	0.00702284	0.0130255	nan	nan	nan	0.0149884	nan	nan	nan	nan	nan
1921	nan	nan	nan	nan	nan	nan	nan	nan	0.0112233	nan	0.00780474	0.00740068	nan	nan	nan	0.0267643	nan	nan	nan	0.0164488	nan
1922	0.0377905	0.0209413	0.0312653	0.0206294	nan	0.0121277	0.171231	nan	nan	nan	nan	0.00928068	0.0180636	nan	0.0290903	nan	nan	nan	0.0200046	nan	0.00250181
1923	nan	nan	nan	0.00151471	0.0313476	nan	nan	nan	nan	nan	0.0615561	nan	0.0176261	nan	nan	0.0203385	0.0117564	nan	nan	nan	nan
1924	nan	nan	0.00612789	nan	nan	0.0172841	0.0118381	nan	nan	0.00325351	0.0115316	nan	nan	nan	nan	0.00237558	0.0288765	nan	nan	0.0242728	nan
1925	0.0843312	nan	nan	nan	nan	nan	0.0104041	0.0234448	nan	0.0234999	0.016216	nan	nan	nan	0.0227463	nan	nan	nan	nan	nan	nan
1926	nan	nan	nan	0.0836079	0.00380334	nan	nan	nan	nan	nan	0.0300266	0.0023261	0.0150938	nan	0.0422079	0.0162269	nan	0.0226146	nan	nan	nan
1927	nan	0.024294	nan	0.0224567	0.00547437	0.058981	0.00351183	0.0162835	nan	0.0081634	nan	0.00391007	0.00247127	0.00154042	nan	nan	nan	0.0114792	nan	nan	0.059323
1928	nan	nan	nan	0.0252094	nan	0.0211395	0.0185132	nan	nan	nan	0.00903381	0.0172134	nan	0.0307385	nan	nan	nan	nan	nan	nan	nan
1929	nan	nan	0.00684681	nan	nan	0.0232649	nan	0.019309	nan	nan	0.00277252	0.0164112	0.0182001	nan	0.00705066	nan	nan	nan	nan	nan	nan
1930	0.0234585	nan	0.0119903	nan	nan	0.0147248	0.0149943	nan	nan	nan	0.0110505	0.00558155	nan	0.0112592	0.0274418	0.0339754	nan	nan	nan	0.00492692	0.00691563
1931	0.00234037	nan	nan	nan	nan	0.0228883	nan	0.0137185	nan	0.00224047	nan	0.0196326	0.0168261	nan	0.00574026	nan	nan	nan	0.00234037	0.00382435	nan
1932	0.00269095	0.0113069	nan	nan	0.0195384	nan	nan	0.0186539	nan	nan	0.00954022	0.00269095	0.0409723	0.0147556	nan	nan	nan	0.0120347	0.0135848	nan	0.00324483
1933	0.0123072	nan	0.00170383	0.00941255	nan	0.00353245	0.00425417	0.0151109	0.0147471	0.00706489	nan	0.0853424	nan	nan	nan	0.0157855	nan	nan	0.194147	nan	nan
1934	nan	0.0028594	0.0266263	0.0415207	nan	nan	nan	nan	0.00739839	nan	0.00702505	nan	0.0255242	0.0108056	nan	nan	nan	nan	0.00630451	nan	0.011476
1935	0.0307975	nan	0.00172887	nan	nan	nan	0.00830043	0.0069921	nan	0.0138771	0.0138791	nan	nan	nan	0.0160688	nan	nan	nan	nan	nan	nan
1936	nan	nan	nan	nan	nan	0.00287855	nan	nan	0.0305824	nan	0.00755789	0.00775348	nan	nan	nan	0.016075	0.00247119	nan	nan	0.0070921	nan
1937	nan	nan	nan	0.00526898	nan	nan	0.0141311	nan	nan	0.00636976	0.00554017	0.0158335	0.0419594	nan	nan	nan	nan	0.00708032	0.0110034	nan	0.00220971
1938	0.0107796	0.004385	0.0098004	nan	nan	0.0081911	0.0121231	nan	0.0166791	nan	nan	nan	0.0109561	nan	nan	0.0131787	nan	nan	nan	nan	nan
1939	nan	nan	nan	0.0161599	nan	0.0159797	0.0223992	nan	nan	nan	0.0102332	0.0129983	nan	0.00581872	nan	nan	nan	nan	0.0063804	nan	nan
1940	0.0112973	0.0290262	nan	nan	0.0112387	0.00762564	0.0565027	0.0256936	0.0588908	nan	nan	nan	nan	nan	0.00374546	0.00177814	0.0134949	nan	0.00393805	nan	0.0257135
1941	nan	nan	0.00749371	0.0262732	nan	nan	nan	nan	0.00939003	nan	0.0169583	0.00301099	0.0179899	0.0178643	nan	nan	nan	nan	nan	nan	0.011247
1942	0.0172667	0.01152	nan	nan	nan	0.040181	0.0185275	nan	0.0076599	nan	0.00676453	nan	0.00959035	nan	nan	0.00944081	nan	nan	nan	nan	nan
1943	nan	nan	nan	nan	0.0148161	nan	nan	nan	0.00647892	nan	0.0535223	nan	0.0125306	nan	nan	0.0162095	0.0161273	nan	nan	nan	nan
1944	0.00308287	nan	0.0385782	0.0199575	nan	nan	0.0127978	nan	0.010395	nan	0.0163831	nan	0.0131391	0.0111641	nan	nan	nan	nan	nan	nan	0.0147753
1945	0.0153603	0.0541895	0.0115563	nan	0.00938407	nan	nan	nan	nan	nan	nan	0.0242569	0.00688116	nan	nan	0.0113281	0.00203249	nan	nan	nan	0.0104114
1946	0.00753506	0.0146482	nan	nan	nan	0.00718367	0.0154454	nan	0.00521787	nan	nan	nan	0.00618734	nan	nan	0.0169278	nan	nan	nan	nan	nan
1947	nan	nan	0.0355352	nan	nan	0.0495338	0.00766154	nan	nan	0.0032551	0.0161957	nan	nan	nan	0.0108291	0.0227953	nan	nan	nan	nan	0.0165078
1948	nan	0.0312428	nan	0.00449115	0.0145579	nan	nan	nan	0.00572787	nan	0.0397426	nan	0.0184867	nan	nan	0.0158273	0.00819239	nan	nan	nan	nan
1949	nan	0.00372282	0.00524072	nan	nan	0.0197277	nan	0.0133408	nan	0.00910388	nan	0.0130495	0.0133241	nan	0.00491917	nan	nan	nan	nan	nan	nan
1950	nan	nan	0.00519712	nan	nan	0.0301053	0.0154938	nan	0.0115075	0.00304311	0.111686	0.00290494	nan	nan	nan	0.0131592	0.0172057	nan	nan	0.0136601	nan
1951	0.0184537	nan	nan	nan	0.0143479	0.0168379	0.234004	0.0196814	0.0291003	nan	0.00588951	0.00887936	nan	nan	0.00504982	0.00304957	0.00990849	nan	nan	nan	0.0169727
1952	nan	nan	0.0111457	nan	nan	0.0573435	0.0217663	nan	nan	0.00864728	0.0139116	0.00689735	nan	nan	0.0127291	0.00256318	nan	nan	nan	nan	0.0317567
1953	0.061543	0.0151534	nan	nan	0.0178179	nan	nan	0.114317	0.0106824	nan	nan	0.0161286	nan	0.0105062	0.00890895	nan	0.00866739	nan	nan	nan	nan
1954	nan	nan	0.0124669	0.0234814	nan	0.00433132	0.0113124	nan	0.0265365	nan	0.0151895	nan	0.0116408	0.0137689	nan	nan	nan	nan	nan	nan	0.0127213
1955	nan	nan	nan	0.00766636	nan	0.0049981	nan	nan	0.0209494	nan	0.0118365	0.0100581	nan	nan	nan	0.0128912	nan	nan	nan	0.0133665	nan
1956	nan	nan	0.0170589	0.0148407	nan	nan	nan	nan	0.00932981	0.0101549	0.0161929	nan	0.0258797	0.0107187	nan	nan	nan	nan	0.00346804	nan	0.0102663
1957	0.0293092	0.00473956	nan	nan	nan	nan	nan	nan	0.0380682	nan	nan	0.0127703	nan	0.0103913	nan	nan	0.0107019	nan	nan	nan	nan
1958	0.0199648	0.014945	0.0157506	nan	0.00773812	0.0084291	nan	nan	nan	nan	nan	0.0195798	0.00544356	nan	nan	0.017986	nan	nan	nan	0.0168582	0.557826
1959	nan	nan	0.0229915	0.0163838	nan	0.00911076	nan	nan	0.00893553	nan	0.0166224	nan	0.00979013	0.0176483	nan	nan	nan	nan	nan	nan	0.0115684
1960	nan	nan	nan	nan	0.0153593	0.0138843	0.190558	nan	nan	nan	0.0097623	0.0102061	nan	0.0155465	nan	nan	nan	nan	nan	nan	0.0136914
1961	nan	nan	nan	0.106758	0.0624549	nan	nan	nan	nan	nan	0.0325156	0.0108696	0.0225841	nan	nan	0.0147556	0.0143737	0.0118502	nan	0.00397556	nan
1962	nan	nan	nan	0.00425929	0.0146773	nan	nan	nan	nan	nan	0.0696333	nan	0.0194766	nan	0.0356369	0.0173517	nan	0.00726445	nan	nan	nan
1963	0.00865298	0.0192064	nan	nan	nan	2.32914	0.0160856	nan	0.00652534	nan	0.00736305	nan	0.0110641	nan	nan	0.0181684	nan	nan	nan	nan	nan
1964	0.0112385	0.0212962	nan	nan	nan	0.0171536	0.0176402	nan	nan	nan	0.00791375	nan	0.00762546	0.0046955	0.00443826	0.00886891	nan	nan	nan	nan	nan
1965	0.00473261	0.00380981	nan	nan	nan	0.0259653	nan	0.0125706	0.0234503	0.0733576	nan	0.056672	0.0214747	0.00527093	0.869457	nan	nan	nan	nan	nan	nan
1966	nan	nan	0.0595519	nan	nan	0.0205968	nan	0.0333798	nan	0.00362446	nan	0.0382173	0.0115155	nan	0.022127	nan	nan	nan	nan	0.00712724	nan
1967	0.0118476	0.0183417	nan	nan	nan	0.0165552	0.0851226	nan	nan	0.00506577	nan	nan	0.00985025	nan	0.0301568	0.0469828	nan	0.0109131	nan	nan	nan
1968	nan	nan	nan	nan	nan	0.063857	nan	nan	0.00939141	nan	0.0468731	0.0148142	nan	nan	nan	0.0193827	nan	nan	nan	0.0270381	nan
1969	nan	nan	0.0619885	nan	nan	0.02271	0.0108463	nan	nan	nan	0.0490094	0.00475858	0.100548	nan	nan	0.0297385	0.0159869	nan	nan	0.0240382	0.0734404
1970	0.107827	nan	nan	nan	0.0639209	0.00491876	0.0701949	nan	nan	nan	nan	nan	0.0134642	0.0141984	nan	nan	nan	nan	nan	0.010013	0.013376
1971	nan	nan	0.032329	nan	nan	0.0456879	0.0218059	nan	0.020642	nan	0.0221399	0.0532185	nan	0.0799212	0.0173146	0.0113308	0.0278365	nan	0.0216818	0.0153368	nan
1972	0.0248561	0.018273	nan	0.0350385	nan	0.0314942	0.021217	nan	nan	nan	0.0034031	nan	0.0204693	nan	nan	0.0140448	nan	nan	nan	nan	nan
1973	0.0135132	0.0185646	nan	nan	nan	0.00905461	0.0296408	nan	0.008951	nan	nan	nan	0.0192521	nan	nan	0.0145433	nan	nan	nan	nan	nan
1974	0.00839162	0.0070802	nan	0.00682656	0.0212572	0.00329775	0.0957675	0.238986	0.0968514	nan	nan	0.00528908	0.00588178	nan	0.00477665	0.00553077	0.0117969	0.0165923	0.00588178	nan	0.0169805
1975	nan	nan	nan	nan	nan	0.0343719	nan	0.019904	nan	nan	nan	0.0406857	0.0146654	nan	0.00608912	0.0161238	nan	nan	nan	nan	nan
1976	nan	0.0230558	nan	nan	nan	0.0493987	nan	nan	nan	0.0132029	0.0114454	0.0291439	nan	nan	nan	0.0135768	nan	nan	nan	nan	nan
1977	nan	nan	nan	nan	nan	0.0060395	0.0033279	nan	0.00923124	nan	0.00945432	0.0150282	nan	nan	nan	0.0205561	nan	nan	nan	0.017171	nan
1978	nan	0.0114406	nan	nan	nan	0.0155595	nan	nan	nan	0.0199562	0.0080055	0.0089635	nan	nan	nan	0.0175062	nan	nan	nan	nan	nan
1979	nan	nan	nan	0.0172437	nan	0.0130039	0.0217332	nan	nan	nan	0.00953788	0.0155759	nan	0.026783	nan	nan	nan	nan	nan	nan	nan
1980	nan	0.00440891	0.0206941	0.0221865	nan	nan	nan	nan	0.0104513	nan	0.0570969	nan	0.0371929	0.040931	nan	nan	nan	nan	nan	nan	0.0110368
1981	nan	0.00302779	0.0259036	0.766092	nan	0.00504278	nan	nan	0.00979631	nan	0.010896	0.0129702	0.0451556	0.0119147	nan	nan	nan	nan	nan	nan	0.0137283
1982	nan	0.0111455	nan	nan	0.0161505	nan	nan	0.0217006	0.00308798	nan	0.0105847	nan	0.0142053	0.0297886	nan	nan	nan	nan	0.0254011	nan	0.00367343
1983	0.00867328	nan	nan	0.00702225	nan	0.00698901	nan	nan	nan	0.0144177	nan	nan	0.0146215	0.0273852	nan	nan	nan	nan	nan	nan	0.00494886
1984	nan	0.0042025	0.0131914	0.0203607	nan	0.0385369	nan	nan	0.0109285	nan	0.014561	nan	0.0256967	0.0288391	nan	nan	nan	nan	nan	nan	0.0150896
1985	0.0130365	nan	0.00330918	0.0212733	0.00376389	nan	0.00356129	0.0160006	0.799532	nan	nan	0.375956	0.00434432	nan	nan	0.0171721	nan	nan	0.0119288	nan	nan
1986	nan	0.0050317	0.0119134	0.0303768	nan	nan	nan	nan	0.00941143	nan	0.0175839	nan	0.039047	0.0624808	nan	nan	nan	nan	nan	nan	0.0108677
1987	nan	nan	0.0251374	nan	0.00487699	0.0251572	0.00868976	nan	nan	0.00371724	0.0162397	nan	nan	nan	nan	0.00397699	0.0122565	nan	nan	0.0232678	nan
1988	0.0122031	0.00351422	nan	nan	0.0244024	0.00479509	0.277145	0.128422	0.048377	nan	nan	0.00364836	nan	nan	0.00703096	nan	nan	nan	0.00438969	nan	0.012588
1989	nan	0.00296692	0.00798828	0.0259964	nan	nan	nan	nan	0.0091357	nan	0.0145172	0.00360659	0.0270691	0.0393538	nan	nan	nan	nan	0.00407869	nan	0.0230941
1990	0.00639884	0.0137072	nan	nan	nan	0.00578559	0.0188553	nan	nan	nan	nan	nan	0.00483151	nan	nan	0.00803777	nan	nan	nan	nan	nan
1991	nan	nan	nan	nan	0.017281	0.0104244	0.00927049	nan	nan	nan	0.0163143	0.00975073	nan	0.0046088	nan	nan	nan	nan	nan	nan	0.00333556
1992	nan	nan	0.00477034	0.0229729	nan	nan	0.00498405	nan	0.0102525	nan	0.00916705	0.00372481	0.00998471	0.0232794	nan	nan	nan	nan	0.00361077	nan	0.0127542
1993	0.00936533	nan	0.0103772	nan	nan	0.010376	nan	nan	nan	nan	nan	0.0149657	0.0121051	nan	0.0184427	nan	nan	nan	nan	nan	nan
1994	0.00538176	0.0233492	nan	0.0351634	nan	0.00310645	0.012223	nan	0.0386797	nan	nan	nan	0.00727135	0.00316736	nan	0.00576926	nan	nan	nan	nan	nan
1995	nan	nan	0.0116577	nan	nan	0.0302733	0.0116634	nan	nan	nan	0.0118413	nan	nan	nan	nan	0.00569525	0.0106083	nan	nan	0.0175415	nan
1996	0.0049154	0.0127838	nan	nan	nan	0.00489576	0.0121901	nan	nan	nan	0.00316773	nan	0.00517367	nan	0.0107843	0.00523869	nan	nan	nan	nan	nan
1997	nan	0.00231614	nan	0.0117767	0.00327479	0.0132267	0.00981109	nan	nan	nan	0.00909783	0.0105195	nan	0.00345432	nan	nan	nan	nan	nan	nan	nan
1998	nan	nan	0.00494772	0.0160882	nan	nan	nan	nan	0.0098586	nan	0.0114905	nan	0.0200043	0.0311099	nan	0.00350721	nan	nan	nan	nan	0.0126752
[truncated: 1,646 more rows]

## Sheet: Figure3E_Phosphorylationsites
Phosyphorylation sites ('1' = phosphorylation detected)
Residue	WT_noDox	WT_Dox
188	1	0
190	0	1
311	0	1
637	0	1
648	1	1
748	0	0
750	1	1
759	1	1
763	1	1
767	0	1
772	1	1
853	0	1
855	1	0
856	0	1
870	0	1
1210	1	1
1235	1	0
1238	1	1
1284	0	1
1294	1	1
1303	1	0
1396	1	1
1398	1	1
1406	1	0
1408	0	1
1582	0	1
1635	1	1
1664	0	0
1683	1	0
1935	1	1
1937	0	1
2062	1	1
2107	0	1
2129	0	1
2133	1	1
2135	0	1
2363	1	0
2365	0	1
2375	0	1
2457	1	1
2490	1	1
3113	0	1
3412	0	0
3415	0	0
3424	1	1
3442	0	1
3445	1	0
3445	0	1
3446	0	1
3465	1	1
3466	0	1
3470	0	1
