# Supplementary material for: Comprehensive CRISPR/Cas9-based mutagenesis identifies single-amino acid substitutions that abrogate SPEN function in X inactivation
Source: Nat Commun. 2026 Apr 6;17:4898. doi: 10.1038/s41467-026-71400-4 (PMC13230580; doi:10.1038/s41467-026-71400-4)
Supplement: Supplementary file 6 — Source Data [file 41467_2026_71400_MOESM6_ESM.zip › SourceDataFig4.xlsx]

## Sheet: Figure4B_Xifrequency
Position ChrX (SNP position)	TX no Dox 1	TX Dox1	R4 no Dox 1	R4 Dox 1	R6 no Dox 1	R6 Dox 1	B1 no Dox 1	B1 Dox 1	B5 no Dox 1	B5 Dox 1	TX no Dox 2	TX Dox 2	R4 no Dox 2	R4 Dox 2	R6 no Dox 2	R6 Dox 2	B1 no Dox 2	B1 Dox 2	B5 no Dox 2	B5 Dox 2
7533589	0.611111	0.181818	0.347826	0.277778	0.413793	0.34375	0.375	0.272727	0.565217	0.4375	0.5	0.277778	0.576923	0.263158	0.555556	0.551724	0.357143	0.583333	0.428571	0.555556
7574725	0.536585	0.1	0.416667	0.458333	0.483871	0.454545	0.5	0.44	0.5625	0.609756	0.4	0.25	0.431818	0.375	0.552632	0.4	0.605263	0.333333	0.586957	0.517241
7575049	0.261905	0.0588235	0.2	0.129032	0.229167	0.162162	0.184211	0.314286	0.4	0.411765	0.264706	0.16129	0.296296	0.117647	0.195652	0.354839	0.317073	0.4	0.351351	0.488889
7575180	0.676471	0.2	0.62069	0.608696	0.6	0.677419	0.71875	0.590909	0.764706	0.807692	0.733333	0.615385	0.625	0.75	0.708333	0.692308	0.777778	0.833333	0.736842	0.783784
7575228	0.425	0.0625	0.4	0.413793	0.418605	0.459459	0.463415	0.44	0.605263	0.625	0.472222	0.217391	0.431818	0.5	0.342857	0.558824	0.558824	0.633333	0.487805	0.583333
7575276	0.347826	0	0.382353	0.176471	0.272727	0.257143	0.447368	0.322581	0.444444	0.375	0.341463	0.117647	0.311111	0.230769	0.333333	0.410256	0.413043	0.378378	0.435897	0.538462
7575822	0.827586	0.25	0.740741	0.588235	0.810811	0.722222	0.766667	0.681818	0.76	0.735294	0.793103	0.470588	0.694444	0.631579	0.771429	0.794118	0.805556	0.758621	0.833333	0.666667
7575865	0.419355	0.0833333	0.347826	0.157895	0.447368	0.411765	0.433333	0.25	0.375	0.444444	0.454545	0.130435	0.454545	0.181818	0.428571	0.451613	0.4	0.423077	0.485714	0.37931
7575918	0.363636	0.0625	0.423077	0.210526	0.404762	0.290323	0.290323	0.433333	0.363636	0.484848	0.363636	0.0833333	0.5	0.344828	0.590909	0.433333	0.413793	0.466667	0.470588	0.484848
7576400	0.411765	0.0952381	0.413793	0.36	0.435897	0.310345	0.392857	0.272727	0.482759	0.516129	0.384615	0.32	0.441176	0.225806	0.410256	0.606061	0.393939	0.40625	0.558824	0.37037
7594237	0.416667	0.263158	0.537037	0.405405	0.48	0.44898	0.511628	0.558824	0.594595	0.487805	0.565217	0.217391	0.511628	0.4375	0.428571	0.603774	0.566038	0.428571	0.5	0.488889
7594885	0.636364	0.258065	0.586957	0.3	0.57377	0.566038	0.616667	0.521739	0.659574	0.525424	0.555556	0.282609	0.555556	0.458333	0.457627	0.46	0.442623	0.539683	0.789474	0.565217
7596968	0.627451	0.225806	0.555556	0.395833	0.654545	0.411765	0.62	0.54386	0.6	0.466667	0.511111	0.285714	0.411765	0.472727	0.568966	0.519231	0.510638	0.6	0.763636	0.625
7597148	0.574074	0.25	0.66	0.519231	0.637931	0.611111	0.5	0.619048	0.673077	0.643836	0.714286	0.302326	0.645161	0.45283	0.724638	0.526316	0.534483	0.521127	0.767857	0.514706
7599000	0.423077	0.2	0.615385	0.384615	0.6	0.471698	0.47619	0.447368	0.55	0.717949	0.5	0.236842	0.592593	0.327273	0.5	0.519231	0.5	0.519231	0.88	0.731707
7599028	0.44	0.235294	0.625	0.365854	0.62963	0.490909	0.461538	0.52381	0.56	0.627907	0.470588	0.333333	0.606061	0.392857	0.567568	0.408163	0.580645	0.490909	0.88	0.72093
7599308	0.45	0.125	0.416667	0.428571	0.434783	0.375	0.5	0.482759	0.6	0.472222	0.529412	0.333333	0.333333	0.266667	0.44	0.5	0.666667	0.617647	0.695652	0.6
7744760	0.473684	0.0416667	0.3	0.192308	0.666667	0.52381	0.588235	0.5	0.473684	0.793103	0.3125	0.16129	0.235294	0.461538	0.421053	0.555556	0.478261	0.466667	0.533333	0.84375
7747648	0.333333	0.0952381	0.4	0.2	0.619048	0.527778	0.52	0.384615	0.352941	0.732143	0.380952	0.06	0.346154	0.181818	0.346154	0.472222	0.46875	0.444444	0.48	0.876923
7749226	0.484848	0.147541	0.583333	0.393443	0.409091	0.469388	0.454545	0.468354	0.423077	0.676471	0.535714	0.138889	0.366667	0.390625	0.479167	0.508772	0.425532	0.469136	0.5625	0.8
7749265	0.410256	0.1	0.653846	0.415385	0.372093	0.410714	0.386364	0.4875	0.484848	0.636364	0.5	0.1375	0.484848	0.24	0.403846	0.446154	0.431373	0.511111	0.630435	0.807229
7749279	0.435897	0.0735294	0.64	0.40678	0.384615	0.396226	0.394737	0.493151	0.545455	0.685714	0.5	0.135135	0.5	0.239437	0.446809	0.457627	0.425532	0.534091	0.652174	0.804878
7761982	0.546296	0.276923	0.544554	0.2875	0.524752	0.5	0.508929	0.641304	0.586207	0.56701	0.438776	0.404255	0.45045	0.247423	0.490566	0.54	0.419048	0.429907	0.585106	0.561404
7789318	0.264706	0.125	0.230769	0.285714	0.434783	0.6	0.333333	0.454545	0.285714	0.375	0.424242	0.0882353	0.53125	0.302326	0.45	0.395833	0.416667	0.454545	0.181818	0.518519
7790599	0.407407	0.24	0.333333	0.470588	0.481481	0.487805	0.482759	0.470588	0.470588	0.512195	0.448276	0.206897	0.428571	0.30303	0.35	0.27027	0.4	0.521739	0.52381	0.568182
7790679	0.421053	0.107143	0.451613	0.342105	0.419355	0.459459	0.529412	0.52381	0.384615	0.454545	0.448276	0.162791	0.307692	0.405405	0.526316	0.428571	0.357143	0.465116	0.633333	0.44
7791352	0.512195	0.147059	0.571429	0.266667	0.5	0.470588	0.368421	0.590909	0.576923	0.559322	0.472222	0.272727	0.457143	0.37931	0.371429	0.375	0.326531	0.5	0.674419	0.603175
7928243	0.388889	0.25	0.5	0.551724	0.714286	0.409091	0.5	0.405405	0.842105	0.580645	0.363636	0.368421	0.5	0.34375	0.521739	0.555556	0.315789	0.486486	0.666667	0.868421
7938998	0.5	0.384615	0.486486	0.409091	0.425532	0.482759	0.5	0.705882	0.517241	0.538462	0.484848	0.55	0.428571	0.5	0.391304	0.558824	0.555556	0.53125	0.628571	0.473684
7938999	0.5	0.384615	0.486486	0.409091	0.425532	0.482759	0.5	0.705882	0.517241	0.538462	0.484848	0.55	0.428571	0.5	0.391304	0.558824	0.555556	0.53125	0.628571	0.473684
7989722	0.68	0.333333	0.411765	0.35	0.4375	0.5	0.666667	0.466667	0.666667	0.5	0.47619	0.368421	0.5	0.470588	0.55	0.5	0.294118	0.454545	0.571429	0.473684
7989725	0.68	0.333333	0.444444	0.35	0.4375	0.5	0.681818	0.466667	0.692308	0.470588	0.47619	0.368421	0.461538	0.470588	0.571429	0.526316	0.294118	0.454545	0.571429	0.5
7989826	0.421053	0.2	0.6875	0.368421	0.555556	0.52	0.444444	0.5	0.470588	0.5	0.526316	0.1875	0.681818	0.52381	0.608696	0.7	0.526316	0.48	0.736842	0.6
7990021	0.269231	0.3	0.5	0.555556	0.481481	0.423077	0.470588	0.428571	0.714286	0.344828	0.52381	0.36	0.555556	0.407407	0.344828	0.482759	0.52	0.485714	0.692308	0.555556
7990990	0.565217	0.214286	0.315789	0.3	0.5	0.551724	0.461538	0.375	0.714286	0.619048	0.6	0.176471	0.526316	0.454545	0.55	0.684211	0.631579	0.217391	0.416667	0.5
7991256	0.472222	0.105263	0.3	0.448276	0.518519	0.416667	0.578947	0.565217	0.45	0.515152	0.521739	0.272727	0.304348	0.382353	0.416667	0.391304	0.458333	0.481481	0.689655	0.52
8005614	0.413793	0	0.526316	0.5	0.35	0.529412	0.434783	0.6	0.625	0.375	0.333333	0.357143	0.625	0.3	0.461538	0.625	0.607143	0.666667	0.5	0.727273
8005650	0.534884	0.347826	0.5	0.52381	0.481481	0.5	0.68	0.625	0.722222	0.714286	0.444444	0.529412	0.764706	0.407407	0.6	0.818182	0.551724	0.461538	0.714286	0.47619
8005703	0.519231	0.411765	0.451613	0.56	0.59375	0.511628	0.605263	0.666667	0.538462	0.62069	0.470588	0.545455	0.695652	0.432432	0.714286	0.59375	0.525	0.484848	0.769231	0.548387
8005793	0.516129	0.384615	0.44	0.52381	0.590909	0.594595	0.555556	0.5	0.8	0.6	0.636364	0.647059	0.652174	0.619048	0.583333	0.407407	0.318182	0.619048	0.615385	0.571429
8005916	0.591837	0.435897	0.513514	0.548387	0.527778	0.54	0.589744	0.55	0.678571	0.540541	0.521739	0.55	0.594595	0.527778	0.684211	0.757576	0.4	0.705882	0.6	0.652174
8005917	0.591837	0.435897	0.526316	0.548387	0.527778	0.54	0.589744	0.55	0.678571	0.540541	0.521739	0.55	0.594595	0.527778	0.684211	0.757576	0.4	0.705882	0.6	0.652174
8005924	0.612245	0.432432	0.526316	0.533333	0.514286	0.541667	0.589744	0.55	0.678571	0.527778	0.511111	0.526316	0.583333	0.514286	0.7	0.757576	0.410256	0.714286	0.625	0.652174
8006442	0.44186	0.5	0.642857	0.4375	0.5	0.414634	0.541667	0.363636	0.307692	0.448276	0.636364	0.44	0.5	0.441176	0.636364	0.592593	0.441176	0.451613	0.45	0.65
8006471	0.48	0.368421	0.611111	0.45	0.482759	0.395833	0.413793	0.473684	0.307692	0.428571	0.583333	0.291667	0.464286	0.439024	0.7	0.594595	0.571429	0.529412	0.473684	0.6
8006548	0.45098	0.2	0.459459	0.428571	0.575	0.555556	0.324324	0.5	0.535714	0.486486	0.459459	0.323529	0.321429	0.477273	0.631579	0.512195	0.571429	0.527778	0.473684	0.592593
8006585	0.516667	0.242424	0.485714	0.317073	0.568182	0.618182	0.447368	0.5	0.580645	0.545455	0.425532	0.454545	0.517241	0.425	0.611111	0.487179	0.589744	0.461538	0.7	0.428571
8006617	0.488372	0.24	0.517241	0.344828	0.647059	0.613636	0.411765	0.647059	0.64	0.461538	0.394737	0.363636	0.44	0.441176	0.5	0.424242	0.551724	0.5	0.6875	0.363636
8006913	0.488889	0.538462	0.529412	0.446809	0.529412	0.5	0.47619	0.583333	0.6	0.53125	0.552632	0.5	0.583333	0.5	0.444444	0.533333	0.589744	0.625	0.666667	0.695652
8008549	0.692308	0.347826	0.590909	0.321429	0.4	0.348837	0.589744	0.4	0.4	0.423077	0.366667	0.304348	0.48	0.612903	0.647059	0.535714	0.521739	0.423077	0.538462	0.444444
8009390	0.53125	0.238095	0.608696	0.678571	0.645161	0.642857	0.6	0.529412	0.458333	0.652174	0.681818	0.411765	0.612903	0.5	0.62963	0.6875	0.571429	0.56	0.8	0.736842
8009475	0.517857	0.344828	0.461538	0.606061	0.642857	0.615385	0.575	0.703704	0.725	0.692308	0.414634	0.461538	0.625	0.567568	0.653846	0.605263	0.589744	0.589744	0.777778	0.71875
8009737	0.56	0.461538	0.642857	0.611111	0.578947	0.645161	0.809524	0.5	0.818182	0.636364	0.5	0.7	0.576923	0.444444	0.666667	0.619048	0.6	0.666667	0.764706	0.555556
8009774	0.692308	0.357143	0.52	0.615385	0.606061	0.678571	0.777778	0.7	0.809524	0.7	0.461538	0.75	0.692308	0.5	0.714286	0.631579	0.619048	0.761905	0.705882	0.692308
8010377	0.428571	0.26087	0.642857	0.695652	0.515152	0.53125	0.525	0.444444	0.826087	0.517241	0.606061	0.583333	0.541667	0.5	0.5	0.666667	0.5	0.580645	0.875	0.8
8051743	0.444444	0.190476	0.526316	0.362069	0.607595	0.507937	0.4875	0.557692	0.602941	0.491525	0.521739	0.316667	0.546667	0.412698	0.445783	0.418919	0.45	0.552239	0.712329	0.5
8051781	0.39726	0.35	0.647059	0.37931	0.556962	0.548387	0.5375	0.482759	0.619048	0.520833	0.52459	0.32	0.535211	0.407407	0.493333	0.464789	0.5	0.516667	0.630769	0.479167
8051842	0.421875	0.394737	0.54386	0.404762	0.469697	0.530612	0.542857	0.555556	0.633333	0.375	0.472727	0.295455	0.472222	0.458333	0.506849	0.42623	0.4375	0.465517	0.566038	0.418605
8056460	0.528571	0.37931	0.535714	0.333333	0.590164	0.538462	0.626667	0.536585	0.677966	0.435897	0.584615	0.275	0.6	0.45	0.676471	0.458333	0.576271	0.666667	0.622642	0.710526
8056624	0.553191	0.290323	0.413043	0.514286	0.612245	0.341463	0.411765	0.5625	0.675	0.5	0.458333	0.28125	0.333333	0.393939	0.55814	0.567568	0.568182	0.46875	0.71875	0.592593
8106922	0.509091	0.464286	0.52381	0.466667	0.54386	0.655172	0.714286	0.583333	0.658537	0.54	0.627451	0.275	0.553571	0.612245	0.608696	0.705882	0.656716	0.535714	0.660714	0.680851
8106931	0.517857	0.481481	0.571429	0.454545	0.54386	0.637931	0.714286	0.604167	0.666667	0.530612	0.612245	0.268293	0.551724	0.5625	0.623188	0.698113	0.671875	0.528302	0.696429	0.714286
8106986	0.517857	0.321429	0.391304	0.404762	0.607143	0.596154	0.75	0.717391	0.595745	0.68	0.638298	0.404762	0.583333	0.490196	0.581818	0.584906	0.574074	0.479167	0.795918	0.744681
8107011	0.552632	0.315789	0.419355	0.4	0.585366	0.631579	0.711111	0.733333	0.733333	0.685714	0.6875	0.451613	0.615385	0.416667	0.526316	0.564103	0.538462	0.419355	0.8125	0.685714
8107012	0.552632	0.315789	0.419355	0.4	0.585366	0.631579	0.711111	0.733333	0.733333	0.685714	0.6875	0.451613	0.615385	0.416667	0.526316	0.564103	0.538462	0.419355	0.8125	0.685714
8111561	0.571429	0.52381	0.645161	0.518519	0.69697	0.451613	0.484848	0.625	0.612903	0.444444	0.526316	0.555556	0.657143	0.551724	0.645161	0.6	0.589744	0.576923	0.689655	0.62069
8117183	0.625	0.333333	0.540541	0.59375	0.526316	0.6875	0.441176	0.538462	0.730769	0.580645	0.625	0.241379	0.647059	0.512821	0.605263	0.444444	0.59375	0.454545	0.666667	0.666667
9178958	0.692308	0.352941	0.4	0.428571	0.545455	0.36	0.6	0.411765	0.571429	0.222222	0.538462	0.208333	0.545455	0.411765	0.636364	0.571429	0.608696	0.45	0.636364	0.666667
9520695	0.3125	0.214286	0.21875	0.4	0.307692	0.340909	0.515152	0.421053	0.5	0.595745	0.133333	0.2	0.236842	0.404762	0.2	0.459459	0.418605	0.363636	0.606061	0.488372
9520915	0.26087	0.25	0.428571	0.310345	0.37931	0.368421	0.375	0.25	0.666667	0.431818	0.258065	0.173913	0.394737	0.407407	0.243902	0.485714	0.315789	0.448276	0.5	0.375
9521601	0.318182	0.3	0.652174	0.52381	0.366667	0.459459	0.578947	0.421053	0.411765	0.513514	0.2	0.181818	0.411765	0.275862	0.419355	0.428571	0.5	0.444444	0.7	0.64
10024947	0.176471	0.272727	0.210526	0.416667	0.25	0.225806	0.290323	0.428571	0.52	0.323529	0.347826	0.333333	0.25	0.363636	0.15625	0.333333	0.214286	0.228571	0.741935	0.375
10076891	0.45	0.352941	0.222222	0.227273	0.285714	0.454545	0.321429	0.25	0.571429	0.35	0.210526	0.3	0.375	0.380952	0.3	0.44	0.416667	0.428571	0.52381	0.545455
10076892	0.45	0.352941	0.222222	0.227273	0.285714	0.454545	0.321429	0.25	0.571429	0.35	0.210526	0.3	0.375	0.380952	0.3	0.44	0.416667	0.428571	0.52381	0.545455
12482091	0.531915	0.214286	0.560976	0.5	0.6	0.547619	0.477273	0.484848	0.636364	0.617647	0.473684	0.322581	0.608696	0.553191	0.595745	0.5	0.463415	0.487179	0.666667	0.666667
12482386	0.634615	0.5	0.680851	0.346154	0.671875	0.557692	0.65	0.689655	0.673913	0.66	0.490909	0.357143	0.515625	0.468085	0.608696	0.631579	0.603774	0.555556	0.77193	0.632653
12482412	0.660714	0.391304	0.625	0.369565	0.689655	0.566038	0.608696	0.657143	0.638298	0.641509	0.423077	0.325	0.47541	0.367347	0.575758	0.634615	0.566038	0.489796	0.745455	0.630435
13147302	0.530612	0.333333	0.531915	0.555556	0.603774	0.346154	0.444444	0.5	0.62	0.342105	0.473684	0.317073	0.357143	0.354167	0.55814	0.521739	0.574468	0.5	0.75	0.541667
13157438	0.568182	0.375	0.607143	0.363636	0.727273	0.473684	0.527778	0.758621	0.636364	0.548387	0.555556	0.321429	0.714286	0.485714	0.5	0.633333	0.514286	0.542857	0.5	0.741935
13157525	0.566667	0.4	0.48	0.541667	0.64	0.625	0.666667	0.772727	0.727273	0.631579	0.375	0.45	0.590909	0.541667	0.454545	0.666667	0.555556	0.578947	0.65	0.590909
20383785	0.594595	0.272727	0.642857	0.479167	0.771429	0.732143	0.636364	0.723404	0.594595	0.651163	0.648649	0.413043	0.595238	0.491803	0.612245	0.636364	0.708333	0.693878	0.860465	0.729167
20383899	0.693548	0.243243	0.55814	0.46	0.636364	0.666667	0.68	0.770833	0.710526	0.627119	0.659091	0.423077	0.659091	0.62069	0.608696	0.647059	0.595745	0.72	0.818182	0.627119
20383940	0.644068	0.205882	0.595238	0.472727	0.6875	0.625	0.607143	0.709091	0.648649	0.590164	0.520833	0.333333	0.528302	0.530303	0.555556	0.557143	0.622642	0.6	0.695652	0.603175
20384096	0.491525	0.270833	0.64	0.40678	0.508772	0.544118	0.65	0.631579	0.735849	0.639344	0.5	0.359375	0.625	0.434783	0.596774	0.594203	0.483333	0.651515	0.72549	0.75
20384660	0.57377	0.166667	0.522727	0.517241	0.672727	0.569231	0.545455	0.65	0.651163	0.619718	0.509091	0.220339	0.54386	0.4	0.692308	0.558824	0.627119	0.516667	0.571429	0.727273
20385425	0.555556	0.166667	0.37931	0.352941	0.513514	0.563636	0.473684	0.583333	0.548387	0.571429	0.473684	0.204545	0.608696	0.454545	0.581395	0.566038	0.651163	0.416667	0.676471	0.638298
20385511	0.692308	0.227273	0.652174	0.5	0.68	0.625	0.575758	0.482759	0.769231	0.625	0.565217	0.258065	0.666667	0.464286	0.555556	0.625	0.642857	0.647059	0.652174	0.741935
20385655	0.535714	0.142857	0.681818	0.428571	0.645161	0.466667	0.454545	0.633333	0.473684	0.575758	0.521739	0.384615	0.580645	0.404762	0.513514	0.424242	0.5	0.472222	0.677419	0.690476
20385687	0.545455	0.136364	0.73913	0.361702	0.617647	0.5	0.4	0.59375	0.428571	0.487179	0.47619	0.25	0.424242	0.311111	0.5	0.394737	0.472222	0.375	0.485714	0.55
20385756	0.636364	0.333333	0.535714	0.414634	0.424242	0.509434	0.612903	0.612903	0.730769	0.681818	0.75	0.291667	0.575	0.511111	0.657143	0.634146	0.666667	0.682927	0.705882	0.621622
20385844	0.54386	0.236842	0.625	0.482143	0.591837	0.507937	0.677419	0.535714	0.617021	0.59322	0.645833	0.269231	0.44898	0.569231	0.622642	0.602941	0.509091	0.625	0.680851	0.6
20482045	0.62069	0.272727	0.461538	0.36	0.5	0.653846	0.428571	0.592593	0.580645	0.533333	0.458333	0.225806	0.6	0.555556	0.6	0.461538	0.423077	0.517241	0.740741	0.518519
20483430	0.4875	0.193548	0.480519	0.440476	0.44	0.567901	0.506849	0.333333	0.614286	0.56338	0.52	0.26506	0.415385	0.469136	0.505882	0.423529	0.459459	0.39726	0.698413	0.464286
20483683	0.65625	0.372093	0.680851	0.508772	0.676923	0.645161	0.609375	0.5	0.586207	0.66	0.537037	0.457627	0.560606	0.508197	0.676923	0.62963	0.672414	0.592593	0.660714	0.703125
20538248	0.555556	0.35	0.633333	0.37037	0.5	0.515152	0.606061	0.481481	0.714286	0.551724	0.64	0.541667	0.516129	0.521739	0.666667	0.551724	0.518519	0.571429	0.76	0.818182
20548707	0.537634	0.214286	0.583333	0.488095	0.430233	0.47561	0.494253	0.516854	0.564706	0.593023	0.548387	0.310345	0.5	0.317073	0.546512	0.494382	0.544444	0.487805	0.765432	0.674419
20548914	0.62	0.40625	0.609756	0.513514	0.575	0.681818	0.674419	0.761905	0.75	0.684211	0.642857	0.395349	0.52381	0.648649	0.704545	0.725	0.591837	0.583333	0.72093	0.790698
20565218	0.591549	0.244898	0.54902	0.528302	0.516667	0.651515	0.590164	0.591837	0.694915	0.661765	0.622642	0.396226	0.650794	0.52459	0.575758	0.720588	0.633333	0.551724	0.833333	0.671642
20565219	0.591549	0.244898	0.54902	0.528302	0.516667	0.651515	0.590164	0.591837	0.694915	0.661765	0.622642	0.396226	0.650794	0.52459	0.575758	0.720588	0.633333	0.551724	0.833333	0.671642
20565480	0.489796	0.216216	0.479167	0.45	0.571429	0.468085	0.531915	0.439024	0.526316	0.604167	0.55814	0.277778	0.604167	0.519231	0.490196	0.444444	0.543478	0.377358	0.767442	0.56
20580868	0.5	0.0697674	0.5	0.293103	0.5	0.393939	0.25	0.403226	0.516129	0.492308	0.473684	0.2	0.473684	0.280702	0.384615	0.423729	0.461538	0.388889	0.69697	0.523077
20584282	0.357143	0.117647	0.545455	0.24	0.333333	0.282051	0.3125	0.181818	0.5	0.345455	0.533333	0.125	0.352941	0.265306	0.388889	0.244444	0.363636	0.414634	0.428571	0.38
20584302	0.285714	0.0888889	0.4	0.241935	0.3125	0.333333	0.375	0.285714	0.564103	0.328358	0.55	0.127273	0.434783	0.265625	0.363636	0.301587	0.275862	0.428571	0.447368	0.4
20584326	0.272727	0.0754717	0.388889	0.28	0.315789	0.365079	0.384615	0.288136	0.560976	0.39726	0.608696	0.149254	0.444444	0.26087	0.37037	0.386667	0.285714	0.409091	0.463415	0.452055
20586212	0.264706	0.160714	0.529412	0.246154	0.333333	0.492537	0.37931	0.444444	0.645833	0.415584	0.4	0.223881	0.392857	0.4	0.516129	0.448718	0.422222	0.410959	0.765957	0.537313
20586391	0.266667	0.314286	0.4375	0.442308	0.588235	0.466667	0.47619	0.387755	0.666667	0.587302	0.631579	0.14	0.608696	0.438596	0.272727	0.5	0.451613	0.5	0.783784	0.654545
20728054	0.6	0.363636	0.692308	0.333333	0.5	0.6	0.6	0.590909	0.8	0.741935	0.5	0.388889	0.590909	0.642857	0.578947	0.612903	0.625	0.545455	0.583333	0.478261
20793855	0.408163	0.2	0.366667	0.285714	0.325	0.291667	0.342857	0.545455	0.666667	0.5	0.428571	0.176471	0.348837	0.047619	0.342857	0.4	0.433333	0.684211	0.6875	0.555556
20800569	0.366667	0.428571	0.461538	0.464286	0.714286	0.702703	0.633333	0.5	0.785714	0.5	0.5	0.36	0.64	0.323529	0.605263	0.647059	0.714286	0.625	0.833333	0.68
20800733	0.571429	0.277778	0.481481	0.434783	0.5	0.514286	0.64	0.571429	0.708333	0.75	0.5	0.55	0.625	0.428571	0.575758	0.407407	0.566667	0.608696	0.821429	0.677419
20801480	0.4	0.416667	0.52381	0.458333	0.48	0.606061	0.555556	0.541667	0.666667	0.444444	0.588235	0.4	0.566667	0.652174	0.722222	0.606061	0.576923	0.636364	0.65	0.782609
20802648	0.650794	0.222222	0.604651	0.589286	0.631579	0.483871	0.722222	0.659574	0.666667	0.76	0.510638	0.395349	0.571429	0.482759	0.515152	0.490566	0.603448	0.566038	0.666667	0.62
20803740	0.433333	0.333333	0.347826	0.35	0.535714	0.6	0.583333	0.619048	0.588235	0.684211	0.625	0.37037	0.52381	0.384615	0.387097	0.551724	0.48	0.5	0.7	0.444444
20807832	0.571429	0.238095	0.6	0.555556	0.428571	0.785714	0.631579	0.52381	0.8125	0.6875	0.473684	0.45	0.45	0.458333	0.625	0.47619	0.45	0.470588	0.777778	0.695652
20852338	0.294118	0.25	0.142857	0.1	0.333333	0.375	0.2	0.384615	0.227273	0.347826	0.363636	0.142857	0.4	0.205882	0.148148	0.227273	0.423077	0.26087	0.392857	0.26087
21227292	0.263158	0.0769231	0.1875	0.0588235	0.142857	0.105263	0.157895	0.230769	0.2	0.1	0.181818	0.125	0.133333	0.125	0.125	0.05	0.4	0.176471	0.3	0.363636
21227301	0.222222	0	0.133333	0	0.0769231	0.0526316	0.111111	0.230769	0.125	0.0952381	0.142857	0.0666667	0.125	0.0666667	0.0666667	0	0.4	0.176471	0.25	0.333333
21227307	0.222222	0	0.125	0	0.0769231	0.0526316	0.111111	0.230769	0.125	0.0909091	0.1	0.176471	0.125	0.0666667	0.0588235	0	0.380952	0.157895	0.25	0.333333
21227322	0.176471	0	0.0666667	0	0.0769231	0	0.105263	0.214286	0.12	0.0909091	0.0909091	0.176471	0.117647	0.0666667	0.0588235	0	0.35	0.157895	0.111111	0.318182
23085889	0.575342	0.278689	0.6	0.347222	0.61194	0.315068	0.4	0.274194	0.694444	0.421053	0.508475	0.214286	0.571429	0.392857	0.569444	0.460526	0.383333	0.439394	0.612903	0.367647
23085958	0.4875	0.173913	0.421875	0.242857	0.415385	0.337662	0.363636	0.225806	0.5625	0.414286	0.530303	0.264706	0.571429	0.324324	0.626667	0.3625	0.491525	0.283582	0.631579	0.366197
23085979	0.576471	0.191176	0.542857	0.328571	0.470588	0.44	0.410959	0.268657	0.563636	0.493151	0.628571	0.283784	0.594595	0.352113	0.61039	0.416667	0.508197	0.323529	0.655172	0.410959
23101796	0.511364	0.185185	0.547619	0.204545	0.476744	0.3	0.309524	0.290698	0.567568	0.344444	0.380952	0.215054	0.428571	0.23913	0.453488	0.34375	0.303797	0.258427	0.538462	0.313253
23185021	0.821429	0.5	0.869565	0.681818	0.885714	0.708333	0.869565	0.705882	0.875	0.761905	0.791667	0.571429	0.875	0.666667	0.857143	0.846154	0.852941	0.7	0.75	0.8
23185029	0.833333	0.5	0.875	0.695652	0.885714	0.708333	0.846154	0.722222	0.875	0.75	0.791667	0.571429	0.875	0.652174	0.862069	0.846154	0.852941	0.727273	0.75	0.791667
23185036	0.833333	0.5	0.88	0.695652	0.885714	0.72	0.846154	0.722222	0.875	0.75	0.791667	0.571429	0.875	0.636364	0.862069	0.851852	0.852941	0.727273	0.75	0.782609
35869422	0.745455	0.257143	0.701754	0.431373	0.627451	0.630769	0.647059	0.616667	0.75	0.828571	0.642857	0.263158	0.646154	0.631579	0.639344	0.731343	0.610169	0.734375	0.83871	0.793651
35875448	0.518519	0.294118	0.4	0.421053	0.387097	0.451613	0.466667	0.631579	0.619048	0.5	0.541667	0.0769231	0.5	0.44	0.483871	0.484848	0.424242	0.538462	0.75	0.68
35878426	0.444444	0.2	0.25	0.36	0.681818	0.535714	0.526316	0.4375	0.68	0.37037	0.545455	0.291667	0.636364	0.44	0.518519	0.653846	0.518519	0.578947	0.772727	0.666667
36390527	0.64	0.285714	0.681818	0.580645	0.586207	0.607143	0.68	0.636364	0.384615	0.666667	0.5	0.407407	0.533333	0.44	0.647059	0.8	0.709677	0.518519	0.833333	0.517241
36400445	0.454545	0.166667	0.384615	0.5	0.526316	0.533333	0.714286	0.444444	0.3	0.714286	0.333333	0.294118	0.421053	0.473684	0.333333	0.5	0.625	0.666667	0.555556	0.666667
36411703	0.411765	0.533333	0.55	0.181818	0.485714	0.40625	0.4375	0.357143	0.583333	0.451613	0.59375	0.136364	0.384615	0.217391	0.542857	0.545455	0.514286	0.484848	0.612903	0.541667
36411716	0.40625	0.4	0.608696	0.2	0.475	0.457143	0.414634	0.380952	0.642857	0.444444	0.65	0.148148	0.404762	0.193548	0.486486	0.607143	0.465116	0.516129	0.594595	0.64
36411774	0.511111	0.333333	0.444444	0.235294	0.404255	0.378378	0.369565	0.435897	0.555556	0.324324	0.547619	0.190476	0.391304	0.309524	0.382979	0.465116	0.354167	0.487179	0.615385	0.684211
36411980	0.32	0.571429	0.6	0.518519	0.482759	0.351351	0.444444	0.583333	0.304348	0.366667	0.53125	0.363636	0.466667	0.625	0.388889	0.424242	0.333333	0.392857	0.636364	0.615385
36412218	0.447368	0.363636	0.416667	0.483871	0.485714	0.342857	0.487805	0.451613	0.566667	0.478261	0.485714	0.285714	0.457143	0.461538	0.418605	0.580645	0.5	0.413793	0.578947	0.740741
36412260	0.444444	0.45	0.565217	0.382353	0.588235	0.540541	0.536585	0.611111	0.6	0.482759	0.459459	0.333333	0.418605	0.5	0.452381	0.5	0.463415	0.472222	0.730769	0.483871
36412261	0.444444	0.45	0.565217	0.382353	0.588235	0.540541	0.536585	0.611111	0.6	0.482759	0.459459	0.333333	0.418605	0.5	0.452381	0.5	0.463415	0.472222	0.730769	0.483871
36412481	0.242424	0.5	0.3	0.32	0.451613	0.482759	0.482759	0.727273	0.636364	0.483871	0.5	0.461538	0.558824	0.538462	0.555556	0.518519	0.464286	0.483871	0.428571	0.648649
36412840	0.517241	0	0.538462	0.619048	0.607143	0.6	0.590909	0.705882	0.478261	0.545455	0.454545	0.294118	0.59375	0.48	0.615385	0.481481	0.419355	0.6	0.703704	0.791667
36414289	0.515152	0.4	0.45	0.28125	0.621622	0.457143	0.555556	0.5	0.5	0.527778	0.517241	0.2	0.533333	0.447368	0.648649	0.62963	0.28125	0.517241	0.675676	0.606061
36807152	0.0196078	0.0222222	0.025	0.0172414	0.0172414	0.0144928	0.0163934	0.0212766	0.0212766	0.0192308	0.025641	0.0169492	0.0188679	0.016129	0.0151515	0.0151515	0.0208333	0.0196078	0.0196078	0.0172414
36807294	0	0	0	0	0	0	0	0	0	0	0	0.0384615	0	0.0163934	0.0166667	0	0	0	0	0
36807440	0	0	0.0384615	0	0	0.0344828	0	0	0	0	0.0555556	0	0	0	0	0	0	0	0	0
36807675	0	0	0	0	0	0	0	0	0	0	0	0	0	0	0	0	0	0	0	0
37520850	0.536232	0.27451	0.6	0.322034	0.508475	0.5	0.546875	0.532258	0.606061	0.641791	0.612903	0.321429	0.597015	0.515152	0.636364	0.45614	0.482759	0.557377	0.683333	0.632353
37524320	0.518519	0.285714	0.285714	0.333333	0.25	0.416667	0.285714	0.580645	0.526316	0.461538	0.454545	0.181818	0.333333	0.333333	0.34375	0.4	0.583333	0.538462	0.433333	0.545455
37529132	0.461538	0.21875	0.604651	0.439024	0.472222	0.708333	0.519231	0.531915	0.574468	0.617021	0.5	0.4	0.578947	0.487179	0.45283	0.54	0.479167	0.511628	0.575	0.745098
37627912	0.577465	0.153846	0.638889	0.378788	0.597015	0.592105	0.478873	0.542857	0.797101	0.577465	0.444444	0.203125	0.442857	0.276923	0.623188	0.493506	0.523077	0.546667	0.555556	0.618421
47366215	0.55	0.225	0.660714	0.491803	0.603448	0.491228	0.553571	0.589744	0.65	0.553571	0.627119	0.327586	0.597015	0.533333	0.469697	0.515152	0.5	0.492063	0.636364	0.672727
47366275	0.602941	0.333333	0.52459	0.442623	0.61194	0.625	0.515152	0.607143	0.631579	0.629032	0.606061	0.467742	0.585714	0.492063	0.589041	0.58209	0.557143	0.451613	0.691176	0.606061
47366292	0.647887	0.360656	0.514706	0.38806	0.60274	0.606061	0.462687	0.590164	0.586207	0.571429	0.6	0.363636	0.554054	0.477612	0.56	0.594203	0.513889	0.478261	0.681159	0.590909
47366351	0.626506	0.393939	0.636364	0.5	0.65	0.607595	0.507042	0.557143	0.692308	0.594595	0.623188	0.307692	0.619048	0.439024	0.597561	0.559524	0.5875	0.616438	0.649351	0.697368
47366397	0.626506	0.491803	0.697368	0.528571	0.703704	0.653333	0.565217	0.647059	0.753846	0.641791	0.623188	0.430556	0.716049	0.519481	0.686747	0.6625	0.6375	0.614286	0.623188	0.746835
47366412	0.644737	0.574074	0.723077	0.532258	0.742857	0.716418	0.580645	0.683333	0.775862	0.654545	0.633333	0.485294	0.727273	0.602941	0.708333	0.671429	0.676056	0.672414	0.706897	0.835821
47366454	0.75	0.678571	0.724138	0.558824	0.742857	0.6875	0.645161	0.678571	0.733333	0.62963	0.517241	0.470588	0.69697	0.555556	0.628571	0.666667	0.628571	0.678571	0.666667	0.78125
47367378	0.5	0.342105	0.613636	0.465116	0.596154	0.571429	0.577778	0.589744	0.589744	0.547619	0.560976	0.3125	0.583333	0.454545	0.511628	0.534884	0.489362	0.565217	0.717391	0.638298
47371145	0.615385	0.288462	0.435484	0.464286	0.448276	0.492063	0.415385	0.509091	0.480769	0.629032	0.380952	0.246154	0.542373	0.415385	0.611111	0.464789	0.4375	0.423729	0.724138	0.615385
47798803	0.6	0.291667	0.617647	0.466667	0.606061	0.638298	0.531915	0.588235	0.764706	0.653061	0.5	0.285714	0.5	0.483871	0.595238	0.660714	0.487179	0.34375	0.555556	0.521739
47798953	0.589744	0.391304	0.588235	0.36	0.428571	0.7	0.323529	0.52	0.678571	0.617647	0.5	0.185185	0.575758	0.323529	0.5	0.592593	0.46875	0.655172	0.735294	0.592593
47799028	0.52	0.4375	0.636364	0.414634	0.521739	0.607843	0.5625	0.534884	0.775	0.724138	0.571429	0.354839	0.538462	0.4375	0.555556	0.595745	0.606557	0.648649	0.74	0.574468
47799086	0.705882	0.631579	0.666667	0.466667	0.675676	0.684211	0.733333	0.75	0.794118	0.804348	0.769231	0.4	0.594595	0.485714	0.710526	0.774194	0.727273	0.636364	0.862069	0.735294
47799290	0.74	0.736842	0.666667	0.625	0.583333	0.884615	0.641026	0.685714	0.823529	0.735849	0.809524	0.5625	0.685185	0.711111	0.741379	0.895833	0.714286	0.673077	0.762712	0.711864
47799315	0.695652	0.789474	0.684211	0.638889	0.574468	0.851064	0.647059	0.75	0.8	0.704545	0.809524	0.578947	0.692308	0.684211	0.72	0.851064	0.673077	0.6	0.711538	0.758621
47799321	0.72093	0.833333	0.657143	0.685714	0.577778	0.866667	0.71875	0.736842	0.827586	0.707317	0.837838	0.594595	0.693878	0.702703	0.711111	0.857143	0.666667	0.634146	0.734694	0.767857
48145305	0.64	0.153846	0.461538	0.538462	0.5	0.583333	0.409091	0.666667	0.647059	0.473684	0.545455	0.333333	0.555556	0.117647	0.652174	0.5	0.454545	0.56	0.821429	0.703704
49689686	0.571429	0.333333	0.833333	0.304348	0.846154	0.863636	0.5	0.7	0.619048	0.705882	0.611111	0.421053	0.736842	0.380952	0.7	0.625	0.583333	0.75	0.695652	0.703704
51253584	0.698113	0	0.461538	0.25	0.612245	0.514286	0.5	0.423077	0.65625	0.542857	0.486486	0.0625	0.436364	0.222222	0.627451	0.431818	0.533333	0.571429	0.676471	0.761905
51253782	0.6	0.115385	0.688889	0	0.461538	0.666667	0.530612	0.472222	0.694444	0.511111	0.54	0.125	0.418182	0.275862	0.690909	0.555556	0.468085	0.676471	0.589744	0.75
51485982	0.409091	0.2	0.5	0.421053	0.48	0.689655	0.409091	0.578947	0.428571	0.73913	0.52	0.1	0.625	0.230769	0.571429	0.541667	0.470588	0.777778	0.695652	0.75
51887834	0.25	0.0666667	0.545455	0.0454545	0.4	0.631579	0.384615	0.538462	0.538462	0.846154	0.583333	0.0625	0.541667	0.0740741	0.695652	0.625	0.470588	0.578947	0.541667	0.7
51887886	0.666667	0.0625	0.6	0	0.352941	0.727273	0.357143	0.615385	0.785714	0.611111	0.590909	0	0.65	0.0909091	0.681818	0.62069	0.727273	0.466667	0.705882	0.8
52001202	0.464286	0.214286	0.666667	0.272727	0.409091	0.75	0.5	0.533333	0.590909	0.72	0.428571	0.181818	0.448276	0.34375	0.5	0.607143	0.230769	0.457143	0.8125	0.666667
52029184	0.4	0.103448	0.368421	0.117647	0.384615	0.617647	0.333333	0.357143	0.55	0.451613	0.52	0.0322581	0.296296	0.269231	0.542857	0.566667	0.470588	0.375	0.6	0.677419
52043097	0.434783	0.125	0.428571	0.157895	0.565217	0.416667	0.466667	0.521739	0.545455	0.736842	0.5	0.0952381	0.518519	0.190476	0.346154	0.4375	0.346154	0.68	0.772727	0.777778
52043513	0.5	0.166667	0.565217	0.28	0.470588	0.444444	0.393939	0.533333	0.590909	0.533333	0.482759	0.2	0.433333	0.205882	0.424242	0.448276	0.5	0.454545	0.666667	0.516129
52043628	0.512821	0.0384615	0.5	0.272727	0.517241	0.516129	0.454545	0.433333	0.37037	0.5625	0.259259	0.1	0.233333	0.266667	0.333333	0.551724	0.424242	0.555556	0.68	0.625
52043843	0.323529	0.136364	0.454545	0.166667	0.375	0.558824	0.285714	0.387097	0.55	0.482759	0.548387	0.175	0.371429	0.117647	0.435897	0.416667	0.428571	0.564103	0.774194	0.631579
52043886	0.576923	0.166667	0.388889	0.227273	0.347826	0.541667	0.310345	0.52	0.714286	0.583333	0.590909	0.0555556	0.458333	0.142857	0.464286	0.6	0.428571	0.5	0.611111	0.565217
52077036	0.759259	0.722222	0.814815	0.581818	0.763636	0.796296	0.75	0.745455	0.87037	0.78	0.755102	0.473684	0.804348	0.666667	0.745455	0.764706	0.706897	0.843137	0.906977	0.827586
52110381	0.603774	0.2	0.454545	0.285714	0.460317	0.468085	0.631579	0.540541	0.6	0.5	0.581395	0.268293	0.519231	0.489362	0.40625	0.653061	0.616667	0.627451	0.758065	0.644444
52333245	0.576923	0.0588235	0.466667	0.423077	0.565217	0.675	0.8	0.722222	0.478261	0.555556	0.615385	0.263158	0.533333	0.391304	0.518519	0.636364	0.846154	0.576923	0.615385	0.642857
52333319	0.321429	0.125	0.5	0.206897	0.636364	0.756757	0.740741	0.756098	0.5	0.547619	0.558824	0.227273	0.666667	0.310345	0.5	0.74359	0.65625	0.527778	0.741935	0.485714
52333822	0.625	0.5	0.692308	0.25	0.44	0.702703	0.75	0.542857	0.48	0.594595	0.35	0.25	0.5	0.277778	0.483871	0.59375	0.740741	0.484848	0.818182	0.6
52334258	0.466667	0.0769231	0.55	0.173913	0.52381	0.571429	0.5	0.685714	0.571429	0.615385	0.551724	0.333333	0.555556	0.304348	0.478261	0.666667	0.538462	0.529412	0.576923	0.676471
52357856	0.444444	0.277778	0.521739	0.310345	0.69697	0.666667	0.55	0.617021	0.64	0.625	0.615385	0.192308	0.46875	0.222222	0.53125	0.75	0.481481	0.560976	0.6	0.710526
52358176	0.583333	0.133333	0.454545	0.352941	0.666667	0.657143	0.333333	0.642857	0.75	0.588235	0.363636	0.0666667	0.689655	0.391304	0.608696	0.666667	0.619048	0.6	0.875	0.59375
52644829	0.709677	0.6	0.782609	0.571429	0.615385	0.736842	0.538462	0.611111	0.785714	0.608696	0.62963	0.666667	0.727273	0.5625	0.761905	0.777778	0.647059	0.65	0.666667	0.740741
52644851	0.617647	0.416667	0.75	0.352941	0.4	0.647059	0.433333	0.4375	0.62963	0.416667	0.583333	0.52381	0.608696	0.333333	0.5	0.75	0.4	0.458333	0.538462	0.666667
52671414	0.431818	0.12	0.291667	0.0454545	0.37931	0.37037	0.428571	0.464286	0.45	0.451613	0.352941	0.173913	0.324324	0.217391	0.166667	0.5	0.206897	0.185185	0.410256	0.444444
55631047	0.486486	0.3	0.380952	0.44	0.48	0.518519	0.4	0.5	0.535714	0.413793	0.434783	0.291667	0.428571	0.391304	0.657895	0.555556	0.484848	0.37037	0.56	0.419355
55631350	0.5	0.263158	0.571429	0.433333	0.452381	0.588235	0.575758	0.222222	0.588235	0.677419	0.545455	0.444444	0.567568	0.382353	0.692308	0.705882	0.540541	0.617647	0.705882	0.645161
55631360	0.483871	0.285714	0.578947	0.444444	0.461538	0.612903	0.533333	0.25	0.615385	0.633333	0.548387	0.4	0.59375	0.34375	0.710526	0.75	0.545455	0.625	0.71875	0.655172
55632374	0.34375	0.1875	0.423077	0.448276	0.470588	0.588235	0.545455	0.64	0.782609	0.5	0.666667	0.321429	0.459459	0.321429	0.525	0.6875	0.555556	0.384615	0.65	0.657143
55632576	0.578947	0.346154	0.605263	0.315789	0.428571	0.55814	0.634615	0.431818	0.575	0.533333	0.589744	0.181818	0.469388	0.6	0.511111	0.605263	0.309524	0.666667	0.641026	0.675
55633146	0.515152	0.272727	0.52381	0.272727	0.47619	0.538462	0.515152	0.64	0.48	0.62069	0.5625	0.26087	0.482759	0.3125	0.541667	0.52	0.545455	0.555556	0.454545	0.444444
55634391	0.342105	0.5	0.517241	0.272727	0.470588	0.525	0.566667	0.558824	0.5625	0.525	0.428571	0.413793	0.454545	0.513514	0.5	0.571429	0.52381	0.315789	0.5	0.725
56099047	0.392857	0.307692	0.391304	0.2	0.538462	0.407407	0.6	0.473684	0.526316	0.541667	0.5	0.25	0.607143	0.45	0.62963	0.566667	0.411765	0.478261	0.6	0.48
56100949	0.488889	0.272727	0.594595	0.459459	0.487179	0.642857	0.617021	0.485714	0.463415	0.697674	0.564103	0.358974	0.47619	0.428571	0.478261	0.534884	0.534884	0.444444	0.666667	0.521739
56111083	0.560976	0.444444	0.448276	0.322581	0.590909	0.7	0.542857	0.545455	0.62963	0.4	0.484848	0.419355	0.522727	0.322581	0.431818	0.571429	0.555556	0.5	0.775	0.634146
56111214	0.528302	0.435897	0.666667	0.340909	0.56	0.5	0.555556	0.55	0.6	0.472727	0.73913	0.38	0.462963	0.491525	0.508197	0.625	0.534483	0.526316	0.781818	0.784314
56111263	0.568966	0.314286	0.630435	0.384615	0.636364	0.62069	0.584906	0.642857	0.608696	0.633333	0.613636	0.386364	0.537037	0.54717	0.637931	0.661017	0.606557	0.479167	0.72549	0.716981
56111462	0.596774	0.277778	0.568182	0.318182	0.559322	0.698413	0.491525	0.463415	0.659091	0.528302	0.529412	0.346939	0.430769	0.517857	0.532258	0.589286	0.631579	0.588235	0.762712	0.52459
56111670	0.461538	0.166667	0.536585	0.354839	0.479167	0.595238	0.396226	0.387097	0.709677	0.541667	0.666667	0.405405	0.461538	0.478261	0.5	0.444444	0.55	0.47619	0.604651	0.564103
57077380	0.490566	0.258065	0.5	0.439024	0.463415	0.703704	0.547619	0.515152	0.677419	0.678571	0.514286	0.387755	0.395349	0.392157	0.416667	0.571429	0.424242	0.552632	0.75	0.625
59935393	0.586207	0.137931	0.428571	0.24	0.555556	0.631579	0.413793	0.631579	0.73913	0.809524	0.478261	0.125	0.652174	0.0689655	0.529412	0.764706	0.55	0.52	0.677419	0.83871
67805688	0.592593	0.119048	0.483333	0.303571	0.628571	0.538462	0.575342	0.549296	0.657143	0.471429	0.375	0.155172	0.60274	0.222222	0.507042	0.641026	0.591549	0.558824	0.661972	0.661765
69388014	0.322581	0.133333	0.666667	0.333333	0.645161	0.636364	0.538462	0.4	0.384615	0.470588	0.566667	0.375	0.470588	0.2	0.588235	0.714286	0.521739	0.473684	0.695652	0.571429
69389710	0.34375	0.266667	0.434783	0.25	0.322581	0.478261	0.272727	0.421053	0.45	0.714286	0.521739	0.0625	0.432432	0.352941	0.390244	0.333333	0.428571	0.32	0.55	0.4375
69403642	0.416667	0.142857	0.466667	0.375	0.454545	0.423077	0.666667	0.227273	0.526316	0.428571	0.636364	0.368421	0.484848	0.454545	0.333333	0.454545	0.459459	0.433333	0.619048	0.588235
69431711	0.487805	0.181818	0.625	0.677419	0.606061	0.571429	0.404762	0.451613	0.34375	0.40625	0.642857	0.28	0.4	0.481481	0.604651	0.684211	0.517241	0.5	0.758621	0.59375
69432705	0.533333	0.0909091	0.466667	0.384615	0.666667	0.583333	0.4	0.625	0.818182	0.666667	0.727273	0.470588	0.4	0.411765	0.454545	0.705882	0.571429	0.318182	0.714286	0.714286
69432711	0.5	0.153846	0.6	0.4	0.666667	0.6	0.444444	0.631579	0.833333	0.642857	0.692308	0.444444	0.375	0.380952	0.538462	0.684211	0.571429	0.333333	0.736842	0.75
69432719	0.5	0.214286	0.590909	0.375	0.615385	0.611111	0.473684	0.590909	0.833333	0.625	0.714286	0.428571	0.4	0.347826	0.5625	0.666667	0.565217	0.392857	0.761905	0.761905
70343251	0.52381	0.5	0.605263	0.470588	0.65	0.482759	0.617647	0.421053	0.645161	0.62069	0.548387	0.266667	0.694444	0.363636	0.583333	0.535714	0.517241	0.565217	0.529412	0.44
71957570	0.522388	0.243902	0.627119	0.370968	0.573529	0.5625	0.578125	0.553846	0.754386	0.527778	0.684211	0.349206	0.479452	0.375	0.585714	0.550725	0.484848	0.676923	0.707692	0.723077
71973351	0.757576	0.4	0.5625	0.566667	0.592593	0.434783	0.592593	0.444444	0.555556	0.586207	0.714286	0.388889	0.5	0.5	0.580645	0.521739	0.354839	0.571429	0.416667	0.576923
72001566	0.409836	0.25	0.508475	0.511111	0.481481	0.596491	0.462963	0.566038	0.583333	0.596491	0.538462	0.386364	0.626667	0.482143	0.513889	0.589286	0.431373	0.363636	0.589286	0.654545
72001709	0.5	0.181818	0.571429	0.333333	0.571429	0.526316	0.533333	0.45	0.375	0.5	0.136364	0.157895	0.576923	0.277778	0.62069	0.705882	0.238095	0.454545	0.52381	0.55
72272728	0.555556	0.333333	0.375	0.272727	0.323529	0.53125	0.458333	0.545455	0.65	0.526316	0.733333	0.526316	0.55	0.555556	0.642857	0.521739	0.666667	0.521739	0.611111	0.8125
72439418	0.625	0.125	0.641026	0.382353	0.54	0.722222	0.462963	0.45	0.581395	0.465517	0.578947	0.0526316	0.655172	0.407407	0.507246	0.619048	0.363636	0.444444	0.596154	0.380952
72439572	0.676923	0.2	0.64	0.424242	0.587302	0.645833	0.602941	0.54717	0.480769	0.396825	0.62	0.185185	0.655172	0.515152	0.52459	0.642857	0.56338	0.453125	0.62963	0.607843
72439591	0.650794	0.210526	0.54717	0.393939	0.630769	0.638298	0.571429	0.509804	0.509091	0.370968	0.603774	0.111111	0.627119	0.483871	0.538462	0.608696	0.58209	0.428571	0.632653	0.659574
72439868	0.565217	0.136364	0.849315	0.609756	0.642857	0.712121	0.625	0.5	0.630769	0.444444	0.671233	0.257143	0.583333	0.538462	0.682927	0.706897	0.621951	0.513158	0.608108	0.590909
72439903	0.492308	0.0769231	0.785714	0.414634	0.645161	0.66129	0.542857	0.522388	0.615385	0.463768	0.585714	0.179487	0.588235	0.4	0.688312	0.716981	0.576923	0.421053	0.597222	0.537313
72440543	0.461538	0.142857	0.590909	0.296296	0.78	0.6	0.440678	0.380952	0.533333	0.444444	0.612245	0.103448	0.648148	0.37931	0.510204	0.657143	0.447761	0.44898	0.574074	0.571429
72440552	0.471698	0.1	0.613636	0.366667	0.803922	0.619048	0.45	0.444444	0.533333	0.433962	0.627451	0.133333	0.666667	0.392857	0.54902	0.657143	0.485294	0.48	0.576923	0.571429
72441277	0.521739	0.230769	0.531915	0.285714	0.428571	0.648649	0.589286	0.583333	0.488889	0.28	0.553191	0.125	0.546875	0.0909091	0.458333	0.594595	0.327869	0.407407	0.418605	0.508197
72491813	0.4	0	0.4	0.461538	0.428571	0.538462	0.666667	0.588235	0.7	0.769231	0.636364	0.307692	0.6	0.4	0.583333	0.3	0.384615	0.692308	0.642857	0.615385
72502528	0.5	0.470588	0.571429	0.444444	0.440678	0.530612	0.632653	0.531915	0.578947	0.534884	0.434783	0.372093	0.472727	0.48	0.425926	0.55102	0.392857	0.46	0.571429	0.555556
72720437	0.676056	0.30303	0.605634	0.444444	0.597222	0.62963	0.530303	0.574074	0.6	0.64	0.615385	0.321429	0.608696	0.444444	0.544118	0.666667	0.608696	0.679245	0.634615	0.660714
72720479	0.647059	0.333333	0.603774	0.551724	0.618182	0.631579	0.538462	0.666667	0.542857	0.833333	0.676471	0.357143	0.617021	0.448276	0.575	0.636364	0.62	0.677419	0.588235	0.636364
72724167	0.54386	0.115385	0.636364	0.294118	0.519231	0.54	0.461538	0.522727	0.72549	0.682927	0.531915	0.111111	0.45098	0.513514	0.592593	0.552632	0.571429	0.707317	0.674419	0.454545
72822662	0.526316	0.434783	0.60274	0.581081	0.544304	0.538462	0.578947	0.527027	0.564516	0.594595	0.552239	0.449275	0.56	0.447368	0.582278	0.518987	0.542857	0.557143	0.646154	0.633803
72823465	0.612903	0.272727	0.375	0.310345	0.5	0.545455	0.611111	0.533333	0.6	0.56	0.428571	0.444444	0.590909	0.451613	0.65	0.555556	0.555556	0.655172	0.666667	0.761905
72823589	0.555556	0.409091	0.615385	0.285714	0.53125	0.408163	0.529412	0.333333	0.652174	0.6	0.565217	0.4375	0.666667	0.5	0.666667	0.475	0.571429	0.555556	0.588235	0.789474
72824413	0.6	0.342105	0.567568	0.375	0.62963	0.45098	0.565217	0.551724	0.736842	0.583333	0.413793	0.391304	0.5	0.405405	0.551724	0.405405	0.482759	0.392857	0.7	0.6
72825948	0.482759	0.26087	0.5	0.5	0.666667	0.555556	0.4375	0.5	0.545455	0.741935	0.619048	0.636364	0.47619	0.419355	0.590909	0.606061	0.625	0.366667	0.8	0.55
72833834	0.527778	0.5625	0.259259	0.590909	0.555556	0.657895	0.695652	0.238095	0.666667	0.590909	0.6	0.388889	0.6	0.64	0.647059	0.615385	0.608696	0.448276	0.714286	0.576923
72961042	0.448276	0.166667	0.576923	0.388889	0.565217	0.526316	0.555556	0.4	0.578947	0.692308	0.6875	0.3	0.555556	0.333333	0.625	0.5625	0.571429	0.45	0.636364	0.785714
72969858	0.428571	0.384615	0.463415	0.304348	0.694444	0.5	0.5	0.444444	0.6	0.642857	0.64	0.5	0.454545	0.571429	0.392857	0.580645	0.428571	0.458333	0.655172	0.6
72969870	0.454545	0.357143	0.4	0.307692	0.666667	0.48	0.5	0.47619	0.516129	0.64	0.62069	0.5	0.4375	0.533333	0.4	0.566667	0.454545	0.5	0.642857	0.560976
72971470	0.6	0.32	0.425926	0.45283	0.491525	0.534483	0.566038	0.641026	0.581395	0.566038	0.4375	0.405405	0.673913	0.367347	0.448276	0.431373	0.574468	0.571429	0.634615	0.6
73057726	0.581395	0.2	0.652174	0.647059	0.75	0.521739	0.48	0.5	0.666667	0.833333	0.608696	0.153846	0.6	0.464286	0.552632	0.692308	0.685714	0.444444	0.724138	0.636364
73058736	0.7	0.333333	0.764706	0.5	0.755102	0.707317	0.693878	0.73913	0.697674	0.736842	0.652174	0.409091	0.733333	0.675	0.716981	0.72973	0.675	0.6	0.87234	0.707317
73058750	0.655738	0.291667	0.75	0.533333	0.727273	0.613636	0.6	0.72	0.681818	0.7	0.660377	0.392857	0.698113	0.627907	0.631579	0.682927	0.644444	0.527778	0.846154	0.675
73058884	0.584615	0.266667	0.511111	0.257143	0.446429	0.55814	0.480769	0.448276	0.653061	0.611111	0.46	0.170732	0.5	0.413043	0.516129	0.62963	0.351852	0.611111	0.755102	0.642857
73060905	0.472222	0.194444	0.396226	0.333333	0.470588	0.518519	0.451613	0.473684	0.618182	0.581395	0.564516	0.195122	0.538462	0.382979	0.557143	0.6	0.542373	0.560976	0.722222	0.660377
73064066	0.568182	0.047619	0.410256	0.1875	0.348837	0.612903	0.5	0.4	0.736842	0.517241	0.5	0.225806	0.511111	0.5	0.463415	0.571429	0.375	0.428571	0.5625	0.636364
73079160	0.589744	0.423077	0.64	0.45	0.564103	0.686275	0.3	0.525	0.676471	0.553571	0.580645	0.258065	0.444444	0.38	0.62	0.488889	0.489796	0.54902	0.617647	0.666667
73080854	0.517241	0.347826	0.541667	0.548387	0.5	0.558824	0.515152	0.5	0.625	0.384615	0.607143	0.342857	0.567568	0.371429	0.634146	0.478261	0.545455	0.538462	0.6875	0.575758
73080873	0.5	0.333333	0.578947	0.545455	0.517241	0.551724	0.5	0.448276	0.631579	0.387097	0.666667	0.310345	0.548387	0.34375	0.65625	0.432432	0.607143	0.5625	0.782609	0.615385
73080884	0.52381	0.352941	0.611111	0.545455	0.535714	0.592593	0.52	0.461538	0.631579	0.4	0.666667	0.321429	0.551724	0.354839	0.645161	0.363636	0.64	0.6	0.772727	0.6
73080900	0.529412	0.333333	0.647059	0.611111	0.619048	0.55	0.5	0.47619	0.769231	0.384615	0.636364	0.25	0.590909	0.409091	0.692308	0.416667	0.75	0.625	0.842105	0.526316
73298477	0.588235	0.181818	0.35	0.277778	0.403509	0.520833	0.403846	0.472222	0.477273	0.75	0.529412	0.27027	0.559322	0.340909	0.58	0.481481	0.5	0.538462	0.634146	0.638889
73300970	0.452381	0.1875	0.452381	0.46875	0.586957	0.543478	0.521739	0.540541	0.575758	0.595745	0.390244	0.333333	0.617021	0.333333	0.55814	0.545455	0.432432	0.609756	0.586957	0.595238
73301088	0.460317	0.108108	0.5	0.421053	0.362319	0.508475	0.473684	0.568966	0.686275	0.673913	0.515152	0.293103	0.507463	0.396552	0.46875	0.57377	0.5	0.555556	0.574074	0.645161
73314863	0.618182	0.4	0.645833	0.633333	0.44898	0.675676	0.619048	0.714286	0.628571	0.517241	0.59375	0.409091	0.594595	0.55	0.677419	0.818182	0.685714	0.59375	0.857143	0.782609
73315350	0.517241	0.333333	0.56	0.466667	0.576923	0.6	0.703704	0.7	0.5	0.705882	0.7	0.272727	0.619048	0.47619	0.764706	0.619048	0.521739	0.692308	0.611111	0.692308
73348919	0.5	0.125	0.431034	0.302632	0.5	0.580247	0.545455	0.421053	0.581818	0.594203	0.546875	0.173333	0.415385	0.434211	0.551282	0.475	0.393939	0.478873	0.639344	0.636364
73410729	0.577778	0.176471	0.428571	0.413793	0.630435	0.447368	0.594595	0.393939	0.538462	0.548387	0.333333	0.333333	0.478261	0.357143	0.431818	0.466667	0.421053	0.409091	0.615385	0.633333
73410794	0.564103	0.3	0.589744	0.555556	0.641509	0.447368	0.475	0.423077	0.606061	0.714286	0.457143	0.272727	0.575	0.521739	0.526316	0.571429	0.457143	0.583333	0.8125	0.702703
73410795	0.564103	0.3	0.589744	0.555556	0.641509	0.447368	0.475	0.423077	0.606061	0.714286	0.457143	0.272727	0.575	0.521739	0.526316	0.571429	0.457143	0.583333	0.8125	0.702703
73436666	0.642857	0.272727	0.68	0.322581	0.777778	0.657895	0.592593	0.592593	0.666667	0.685714	0.8125	0.380952	0.733333	0.413793	0.742857	0.552632	0.78125	0.72	0.75	0.615385
74139787	0.470588	0.363636	0.291667	0.433333	0.583333	0.5625	0.619048	0.391304	0.6	0.47619	0.434783	0.35	0.777778	0.56	0.518519	0.45	0.68	0.333333	0.615385	0.636364
74152466	0.432099	0.196078	0.5	0.412698	0.426471	0.451613	0.450704	0.296875	0.693548	0.5	0.432836	0.347826	0.442857	0.467742	0.43662	0.546875	0.389831	0.412698	0.822581	0.61194
74152868	0.506024	0.30303	0.470588	0.411765	0.5	0.453333	0.4125	0.428571	0.542857	0.474359	0.383562	0.369863	0.493671	0.486486	0.47561	0.430556	0.459459	0.472222	0.682353	0.571429
74494917	0.36	0.0833333	0.636364	0.428571	0.40625	0.37931	0.454545	0.5	0.6	0.521739	0.481481	0.214286	0.515152	0.387097	0.75	0.4	0.36	0.5	0.636364	0.52
74494939	0.4375	0.142857	0.615385	0.482759	0.485714	0.409091	0.5	0.4375	0.583333	0.5	0.470588	0.2	0.466667	0.387097	0.689655	0.433333	0.375	0.541667	0.730769	0.6
74495454	0.4	0.25	0.722222	0.529412	0.666667	0.357143	0.461538	0.363636	0.5	0.529412	0.590909	0.333333	0.576923	0.470588	0.695652	0.466667	0.526316	0.545455	0.857143	0.8125
74557980	0.592593	0.235294	0.631579	0.444444	0.347826	0.56	0.6	0.5	0.444444	0.55	0.666667	0.285714	0.541667	0.444444	0.448276	0.619048	0.571429	0.541667	0.55	0.555556
74578089	0.630769	0.333333	0.6	0.424242	0.521127	0.542857	0.66129	0.456522	0.586957	0.584615	0.565217	0.433962	0.575758	0.397059	0.573333	0.561404	0.492063	0.578125	0.720588	0.610169
74829331	0.555556	0.166667	0.611111	0.0714286	0.586207	0.68	0.521739	0.470588	0.65	0.724138	0.56	0.2	0.65625	0.347826	0.65625	0.555556	0.655172	0.473684	0.689655	0.606061
74830129	0.523077	0.15625	0.538462	0.114286	0.615385	0.480769	0.604167	0.552632	0.644068	0.62069	0.666667	0.105263	0.647059	0.225	0.625	0.645833	0.4375	0.575	0.75	0.7
74830433	0.574468	0.0666667	0.684211	0.243243	0.787234	0.568182	0.666667	0.5	0.630435	0.617021	0.511111	0.0294118	0.577778	0.275862	0.612245	0.659091	0.543478	0.529412	0.702128	0.58
74845237	0.681818	0.142857	0.777778	0.3125	0.555556	0.590909	0.619048	0.545455	0.65	0.481481	0.434783	0.1875	0.583333	0.235294	0.736842	0.625	0.785714	0.5625	0.68	0.75
76689945	0.242424	0.125	0.236364	0.104167	0.272727	0.388889	0.272727	0.255814	0.375	0.42623	0.363636	0.0769231	0.318182	0.245283	0.276923	0.321429	0.363636	0.436364	0.355556	0.428571
76704098	0.441558	0.127273	0.466667	0.360656	0.432432	0.541667	0.478261	0.5	0.588235	0.546875	0.508197	0.25	0.459459	0.3	0.558824	0.492958	0.485714	0.5	0.625	0.533333
76704672	0.466667	0.131579	0.45283	0.333333	0.472727	0.509091	0.563636	0.578947	0.541667	0.509091	0.55102	0.265306	0.525424	0.277778	0.5	0.509091	0.403509	0.537037	0.72549	0.68
76705459	0.473684	0.148148	0.454545	0.305556	0.489796	0.428571	0.433962	0.612903	0.589744	0.536585	0.5	0.222222	0.38	0.288462	0.448276	0.431818	0.403846	0.4375	0.509804	0.666667
76706486	0.489362	0.217391	0.583333	0.321429	0.5	0.456522	0.555556	0.571429	0.741935	0.585366	0.622222	0.121212	0.534483	0.422222	0.491228	0.543478	0.530612	0.680851	0.723404	0.608696
76806105	0.62069	0.333333	0.625	0.5	0.516129	0.666667	0.451613	0.615385	0.409091	0.666667	0.571429	0.333333	0.5	0.375	0.428571	0.545455	0.65625	0.666667	0.565217	0.740741
76839228	0.517241	0.5	0.678571	0.434783	0.5	0.575758	0.514286	0.657143	0.62069	0.518519	0.448276	0.34375	0.40625	0.366667	0.527778	0.645161	0.529412	0.545455	0.53125	0.633333
76839300	0.40625	0.25	0.346154	0.363636	0.666667	0.5	0.548387	0.464286	0.5	0.5	0.457143	0.210526	0.6	0.533333	0.62963	0.709677	0.428571	0.53125	0.636364	0.78125
76839428	0.545455	0.3	0.52	0.535714	0.411765	0.636364	0.606061	0.5	0.653846	0.615385	0.6	0.357143	0.583333	0.615385	0.37931	0.478261	0.586957	0.724138	0.692308	0.666667
76839447	0.545455	0.142857	0.483871	0.413793	0.333333	0.605263	0.625	0.517241	0.580645	0.62963	0.571429	0.322581	0.615385	0.5	0.3	0.551724	0.585366	0.628571	0.592593	0.75
80138681	0.583333	0.348837	0.857143	0.35	0.866667	0.487805	0.75	0.580645	0.416667	0.7	0.826087	0.326923	0.785714	0.511111	0.68	0.595745	0.555556	0.342857	0.615385	0.8
84747657	0.4375	0.1	0.5	0.5	0.34375	0.46875	0.4	0.352941	0.3	0.533333	0.652174	0.3125	0.392857	0.392857	0.636364	0.545455	0.55	0.357143	0.666667	0.571429
85235585	0.537313	0.212121	0.634615	0.431818	0.641791	0.566667	0.596491	0.622222	0.896552	0.595745	0.537037	0.307692	0.517857	0.393443	0.652174	0.568966	0.734694	0.66	0.7	0.740741
85235622	0.590909	0.2	0.610169	0.392157	0.627119	0.654545	0.57377	0.707317	0.881356	0.723404	0.603774	0.319149	0.596154	0.431034	0.75	0.677966	0.673913	0.627451	0.755102	0.782609
85235862	0.537037	0.25	0.382979	0.416667	0.44	0.457627	0.522727	0.540541	0.647059	0.512821	0.3	0.170213	0.52381	0.297872	0.425	0.38	0.25	0.422222	0.716981	0.591837
85236252	0.530303	0.0689655	0.538462	0.24	0.627119	0.793103	0.52459	0.666667	0.75	0.622951	0.490909	0.211538	0.654545	0.415094	0.574074	0.508197	0.532258	0.509804	0.823529	0.701754
85236353	0.385542	0.181818	0.402985	0.225806	0.394737	0.402985	0.471264	0.59375	0.736842	0.613333	0.666667	0.0625	0.402597	0.285714	0.486111	0.518519	0.465753	0.407895	0.72	0.534247
85236369	0.434211	0.219512	0.5	0.333333	0.414286	0.466667	0.56	0.644068	0.792208	0.661972	0.745455	0.0909091	0.493671	0.367647	0.523077	0.552632	0.536232	0.514286	0.753425	0.594203
85236372	0.434211	0.219512	0.491228	0.321429	0.414286	0.466667	0.554054	0.644068	0.789474	0.661972	0.745455	0.0740741	0.487179	0.367647	0.523077	0.552632	0.529412	0.507246	0.753425	0.594203
85239081	0.45098	0.15625	0.511111	0.255319	0.55814	0.666667	0.630435	0.615385	0.734694	0.6	0.62	0.175	0.45098	0.333333	0.622222	0.441176	0.489362	0.56	0.781818	0.618182
85239475	0.518519	0.230769	0.375	0.230769	0.388889	0.607143	0.625	0.625	0.72	0.733333	0.36	0.0909091	0.484848	0.2	0.444444	0.625	0.4	0.454545	0.75	0.692308
86281998	0.0138889	0.0163934	0	0	0.0526316	0	0.0147059	0	0	0	0	0.0136986	0.012987	0	0	0	0	0	0	0.0125
92790237	0.553191	0.15	0.513514	0.285714	0.578947	0.631579	0.702703	0.458333	0.666667	0.615385	0.647059	0.121212	0.6	0.444444	0.439024	0.619048	0.473684	0.677419	0.769231	0.769231
92790469	0.466667	0.105263	0.551724	0.307692	0.487179	0.477273	0.625	0.5	0.64	0.782609	0.527778	0.0967742	0.552632	0.342105	0.525	0.736842	0.558824	0.516129	0.566667	0.689655
92790483	0.560976	0.136364	0.5	0.269231	0.525	0.422222	0.612903	0.5	0.571429	0.791667	0.514286	0.0909091	0.5	0.382353	0.475	0.705882	0.628571	0.548387	0.580645	0.666667
92790574	0.408163	0.0952381	0.487805	0.433333	0.463415	0.7	0.609756	0.714286	0.741935	0.657143	0.414634	0.225806	0.488889	0.282051	0.5	0.645833	0.52381	0.567568	0.685714	0.774194
92790586	0.4	0.125	0.441176	0.428571	0.390244	0.666667	0.589744	0.7	0.785714	0.677419	0.447368	0.25	0.413043	0.243902	0.478261	0.666667	0.459459	0.571429	0.648649	0.794118
92791001	0.45098	0.117647	0.418605	0.375	0.490196	0.75	0.555556	0.483871	0.757576	0.727273	0.595745	0.0869565	0.428571	0.361702	0.54717	0.622222	0.5	0.642857	0.693878	0.8
92792238	0.54902	0.0689655	0.543478	0.341463	0.525	0.673077	0.533333	0.625	0.764706	0.631579	0.615385	0.102564	0.487805	0.369565	0.479167	0.625	0.5	0.631579	0.756098	0.634146
92792823	0.566038	0.125	0.463415	0.4	0.482759	0.612245	0.636364	0.6	0.628571	0.631579	0.62963	0.241379	0.54	0.30303	0.568182	0.479167	0.395833	0.636364	0.714286	0.72973
92792848	0.592593	0.12	0.487805	0.243243	0.482759	0.568627	0.666667	0.564103	0.65625	0.658537	0.653846	0.133333	0.520833	0.342105	0.511628	0.54	0.387755	0.541667	0.764706	0.829268
92875478	0.333333	0.0833333	0.0909091	0.176471	0.461538	0.461538	0.4	0.266667	0.571429	0.384615	0.4	0	0.333333	0.125	0.142857	0.47619	0.333333	0.294118	0.5	0.5
93012723	0.297872	0.210526	0.333333	0.283019	0.254545	0.60241	0.277778	0.48	0.25	0.440678	0.292683	0.194444	0.382979	0.180328	0.350877	0.481481	0.222222	0.470588	0.352941	0.58
93012729	0.319149	0.2	0.333333	0.283019	0.254545	0.595238	0.25	0.48	0.25	0.45	0.309524	0.162162	0.355556	0.169492	0.321429	0.4625	0.222222	0.46	0.333333	0.54902
93012807	0.148148	0	0.0952381	0.194444	0.166667	0.4	0.0555556	0.2	0.1	0.263158	0.047619	0	0.178571	0.15625	0.175	0.311475	0.1	0.0714286	0	0.25641
93013304	0.25	0.15	0.346154	0.153846	0.28125	0.509804	0.333333	0.548387	0.266667	0.547619	0.485714	0.153846	0.484848	0.34	0.47619	0.532258	0.235294	0.465116	0.388889	0.641026
93013349	0.244444	0.0869565	0.242424	0.2	0.277778	0.507937	0.214286	0.475	0.285714	0.565217	0.409091	0.15625	0.369565	0.354167	0.4	0.479452	0.321429	0.416667	0.4	0.369565
93017676	0.363636	0.0344828	0.342857	0.282051	0.235294	0.490909	0.190476	0.571429	0.1875	0.4	0.1875	0.0967742	0.230769	0.227273	0.410256	0.465517	0.315789	0.306122	0.25	0.333333
93018407	0.352941	0.117647	0.404762	0.235294	0.270833	0.377049	0.294118	0.346939	0.375	0.509804	0.411765	0.121951	0.255319	0.481481	0.3	0.539683	0.0952381	0.434783	0.380952	0.456522
93018827	0.234043	0.172414	0.405405	0.309524	0.384615	0.483333	0.25	0.25	0.25	0.382979	0.294118	0.128205	0.3125	0.222222	0.333333	0.6	0.111111	0.461538	0.461538	0.409091
93018933	0.243243	0.0869565	0.305556	0.294118	0.210526	0.435484	0.285714	0.319149	0.210526	0.477273	0.457143	0.175	0.342857	0.263158	0.35	0.423077	0.363636	0.309524	0.368421	0.631579
93233708	0.305556	0.232143	0.422535	0.222222	0.169231	0.382353	0.296875	0.362319	0.393939	0.492958	0.376812	0.217391	0.279412	0.35	0.477612	0.311475	0.257143	0.231884	0.555556	0.298507
93579537	0.527273	0.119048	0.740741	0.306122	0.614035	0.649123	0.586207	0.653846	0.653846	0.545455	0.660377	0.333333	0.591837	0.255814	0.596774	0.631579	0.716667	0.622642	0.872727	0.745763
93680230	0.47619	0.181818	0.588235	0.285714	0.583333	0.695652	0.666667	0.428571	0.6875	0.611111	0.6	0.363636	0.551724	0.176471	0.428571	0.545455	0.684211	0.52	0.73913	0.653846
93680451	0	0	0	0	0	0	0.578947	0.583333	0.590909	0.230769	0	0	0.0555556	0	0	0	0.62963	0.5	0.631579	0.7
93681389	0	0	0.05	0.0555556	0	0	0.636364	0.619048	0.391304	0.619048	0	0.05	0.0454545	0	0	0.047619	0.565217	0.56	0.538462	0.6
93681554	0.56	0.214286	0.46875	0.461538	0.424242	0.6	0.545455	0.473684	0.695652	0.533333	0.416667	0.222222	0.451613	0.296296	0.575758	0.346154	0.538462	0.35	0.727273	0.521739
93681796	0	0	0	0	0	0	0.435897	0.409091	0.655172	0.517241	0	0.04	0	0	0	0	0.558824	0.517241	0.470588	0.4375
94464099	0.441176	0.15	0.48	0.333333	0.391304	0.48	0.5	0.388889	0.607143	0.458333	0.5	0.272727	0.391304	0.296296	0.461538	0.625	0.611111	0.565217	0.47619	0.48
94464107	0.470588	0.15	0.5	0.294118	0.4	0.434783	0.458333	0.388889	0.62963	0.434783	0.5	0.272727	0.391304	0.173913	0.48	0.571429	0.6	0.5	0.45	0.44
94471580	0.52381	0.0769231	0.266667	0.357143	0.545455	0.458333	0.538462	0.214286	0.529412	0.25	0.846154	0.0666667	0.333333	0.235294	0.461538	0.588235	0.388889	0.235294	0.529412	0.333333
95196306	0.478261	0.166667	0.48	0.25	0.390625	0.609375	0.393443	0.333333	0.604167	0.415385	0.5	0.0851064	0.459016	0.152174	0.515625	0.551724	0.435484	0.45	0.561404	0.438596
95209674	0.338235	0.06	0.542373	0.215686	0.333333	0.553846	0.467742	0.483333	0.533333	0.464286	0.392157	0.109091	0.483333	0.169492	0.493151	0.590909	0.484375	0.409091	0.575758	0.516667
95210389	0.552239	0.136364	0.5	0.136364	0.484375	0.58209	0.423729	0.508197	0.629032	0.57377	0.413793	0.113208	0.530303	0.22449	0.455882	0.557143	0.52381	0.5	0.483871	0.621212
95210684	0.522388	0.105263	0.510204	0.138889	0.55	0.472727	0.207547	0.510204	0.574468	0.525424	0.479167	0.0555556	0.59375	0.2	0.508475	0.425926	0.454545	0.442308	0.683333	0.709677
95210878	0.346154	0.0833333	0.431818	0.1875	0.48	0.52	0.678571	0.414634	0.644444	0.516667	0.456522	0.139535	0.440678	0.295455	0.415094	0.596154	0.510204	0.571429	0.703704	0.584906
95211081	0.507937	0.0238095	0.465517	0.146341	0.553571	0.610169	0.411765	0.627451	0.433962	0.612903	0.555556	0.0576923	0.464286	0.136364	0.428571	0.540984	0.5	0.580645	0.654545	0.580645
95211155	0.557692	0.151515	0.478261	0.238095	0.42	0.627451	0.609375	0.702128	0.5	0.622642	0.54902	0.0952381	0.588235	0.189189	0.425926	0.571429	0.52	0.423077	0.62069	0.655172
95211156	0.557692	0.151515	0.478261	0.238095	0.42	0.627451	0.609375	0.702128	0.5	0.622642	0.54902	0.0952381	0.588235	0.189189	0.425926	0.571429	0.52	0.423077	0.62069	0.655172
95211225	0.416667	0.0357143	0.41791	0.263158	0.315068	0.561644	0.472222	0.432836	0.484375	0.493671	0.46875	0.112903	0.471429	0.185714	0.513158	0.661765	0.405405	0.4375	0.666667	0.631579
95211250	0.439394	0.0526316	0.384615	0.232143	0.371429	0.57971	0.376812	0.461538	0.47541	0.5	0.389831	0.0833333	0.478261	0.134328	0.519481	0.637681	0.442857	0.428571	0.643836	0.61039
95211293	0.472973	0.0983607	0.338462	0.16129	0.36	0.537313	0.402985	0.46875	0.455882	0.479452	0.37037	0.155172	0.513158	0.0847458	0.410256	0.615385	0.484848	0.426471	0.571429	0.561644
95211847	0.476923	0.106383	0.392857	0.189655	0.46875	0.641791	0.390625	0.409836	0.688525	0.527778	0.355932	0.0727273	0.397059	0.196429	0.5	0.646154	0.430556	0.432836	0.533333	0.626667
95212110	0.333333	0.0666667	0.48	0.157895	0.428571	0.518519	0.333333	0.541667	0.56	0.435897	0.285714	0.08	0.53125	0.181818	0.5	0.740741	0.515152	0.36	0.685714	0.529412
96378154	0.64	0.307692	0.5	0.578947	0.666667	0.482759	0.44	0.6	0.666667	0.666667	0.611111	0.65	0.52	0.35	0.65	0.655172	0.52381	0.689655	0.842105	0.6875
96379871	0.567568	0.15	0.625	0.366667	0.566667	0.666667	0.52	0.6	0.84375	0.69697	0.5	0.4	0.571429	0.4	0.5	0.59375	0.62963	0.545455	0.625	0.617647
96380017	0.6	0.233333	0.576923	0.46875	0.382353	0.589744	0.451613	0.642857	0.583333	0.675	0.527778	0.352941	0.514286	0.5	0.529412	0.568182	0.487805	0.6	0.611111	0.65
96380384	0.419355	0.357143	0.461538	0.433333	0.521739	0.457143	0.692308	0.608696	0.666667	0.594595	0.590909	0.230769	0.678571	0.586207	0.826087	0.619048	0.666667	0.536585	0.633333	0.464286
96380619	0.522727	0.3	0.515152	0.375	0.363636	0.672414	0.540541	0.547619	0.514286	0.590909	0.529412	0.421053	0.454545	0.418182	0.5	0.564103	0.472222	0.509804	0.534884	0.636364
96380683	0.540541	0.238095	0.545455	0.52	0.333333	0.59375	0.625	0.5625	0.769231	0.65625	0.625	0.310345	0.681818	0.517241	0.521739	0.6	0.62963	0.526316	0.703704	0.588235
96380719	0.392857	0.25	0.6	0.347826	0.4	0.555556	0.590909	0.576923	0.708333	0.533333	0.764706	0.296296	0.636364	0.444444	0.318182	0.612903	0.652174	0.411765	0.65	0.592593
96380758	0.451613	0.217391	0.470588	0.28	0.318182	0.515152	0.551724	0.545455	0.615385	0.4375	0.684211	0.214286	0.517241	0.466667	0.37037	0.454545	0.689655	0.4	0.76	0.518519
96381041	0.466667	0.380952	0.458333	0.484848	0.727273	0.352941	0.333333	0.516129	0.666667	0.516129	0.5	0.172414	0.566667	0.548387	0.478261	0.3125	0.592593	0.363636	0.761905	0.533333
96381073	0.4375	0.35	0.5	0.382353	0.548387	0.342857	0.366667	0.461538	0.578947	0.46875	0.318182	0.233333	0.384615	0.454545	0.32	0.314286	0.428571	0.366667	0.6	0.481481
96381138	0.478261	0.347826	0.529412	0.380952	0.4	0.518519	0.6875	0.555556	0.526316	0.571429	0.529412	0.5	0.36	0.576923	0.541667	0.291667	0.5	0.5625	0.6	0.65
96381316	0.366667	0.294118	0.473684	0.129032	0.551724	0.341463	0.448276	0.357143	0.6	0.55	0.285714	0.307692	0.30303	0.466667	0.318182	0.551724	0.448276	0.515152	0.555556	0.482759
96381765	0.536585	0.382353	0.470588	0.377778	0.357143	0.466667	0.333333	0.413043	0.758621	0.413043	0.466667	0.305556	0.465116	0.318182	0.342105	0.538462	0.52381	0.340426	0.545455	0.55814
96381912	0.592593	0.0909091	0.44	0.25	0.53125	0.526316	0.2	0.538462	0.608696	0.393939	0.607143	0.1	0.363636	0.264706	0.564103	0.411765	0.451613	0.433333	0.641026	0.478261
96382039	0.516129	0.315789	0.678571	0.517241	0.540541	0.542857	0.571429	0.5	0.545455	0.567568	0.275862	0.272727	0.514286	0.344828	0.466667	0.333333	0.657143	0.466667	0.75	0.576923
96382169	0.458333	0.214286	0.65625	0.475	0.5	0.543478	0.487179	0.461538	0.59375	0.560976	0.461538	0.25	0.390244	0.4	0.648649	0.529412	0.727273	0.404762	0.419355	0.463415
96382294	0.452381	0.291667	0.576923	0.472222	0.428571	0.594595	0.552632	0.604651	0.586207	0.558824	0.428571	0.297297	0.617647	0.205882	0.366667	0.421053	0.44	0.487179	0.612903	0.552632
98510833	0.518519	0.172414	0.526316	0.263158	0.574468	0.466667	0.354167	0.377778	0.638298	0.510638	0.416667	0.289474	0.6	0.313725	0.446429	0.616667	0.469388	0.56	0.54717	0.58
99538678	0.467532	0.25	0.4	0.385714	0.43662	0.526316	0.472222	0.472973	0.628571	0.597222	0.544118	0.183099	0.478873	0.393939	0.519481	0.539474	0.464789	0.522388	0.734375	0.583333
99681934	0.548387	0.1	0.416667	0.352941	0.56	0.590909	0.416667	0.571429	0.652174	0.521739	0.285714	0.16	0.481481	0.481481	0.518519	0.607143	0.36	0.55	0.75	0.538462
99762155	0.5	0.137931	0.4	0.342105	0.35	0.512821	0.486486	0.477273	0.5	0.5	0.424242	0.1875	0.409091	0.307692	0.463415	0.488372	0.571429	0.486486	0.666667	0.625
99770295	0.574074	0.214286	0.558824	0.404762	0.477273	0.574468	0.611111	0.466667	0.5625	0.765957	0.630435	0.4	0.659091	0.5	0.568182	0.673913	0.641026	0.657143	0.697674	0.625
99770315	0.490196	0.181818	0.538462	0.326087	0.446809	0.54717	0.631579	0.413043	0.529412	0.784314	0.659574	0.342105	0.56	0.428571	0.404255	0.6	0.545455	0.594595	0.680851	0.659091
99770587	0.537037	0.1875	0.522727	0.342105	0.529412	0.574468	0.391304	0.509804	0.684211	0.545455	0.536585	0.310345	0.595238	0.414634	0.5	0.531915	0.529412	0.488889	0.729167	0.592593
100302166	0.4375	0.135135	0.6	0.386364	0.5	0.510638	0.553191	0.432432	0.612903	0.634146	0.5	0.371429	0.583333	0.408163	0.530612	0.54902	0.512195	0.575758	0.6875	0.714286
100303291	0.531915	0.108108	0.342105	0.347826	0.431373	0.37931	0.521739	0.659091	0.710526	0.541667	0.454545	0.111111	0.52459	0.421053	0.618182	0.629032	0.541667	0.522727	0.8	0.708333
100303301	0.531915	0.0555556	0.324324	0.325581	0.408163	0.357143	0.522727	0.634146	0.722222	0.521739	0.418605	0.111111	0.5	0.407407	0.603774	0.627119	0.521739	0.5	0.763158	0.681818
100304237	0.416667	0.121212	0.515152	0.388889	0.485714	0.327273	0.5625	0.333333	0.441176	0.571429	0.52381	0.116279	0.571429	0.4	0.628571	0.52381	0.473684	0.488889	0.62069	0.615385
100336350	0.517241	0.178571	0.54717	0.446809	0.474576	0.517241	0.653846	0.5	0.586957	0.660377	0.571429	0.1	0.571429	0.363636	0.75	0.528302	0.525424	0.425	0.632653	0.714286
100336410	0.368421	0.178571	0.475	0.371429	0.52381	0.564103	0.555556	0.5	0.606061	0.6	0.588235	0.114286	0.552632	0.264706	0.666667	0.560976	0.555556	0.638889	0.65625	0.6
100337137	0.409091	0.0714286	0.419355	0.297297	0.625	0.320755	0.446809	0.463415	0.717949	0.470588	0.411765	0.157895	0.454545	0.244898	0.340909	0.45	0.318182	0.388889	0.475	0.666667
100339640	0.547619	0.176471	0.543478	0.366667	0.375	0.487805	0.571429	0.448276	0.777778	0.62963	0.425	0.194444	0.5	0.324324	0.536585	0.592593	0.543478	0.428571	0.543478	0.571429
100491757	0.8125	0.3125	0.706897	0.696429	0.803571	0.761905	0.784615	0.741935	0.779661	0.813559	0.6875	0.446809	0.806452	0.636364	0.835821	0.712121	0.762712	0.766667	0.852459	0.848485
100491823	0.526316	0.214286	0.4	0.214286	0.416667	0.5	0.555556	0.5	0.538462	0.529412	0.47619	0.142857	0.642857	0.4	0.666667	0.5	0.470588	0.411765	0.75	0.692308
100748880	0.657143	0.189189	0.294118	0.387755	0.6	0.584906	0.47619	0.538462	0.709677	0.547619	0.52381	0.189189	0.588235	0.421053	0.352941	0.55	0.430769	0.466667	0.694444	0.488095
100748893	0.675676	0.236842	0.473684	0.418182	0.714286	0.666667	0.492063	0.578947	0.741935	0.539326	0.5	0.230769	0.590909	0.431034	0.380952	0.57377	0.470588	0.5	0.684211	0.534091
100749021	0.666667	0.181818	0.454545	0.243243	0.6	0.559322	0.434783	0.487179	0.823529	0.513514	0.333333	0.162162	0.444444	0.326087	0.5	0.508197	0.404255	0.459459	0.692308	0.48
101186960	0.630769	0.368421	0.574468	0.487179	0.568966	0.560976	0.435484	0.444444	0.543478	0.513514	0.54902	0.216216	0.576271	0.465116	0.661538	0.5625	0.55	0.490196	0.719298	0.622222
101187697	0.491525	0.28125	0.57377	0.411765	0.545455	0.563636	0.491228	0.527778	0.62963	0.595745	0.45283	0.317073	0.472727	0.395833	0.530612	0.591837	0.631579	0.488372	0.711538	0.555556
101187870	0.714286	0.4	0.5625	0.525	0.65	0.642857	0.54386	0.454545	0.756098	0.595238	0.58	0.555556	0.590164	0.395833	0.568966	0.612245	0.603448	0.634146	0.701754	0.574468
101187982	0.483333	0.233333	0.52	0.368421	0.54386	0.560976	0.566667	0.416667	0.730769	0.513514	0.622222	0.325	0.578947	0.382979	0.474576	0.413043	0.62963	0.658537	0.75	0.818182
101188120	0.584615	0.305556	0.603774	0.456522	0.54386	0.638298	0.537037	0.525	0.634615	0.488372	0.527273	0.268293	0.5625	0.446429	0.516129	0.673077	0.581818	0.565217	0.737705	0.660377
101188155	0.594203	0.333333	0.5	0.475	0.571429	0.62	0.483333	0.578947	0.625	0.604167	0.5	0.210526	0.529412	0.403509	0.527273	0.714286	0.584615	0.553191	0.787879	0.685185
101188322	0.52	0.192308	0.591837	0.452381	0.607143	0.615385	0.698113	0.435897	0.690476	0.552632	0.565217	0.21875	0.483333	0.485714	0.519231	0.785714	0.612245	0.540541	0.770833	0.617021
101188594	0.465517	0.130435	0.627907	0.375	0.654545	0.575	0.6	0.545455	0.772727	0.555556	0.536585	0.285714	0.571429	0.538462	0.632653	0.555556	0.470588	0.5	0.702128	0.744186
101189727	0.484375	0.172414	0.520833	0.352941	0.650794	0.54902	0.542373	0.621622	0.707317	0.560976	0.54386	0.210526	0.545455	0.416667	0.646154	0.694915	0.410714	0.473684	0.77551	0.604651
101228660	0.509804	0.384615	0.651163	0.538462	0.641026	0.659574	0.653846	0.54717	0.733333	0.76087	0.590909	0.411765	0.578947	0.574468	0.568966	0.647059	0.692308	0.666667	0.820513	0.711111
103000944	0.555556	0.130435	0.441176	0.2	0.586957	0.491525	0.512821	0.535714	0.632653	0.537313	0.545455	0.226415	0.538462	0.236364	0.512821	0.723077	0.472222	0.430769	0.468085	0.730159
103000992	0.568627	0.0615385	0.414634	0.19697	0.403509	0.485294	0.44898	0.626866	0.5	0.481013	0.444444	0.153846	0.470588	0.274194	0.469388	0.611111	0.509804	0.385714	0.581818	0.702703
103001566	0.596154	0.114754	0.538462	0.449275	0.444444	0.5	0.604167	0.597015	0.574074	0.493151	0.590909	0.183099	0.5	0.253521	0.531915	0.545455	0.54	0.44	0.745455	0.706667
103002307	0.611111	0.0333333	0.5	0.25641	0.633333	0.603774	0.541667	0.594595	0.458333	0.571429	0.416667	0.176471	0.451613	0.319149	0.4375	0.615385	0.424242	0.454545	0.675	0.619048
103002774	0.470588	0.0789474	0.576923	0.310345	0.439024	0.540984	0.258065	0.255319	0.513514	0.390625	0.46875	0.195122	0.333333	0.210526	0.382353	0.4375	0.45	0.491803	0.527273	0.389831
103002831	0.581395	0.204545	0.413793	0.333333	0.473684	0.521739	0.533333	0.528302	0.621622	0.617647	0.5625	0.28	0.348837	0.254902	0.45	0.54902	0.608696	0.454545	0.701754	0.564516
103003049	0.346154	0.0967742	0.4	0.313433	0.377358	0.605634	0.392857	0.439394	0.375	0.536232	0.35	0.128571	0.627451	0.150685	0.461538	0.558442	0.416667	0.364865	0.444444	0.5
103003888	0.48	0.145455	0.512821	0.333333	0.466667	0.586667	0.489362	0.46875	0.583333	0.666667	0.568182	0.28125	0.463415	0.169231	0.5625	0.594203	0.659574	0.457143	0.6875	0.632353
103003965	0.617647	0.235294	0.548387	0.387755	0.590909	0.693548	0.481481	0.638889	0.658537	0.666667	0.571429	0.194444	0.625	0.326923	0.578947	0.764706	0.463415	0.448276	0.644444	0.785714
103004824	0.441176	0.097561	0.6875	0.333333	0.538462	0.5	0.516129	0.54902	0.459459	0.44	0.571429	0.185185	0.548387	0.282609	0.666667	0.557692	0.37931	0.314815	0.594595	0.634615
103005594	0.588235	0.190476	0.571429	0.375	0.65625	0.545455	0.62069	0.414634	0.558824	0.689655	0.6	0.255814	0.529412	0.352941	0.465116	0.673469	0.515152	0.345455	0.642857	0.679245
103006325	0.62963	0.142857	0.611111	0.387097	0.44	0.545455	0.418182	0.455882	0.52459	0.492754	0.44186	0.215385	0.619048	0.356164	0.625	0.656716	0.480769	0.506849	0.509091	0.626667
103006829	0.46	0.0952381	0.615385	0.257143	0.68	0.585714	0.574074	0.458333	0.631579	0.583333	0.583333	0.189189	0.659574	0.238806	0.54717	0.577465	0.489796	0.430556	0.735849	0.633803
103006898	0.5	0.135593	0.625	0.309091	0.568627	0.558824	0.458333	0.454545	0.612245	0.507246	0.454545	0.171875	0.409091	0.315789	0.560976	0.597015	0.547619	0.5	0.666667	0.714286
103007042	0.586957	0.14	0.472222	0.296296	0.405405	0.681818	0.372093	0.580645	0.565217	0.440678	0.424242	0.203704	0.547619	0.275862	0.477273	0.584615	0.414634	0.515152	0.7	0.612903
103007150	0.396825	0.0441176	0.288889	0.138889	0.396226	0.481013	0.451613	0.293333	0.516667	0.392405	0.302326	0.0657895	0.415094	0.111111	0.571429	0.39726	0.37037	0.259259	0.466667	0.417722
103007348	0.442308	0.157895	0.243902	0.164179	0.46	0.506494	0.45098	0.464789	0.517857	0.544118	0.409091	0.191176	0.519231	0.310811	0.404255	0.613333	0.489362	0.381579	0.5	0.518519
103326184	0.722222	0.285714	0.666667	0.307692	0.567568	0.589744	0.634146	0.444444	0.576923	0.757576	0.542857	0.1	0.611111	0.466667	0.707317	0.548387	0.53125	0.540541	0.648649	0.6
103326355	0.773585	0.136364	0.638889	0.34375	0.72	0.775	0.642857	0.576923	0.882353	0.763158	0.722222	0.285714	0.630435	0.647059	0.647059	0.73913	0.680851	0.651163	0.888889	0.738095
103326376	0.783333	0.125	0.6	0.428571	0.694915	0.765957	0.693878	0.625	0.864865	0.803922	0.782609	0.382353	0.634615	0.636364	0.645161	0.763636	0.685185	0.68	0.839286	0.745098
103326665	0.535714	0.133333	0.5	0.413793	0.615385	0.609756	0.576923	0.5	0.652174	0.517241	0.625	0.105263	0.547619	0.466667	0.604167	0.5	0.560976	0.542857	0.783784	0.787879
103326700	0.622222	0.05	0.571429	0.236842	0.531915	0.555556	0.413043	0.5	0.62963	0.564103	0.634146	0.09375	0.528302	0.465116	0.6	0.604651	0.6	0.470588	0.755556	0.717391
103390353	0	0.0243902	0	0	0	0	0.0222222	0	0.0212766	0	0	0.0227273	0	0	0	0.0222222	0	0.0217391	0.0416667	0
103391253	0.084507	0.037037	0.0655738	0.0625	0.0285714	0.0333333	0.057971	0.0857143	0.109375	0.0645161	0.0877193	0.0307692	0.0588235	0.0952381	0.0441176	0.0461538	0.0491803	0.0461538	0.0149254	0.0657895
104841853	0.410714	0.275	0.428571	0.48	0.483871	0.52381	0.529412	0.387097	0.761905	0.431034	0.509804	0.255319	0.457627	0.419355	0.574074	0.537037	0.534483	0.423729	0.716667	0.517857
104842661	0.571429	0.326087	0.518519	0.411765	0.591837	0.704225	0.555556	0.575	0.638298	0.698113	0.6	0.177778	0.471698	0.625	0.578947	0.654545	0.571429	0.490566	0.729167	0.653061
104874502	0.5	0.857143	0.566667	0.612903	0.5	0.615385	0.576923	0.466667	0.409091	0.483871	0.645161	0.741935	0.53125	0.6	0.387097	0.666667	0.448276	0.576923	0.375	0.346154
104890770	0.636364	0.4	0.45	0.5	0.565217	0.527778	0.7	0.166667	0.538462	0.631579	0.777778	0.615385	0.666667	0.56	0.538462	0.62963	0.625	0.526316	0.583333	0.772727
104899582	0.585366	0.3125	0.461538	0.380952	0.525	0.547619	0.581395	0.65	0.6	0.690476	0.552632	0.282051	0.421053	0.348837	0.511111	0.5	0.375	0.512821	0.71875	0.692308
104910194	0.6	0.166667	0.52381	0.5	0.535714	0.565217	0.509804	0.62069	0.707317	0.552632	0.520833	0.3	0.64	0.564103	0.466667	0.463415	0.45098	0.567568	0.731707	0.731707
104910637	0.434783	0.142857	0.530612	0.27027	0.563636	0.58	0.444444	0.740741	0.69697	0.595238	0.478261	0.324324	0.473684	0.452381	0.527273	0.55102	0.47619	0.585366	0.744681	0.755102
104910988	0.543478	0.285714	0.4375	0.307692	0.702703	0.5	0.4375	0.538462	0.5625	0.71875	0.387097	0.214286	0.461538	0.5	0.534884	0.555556	0.5	0.71875	0.606061	0.633333
104911010	0.52	0.26087	0.484848	0.233333	0.642857	0.5625	0.434783	0.46875	0.564103	0.724138	0.5	0.206897	0.52381	0.444444	0.465116	0.575	0.5	0.6875	0.606061	0.59375
104918467	0.546875	0.25641	0.581818	0.48	0.54386	0.473684	0.75	0.595238	0.717391	0.576923	0.530612	0.3	0.563636	0.368421	0.661017	0.575758	0.7	0.466667	0.666667	0.655172
104918869	0.526316	0.272727	0.576923	0.440678	0.47619	0.426471	0.530303	0.518519	0.716981	0.55	0.482759	0.310345	0.384615	0.348485	0.5625	0.457143	0.551724	0.419355	0.647059	0.645161
104918905	0.493151	0.230769	0.694915	0.5	0.577465	0.45679	0.492754	0.517241	0.692308	0.560606	0.525424	0.232143	0.424242	0.313433	0.463768	0.48	0.454545	0.522388	0.683333	0.632353
104919535	0.584615	0.3	0.581818	0.478261	0.629032	0.560606	0.6	0.574468	0.75	0.66	0.529412	0.222222	0.440678	0.459016	0.484375	0.537313	0.607843	0.545455	0.686275	0.62069
104919711	0.48	0.25	0.546875	0.265625	0.377049	0.508197	0.426471	0.309091	0.571429	0.482143	0.413793	0.125	0.45	0.311475	0.47619	0.471429	0.41791	0.440678	0.571429	0.568966
104919988	0.507463	0.2	0.509091	0.4	0.492958	0.57971	0.561404	0.47619	0.660377	0.523077	0.537037	0.123077	0.477612	0.441176	0.514706	0.636364	0.538462	0.606557	0.666667	0.676923
104920472	0.469697	0.261905	0.574074	0.483333	0.5	0.470588	0.584615	0.508772	0.647059	0.614286	0.47541	0.25	0.589041	0.409091	0.463768	0.544118	0.516667	0.5	0.84127	0.727273
104920806	0.546875	0.125	0.490196	0.28	0.655738	0.466667	0.568966	0.509804	0.714286	0.65	0.442308	0.229167	0.574074	0.413793	0.45614	0.492537	0.482143	0.596154	0.704545	0.636364
105012374	0.509091	0.3	0.469388	0.405405	0.509804	0.666667	0.520833	0.490196	0.590909	0.534483	0.413043	0.25	0.48	0.4	0.474576	0.490566	0.480769	0.5	0.5625	0.526316
105013010	0.659091	0.214286	0.642857	0.5	0.58	0.789474	0.466667	0.604651	0.647059	0.625	0.74	0.354839	0.54902	0.514286	0.672414	0.65	0.714286	0.615385	0.795455	0.673077
105013040	0.55	0.166667	0.657143	0.542857	0.565217	0.763158	0.511111	0.725	0.591837	0.596154	0.688889	0.333333	0.56	0.625	0.690909	0.666667	0.772727	0.648649	0.772727	0.716981
105013100	0.681818	0.153846	0.636364	0.366667	0.483871	0.545455	0.56	0.7	0.576923	0.694444	0.538462	0.333333	0.59375	0.56	0.630435	0.606061	0.703704	0.533333	0.787879	0.722222
105014455	0.633333	0.4	0.535714	0.521739	0.447368	0.540541	0.703704	0.5625	0.517241	0.465116	0.586207	0.181818	0.447368	0.52	0.358974	0.583333	0.515152	0.5	0.551724	0.657143
105032640	0.631579	0.1	0.388889	0.5	0.636364	0.529412	0.62963	0.555556	0.529412	0.52	0.666667	0.333333	0.7	0.368421	0.583333	0.608696	0.5	0.588235	0.642857	0.642857
105040511	0.555556	0.25	0.542857	0.2	0.428571	0.642857	0.487179	0.6	0.560976	0.627907	0.448276	0.206897	0.590909	0.361111	0.488889	0.621622	0.525	0.5	0.685714	0.652174
105168688	0.478261	0.8	0.705882	0.5625	0.391304	0.416667	0.647059	0.5	0.277778	0.565217	0.391304	0.833333	0.392857	0.714286	0.484848	0.352941	0.5	0.388889	0.37037	0.551724
105168697	0.615385	0.181818	0.368421	0.388889	0.56	0.625	0.333333	0.615385	0.736842	0.416667	0.625	0.166667	0.62069	0.333333	0.512195	0.6	0.5	0.6	0.655172	0.448276
105168963	0.5	0.272727	0.636364	0.533333	0.5625	0.642857	0.642857	0.6	0.8125	0.666667	0.705882	0.214286	0.583333	0.407407	0.48	0.5	0.588235	0.826087	0.823529	0.727273
105169031	0.608696	0.272727	0.458333	0.666667	0.558824	0.409091	0.578947	0.571429	0.666667	0.65	0.608696	0.235294	0.407407	0.45	0.53125	0.555556	0.444444	0.6	0.56	0.666667
105169981	0.5	0.4	0.592593	0.52	0.5	0.535714	0.761905	0.7	0.789474	0.565217	0.678571	0.0625	0.615385	0.3	0.675676	0.619048	0.703704	0.521739	0.846154	0.59375
105170328	0	0.1	0	0	0	0.05	0	0	0	0	0	0	0	0	0	0	0	0	0	0
106441410	0.4	0.0689655	0.272727	0.288889	0.461538	0.586957	0.583333	0.533333	0.538462	0.466667	0.285714	0.186047	0.545455	0.25	0.583333	0.5	0.375	0.568627	0.757576	0.525
107783194	0.391304	0.133333	0.533333	0.25	0.368421	0.551724	0.333333	0.541667	0.428571	0.607143	0.375	0.0909091	0.478261	0.277778	0.382353	0.222222	0.444444	0.56	0.642857	0.636364
107783351	0.55	0.2	0.416667	0.25	0.608696	0.541667	0.3125	0.473684	0.714286	0.451613	0.478261	0.357143	0.586207	0.310345	0.541667	0.47619	0.724138	0.555556	0.6	0.607143
107783453	0.8	0.214286	0.578947	0.380952	0.571429	0.636364	0.666667	0.380952	0.647059	0.7	0.5625	0.35	0.551724	0.538462	0.625	0.7	0.5	0.4	0.72	0.533333
107786362	0.622222	0.25	0.65625	0.418605	0.5625	0.571429	0.571429	0.457143	0.71875	0.531915	0.52381	0.142857	0.659574	0.431818	0.431818	0.540541	0.630435	0.577778	0.714286	0.708333
107787120	0.5	0.2	0.758621	0.590909	0.567568	0.551724	0.675676	0.617647	0.5	0.5	0.633333	0.258065	0.5	0.433333	0.565217	0.53125	0.55	0.515152	0.71875	0.659574
108048748	0.689655	0.243243	0.875	0.461538	0.461538	0.779661	0.714286	0.641026	0.647059	0.65625	0.666667	0.404762	0.717949	0.469388	0.617647	0.672414	0.657895	0.819672	0.906977	0.859649
108049309	0.5	0.162791	0.461538	0.214286	0.6	0.701493	0.333333	0.606061	0.583333	0.377049	0.357143	0.127273	0.615385	0.265306	0.6	0.538462	0.5	0.490909	0.5	0.555556
110298042	0.604651	0.0857143	0.428571	0.225	0.5	0.666667	0.583333	0.463415	0.611111	0.425532	0.589744	0.170213	0.6	0.311111	0.577778	0.454545	0.64	0.518519	0.72093	0.632653
110298503	0.677419	0.136364	0.653846	0.371429	0.5	0.543478	0.4375	0.583333	0.851852	0.775	0.68	0.222222	0.742857	0.439024	0.631579	0.717949	0.512821	0.634146	0.846154	0.775
133491794	0	0	0	0	0	0	0	0	0	0	0	0	0	0	0	0	0	0	0	0
133507437	0.5	0.857143	0.516129	0.814815	0.486486	0.473684	0.619048	0.352941	0	0	0.59375	0.647059	0.513514	0.709677	0.538462	0.416667	0.393939	0.5	0	0
135041029	0	0	0	0	0	0	0	0	0	0	0	0.027027	0	0.0243902	0	0	0	0.0238095	0	0
135115184	0.0285714	0.0119048	0.010101	0.0105263	0.01	0.00909091	0.02	0.00917431	0	0.0204082	0.03	0.0454545	0	0.0105263	0	0.0175439	0.0196078	0.00892857	0	0
135147647	0.0545455	0.0967742	0.0769231	0.0701754	0.119403	0.057971	0.0833333	0.113208	0.0967742	0.166667	0.123077	0.125	0.183333	0.118644	0.144928	0.0545455	0.131148	0.1	0.0377358	0.166667
135147648	0.0178571	0	0.0384615	0.0535714	0.056338	0.057971	0.0294118	0.037037	0.0344828	0.0185185	0.0746269	0.03125	0.0689655	0.0545455	0.0724638	0.0188679	0.0655738	0.1	0.0377358	0.0227273
141021168	0.380952	0.777778	0.45	0.636364	0.428571	0.548387	0.5	0.45	0	0	0.588235	0.785714	0.315789	0.705882	0.315789	0.375	0.419355	0.486486	0	0
141021465	0	0	0	0	0	0	0	0	0	0	0	0	0	0	0	0	0	0	0	0
141021513	0	0	0	0	0	0	0	0	0	0	0	0	0	0	0	0	0	0	0	0
152282421	0	0.0169492	0	0	0	0	0	0	0	0	0	0	0	0	0	0	0	0	0	0
152283174	0.0140845	0.0392157	0.0169492	0.0163934	0.0142857	0.015625	0.015625	0.0192308	0.0166667	0.0188679	0.0140845	0.0188679	0	0.0142857	0.0126582	0.0172414	0.0136986	0.0140845	0	0.0163934
162855130	0	0	0	0	0	0	0	0	0	0	0	0	0	0	0	0	0	0	0	0
162855142	0.47619	0.652174	0.555556	0.580645	0.536585	0.5625	0.340426	0.647059	0	0	0.543478	0.727273	0.510638	0.611111	0.5	0.59375	0.486486	0.52	0	0
162855151	0.444444	0.7	0.526316	0.615385	0.542857	0.535714	0.318182	0.645161	0	0	0.536585	0.807692	0.487179	0.625	0.5	0.607143	0.424242	0.5	0	0
162855154	0.428571	0.666667	0.514286	0.583333	0.542857	0.535714	0.341463	0.62069	0	0	0.538462	0.8	0.5	0.633333	0.516129	0.62963	0.424242	0.45	0	0
163216458	0.596491	0.631579	0.568182	0.8	0.581818	0.756757	0.693878	0.589744	0	0	0.704545	0.730769	0.574074	0.575	0.683333	0.428571	0.76087	0.605263	0	0

## Sheet: Figure4C_zscore
TPM values		WT		W522C/Ins		W522C/∆		TPM values		WT		W522C/Ins		W522C/∆		z-scores		WT		W522C/Ins		W522C/∆		z-scores		WT		W522C/Ins		W522C/∆
Replicate 1	Position ChrX (gene start)	ESC	EpiLC	ESC	EpiLC	ESC	EpiLC	Replicate 2	Position ChrX (gene start)	ESC	EpiLC	ESC	EpiLC	ESC	EpiLC	Replicate 1	Position ChrX (gene start)	ESC	EpiLC	ESC	EpiLC	ESC	EpiLC	Replicate 2	Position ChrX (gene start)	ESC	EpiLC	ESC	EpiLC	ESC	EpiLC
	3076920	0	0	0	0	0	0		3076920	0	0	0	0	0	0		3398923	2.23607	-0.447214	-0.447214	-0.447214	-0.447214	-0.447214		3398923
	3396756	0	0	0	0	0	0		3396756	0	0	0	0	0	0		3443334	2.23607	-0.447258	-0.447258	-0.447146	-0.447258	-0.447146		3443334
	3398923	0.023818	0	0	0	0	0		3398923	0	0	0	0	0	0		3740904	-0.707107	-0.707107	-0.707107	1.41421	-0.707107	1.41421		3740904
	3443334	0.023984	0	0	1e-06	0	1e-06		3443334	0	0	0	0	0	0		3862042	2.23607	-0.447214	-0.447214	-0.447214	-0.447214	-0.447214		3862042
	3605258	0	0	0	0	0	0		3605258	0	0	0	0	0	0		4052644	2.23607	-0.447214	-0.447214	-0.447214	-0.447214	-0.447214		4052644
	3655956	0	0	0	0	0	0		3655956	0	0	0	0	0	0		4399424	2.23607	-0.447214	-0.447214	-0.447214	-0.447214	-0.447214		4399424
	3740904	0	0	0	0.013407	0	0.013407		3740904	0	0	0	0	0	0		4533411	-0.707107	-0.707107	-0.707107	1.41421	-0.707107	1.41421		4533411	-0.447214	-0.447214	-0.447214	-0.447214	-0.447214	2.23607
	3860068	0	0	0	0	0	0		3860068	0	0	0	0	0	0		4576723								4576723	-0.447214	-0.447214	-0.447214	-0.447214	2.23607	-0.447214
	3862042	0.013617	0	0	0	0	0		3862042	0	0	0	0	0	0		4742549								4742549	-0.447214	-0.447214	-0.447214	-0.447214	2.23607	-0.447214
	3942699	0	0	0	0	0	0		3942699	0	0	0	0	0	0		5188789	-0.707107	-0.707107	-0.707107	1.41421	-0.707107	1.41421		5188789
	4052644	0.017926	0	0	0	0	0		4052644	0	0	0	0	0	0		5250912	-0.447214	2.23607	-0.447214	-0.447214	-0.447214	-0.447214		5250912	0.694259	-1.80909	-0.182048	0.754901	1.13566	-0.593679
	4101601	0	0	0	0	0	0		4101601	0	0	0	0	0	0		5378958	-0.707107	-0.707107	-0.707107	1.41421	-0.707107	1.41421		5378958	-0.447214	-0.447214	-0.447214	-0.447214	-0.447214	2.23607
	4192628	0	0	0	0	0	0		4192628	0	0	0	0	0	0		5726408	-0.452267	1.80907	-0.753778	-0.753778	0.904534	-0.753778		5726408	1.53226	-0.766131	-0.766131	-0.510754	-0.766131	1.27688
	4273978	0	0	0	0	0	0		4273978	0	0	0	0	0	0		5896826	-0.263632	-0.737034	0.689364	-0.79806	1.90742	-0.79806		5896826	1.93449	-0.939979	-0.333184	-0.0570616	-1.03608	0.431816
	4399424	0.048819	0	0	0	0	0		4399424	0	0	0	0	0	0		5926381	-1.05454	0.233119	-0.671578	1.27651	-1.06002	1.27651		5926381	-0.786687	-0.357015	-0.683893	1.93709	-0.771561	0.662066
	4418931	0	0	0	0	0	0		4418931	0	0	0	0	0	0		5959488	-0.755005	0.968659	-1.14891	1.00458	-1.07391	1.00458		5959488	-0.51435	1.03766	-1.04256	1.34532	-1.25586	0.429795
	4533411	0	0	0	0.01889	0	0.01889		4533411	0	0	0	0	0	0.039532		5993272	-0.649093	-0.0473182	-0.970485	1.34181	-1.01672	1.34181		5993272	0.733463	-0.419423	0.15508	-0.158663	-1.76593	1.45547
	4576723	0	0	0	0	0	0		4576723	0	0	0	0	0.024346	0		6018945	-0.707107	-0.707107	-0.707107	1.41421	-0.707107	1.41421		6018945	1.56132	1.2561	-0.704357	-0.704357	-0.704357	-0.704357
	4703753	0	0	0	0	0	0		4703753	0	0	0	0	0	0		6080750	-0.812226	1.10117	-1.0088	0.939631	-1.1594	0.939631		6080750	-0.782832	1.08845	-1.06731	1.25847	-1.07184	0.575058
	4742549	0	0	0	0	0	0		4742549	0	0	0	0	0.058163	0		6101584	-0.992472	0.747531	-0.992472	1.11494	-0.992472	1.11494		6101584	-1.01462	-0.0334536	-0.522291	0.888719	-1.01462	1.69627
	4855477	0	0	0	0	0	0		4855477	0	0	0	0	0	0		6145208								6145208	-0.447214	-0.447214	-0.447214	-0.447214	2.23607	-0.447214
	4919443	0	0	0	0	0	0		4919443	0	0	0	0	0	0		6226108	0.740145	-0.921184	0.356203	-0.921184	1.6672	-0.921184		6226108	0.75669	-0.974372	0.742247	-0.974372	1.42418	-0.974372
	5060632	0	0	0	0	0	0		5060632	0	0	0	0	0	0		6312012	-0.258654	0.38834	-1.75955	1.09113	-0.552401	1.09113		6312012	-1.03916	0.362104	-0.904421	1.10372	-0.909762	1.38751
	5188789	0	0	0	0.018837	0	0.018837		5188789	0	0	0	0	0	0		6691103	1.17089	1.37533	-0.12235	-0.451083	-1.5217	-0.451083		6691103	-0.781004	1.01405	-1.15452	1.23966	-1.00805	0.68986
	5250912	0	0.013548	0	0	0	0		5250912	0.020434	0	0.013281	0.020929	0.024037	0.009921		6845890	-0.90069	0.158142	-0.969572	1.3063	-0.900474	1.3063		6845890	-1.26387	1.447	-1.07059	0.815209	-0.461609	0.533863
	5378958	0	0	0	0.041403	0	0.041403		5378958	0	0	0	0	0	0.036238		6933754	-0.447214	2.23607	-0.447214	-0.447214	-0.447214	-0.447214		6933754	2.23425	-0.46893	-0.46893	-0.358531	-0.46893	-0.46893
	5581121	0	0	0	0	0	0		5581121	0	0	0	0	0	0		7020049	-0.905893	1.82217	-0.848397	0.412831	-0.893543	0.412831		7020049	-1.90641	0.664985	0.139516	0.893492	-0.631953	0.840372
	5642216	0	0	0	0	0	0		5642216	0	0	0	0	0	0		7238830	-0.891938	0.411441	-1.00855	1.23559	-0.982142	1.23559		7238830	-1.06273	-0.0309372	-0.697711	1.42036	-0.886073	1.25709
	5726408	2e-06	1.7e-05	0	0	1.1e-05	0		5726408	9e-06	0	0	1e-06	0	8e-06		7242164	-1.02214	0.589195	-0.837769	1.17279	-1.07487	1.17279		7242164	-0.31691	-0.446006	-1.31238	0.0429826	1.99373	0.0385778
	5896826	0.741164	0.616424	0.992275	0.600344	1.31323	0.600344		5896826	1.24324	0.289049	0.490477	0.582137	0.257148	0.744422		7278056	-0.754631	1.06171	-0.604253	0.906185	-1.5152	0.906185		7278056	-0.533387	0.6703	-1.09949	1.27479	-1.24777	0.935562
	5926381	0.000201	0.031461	0.009498	0.056791	6.8e-05	0.056791		5926381	0.000211	0.013846	0.003473	0.086646	0.000691	0.046185		7324852	-0.707109	-0.707109	-0.7071	1.41421	-0.707109	1.41421		7324852	-0.652961	-0.652961	-0.652961	0.641203	-0.652961	1.97064
	5959488	12.6585	21.3893	10.6632	21.5713	11.0431	21.5713		5959488	16.592	21.836	14.8073	22.8755	14.0865	19.7821		7366727								7366727	-0.447214	-0.447214	-0.447214	2.23607	-0.447214	-0.447214
	5993272	6.49851	9.05736	5.1319	14.9642	4.93532	14.9642		5993272	8.42729	7.4869	7.95551	7.6996	6.38857	9.01622		7424815	-1.59347	-0.391433	-0.399889	1.25173	-0.118662	1.25173		7424815	0.091202	-1.08509	0.799934	-1.39808	1.48611	0.105913
	6018945	0	0	0	0.219419	0	0.219419		6018945	0.016353	0.01415	0	0	0	0		7439839	1.16418	-1.15555	0.0784958	-0.770742	1.45435	-0.770742		7439839	0.505994	-0.882904	1.8623	-0.729203	0.204429	-0.960612
	6080750	7.53782	17.0374	6.56185	16.2354	5.81417	16.2354		6080750	10.0108	18.1334	8.776	18.8714	8.75634	15.9049		7445915	0.892052	-1.69532	0.168582	-0.389473	1.41363	-0.389473		7445915	1.03273	-1.48379	1.26591	-0.928829	0.417586	-0.303614
	6101584	0	0.047188	0	0.057152	0	0.057152		6101584	0	0.034242	0.017182	0.066425	0	0.094608		7460048	0.935404	-0.740984	1.29744	-1.096	0.700132	-1.096		7460048	1.33032	-0.88875	0.80932	-0.996443	0.810885	-1.06533
	6145208	0	0	0	0	0	0		6145208	0	0	0	0	0.000145	0		7473342	-0.950957	1.78183	-0.950957	0.450646	-0.781206	0.450646		7473342	-0.805361	1.85791	-0.805361	-0.193452	-0.805361	0.751629
	6226108	1.26278	0	0.970942	0	1.96743	0		6226108	1.12777	0	1.11836	0	1.56263	0		7504819	-0.937245	0.896043	-1.0922	1.04832	-0.963237	1.04832		7504819	-0.946944	0.989964	-0.922951	0.758188	-1.09869	1.22043
	6312012	11.1642	15.6699	0.711959	20.5641	9.11854	20.5641		6312012	12.8472	16.4176	13.1905	18.3072	13.1769	19.0303		7517345	0.514048	0.57016	1.5457	-1.22208	-0.185747	-1.22208		7517345	1.23429	-1.03694	-0.501716	-0.581013	1.5427	-0.657322
	6364430	0	0	0	0	0	0		6364430	0	0	0	0	0	0		7523616	0.651319	-0.933658	1.18369	-1.01133	1.12132	-1.01133		7523616	0.749284	-0.924449	0.896203	-0.95458	1.30889	-1.07535
	6691103	1.93727	1.98974	1.60536	1.52099	1.24621	1.52099		6691103	0.976274	2.54897	0.649027	2.74663	0.777355	2.26494		7534180	0.108462	-1.91621	-0.35005	1.04633	0.0651442	1.04633		7534180	0.713359	-1.88228	0.702122	-0.584036	1.05548	-0.00464765
	6845890	0.022268	0.364567	0	0.735742	0.022338	0.735742		6845890	0	0.212132	0.015125	0.162693	0.062779	0.140677		7539405	0.354426	-1.07965	0.0647256	-0.651531	1.96356	-0.651531		7539405	-0.481449	-0.490568	1.99622	-1.01714	0.500477	-0.50754
	6933754	0	0.001197	0	0	0	0		6933754	0.004285	0	0	0.000175	0	0		7563373	1.14747	-1.40821	0.913569	-0.753577	0.85433	-0.753577		7563373	0.864532	-1.36849	0.96474	-0.558686	1.08147	-0.983563
	7020049	43.2973	49.2877	43.4236	46.193	43.3244	46.193		7020049	33.8688	51.458	47.8636	53.0211	42.5865	52.6577		7588212	0.658797	-1.28158	1.48572	-0.782272	0.701607	-0.782272		7588212	0.767879	-1.20119	0.801587	-1.00868	1.3455	-0.705095
	7096010	0	0	0	0	0	0		7096010	0	0	0	0	0	0		7594810	0.723213	-0.577356	1.49561	-1.12575	0.610033	-1.12575		7594810	1.15802	-0.846783	0.753021	-0.844682	1.03854	-1.25812
	7103922	0	0	0	0	0	0		7103922	0	0	0	0	0	0		7597953	-0.912149	0.920546	-0.971372	1.03606	-1.10914	1.03606		7597953	-0.896085	0.574437	-1.02305	1.16549	-1.01628	1.19549
	7103934	0	0	0	0	0	0		7103934	0	0	0	0	0	0		7628769	-0.00649405	-1.02112	2.10434	-0.204763	-0.667205	-0.204763		7628769	0.650865	-0.518687	-0.377163	1.33564	-1.72566	0.635012
	7107482	0	0	0	0	0	0		7107482	0	0	0	0	0	0		7638833	2.22173	-0.255189	-0.379171	-0.579301	-0.428769	-0.579301		7638833	0.503358	-1.0343	0.79028	1.55131	-0.962392	-0.848256
	7107509	0	0	0	0	0	0		7107509	0	0	0	0	0	0		7656009	-1.18849	-1.28004	-0.399746	1.04446	0.779368	1.04446		7656009	-1.14116	-0.0638784	-0.694638	0.93123	-0.714741	1.68319
	7108221	0	0	0	0	0	0		7108221	0	0	0	0	0	0		7673340	-0.447214	-0.447214	2.23607	-0.447214	-0.447214	-0.447214		7673340	-0.732133	-0.624021	1.29806	-0.732133	1.52236	-0.732133
	7108223	0	0	0	0	0	0		7108223	0	0	0	0	0	0		7673381	-0.447214	-0.447214	2.23607	-0.447214	-0.447214	-0.447214		7673381	-0.673166	-0.673166	1.87651	-0.673166	0.816154	-0.673166
	7114228	0	0	0	0	0	0		7114228	0	0	0	0	0	0		7686907	-0.673528	-0.216175	-1.31538	1.33344	-0.4618	1.33344		7686907	0.83127	-0.665856	-0.859633	1.32711	0.724024	-1.35692
	7114231	0	0	0	0	0	0		7114231	0	0	0	0	0	0		7705852	-0.232839	1.27917	-0.243311	0.552426	-1.90787	0.552426		7705852	-0.67375	0.520334	-1.04639	1.71527	-1.00117	0.485707
	7114641	0	0	0	0	0	0		7114641	0	0	0	0	0	0		7744545	-0.993809	0.883096	-1.00797	1.05594	-0.993206	1.05594		7744545	-0.981088	0.594445	-0.989088	1.19336	-0.973021	1.1554
	7114658	0	0	0	0	0	0		7114658	0	0	0	0	0	0		7750189	-1.08054	0.845621	-1.11303	1.06479	-0.781633	1.06479		7750189	-0.939078	0.703092	-1.22385	1.0478	-0.779681	1.19172
	7238830	13.2081	19.1425	12.6772	22.895	12.7974	22.895		7238830	13.7546	16.3904	14.6871	20.0978	14.2059	19.6807		7760759	0.43837	-0.373999	1.95464	-0.958353	-0.102303	-0.958353		7760759	1.8486	-0.816677	-1.11609	0.643899	-0.0575908	-0.502146
	7242164	0.119213	0.441499	0.15609	0.558225	0.108668	0.558225		7242164	0.346205	0.305555	0.032749	0.459529	1.07379	0.458142		7765575	0.774823	-0.649476	1.80132	-0.354779	-1.21711	-0.354779		7765575	1.34938	-1.0603	0.506443	-0.445483	0.951637	-1.30168
	7278056	23.5531	31.1629	24.1831	30.5113	20.3666	30.5113		7278056	24.519	30.433	21.7375	33.4031	21.009	31.7364		7786061	0.27699	0.254622	1.28083	-1.3256	0.838754	-1.3256		7786061	0.367782	1.24291	-1.05276	1.12432	-1.35714	-0.325109
	7324852	0	0	1e-06	0.249473	0	0.249473		7324852	0	0	0	0.274167	0	0.555807		7790515	0.737097	-0.739684	1.4017	-1.08447	0.76983	-1.08447		7790515	0.560444	1.36422	-0.38174	0.853459	-1.39741	-0.99897
	7366727	0	0	0	0	0	0		7366727	0	0	0	5e-06	0	0		7796355	0.537954	-0.520685	1.71407	-1.07749	0.423651	-1.07749		7796355	0.99402	-1.58331	0.871527	-0.216419	0.888093	-0.953912
	7413587	0	0	0	0	0	0		7413587	0	0	0	0	0	0		7814384	1.18485	0.582453	-0.441953	-1.20293	1.08051	-1.20293		7814384	-0.820499	-1.37375	-0.60887	0.582446	0.747059	1.47361
	7424815	4.39099	5.20694	5.2012	6.32233	5.3921	6.32233		7424815	3.95024	3.39348	4.2857	3.24533	4.61049	3.95721		7825504	0.974972	-1.35066	1.19625	-0.785002	0.749441	-0.785002		7825504	1.67985	-0.747889	0.647438	-0.973167	0.427911	-1.03414
	7439839	1.64348	0.309235	1.01902	0.530564	1.81038	0.530564		7439839	1.32154	0.733147	1.89612	0.798261	1.19378	0.700227		7832558	1.46045	-1.18548	-1.32441	0.111577	0.826287	0.111577		7832558	1.34152	-1.12803	1.37223	-0.899701	-0.350209	-0.335808
	7445915	0.226693	0.109661	0.193969	0.168727	0.250285	0.168727		7445915	0.225469	0.051985	0.241544	0.090243	0.183062	0.133344		7870440	0.699239	-1.00796	0.905402	-0.968813	1.34094	-0.968813		7870440	0.897525	-0.987625	0.924271	-0.909922	1.16347	-1.08772
	7460048	55.2619	37.5426	59.0887	33.7901	52.7751	33.7901		7460048	51.3991	38.1149	48.2802	37.4702	48.2895	37.0578		7900280	-0.374887	-1.35927	0.643122	1.09414	-1.09725	1.09414		7900280	0.502658	-1.81237	0.94539	1.12455	-0.292586	-0.467644
	7473342	0	0.117779	0	0.060407	0.007316	0.060407		7473342	0	0.075836	0	0.017424	0	0.044335		7927401	-0.924351	1.00217	-1.36273	0.965871	-0.646832	0.965871		7927401	-1.0788	0.813127	-1.06939	0.973578	-0.823804	1.18529
	7504819	3.23494	11.8131	2.50988	12.5256	3.11332	12.5256		7504819	2.51533	10.8223	2.61823	9.82831	1.86451	11.8108		7947705	0.942231	-1.08615	1.10968	-0.953081	0.940402	-0.953081		7947705	0.830066	-1.01682	1.04793	-1.00806	1.11073	-0.963851
	7517345	0.342075	0.347591	0.44349	0.171408	0.273283	0.171408		7517345	0.493718	0.171524	0.24745	0.236201	0.537468	0.225376		7963326	0.912462	-1.398	-1.28356	0.884728	-0.00035858	0.884728		7963326	0.496715	-1.28828	0.0852654	1.3549	-1.33431	0.685707
	7523616	18.638	5.53612	23.0388	4.89403	22.5232	4.89403		7523616	20.1624	6.14071	21.3932	5.88829	24.8504	4.87655		7989540	0.663379	-1.28826	1.45272	-0.786093	0.744345	-0.786093		7989540	0.436459	-1.20334	1.64029	-0.703528	0.677143	-0.847019
	7534180	370.472	282.117	350.463	411.4	368.582	411.4		7534180	360.383	243.821	359.878	302.121	375.746	328.14		8005214	-0.98485	-0.786643	-1.20619	0.980721	1.01624	0.980721		8005214	-0.514892	0.155961	1.34986	0.845184	-1.78074	-0.0553768
	7539405	0.484811	0.24336	0.436035	0.315441	0.755736	0.315441		7539405	0.270423	0.268896	0.68531	0.180721	0.434847	0.266054		8011666	0.266259	-1.18078	1.2104	-0.810502	1.32513	-0.810502		8011666	-0.126792	-1.12783	1.45844	-0.826089	1.23549	-0.613218
	7563373	43.3576	26.04	41.7727	30.4759	41.3713	30.4759		7563373	39.3291	27.098	39.878	31.5336	40.5174	29.2064		8020709	0.972781	-1.18881	1.18579	-0.889065	0.808372	-0.889065		8020709	1.10089	-1.17155	1.03605	-0.958301	0.840186	-0.847273
	7588212	59.7098	26.036	74.0605	34.7012	60.4527	34.7012		7588212	52.6265	27.3203	53.0597	29.7944	60.0499	33.696		8051568	0.82826	-1.10689	1.39088	-0.909553	0.706859	-0.909553		8051568	1.19586	-1.12912	0.937613	-0.814065	0.836277	-1.02656
	7594810	58.4573	46.9708	65.2791	42.1274	57.4577	42.1274		7594810	61.5142	46.5156	58.4843	46.5313	60.6204	43.4382		8060085	1.08965	-1.12383	1.00472	-0.93264	0.894736	-0.93264		8060085	1.17738	-1.0749	1.20965	-0.718601	0.510267	-1.1038
	7597953	19.5303	42.1277	18.8001	43.552	17.1014	43.552		7597953	18.9982	36.1065	17.521	42.983	17.5998	43.332		8071946	1.50652	-0.868537	0.619405	-1.00584	0.754295	-1.00584		8071946	1.46649	-0.874797	0.744465	-0.917161	0.685192	-1.10419
	7628769	68.1395	63.7609	77.2488	67.2839	65.2882	67.2839		7628769	68.3511	62.3007	63.0328	71.8936	56.0567	68.2691		8104907	0.735559	-1.08177	1.46703	-0.908677	0.696541	-0.908677		8104907	1.0271	-1.42504	1.01483	-0.703043	0.87569	-0.789534
	7638833	0.125545	0.014527	0.00897	0	0.006747	0		7638833	0.133043	0.006647	0.156628	0.219185	0.012558	0.02194		8123717	2.16574	-0.569442	0.112002	-0.569442	-0.569414	-0.569442		8123717	-0.030947	-0.804205	0.489212	-0.804205	1.95435	-0.804205
	7656009	24.1335	23.8849	26.2754	30.1973	29.4774	30.1973		7656009	20.623	24.8726	22.3844	28.7981	22.3051	31.7644		8137620	-0.271222	1.91906	-0.303075	-0.956355	0.567949	-0.956355		8137620	-1.23955	1.53003	-1.21308	0.367486	-0.147785	0.702901
	7673340	0	0	1.39724	0	0	0		7673340	0	0.066795	1.25432	0	1.3929	0		8193663	-0.447214	2.23607	-0.447214	-0.447214	-0.447214	-0.447214		8193663
	7673381	0	0	1.45639	0	0	0		7673381	0	0	1.26252	0	0.737463	0		8233217	1.25405	-0.809434	1.55283	-0.594009	-0.809434	-0.594009		8233217	1.61309	-1.0894	-0.625646	-0.666515	1.11915	-0.350685
	7686907	8.25595	9.53086	6.46673	13.8505	8.84616	13.8505		7686907	10.6894	9.21137	9.02006	11.1789	10.5835	8.52912		8279544	-0.707107	-0.707107	-0.707107	1.41421	-0.707107	1.41421		8279544	-0.982306	-0.982306	-0.982306	0.712521	1.34222	0.892175
	7705852	48.006	51.6192	47.981	49.8825	44.0032	49.8825		7705852	44.3693	49.9904	42.6151	55.6155	42.828	49.8274		8320582	1.31687	-0.986241	-0.986241	0.820926	-0.986241	0.820926		8320582	-0.682984	-0.682984	-0.682984	1.81452	-0.682984	0.917422
	7744545	31.8943	164.581	30.8934	176.8	31.937	176.8		7744545	32.7004	182.874	31.9379	239.96	33.4693	236.342		8408843	-0.447214	2.23607	-0.447214	-0.447214	-0.447214	-0.447214		8408843	1.03591	-0.692582	1.73442	-0.692582	-0.692582	-0.692582
	7750189	19.9848	35.3947	19.7249	37.1482	22.3761	37.1482		7750189	21.1618	32.911	19.1243	35.3773	22.3022	36.4069		8449643	-0.736463	2.08942	-0.736463	0.0599855	-0.736463	0.0599855		8449643	-0.688524	-0.688524	0.982577	-0.688524	-0.688524	1.77152
	7760759	79.4114	72.3928	92.5116	67.3441	74.7402	67.3441		7760759	80.7426	75.6763	75.1071	78.4526	77.1192	76.2741		8505846	2.23607	-0.447214	-0.447214	-0.447214	-0.447214	-0.447214		8505846	-0.81794	-0.81794	-0.330119	-0.81794	1.45825	1.32568
	7765575	39.71	32.5099	44.8991	33.9996	29.6404	33.9996		7765575	38.9738	32.3414	36.6537	34.0336	37.879	31.677		8551082	-0.167302	-0.721397	-0.721397	-0.286612	2.18332	-0.286612		8551082	-0.648957	-0.648957	-0.648957	0.00945607	2.16447	-0.227053
	7786061	13.2638	13.2212	15.174	10.2141	14.3328	10.2141		7786061	13.2868	14.1715	11.8506	14.0516	11.5429	12.5863		8614669	-0.707107	-0.707107	-0.707107	1.41421	-0.707107	1.41421		8614669	-0.447214	-0.447214	-0.447214	-0.447214	2.23607	-0.447214
	7790515	29.6456	21.0086	33.5326	18.9921	29.837	18.9921		7790515	28.6582	31.2171	25.6588	29.5911	22.4254	23.6938		8669930	-0.398653	-0.299862	-1.01167	1.36092	-1.01167	1.36092		8669930	-0.939054	-0.939054	0.668551	0.526902	-0.939054	1.62171
	7796355	57.5667	51.7413	64.0386	48.6773	56.9377	48.6773		7796355	54.3486	49.2398	54.1058	51.9492	54.1386	50.4874		8694206	-0.564826	1.57844	-1.14246	0.602521	-1.0762	0.602521		8694206	-0.131915	1.72421	0.1442	0.325503	-0.415758	-1.64624
	7814384	0.781085	0.702122	0.567841	0.468091	0.767408	0.468091		7814384	0.702227	0.554703	0.758658	1.07632	1.12022	1.31395		8710233	-0.88542	-0.0441634	-0.88542	1.35021	-0.88542	1.35021		8710233
	7825504	1.46878	0.382519	1.57213	0.646728	1.36344	0.646728		7825504	2.13511	0.496801	1.43841	0.344776	1.29027	0.303631		8729226	-0.575397	0.489317	-0.392491	1.09039	-1.70221	1.09039		8729226	-0.699597	-0.0969606	-0.839671	0.863202	-0.983197	1.75622
	7832558	1.68424	0.38583	0.317652	1.02232	1.37304	1.02232		7832558	1.86679	0.168123	1.88791	0.325176	0.703141	0.713047		8758592	-0.669378	-0.353336	-1.13037	1.37649	-0.5999	1.37649		8758592	0.843948	-0.853273	0.780583	0.0484007	0.934064	-1.75372
	7870440	6.95568	0.309744	7.75824	0.462142	9.45377	0.462142		7870440	6.77227	0.670861	6.85884	0.922352	7.63303	0.346889		8828373	-0.529055	-0.710482	-0.780009	1.40887	-0.798185	1.40887		8828373	1.96194	-0.887523	0.0852905	-0.800521	0.390693	-0.749885
	7900280	0.674532	0.607551	0.743801	0.77449	0.62538	0.77449		7900280	0.767525	0.084791	0.898093	0.950929	0.532996	0.481369		8841957	-0.754182	-0.298445	-0.944654	1.38688	-0.776474	1.38688		8841957	1.97608	-0.588292	-0.0374377	-0.713275	0.40116	-1.03823
	7927401	23.9235	43.0797	19.5645	42.7188	26.683	42.7188		7927401	21.1811	39.8995	21.2741	41.487	23.7039	43.5817		8852179	0.101448	-1.20824	-0.594393	1.29871	-0.896243	1.29871		8852179	1.71565	-0.977765	0.411627	-1.00132	0.603198	-0.751389
	7947705	30.8934	0.828296	33.3754	2.80071	30.8663	2.80071		7947705	28.3105	0.372458	31.6061	0.505023	32.5562	1.17372		8855664	-0.447214	-0.447214	2.23607	-0.447214	-0.447214	-0.447214		8855664
	7963326	1.8939	0.781335	0.836438	1.88054	1.45434	1.88054		7963326	1.60678	0.810162	1.42315	1.98977	0.789616	1.69112		8875130	-0.292255	-0.452895	-1.4913	0.194991	1.84647	0.194991		8875130	-0.817543	0.585858	0.24864	-0.332554	1.70153	-1.38593
	7989540	20.8443	16.7451	22.5022	17.7998	21.0144	17.7998		7989540	17.7456	15.3317	19.5177	16.0675	18.0999	15.8563		8896292	-0.447214	2.23607	-0.447214	-0.447214	-0.447214	-0.447214		8896292
	8005214	209.898	218.752	200.011	297.696	299.283	297.696		8005214	162.188	195.771	255.537	230.273	98.8201	185.191		8899725	0.206473	-1.17868	-0.817416	1.2836	-0.77759	1.2836		8899725	1.29448	-1.20059	0.366432	-1.06049	1.14976	-0.549589
	8011666	5.4956	1.78406	7.91724	2.7338	8.2115	2.7338		8011666	3.50615	1.36104	6.90312	2.00763	6.42537	2.46379		8909790	-0.836972	-0.127889	-0.996965	1.36179	-0.761747	1.36179		8909790	2.13383	-0.427732	-0.636443	-0.748903	0.19068	-0.511428
	8020709	55.7192	22.5994	58.9828	27.1921	53.2001	27.1921		8020709	52.2185	20.7922	51.3218	23.7412	48.6132	25.2767		8929329	-0.861074	-0.150439	-1.04471	1.36058	-0.664935	1.36058		8929329	1.76587	-0.646391	0.133227	-1.27104	0.653543	-0.63521
	8051568	49.1623	21.9656	57.0693	24.739	47.4561	24.739		8051568	50.1865	22.4074	47.101	26.1717	45.8902	23.6328		8970801	-0.99728	-0.99728	-0.99728	0.923575	1.14469	0.923575		8970801	-0.991616	-0.991616	0.967996	-0.991616	0.780542	1.22631
	8060085	37.0931	5.38064	35.8763	8.11983	34.3005	8.11983		8060085	30.0359	4.45604	30.4025	8.50264	22.4593	4.12785		9066212	-0.663186	0.720691	-1.29288	1.10227	-0.969163	1.10227		9066212	-0.547231	0.345449	-1.01805	1.44289	-1.21561	0.992546
	8071946	0.169864	0.028107	0.116916	0.019912	0.124967	0.019912		8071946	0.100194	0.022931	0.076367	0.021533	0.074411	0.015361		9139023	-1.00267	0.677707	-1.06543	1.14118	-0.89198	1.14118		9139023	-0.548168	0.616143	-1.03547	1.16633	-1.29683	1.098
	8104907	27.3486	19.2299	30.6164	20.0032	27.1743	20.0032		8104907	25.6985	19.5824	25.6679	21.3832	25.3209	21.1675		9150003	0.27	0.434831	-0.726545	0.939082	-1.85645	0.939082		9150003	-1.07733	-1.04298	1.89853	0.115902	0.306006	-0.200124
	8123717	0.387697	0	0.096591	0	4e-06	0		8123717	0.098251	0	0.164343	0	0.350505	0		9184058								9184058	-0.447214	-0.447214	-0.447214	-0.447214	2.23607	-0.447214
	8137620	1.47543	2.25416	1.46411	1.23184	1.77379	1.23184		8137620	1.25313	2.54298	1.26546	2.00156	1.76159	2.15777		9192632	-0.391814	-2.05646	0.605324	0.473545	0.895857	0.473545		9192632	-0.18009	-1.23131	1.00057	-0.218076	1.58035	-0.951445
	8193663	0	0.020981	0	0	0	0		8193663	0	0	0	0	0	0		9216838	2.01406	0.206579	-0.938921	-0.146839	-0.988034	-0.146839		9216838	-1.69245	0.36273	-0.760269	1.4898	0.185203	0.414988
	8233217	0.131745	0	0.150821	0.013754	0	0.013754		8233217	0.12789	0	0.021946	0.020012	0.104515	0.034958		9301493	0.543925	-1.26202	0.243981	-0.656109	1.78633	-0.656109		9301493	1.3032	-1.03627	-1.21629	-0.665376	0.775319	0.839417
	8279544	0	0	0	0.014018	0	0.014018		8279544	0	0	0	0.020396	0.027974	0.022558		9346812	0.525881	-1.09007	1.8927	-0.689338	0.0501624	-0.689338		9346812	0.231109	-0.862859	1.39401	-1.61382	0.0437924	0.807767
	8320582	0.017057	0	0	0.013384	0	0.013384		8320582	0	0	0	0.019474	0	0.012479		9438199								9438199	-0.447214	-0.447214	-0.447214	-0.447214	-0.447214	2.23607
	8379782	0	0	0	0	0	0		8379782	0	0	0	0	0	0		9520509	-1.45891	0.559503	-1.00965	1.10616	-0.30327	1.10616		9520509	-1.21913	-0.249467	0.679763	-0.191253	1.80772	-0.827629
	8408843	0	0.42512	0	0	0	0		8408843	0.173236	0	0.243244	0	0	0		9613851	-1.02816	1.1989	-0.908187	0.891244	-1.04504	0.891244		9613851	-0.964633	0.877132	-0.958821	1.21028	-1.05732	0.893362
	8449643	0	0.117907	0	0.033231	0	0.033231		8449643	0	0	0.055377	0	0	0.081521		9904216	-0.879246	1.56021	-0.736828	0.630818	-1.20577	0.630818		9904216	0.830915	1.37165	-1.01128	0.736615	-1.01128	-0.916624
	8505846	0.248197	0	0	0	0	0		8505846	0	0	0.033684	0	0.157171	0.148017		9983955								9983955	-0.447214	2.23607	-0.447214	-0.447214	-0.447214	-0.447214
	8551082	0.024303	0	0	0.01907	0.127403	0.01907		8551082	0	0	0	0.027747	0.118564	0.01778		10024455	-1.73396	0.892707	-0.716711	0.900919	-0.243874	0.900919		10024455	-0.52931	-0.247437	0.830766	-0.988846	1.80039	-0.865565
	8614669	0	0	0	0.020585	0	0.020585		8614669	0	0	0	0	1e-06	0		10118584								10118584	1.64773	-0.699815	1.15153	-0.699815	-0.699815	-0.699815
	8669930	0.009165	0.010642	0	0.035472	0	0.035472		8669930	0	0	0.011474	0.010463	0	0.018277		10131155	-0.109695	0.953625	-1.50875	0.886802	-1.10879	0.886802		10131155	-1.19376	0.568718	-0.431521	1.06132	-1.21459	1.20983
	8694206	0.004638	0.021847	0	0.014011	0.000532	0.014011		8694206	0.010934	0.023424	0.012792	0.014012	0.009024	0.000744		10281540								10281540	-0.601774	0.0720516	-0.438413	-0.601774	-0.601774	2.17168
	8710233	0	0.036291	0	0.096443	0	0.096443		8710233	0	0	0	0	0	0		10351355	-0.724108	1.33107	-1.04717	0.797732	-1.15525	0.797732		10351355	-0.737336	0.962658	-1.14001	1.10896	-1.09246	0.898189
	8729226	0.10512	0.142701	0.111576	0.163917	0.065347	0.163917		8729226	0.079382	0.094569	0.075852	0.118766	0.072235	0.141271		10583604	-0.814244	1.13747	-1.08377	0.921322	-1.08211	0.921322		10583604	-0.699349	1.03635	-1.24254	0.898159	-1.01764	1.02503
	8758592	1.51426	1.85207	1.02153	3.70101	1.58853	3.70101		8758592	2.52117	2.04761	2.50349	2.2992	2.54631	1.79637		10855382	2.23607	-0.447214	-0.447214	-0.447214	-0.447214	-0.447214		10855382	1.15281	-0.699882	1.64672	-0.699882	-0.699882	-0.699882
	8767077	0	0	0	0	0	0		8767077	0	0	0	0	0	0		11165496	-1.41103	0.575414	-1.41103	0.721801	0.803047	0.721801		11165496	0.485923	-0.81719	-0.324249	0.199183	1.78495	-1.32862
	8828373	11.1305	10.2145	9.86352	20.9145	9.77176	20.9145		8828373	15.2877	6.55562	9.53676	6.82224	10.4727	6.97741		11168671	0.394419	1.85197	-1.49097	-0.267374	-0.220669	-0.267374		11168671	-1.0555	-0.586309	-0.919841	1.79338	0.688033	0.0802389
	8841957	12.2068	15.9033	10.6618	29.5732	12.0259	29.5732		8841957	16.5421	9.89249	11.3209	9.5684	12.4582	8.72575		11171894	-1.32837	-0.0612001	-1.32837	0.877911	0.962116	0.877911		11171894	1.27408	-0.616262	0.333738	1.20957	-1.10057	-1.10057
	8852179	13.0608	9.0267	10.9175	16.7486	9.9877	16.7486		8852179	15.8841	4.61497	10.4281	4.51641	11.2296	5.56212		11175063	-1.32837	-0.0612001	-1.32837	0.877911	0.962116	0.877911		11175063	1.27408	-0.616262	0.333738	1.20957	-1.10057	-1.10057
	8855664	0	0	0.080202	0	0	0		8855664	0	0	0	0	0	0		11178173	0.394426	1.85197	-1.49096	-0.267379	-0.220674	-0.267379		11178173	-0.970126	-0.87719	-0.557745	1.89689	0.60835	-0.100179
	8875130	57.1999	56.6207	52.8767	58.9567	64.9112	58.9567		8875130	53.8802	62.3749	60.3337	56.8158	69.128	50.4398		11181397	-0.999685	-0.999685	-0.999685	0.974568	1.04992	0.974568		11181397	1.27408	-0.616262	0.333738	1.20957	-1.10057	-1.10057
	8896292	0	0.161346	0	0	0	0		8896292	0	0	0	0	0	0		11184495	-0.999684	-0.999684	-0.999684	0.974553	1.04995	0.974553		11184495	1.42981	-0.424353	0.276973	1.02181	-1.15212	-1.15212
	8899725	11.2743	7.76534	8.68052	14.0031	8.78142	14.0031		8899725	11.1999	4.2328	8.60849	4.62403	10.7958	6.05063		11187692	-0.999684	-0.999684	-0.999684	0.974557	1.04994	0.974557		11187692	1.42982	-0.424379	0.277	1.02179	-1.15211	-1.15211
	8909790	9.08357	13.4145	8.10637	22.513	9.54302	22.513		8909790	12.8328	7.83404	7.42675	7.20729	9.04083	7.67071		11190898	-0.999685	-0.999685	-0.999685	0.974568	1.04992	0.974568		11190898	1.27408	-0.616262	0.333738	1.20957	-1.10057	-1.10057
	8929329	14.3948	20.0901	12.9231	32.2	15.9668	32.2		8929329	19.8353	12.0267	14.5503	10.0047	16.2346	12.0629		11194061	-0.447214	2.23607	-0.447214	-0.447214	-0.447214	-0.447214		11194061	-0.447214	-0.447214	2.23607	-0.447214	-0.447214	-0.447214
	8970801	0	0	0	0.155943	0.173894	0.155943		8970801	0	0	0.055698	0	0.05037	0.06304		11245626	2.23607	-0.447214	-0.447214	-0.447214	-0.447214	-0.447214		11245626	-0.928571	0.188404	-0.928571	1.24985	-0.928571	1.34746
	9066212	1.14669	1.71606	0.887621	1.87305	1.0208	1.87305		9066212	1.11051	1.90044	0.693878	2.87157	0.519058	2.47306		11354112	-0.806312	1.94433	-0.696619	-0.559284	0.677167	-0.559284		11354112	-0.722522	-0.722522	-0.481564	1.91322	-0.722522	0.735909
	9117164	0	0	0	0	0	0		9117164	0	0	0	0	0	0		11728176								11728176	-0.447214	-0.447214	-0.447214	-0.447214	2.23607	-0.447214
	9139023	8.43378	16.4902	8.13287	18.7123	8.96446	18.7123		9139023	10.8838	13.3044	9.87069	14.4482	9.32734	14.3062		11753843	-0.447214	2.23607	-0.447214	-0.447214	-0.447214	-0.447214		11753843
	9150003	0.748223	0.7865	0.516806	0.903597	0.25442	0.903597		9150003	0.151922	0.162119	1.03543	0.506181	0.562621	0.412356		11867951	-0.987362	-0.440138	-0.324251	1.36956	-0.987362	1.36956		11867951	-0.493792	-0.493792	-0.25218	-0.493792	-0.493792	2.22735
	9184058	0	0	0	0	0	0		9184058	0	0	0	0	0.295974	0		11902976	-0.780962	-1.20027	0.13001	1.29901	-0.746789	1.29901		11902976	-0.275307	-1.4571	-0.226132	0.13242	-0.103066	1.92919
	9192632	26.7323	23.7013	28.5478	28.3079	29.0768	28.3079		9192632	26.8442	23.2425	30.8895	26.7141	32.876	24.2014		11958725	0.202742	0.465541	1.10316	0.171011	-2.11346	0.171011		11958725	-0.443408	1.36999	-0.787814	-0.787814	1.43686	-0.787814
	9216838	0.561883	0.372793	0.252956	0.33582	0.247818	0.33582		9216838	0.150106	0.403452	0.265018	0.542388	0.381568	0.409894		12206018	1.70603	-1.24049	-1.17357	0.203706	0.30062	0.203706		12206018	-0.520333	-1.20285	0.916553	-1.19119	1.11672	0.881103
	9301493	0.425779	0.0538	0.363998	0.178602	0.681683	0.178602		9301493	0.280804	0.105614	0.092133	0.133388	0.241274	0.246074		12324879	-0.780811	2.03035	-0.780811	0.156044	-0.780811	0.156044		12324879	-0.447214	-0.447214	-0.447214	-0.447214	2.23607	-0.447214
	9346812	0.200662	0.048809	0.329104	0.086466	0.155958	0.086466		9346812	0.221647	0.090219	0.361356	0	0.199143	0.290926		12453998	0.621095	-1.01033	1.62412	-0.902781	0.57068	-0.902781		12453998	0.945522	-1.43997	0.930735	-0.626917	1.03207	-0.841436
	9398746	0	0	0	0	0	0		9398746	0	0	0	0	0	0		12485689	0.50081	-0.821066	1.27794	-1.04221	1.12673	-1.04221		12485689	0.640933	-0.803474	0.87641	-0.192441	1.15395	-1.67538
	9438199	0	0	0	0	0	0		9438199	0	0	0	0	0	0.118366		12518492	0.776633	-1.73783	0.944927	-0.491867	1.00001	-0.491867		12518492	0.707346	-1.03359	0.800003	-1.15521	1.39539	-0.713945
	9520509	24.4995	32.377	26.2529	34.5105	29.0097	34.5105		9520509	25.9	28.5935	31.1747	28.7552	34.3079	26.9875		12521118	1.30478	-0.674163	0.862936	-1.12433	0.755094	-1.12433		12521118	0.966433	-1.20169	1.12177	-0.734237	0.87593	-1.02821
	9613851	0.00534	0.126222	0.011852	0.109523	0.004424	0.109523		9613851	0.012635	0.180926	0.013166	0.211367	0.004166	0.182409		12541607	-1.03775	1.24176	-0.77896	0.857999	-1.14105	0.857999		12541607	-0.965232	1.05944	-0.801703	1.36263	-1.11237	0.457228
	9713186	0	0	0	0	0	0		9713186	0	0	0	0	0	0		12566452	-0.893541	-0.508448	-0.489851	1.39548	-0.899112	1.39548		12566452	-0.862899	-0.568308	-0.152065	0.457305	-0.862899	1.98887
	9715942	0	0	0	0	0	0		9715942	0	0	0	0	0	0		12628517	-0.888905	1.90122	-0.921105	0.321732	-0.734675	0.321732		12628517	-0.604396	1.34394	-1.4312	0.537754	-0.783038	0.936949
	9904216	0.041984	0.166853	0.049274	0.11928	0.02527	0.11928		9904216	0.088847	0.114926	0	0.084299	0	0.004565		12803112	1.07099	-1.21345	1.10849	-0.87589	0.785744	-0.87589		12803112	1.01834	-1.08945	1.03991	-0.971237	0.937001	-0.93456
	9983955	0	0	0	0	0	0		9983955	0	0.08963	0	0	0	0		12844112	-0.714948	-0.145723	-0.975836	1.36396	-0.891406	1.36396		12844112	-0.988253	0.333601	-0.757974	1.05844	-1.0788	1.43298
	10024455	15.9679	21.3286	18.044	21.3454	19.009	21.3454		10024455	20.0512	21.4362	26.7339	17.7933	31.4981	18.3991		12908254	0.47193	-1.84801	1.41694	-0.256471	0.472085	-0.256471		12908254	1.29247	-1.21961	1.12805	-1.13228	0.343297	-0.411929
	10118584	0	0	0	0	0	0		10118584	0.02717	0	0.021427	0	0	0		12937221	0.422029	-1.03876	1.0569	-0.917138	1.39411	-0.917138		12937221	1.0216	-1.40268	0.664724	-0.671358	1.19912	-0.811402
	10131155	0.006894	0.010172	0.002581	0.009966	0.003814	0.009966		10131155	0.002197	0.011335	0.006149	0.013889	0.002089	0.014659		13084162	0.936634	-1.49262	1.14112	-0.69145	0.797773	-0.69145		13084162	0.917805	-0.882318	1.08411	-0.715887	0.940477	-1.34419
	10281540	0	0	0	0	0	0		10281540	0	0.014148	0.00343	0	0	0.058233		13100880	-0.92639	-1.50494	1.16997	0.82414	-0.386922	0.82414		13100880	-0.129797	-0.181811	0.824346	-0.771332	-1.39421	1.65281
	10314996	0	0	0	0	0	0		10314996	0	0	0	0	0	0		13147261	0.37891	-0.454233	1.88024	-1.01574	0.226558	-1.01574		13147261	1.41223	-1.17974	-0.122033	1.26908	-0.825416	-0.554124
	10351355	19.1604	62.2129	12.3927	51.0404	10.1287	51.0404		10351355	25.2473	60.584	16.8771	63.6251	17.8656	59.2439		13209785	-0.919934	0.354771	-0.883681	1.25185	-1.05485	1.25185		13209785	-0.277926	-0.442718	-0.603854	0.0107017	-0.842931	2.15673
	10583604	23.948	61.6016	18.7483	57.4315	18.7803	57.4315		10583604	31.6568	54.1977	24.6025	52.4031	27.5232	54.0508		13327097	-0.981375	0.936037	-1.13254	1.02714	-0.8764	1.02714		13327097	-1.51176	0.740585	-0.207213	0.671076	-0.992119	1.29943
	10750222	0	0	0	0	0	0		10750222	0	0	0	0	0	0		13356715	-0.83823	0.74424	-1.16143	1.10999	-0.964564	1.10999		13356715	0.794404	1.57436	0.0743798	-1.26813	-0.0460815	-1.12894
	10855382	0.244397	0	0	0	0	0		10855382	0.043384	0	0.05495	0	0	0		13383319	0.966419	-0.992636	1.20164	-0.994057	0.812688	-0.994057		13383319	0.764803	-0.783082	0.892865	-0.0967768	0.969917	-1.74773
	10862951	0	0	0	0	0	0		10862951	0	0	0	0	0	0		13436101								13436101	-0.447214	-0.447214	2.23607	-0.447214	-0.447214	-0.447214
	11120111	0	0	0	0	0	0		11120111	0	0	0	0	0	0		13489777	-0.707107	-0.707107	-0.707107	1.41421	-0.707107	1.41421		13489777
	11165496	0	0.016528	0	0.017746	0.018422	0.017746		11165496	0.064389	0.018148	0.03564	0.054214	0.110485	0		13512373	-0.447214	-0.447214	-0.447214	-0.447214	2.23607	-0.447214		13512373	0.218856	-0.588864	2.1366	-0.588864	-0.588864	-0.588864
	11168671	0.104837	0.185884	0	0.068038	0.070635	0.068038		11168671	0.042474	0.070616	0.050611	0.213348	0.14705	0.110595		13725405	2.23607	-0.447214	-0.447214	-0.447214	-0.447214	-0.447214		13725405	1.77642	-0.68794	-0.68794	-0.68794	0.975345	-0.68794
	11171894	0	0.016057	0	0.027957	0.029024	0.027957		11171894	0.087797	0.017906	0.05303	0.085412	0	0		15343373	1.50426	-0.524325	1.06213	-1.07737	0.112687	-1.07737		15343373	-0.271096	0.593084	-0.904145	0.722399	-1.52367	1.38342
	11175063	0	0.016057	0	0.027957	0.029024	0.027957		11175063	0.087797	0.017906	0.05303	0.085412	0	0		16485937	-0.407559	0.970595	-1.03234	0.947289	-1.42527	0.947289		16485937	-0.289054	1.04608	-1.1291	1.01772	-1.39593	0.75029
	11178173	0.103989	0.18438	0	0.067487	0.070063	0.067487		11178173	0.065301	0.070044	0.086347	0.21162	0.145859	0.109699		16575520	-0.987567	0.673168	-0.987567	1.14477	-0.987567	1.14477		16575520	-0.92093	0.767259	-1.01763	0.753824	-0.989646	1.40712
	11181397	0	0	0	0.027957	0.029024	0.027957		11181397	0.087797	0.017906	0.05303	0.085412	0	0		16751760	0.409303	1.90663	-0.846122	-0.846122	0.222438	-0.846122		16751760	-0.869247	1.27112	-0.869247	-0.114059	-0.869247	1.45068
	11184495	0	0	0	0.017466	0.018133	0.017466		11184495	0.063377	0.017864	0.035079	0.053362	0	0		16977507	1.47932	-0.906751	1.15668	-0.906751	0.0842448	-0.906751		16977507	0.0644829	-0.711062	2.16237	-0.677646	-0.374775	-0.463374
	11187692	0	0	0	0.020114	0.020882	0.020114		11187692	0.072984	0.020571	0.040397	0.06145	0	0		16998288	1.28293	-1.95626	0.33917	-0.138577	0.611306	-0.138577		16998288	0.757851	-1.13315	1.22536	-1.01668	0.975667	-0.809052
	11190898	0	0	0	0.027957	0.029024	0.027957		11190898	0.087797	0.017906	0.05303	0.085412	0	0		17117805	1.1588	1.06013	0.575696	-1.24739	-0.299848	-1.24739		17117805	0.460138	-1.45117	-0.520529	-0.758034	0.773357	1.49624
	11194061	0	0.015473	0	0	0	0		11194061	0	0	0.132263	0	0	0		17259537	1.31643	-1.90277	-0.500817	0.345666	0.39583	0.345666		17259537	-0.836997	-0.0430385	0.107296	-0.363825	2.06958	-0.933019
	11228178	0	0	0	0	0	0		11228178	0	0	0	0	0	0		17386206	0.689799	-1.13638	0.962786	-0.904307	1.29241	-0.904307		17386206	0.740301	-0.952959	1.03038	-0.749974	1.17389	-1.24164
	11245626	0.129857	0	0	0	0	0		11245626	0	0.023254	0	0.045352	0	0.047384		17642993	1.20587	0.448954	-0.965952	-0.965952	1.24304	-0.965952		17642993	-1.17708	0.0466027	1.26813	-1.22223	1.22131	-0.136734
	11300502	0	0	0	0	0	0		11300502	0	0	0	0	0	0		17966489	-0.707107	-0.707107	-0.707107	1.41421	-0.707107	1.41421		17966489	-0.447214	-0.447214	2.23607	-0.447214	-0.447214	-0.447214
	11354112	0	0.018807	0.00075	0.001689	0.010143	0.001689		11354112	0	0	0.000114	0.001247	0	0.00069		17982203								17982203	-0.687233	1.78222	-0.687233	-0.687233	-0.687233	0.966708
	11716723	0	0	0	0	0	0		11716723	0	0	0	0	0	0		18012109								18012109	-0.447214	2.23607	-0.447214	-0.447214	-0.447214	-0.447214
	11728176	0	0	0	0	0	0		11728176	0	0	0	0	0.29959	0		18027101	0.825003	-1.28453	1.53031	-0.753855	0.436934	-0.753855		18027101	0.246358	-1.40431	1.0235	-0.167478	1.34386	-1.04194
	11753843	0	0.004522	0	0	0	0		11753843	0	0	0	0	0	0		18280406	2.23607	-0.447214	-0.447214	-0.447214	-0.447214	-0.447214		18280406
	11867951	0	0.097812	0.118526	0.421281	0	0.421281		11867951	0	0	0.010985	0	0	0.123718		19012533	2.23607	-0.447214	-0.447214	-0.447214	-0.447214	-0.447214		19012533
	11902976	35.28	32.3569	41.6306	49.78	35.5183	49.78		11902976	35.1616	30.8326	35.3418	36.6552	35.7926	43.237		19012546	2.23607	-0.447214	-0.447214	-0.447214	-0.447214	-0.447214		19012546
	11958725	0.010876	0.01211	0.015104	0.010727	0	0.010727		11958725	0.003219	0.020168	0	0	0.020793	0		19022710	-0.340751	1.18375	-1.46474	-0.399422	1.42059	-0.399422		19022710	-0.535162	-0.837259	1.46892	-1.32179	1.03518	0.190117
	12045957	0	0	0	0	0	0		12045957	0	0	0	0	0	0		19103085	-0.71472	1.4131	0.0471121	0.49367	-1.73283	0.49367		19103085	-1.20305	0.739614	1.18453	-0.478751	-1.20375	0.961406
	12206018	0.343178	0.078972	0.084973	0.208469	0.217159	0.208469		12206018	0.115927	0.071549	0.209355	0.072307	0.22237	0.20705		19629119	2.04645	-1.19916	0.107633	-0.417049	-0.120827	-0.417049		19629119	-0.161322	0.796248	-0.321981	-1.45173	1.68303	-0.544241
	12324879	0	0.076219	0	0.025401	0	0.025401		12324879	0	0	0	0	0.038488	0		19759898	0.298717	-0.0715962	-1.4386	1.15069	-1.0899	1.15069		19759898	0.808456	-0.482003	0.0547689	-1.92368	1.10361	0.438846
	12453998	55.8222	46.0742	61.8153	46.7169	55.5209	46.7169		12453998	53.7488	38.3378	53.6533	43.5904	54.3079	42.2045		19925202	-0.750697	1.04809	-1.00469	0.961692	-1.21609	0.961692		19925202	-1.58513	0.755465	-0.797495	0.72742	-0.370716	1.27046
	12485689	73.8809	58.7196	82.7941	56.1832	81.0599	56.1832		12485689	71.0063	63.607	72.2126	66.7372	73.6344	59.1404		19965090	-0.909693	0.233378	-0.987027	1.2872	-0.911053	1.2872		19965090	-0.96726	0.557374	-1.009	0.955825	-0.93355	1.39662
	12518492	16.8099	3.55201	17.6972	10.1215	17.9877	10.1215		12518492	13.2656	3.12249	13.8054	2.41389	17.2743	4.9848		20105690	1.59256	-1.69551	-0.362897	-0.098024	0.661896	-0.098024		20105690	1.10244	-1.18457	0.71461	-1.51093	0.121412	0.757036
	12521118	42.0052	27.1534	38.6892	23.775	37.8798	23.775		12521118	36.1768	21.911	37.1989	24.9868	35.5813	23.0525		20230778	-1.22256	-0.302393	-0.661546	1.359	-0.531504	1.359		20230778	0.215185	-1.05473	1.10874	-1.2501	1.37592	-0.395015
	12541607	31.1455	43.959	32.6002	41.8018	30.5649	41.8018		12541607	31.2474	39.7027	31.9303	40.9689	30.633	37.1878		20248782	0.561301	-0.942137	1.74885	-0.887094	0.406178	-0.887094		20248782	-1.03248	-0.703914	0.433976	-1.03248	0.688761	1.64613
	12566452	0.028636	0.062161	0.06378	0.227911	0.028151	0.227911		12566452	0	0.026601	0.064187	0.119212	0	0.257509		20291611	0.0411507	-1.64232	-0.295994	1.21172	-0.526279	1.21172		20291611	0.808076	-1.55121	0.939999	-1.15655	0.839746	0.119937
	12628517	0.174688	1.37906	0.160789	0.697264	0.241262	0.697264		12628517	0.203865	0.542211	0.060282	0.40221	0.172842	0.471534		20413980	-1.41942	0.292281	-0.126564	1.16622	-1.07873	1.16622		20413980	-0.318707	0.835202	-0.801318	1.78696	-0.406594	-1.09554
	12803112	43.4301	5.78812	44.0481	11.3503	38.7299	11.3503		12803112	42.4715	5.47991	42.85	7.55455	41.044	8.19824		20480762	-1.55571	1.08958	-0.320699	-0.326987	1.4408	-0.326987		20480762	-1.04626	-0.422909	0.558343	-0.610158	1.96169	-0.440705
	12833827	0	0	0	0	0	0		12833827	0	0	0	0	0	0		20481565	0.210318	-0.810603	2.08131	-0.691877	-0.0972679	-0.691877		20481565	1.73227	-1.43641	0.126223	-0.842452	0.457137	-0.0367642
	12844112	0.213528	0.49949	0.082466	1.25791	0.124881	1.25791		12844112	0.172623	0.49047	0.227995	0.664762	0.150851	0.754822		20483596	1.0198	-0.635137	1.33848	-1.11834	0.51354	-1.11834		20483596	1.56728	-0.87421	1.08432	-0.182697	-0.410859	-1.18383
	12908254	4.61646	3.32707	5.14169	4.21163	4.61655	4.21163		12908254	5.63818	1.46016	5.36473	1.60541	4.05955	2.80347		20524660	-0.0592736	-0.520518	2.15753	-0.726268	-0.125204	-0.726268		20524660	2.05906	-1.13906	0.0152838	-0.292241	-0.613438	-0.0296096
	12937221	66.1735	34.3035	80.0245	36.957	87.3812	36.957		12937221	81.1712	31.0422	73.7917	46.1643	84.8419	43.2685		20554210	0.728712	-0.334476	1.51212	-1.19211	0.477855	-1.19211		20554210	1.41943	-1.31229	0.892735	-0.706924	0.533044	-0.825993
	13084162	154.1	98.7799	158.756	117.024	150.938	117.024		13084162	152.703	116.467	156.051	119.817	153.159	107.17		20570148	-0.831608	0.465881	-0.894839	1.21191	-1.16326	1.21191		20570148	-0.177008	0.867529	-1.26338	-0.244039	-0.861725	1.67863
	13100880	0.175001	0	0.809112	0.704504	0.33818	0.704504		13100880	0.264531	0.253649	0.464149	0.130314	0	0.637473		20573228	-0.587224	1.99422	-1.15869	0.146408	-0.541117	0.146408		20573228	-0.128441	-0.279142	-1.27107	0.449084	-0.676019	1.90559
	13147261	103.449	93.1668	121.979	86.2367	101.569	86.2367		13147261	103.367	91.2801	96.2123	102.699	92.9324	94.1974		20641700	-0.842175	-1.71269	0.00618237	1.02851	0.491656	1.02851		20641700	-0.538579	-1.08161	1.69037	-1.06223	0.672499	0.319554
	13209785	0.302675	1.19162	0.327957	1.81721	0.208586	1.81721		13209785	0.666072	0.527828	0.39265	0.908203	0.192088	2.70851		20663946	-0.284325	-0.289571	2.21447	-0.622415	-0.395748	-0.622415		20663946	0.663195	-2.17633	0.31564	0.327684	0.0896196	0.780195
	13327097	0.090826	0.223087	0.080399	0.229371	0.098067	0.229371		13327097	0.066824	0.16909	0.126056	0.165934	0.090418	0.194464		20707754	-0.447106	-0.447294	-0.44708	-0.447294	2.23607	-0.447294		20707754	0.611707	-0.649015	-0.649222	-0.649222	-0.649222	1.98497
	13356715	0.562903	1.47829	0.375944	1.68987	0.489824	1.68987		13356715	1.86305	2.19597	1.55572	0.982693	1.5043	1.0421		20726750	1.44321	-1.76695	0.805437	-0.267765	0.0538397	-0.267765		20726750	1.3497	-1.46302	0.737671	-1.0136	0.636548	-0.247311
	13383319	26.5334	16.7058	27.7135	16.6987	25.7623	16.6987		13383319	25.3152	20.2509	25.7342	22.4963	25.9863	17.0948		20729365	0.211308	1.79814	-1.15669	0.151966	-1.15669	0.151966		20729365	1.67508	-0.866688	0.968885	-0.866688	-0.866688	-0.043902
	13436101	0	0	0	0	0	0		13436101	0	0	0.002935	0	0	0		20729365	0.21132	1.79813	-1.15669	0.151969	-1.15669	0.151969		20729365	1.67508	-0.866688	0.968885	-0.866688	-0.866688	-0.0439011
	13489777	0	0	0	0.011546	0	0.011546		13489777	0	0	0	0	0	0		20736524	0.881886	-0.845481	1.41667	-1.03158	0.610076	-1.03158		20736524	1.17568	-1.14377	0.709191	-0.881713	1.07512	-0.934505
	13512373	0	0	0	0	0.016534	0		13512373	0.000513	0	0.001731	0	0	0		20791693	1.24722	-0.897293	1.19562	-1.00056	0.455589	-1.00056		20791693	1.33629	-1.22257	1.06256	-0.962564	0.459376	-0.673097
	13725405	0.965501	0	0	0	0	0		13725405	1.00159	0	0	0	0.676008	0		20799634	0.940791	-1.26343	1.51486	-0.750976	0.309732	-0.750976		20799634	0.917698	-1.36246	0.907782	-1.14697	1.02316	-0.339213
	13851624	0	0	0	0	0	0		13851624	0	0	0	0	0	0		20818162	0.334964	-0.247143	2.02868	-0.896112	-0.324275	-0.896112		20818162	0.953614	-0.809307	0.317403	1.12412	-1.74523	0.159403
	14077387	0	0	0	0	0	0		14077387	0	0	0	0	0	0		20827915	2.07565	-0.65391	0.292165	-0.75367	-0.206567	-0.75367		20827915	1.36278	-1.62528	0.916306	-0.35047	0.344742	-0.648079
	14181640	0	0	0	0	0	0		14181640	0	0	0	0	0	0		20892423	0.392395	-1.65429	0.876995	-0.489604	1.36411	-0.489604		20892423	0.56719	-1.46199	1.27267	-0.631359	0.990011	-0.736514
	14568855	0	0	0	0	0	0		14568855	0	0	0	0	0	0		20934669	-0.447175	-0.447223	-0.447223	-0.447223	2.23607	-0.447223		20934669	-0.447214	-0.447214	-0.447214	-0.447214	2.23607	-0.447214
	14976825	0	0	0	0	0	0		14976825	0	0	0	0	0	0		20944447	1.84879	-0.87781	0.388907	-0.870376	0.380861	-0.870376		20944447	0.068352	-1.34267	1.85465	0.0808382	0.183098	-0.844272
	15343373	0.437768	0.244556	0.395657	0.191881	0.305228	0.191881		15343373	0.231249	0.283762	0.192781	0.29162	0.155135	0.331788		20984653	-0.447214	-0.447214	2.23607	-0.447214	-0.447214	-0.447214		20984653	-0.447214	-0.447214	-0.447214	2.23607	-0.447214	-0.447214
	15551524	0	0	0	0	0	0		15551524	0	0	0	0	0	0		21031760	-0.707107	-0.707107	-0.707107	1.41421	-0.707107	1.41421		21031760
	15762902	0	0	0	0	0	0		15762902	0	0	0	0	0	0		21036189	-0.96018	-0.96018	-0.96018	0.680797	1.51895	0.680797		21036189	-0.886515	-0.886515	1.18128	-0.886515	-0.0205451	1.49881
	16389108	0	0	0	0	0	0		16389108	0	0	0	0	0	0		21072819	-0.0867137	-2.11949	0.576781	0.760159	0.109101	0.760159		21072819	-0.189932	0.441554	-0.359331	1.88899	-0.398144	-1.38313
	16485937	20.3513	31.5812	15.2603	31.3913	12.0585	31.3913		16485937	20.9575	28.6738	16.1026	28.5099	14.5604	26.9644		21178449	-0.0335634	1.63351	0.529986	-0.203777	-1.72238	-0.203777		21178449	-0.0539769	1.05888	1.30278	-1.7353	-0.244026	-0.328347
	16575520	0	3.04344	0	3.90769	0	3.90769		16575520	0.138101	2.54913	0	2.52994	0.039963	3.46297		21227104	-1.14425	1.50095	-0.52674	0.655396	-1.14075	0.655396		21227104	-0.458724	0.243711	-1.17705	1.50255	-1.07528	0.964793
	16751760	0.052195	0.114447	0	0	0.044426	0		16751760	0	0.314179	0	0.110852	0	0.340535		21350863	-0.99602	1.16094	-0.996919	0.914459	-0.996919	0.914459		21350863	-0.447214	-0.447214	-0.447214	-0.447214	-0.447214	2.23607
	16977507	0.33586	0	0.290446	0	0.139491	0		16977507	0.107711	0	0.399075	0.004641	0.046705	0.0344		21581139	-0.927248	0.045456	-0.856645	1.33191	-0.925383	1.33191		21581139	-1.01634	0.473493	-0.898839	1.62987	-0.888055	0.699875
	16998288	17.4954	4.13698	13.6033	11.6331	14.7256	11.6331		16998288	13.0132	3.263	15.4237	3.8635	14.1362	4.93406		21767971	-0.595786	-0.595786	2.20207	-0.207357	-0.595786	-0.207357		21767971	-0.375633	-0.416965	-0.410064	2.2276	-0.633767	-0.391173
	17117805	0.008207	0.008096	0.007551	0.0055	0.006566	0.0055		17117805	0.007361	0.00312	0.005185	0.004658	0.008056	0.00966		22071315	-1.28722	0.0157699	-1.28722	1.14261	0.273458	1.14261		22071315	-0.786479	2.01695	-0.608624	-0.786479	0.476548	-0.311917
	17191554	0	0	0	0	0	0		17191554	0	0	0	0	0	0		22327835	0.988666	-0.689009	1.76737	-0.689009	-0.689009	-0.689009		22327835	2.23607	-0.447214	-0.447214	-0.447214	-0.447214	-0.447214
	17259537	0.068409	0	0.029792	0.04778	0.048846	0.04778		17259537	0.004496	0.041671	0.04871	0.026651	0.140589	0		23085510	1.56989	-1.43008	0.54666	-0.644033	0.601597	-0.644033		23085510	1.70983	-1.23692	0.497366	-0.745415	0.486826	-0.711689
	17386206	22.0806	15.3895	23.0809	16.2399	24.2886	16.2399		17386206	21.4583	14.3841	22.6702	15.2322	23.2698	13.1781		23559231	0.844939	-1.70988	0.827367	-0.516209	1.07	-0.516209		23559231	0.505039	-1.46964	1.08481	-0.465022	1.20502	-0.860214
	17642993	0.504707	0.328809	0	0	0.513345	0		17642993	0.13112	0.348329	0.565155	0.123106	0.556845	0.315786		23710943	0.825548	-0.674136	-0.674136	-0.674136	1.871	-0.674136		23710943	0.272255	0.101535	-1.15232	0.183292	1.77697	-1.18173
	17966489	0	0	0	0.094259	0	0.094259		17966489	0	0	0.124296	0	0	0		24340547	2.06572	-0.736219	-0.148214	-0.736219	0.291148	-0.736219		24340547	-1.11118	-0.800777	1.19076	-0.718571	1.47927	-0.0395021
	17982203	0	0	0	0	0	0		17982203	0	0.145833	0	0	0	0.097673		24418489	0.662975	-0.986125	1.21368	-0.986125	1.08172	-0.986125		24418489	-0.447214	-0.447214	-0.447214	-0.447214	-0.447214	2.23607
	18012109	0	0	0	0	0	0		18012109	0	0.01592	0	0	0	0		24619401	1.65968	-1.04663	-0.884848	-0.382411	1.03662	-0.382411		24619401	-0.356963	-0.497136	-0.475435	-0.526888	2.23179	-0.375367
	18027101	40.4635	32.8438	43.011	34.7607	39.0618	34.7607		18027101	35.0677	33.025	36.0294	34.5556	36.4258	33.4734		24701328	0.607015	-1.0546	1.0934	-0.943835	1.24185	-0.943835		24701328	0.918918	-0.875326	0.994811	-1.56716	0.898398	-0.369641
	18189683	0	0	0	0	0	0		18189683	0	0	0	0	0	0		24803319	1.21206	-1.30006	-0.326893	-0.529597	1.47409	-0.529597		24803319	-0.768936	-0.820785	0.448855	-0.831758	1.96	0.0126243
	18210038	0	0	0	0	0	0		18210038	0	0	0	0	0	0		24923349	0.0122708	-1.16114	0.534718	-0.63591	1.88598	-0.63591		24923349	-0.269424	-0.996335	0.831456	-0.80737	1.80842	-0.566742
	18280406	0.005258	0	0	0	0	0		18280406	0	0	0	0	0	0		25103469	1.70388	-1.36326	-0.335182	-0.43501	0.864578	-0.43501		25103469	-0.812001	-0.687971	0.208459	-0.894018	1.9973	0.188234
	19012533	0.408918	0	0	0	0	0		19012533	0	0	0	0	0	0		25161529	-0.40857	-1.07775	0.443671	-0.480332	2.00331	-0.480332		25161529	-0.401778	-0.970646	0.679528	-0.719585	1.9144	-0.501921
	19012546	0.479853	0	0	0	0	0		19012546	0	0	0	0	0	0		25232787	0.390178	-1.53251	-1.22254	0.635341	1.09419	0.635341		25232787	1.8692	-0.195574	-0.309657	-0.105697	0.256621	-1.5149
	19013132	0	0	0	0	0	0		19013132	0	0	0	0	0	0		25314406	0.535371	-1.04451	1.25204	-0.939348	1.13579	-0.939348		25314406	0.516337	-0.784512	1.14535	-1.32593	1.21113	-0.762371
	19013140	0	0	0	0	0	0		19013140	0	0	0	0	0	0		25337263	2.23607	-0.447214	-0.447214	-0.447214	-0.447214	-0.447214		25337263
	19022710	0.033985	0.05524	0.018314	0.033167	0.058542	0.033167		19022710	0.0369	0.022729	0.130909	0	0.110563	0.070922		25503801	0.555719	-1.4268	-0.482646	-0.233306	1.82034	-0.233306		25503801	-0.131634	-0.274524	-0.551479	-0.752827	2.19194	-0.481478
	19103085	0.1115	0.264421	0.166251	0.198344	0.038331	0.198344		19103085	0.071215	0.259068	0.302091	0.141254	0.071148	0.280515		25577790	0.731616	-1.3864	-0.521022	-0.29245	1.76071	-0.29245		25577790	0.0514567	-0.361125	-0.156139	-0.652471	2.10697	-0.988694
	19221240	0	0	0	0	0	0		19221240	0	0	0	0	0	0		25779790	0.200646	-0.917774	1.57192	-0.917774	0.980761	-0.917774		25779790	0.665006	-1.57453	1.39149	-0.87121	0.58682	-0.197577
	19345659	0	0	0	0	0	0		19345659	0	0	0	0	0	0		25983498	1.45959	-1.56677	-0.497922	-0.215602	1.03631	-0.215602		25983498	-0.305023	-0.442873	-0.166481	-0.644278	2.20293	-0.644278
	19628907	0	0	0	0	0	0		19628907	0	0	0	0	0	0		26156182	0.0908497	-1.79738	-0.798823	0.90674	0.691875	0.90674		26156182	0.31418	-0.699032	-0.271659	0.61029	1.59876	-1.55254
	19629119	7.37599	1.92784	4.12145	3.24071	3.73795	3.24071		19629119	3.50625	4.37419	3.36063	2.33662	5.17797	3.15917		26242499	0.539736	-1.10946	1.12465	-0.904965	1.255	-0.904965		26242499	0.040454	-1.26688	0.9095	-0.844412	1.62441	-0.463074
	19759898	2.92112	2.66647	1.72643	3.50699	1.96622	3.50699		19759898	3.32794	2.57507	2.88823	1.73398	3.50014	3.11231		26370262	1.59761	0.980367	0.0898162	-1.02224	-0.623305	-1.02224		26370262	0.802669	1.63599	0.00156359	-0.147522	-1.02537	-1.26733
	19925202	5.26589	9.62383	4.65055	9.41452	4.13838	9.41452		19925202	4.15951	7.91328	5.4227	7.8683	6.10715	8.73921		26431361	-0.328579	-1.72538	-0.510586	1.13237	0.299818	1.13237		26431361	-0.776167	-0.392388	-0.0580363	1.36474	1.22865	-1.3668
	19965090	0.921063	6.07831	0.572149	10.8329	0.914924	10.8329		19965090	1.13256	4.43392	1.04217	5.2967	1.20556	6.25116		26477957	1.16097	-0.996617	0.917345	-0.996617	0.911539	-0.996617		26477957	0.452709	-1.11284	1.68019	-1.11284	-0.449023	0.541808
	20105690	17.5895	14.3619	15.67	15.93	16.676	15.93		20105690	19.1369	14.5668	18.3619	13.9147	17.1765	18.4467		26628080	1.4079	-1.64254	-0.848444	0.547664	-0.0122421	0.547664		26628080	-0.588294	-0.680812	1.93788	-0.749621	0.699912	-0.61906
	20230778	22.1569	25.8131	24.386	32.4147	24.9028	32.4147		20230778	21.6691	18.7518	23.7218	18.303	24.3355	20.2673		26690365	0.39676	-0.999078	1.52274	-0.918266	0.916109	-0.918266		26690365	0.803025	-1.25161	1.3619	-1.13173	0.6701	-0.45168
	20248782	0.175609	0.093858	0.240183	0.096851	0.167174	0.096851		20248782	0	0.019479	0.086939	0	0.102044	0.158802		26868043	0.720292	-1.63466	-1.10325	0.474639	1.06834	0.474639		26868043	-0.64391	-0.793898	1.81423	-0.712922	0.909473	-0.572968
	20291611	47.3529	38.8114	45.6423	53.292	44.4739	53.292		20291611	44.0789	33.4472	44.6734	35.2257	44.2216	40.9779		26960604	2.19992	-0.538074	-0.538074	-0.538074	-0.04762	-0.538074		26960604
	20413980	0	0.134588	0.101655	0.203304	0.026788	0.203304		20413980	0.08223	0.159444	0.049936	0.223131	0.076349	0.030248		27220306	1.55733	-1.4445	-0.305244	-0.415905	1.02422	-0.415905		27220306	-0.882534	-0.748794	0.217811	-0.775647	1.99323	0.19593
	20480762	0	0.523303	0.244315	0.243071	0.592783	0.243071		20480762	0	0.648207	1.66859	0.453492	3.12789	0.629701		27269067	-0.278704	-1.02121	0.599467	-0.618627	1.9377	-0.618627		27269067	-0.248679	-0.997932	0.802056	-0.814105	1.82183	-0.56317
	20481565	67.7559	59.4099	83.0512	60.3805	65.2414	60.3805		20481565	71.533	56.748	64.0392	59.5194	65.5833	63.2787		27357518	1.21312	-1.33289	-0.512772	-0.415712	1.46396	-0.415712		27357518	-0.77591	-0.773037	0.292584	-0.731217	2.04376	-0.0561756
	20483596	73.7227	62.0165	75.9768	58.5986	70.1417	58.5986		20483596	68.0853	61.7168	66.8255	63.5206	62.9254	60.9091		27438606	-0.958511	-1.29124	-0.102174	1.29382	-0.235718	1.29382		27438606	1.32584	-0.797006	-0.442044	-1.23006	1.3606	-0.217327
	20524660	90.0305	85.1216	113.623	82.9319	89.3288	82.9319		20524660	97.5868	82.8361	88.1602	86.7419	85.2604	87.9532		27551995	1.62781	-1.40808	-0.31964	-0.425329	0.950559	-0.425329		27551995	-0.780329	-0.799672	0.249727	-0.680171	2.05538	-0.0449374
	20554210	81.4273	64.9603	93.5611	51.6771	77.542	51.6771		20554210	75.2497	57.955	71.9152	61.7877	69.638	61.0338		27610245	-0.44729	-1.1117	0.568647	-0.477535	1.94541	-0.477535		27610245	-0.383473	-0.922118	0.571213	-0.746984	1.96974	-0.488376
	20570148	18.6042	27.6045	18.1655	32.7795	16.3036	32.7795		20570148	18.9689	21.6125	16.2195	18.7993	17.236	23.6652		27704437	1.15514	-1.32611	-0.512514	-0.416211	1.51591	-0.416211		27704437	-0.58036	-0.856742	0.259464	-0.81038	2.04971	-0.0616964
	20573228	0.327709	0.923586	0.195796	0.497054	0.338352	0.497054		20573228	0.302574	0.291553	0.219012	0.344809	0.262529	0.451325		27908292	1.62965	-1.40707	-0.320014	-0.425569	0.948569	-0.425569		27908292	-0.851124	-0.71677	0.0412444	-0.743641	2.03792	0.232367
	20641700	0.542212	0.377164	0.703059	0.896891	0.795104	0.896891		20641700	0.25929	0.093027	0.941738	0.098961	0.630092	0.522029		27963532	-0.327946	-1.0949	0.274983	-0.451926	2.05172	-0.451926		27963532	-0.290941	-1.00796	0.508826	-0.685207	1.97916	-0.503881
	20663946	39.6629	39.6316	54.5576	37.6476	38.9987	37.6476		20663946	37.3256	32.2621	36.7058	36.7273	36.3028	37.5342		28051126	1.14809	-1.34431	-0.505201	-0.405918	1.51326	-0.405918		28051126	-0.512548	-0.608691	-0.1874	-0.612946	2.20773	-0.286148
	20666571	0	0	0	0	0	0		20666571	0	0	0	0	0	0		28228010	1.79199	-1.36619	-0.30711	-0.409983	0.701277	-0.409983		28228010	-0.819122	-0.69163	0.229812	-0.717229	2.06846	-0.0702896
	20707754	7e-06	0	8e-06	0	0.100075	0		20707754	0.036502	6e-06	0	0	0	0.076256		28276744	-0.319298	-1.02874	0.651738	-0.609862	1.91602	-0.609862		28276744	-0.224782	-0.957579	0.558558	-0.762135	1.95378	-0.567838
	20726750	27.616	15.8271	25.2739	21.3327	22.5137	21.3327		20726750	24.5534	13.6463	22.1801	15.3891	21.788	18.3606		28365411	1.182	-1.32206	-0.515464	-0.419993	1.4955	-0.419993		28365411	-0.584237	-0.845421	0.2714	-0.801607	2.05398	-0.094117
	20729365	0.017935	0.038739	0	0.017157	0	0.017157		20729365	0.120492	0	0.087015	0	0	0.039004		28559959	1.7034	-1.36356	-0.335083	-0.43495	0.865146	-0.43495		28559959	-0.809572	-0.940809	0.259098	-0.70566	1.95902	0.237918
	20729365	0.023234	0.050184	0	0.022226	0	0.022226		20729365	0.156092	0	0.112724	0	0	0.050528		28618025	-0.447515	-1.10445	0.554118	-0.477833	1.95352	-0.477833		28618025	-0.38806	-0.932673	0.598609	-0.752142	1.95548	-0.481216
	20736524	65.4674	37.4258	74.149	34.4047	61.0549	34.4047		20736524	67.5466	36.1167	61.2254	39.6678	66.1839	38.9524		28712223	1.11501	-1.33162	-0.507944	-0.410472	1.5455	-0.410472		28712223	-0.706228	-0.748916	0.299933	-0.823963	2.04147	-0.062298
	20791693	44.1768	13.1675	43.4306	11.6743	32.73	11.6743		20791693	38.9234	5.86834	35.3874	9.22704	27.5955	12.9663		28908540	1.64398	-1.39906	-0.322939	-0.427433	0.932887	-0.427433		28908540	-0.882443	-0.7487	0.217021	-0.775449	1.99345	0.196116
	20799634	37.1441	30.322	38.9208	31.908	35.1909	31.908		20799634	34.5769	24.9737	34.5352	25.8813	35.0211	29.2833		28963783	-0.345324	-1.07158	0.244117	-0.447165	2.06712	-0.447165		28963783	-0.285283	-1.01863	0.522035	-0.690141	1.97067	-0.498645
	20818162	58.5548	56.1614	65.5186	53.4932	55.8443	53.4932		20818162	54.8052	46.5458	51.8245	55.604	42.161	51.0843		29200156	2.19992	-0.538074	-0.538074	-0.538074	-0.04762	-0.538074		29200156
	20827915	14.3306	9.83943	11.3961	9.67528	10.5755	9.67528		20827915	12.9603	6.64128	12.0161	9.33718	10.8074	8.70781		29471370	-0.318862	-1.24559	0.471987	-0.423907	1.94028	-0.423907		29471370	-0.351609	-0.92156	0.711588	-0.801708	1.89588	-0.53259
	20892423	10.1079	6.8833	10.8714	8.71827	11.6388	8.71827		20892423	10.0918	5.74367	11.6035	7.52357	10.9979	7.29824		29530726	1.79115	-0.900309	-0.10328	-0.80471	0.821861	-0.80471		29530726	-0.506225	-0.853056	0.316171	-0.785731	2.06036	-0.231521
	20934669	3e-06	0	0	0	0.167842	0		20934669	0	0	0	0	1e-06	0		29725433	0.292769	-0.883629	-0.536032	-0.48294	2.09277	-0.48294		29725433	-0.71636	-0.7667	1.17029	-0.770602	1.62537	-0.541999
	20944447	1.87049	0.571678	1.17508	0.575219	1.17124	0.575219		20944447	1.45245	0.852384	2.2121	1.45776	1.50124	1.06434		29820772	-0.117479	-1.20934	0.495708	-0.544313	1.91974	-0.544313		29820772	-0.218802	-0.920196	0.670039	-0.828401	1.8994	-0.602038
	20984653	0	0	0.210184	0	0	0		20984653	0	0	0	0.220174	0	0		29871153	1.74718	-0.953648	-0.289803	-0.726083	0.948432	-0.726083		29871153	0.0149926	-0.725232	0.285718	-0.996671	2.01231	-0.59112
	21031760	0	0	0	0.00568	0	0.00568		21031760	0	0	0	0	0	0		30078859	0.434628	-0.867802	-0.568637	-0.522425	2.04666	-0.522425		30078859	-0.482845	-0.811906	0.927203	-0.798084	1.79353	-0.627902
	21036189	0	0	0	0.083019	0.125422	0.083019		21036189	0	0	0.242642	0	0.101616	0.279903		30156500	-0.433808	-1.17572	0.486169	-0.418485	1.96033	-0.418485		30156500	-0.326364	-0.927614	0.72314	-0.812636	1.88567	-0.542193
	21072819	0.108202	0	0.143519	0.15328	0.118625	0.15328		21072819	0.066866	0.102254	0.057373	0.183367	0.055198	0		30380991	1.62965	-1.40707	-0.320014	-0.425569	0.948569	-0.425569		30380991	-0.82752	-0.685047	0.154838	-0.927829	1.96412	0.321441
	21178449	0.132594	0.263481	0.17684	0.11923	0	0.11923		21178449	0.139558	0.23193	0.252175	0	0.123783	0.116784		30436367	-0.316207	-1.16985	0.358055	-0.438365	2.00473	-0.438365		30436367	-0.41141	-1.01534	0.592025	-0.653435	1.95136	-0.463203
	21227104	2.75166	5.77121	3.45656	4.806	2.75565	4.806		21227104	4.32889	5.15928	3.4797	6.64745	3.60001	6.01172		30519661	1.14823	-1.34435	-0.505233	-0.405887	1.51312	-0.405887		30519661	-0.534671	-0.681858	-0.0826085	-0.688371	2.17558	-0.188071
	21350863	1.6e-05	0.038442	0	0.034051	0	0.034051		21350863	0	0	0	0	0	0.039092		30905572	-0.447214	-0.447214	2.23607	-0.447214	-0.447214	-0.447214		30905572	-0.447214	-0.447214	2.23607	-0.447214	-0.447214	-0.447214
	21366605	0	0	0	0	0	0		21366605	0	0	0	0	0	0		31276356								31276356	1.13522	-1.26291	0.29576	1.19341	-1.26291	-0.0985734
	21581139	0.059571	0.305839	0.077446	0.631542	0.060043	0.631542		21581139	0	0.326065	0.025717	0.579149	0.028077	0.375611		31521693	-0.707107	-0.707107	-0.707107	1.41421	-0.707107	1.41421		31521693
	21609673	0	0	0	0	0	0		21609673	0	0	0	0	0	0		31719468								31719468	-0.447214	-0.447214	2.23607	-0.447214	-0.447214	-0.447214
	21767971	0	0	0.131671	0.01828	0	0.01828		21767971	0.022109	0.018569	0.01916	0.245075	0	0.020778		31839161	2.23607	-0.447214	-0.447214	-0.447214	-0.447214	-0.447214		31839161
	22071315	0	0.090612	0	0.168974	0.108532	0.168974		22071315	0	0.141831	0.008998	0	0.063899	0.024009		31878144	0.654654	-0.654654	-0.654654	-0.654654	1.96396	-0.654654		31878144
	22300653	0	0	0	0	0	0		22300653	0	0	0	0	0	0		31947941	2.23607	-0.447214	-0.447214	-0.447214	-0.447214	-0.447214		31947941	1.13524	-1.26296	0.295752	1.19329	-1.26296	-0.0983738
	22310520	0	0	0	0	0	0		22310520	0	0	0	0	0	0		32111078	-0.552958	-0.552958	2.21938	-0.280252	-0.552958	-0.280252		32111078	-0.447214	-0.447214	-0.447214	-0.447214	-0.447214	2.23607
	22327835	0.048281	0	0.070691	0	0	0		22327835	0.058762	0	0	0	0	0		32160545	-0.964559	-0.964559	-0.964559	1.22843	0.436821	1.22843		32160545
	22711426	0	0	0	0	0	0		22711426	0	0	0	0	0	0		32493749	1.17498	1.62904	-0.701006	-0.701006	-0.701006	-0.701006		32493749	-0.511491	-0.511491	-0.511491	2.21892	-0.172953	-0.511491
	22728175	0	0	0	0	0	0		22728175	0	0	0	0	0	0		32671258	-0.707107	-0.707107	-0.707107	1.41421	-0.707107	1.41421		32671258
	23085510	93.4922	55.8748	80.6616	65.7313	81.3505	65.7313		23085510	97.4953	43.8667	75.4294	52.8117	75.2375	53.4255		32789691	-0.447214	-0.447214	-0.447214	-0.447214	2.23607	-0.447214		32789691	-0.447214	-0.447214	-0.447214	-0.447214	2.23607	-0.447214
	23559231	22.2309	14.4796	22.1776	18.1012	22.9138	18.1012		23559231	19.328	13.0099	21.183	16.2242	21.5676	14.9598		32835980	-0.99043	1.26646	-0.99043	0.852414	-0.99043	0.852414		32835980	1.03152	-1.2911	-1.2911	1.08781	0.626171	-0.1633
	23710943	0.018218	0	0	0	0.030918	0		23710943	0.009888	0.008727	0.0002	0.009283	0.020121	0		32914445	-0.987014	0.0713393	-0.987014	-0.053735	2.01016	-0.053735		32914445	1.28217	-0.92202	-0.92202	1.33555	-0.92202	0.148346
	24340547	0.023883	0	0.005012	0	0.008757	0		24340547	0	0.001971	0.014617	0.002493	0.016449	0.006805		32968481								32968481	-0.447214	-0.447214	-0.447214	-0.447214	2.23607	-0.447214
	24418489	0.003824	0	0.005101	0	0.004795	0		24418489	0	0	0	0	0	0.004892		33094603	-0.447214	-0.447214	2.23607	-0.447214	-0.447214	-0.447214		33094603	-0.447214	-0.447214	-0.447214	-0.447214	2.23607	-0.447214
	24463808	0	0	0	0	0	0		24463808	0	0	0	0	0	0		33138112	-0.707107	-0.707107	-0.707107	1.41421	-0.707107	1.41421		33138112
	24619401	0.042023	0.003365	0.005676	0.012853	0.033123	0.012853		24619401	0.007947	0.006119	0.006402	0.005731	0.041707	0.007707		33215291	-0.447214	2.23607	-0.447214	-0.447214	-0.447214	-0.447214		33215291	-0.447214	-0.447214	-0.447214	-0.447214	-0.447214	2.23607
	24701328	0.042365	0	0.054766	0.002824	0.058551	0.002824		24701328	0.015265	0.004248	0.015731	0	0.015139	0.007353		33268302	-0.707107	-0.707107	-0.707107	1.41421	-0.707107	1.41421		33268302
	24803319	0.147366	0	0.057088	0.045197	0.162737	0.045197		24803319	0.008893	0.006847	0.056948	0.006414	0.116579	0.039734		33656424								33656424	-0.447214	-0.447214	-0.447214	-0.447214	-0.447214	2.23607
	24923349	0.92561	0.140883	1.275	0.492136	2.17866	0.492136		24923349	0.564909	0.093721	1.27851	0.216209	1.91178	0.372186		33716914	-0.707107	-0.707107	-0.707107	1.41421	-0.707107	1.41421		33716914
	25103469	0.062278	0	0.020875	0.018848	0.045236	0.018848		25103469	0.004806	0.007026	0.023071	0.003338	0.055089	0.022709		33929670	-0.705305	-0.711607	-0.70598	1.41421	-0.70553	1.41421		33929670	-0.449426	-0.449426	-0.44141	-0.449426	-0.446369	2.23606
	25161529	0.523801	0.12213	1.03536	0.480726	1.97152	0.480726		25161529	0.318087	0.061892	0.805063	0.17496	1.3612	0.272987		33970202	2.23607	-0.447214	-0.447214	-0.447214	-0.447214	-0.447214		33970202	-0.447214	-0.447214	-0.447214	-0.447214	2.23607	-0.447214
	25232787	0.169846	0.031983	0.054209	0.187425	0.220326	0.187425		25232787	0.162021	0.065717	0.060396	0.069909	0.086808	0.004182		34085597	-0.0326762	-1.25854	0.298655	-0.485379	1.96332	-0.485379		34085597	-0.366238	-0.980128	0.627127	-0.717178	1.93598	-0.499564
	25314406	0.042427	0	0.061673	0.002824	0.058551	0.002824		25314406	0.015265	0.007216	0.019157	0.003866	0.019564	0.007353		34136006	1.68716	-0.972752	-0.274695	-0.73356	1.02741	-0.73356		34136006	0.15745	-0.782299	0.501147	-1.12674	1.8623	-0.611852
	25337263	1.7e-05	0	0	0	0	0		25337263	0	0	0	0	0	0		34331037	0.448249	-0.879365	-0.567993	-0.520431	2.03997	-0.520431		34331037	-0.44554	-0.810783	0.916071	-0.813696	1.79702	-0.643076
	25503801	0.01813	0.00319	0.010305	0.012184	0.02766	0.012184		25503801	0.007534	0.005801	0.002442	0	0.035715	0.003291		34426499	-0.222786	-1.06626	0.671805	-0.634408	1.88605	-0.634408		34426499	-0.271334	-0.926522	0.580726	-0.863087	1.94224	-0.462026
	25577790	0.028901	0.004475	0.014455	0.017091	0.040769	0.017091		25577790	0.01196	0.007216	0.009573	0.003866	0.035595	0		34469989	1.68542	-0.973337	-0.274288	-0.733703	1.02961	-0.733703		34469989	-0.025716	-0.79386	0.25522	-0.827893	2.04694	-0.65469
	25615494	0	0	0	0	0	0		25615494	0	0	0	0	0	0		34667868	0.423953	-0.86641	-0.56696	-0.520704	2.05083	-0.520704		34667868	-0.439755	-0.809331	0.88412	-0.812275	1.81687	-0.639629
	25779790	0.025155	0	0.055997	0	0.042701	0		25779790	0.012374	0	0.016388	0.003886	0.011942	0.007608		34987310	0.133164	-1.39883	1.8343	-0.493162	0.417698	-0.493162		34987310	0.700873	-1.23099	1.51302	-1.23099	0.405222	-0.157145
	25946101	0	0	0	0	0	0		25946101	0	0	0	0	0	0		35150924	0.247431	2.04721	-0.327051	-0.414252	-1.13909	-0.414252		35150924	-1.13398	0.649182	-0.745937	1.78551	-0.721408	0.166632
	25983498	0.025641	0.003505	0.011323	0.013388	0.022545	0.013388		25983498	0.003918	0.002326	0.005518	0	0.032882	0		35375761	1.00053	-1.29495	0.916771	-0.833613	1.04487	-0.833613		35375761	0.333431	-1.04237	1.16584	-0.759717	1.33886	-1.03605
	26021099	0	0	0	0	0	0		26021099	0	0	0	0	0	0		35401684	-0.448666	2.23606	-0.441396	-0.448666	-0.448666	-0.448666		35401684	-0.677299	1.85219	-0.677299	0.857011	-0.677299	-0.677299
	26156182	0.182451	0.082514	0.135364	0.225633	0.214261	0.225633		26156182	0.137833	0.065275	0.09588	0.159038	0.229824	0.004154		35459553	-0.864455	1.95587	-0.809775	0.258522	-0.798682	0.258522		35459553	-1.01911	1.22576	-0.96636	1.10191	-0.962405	0.6202
	26242499	0.028985	0	0.039265	0.003594	0.041556	0.003594		26242499	0.008677	0	0.014445	0.002804	0.01919	0.005335		35477177	0.0308625	-0.151117	-1.74092	0.0740782	1.71302	0.0740782		35477177	-1.59113	0.392309	0.447858	-0.64872	1.62543	-0.225749
	26280258	0	0	0	0	0	0		26280258	0	0	0	0	0	0		35592011	1.03017	-1.08491	0.746638	-0.942986	1.19407	-0.942986		35592011	0.776706	-1.16105	0.755293	-0.927522	1.38802	-0.83145
	26370262	5.09841	4.20289	2.91085	1.29743	1.87623	1.29743		26370262	3.24215	3.98224	2.53067	2.39826	1.61862	1.40373		35627552	0.267257	-1.05748	-0.459504	-0.407898	2.06553	-0.407898		35627552	0.98281	-0.331618	0.00112134	-1.47139	1.51038	-0.691302
	26431361	0.204169	0.12734	0.194158	0.284526	0.238733	0.284526		26431361	0.057844	0.091472	0.120769	0.245437	0.233513	0.006091		35667130	-0.447214	-0.447214	-0.447214	-0.447214	2.23607	-0.447214		35667130
	26477957	0.037905	0	0.033625	0	0.033523	0		26477957	0.004955	0	0.00884	0	0.002101	0.005237		35686034	0.704517	-1.12526	1.12524	-0.918673	1.13285	-0.918673		35686034	0.74021	-1.12739	1.07719	-0.929133	1.15127	-0.91215
	26500935	0	0	0	0	0	0		26500935	0	0	0	0	0	0		35861846	-0.69594	-0.686781	0.899673	0.993363	-1.50368	0.993363		35861846	1.25379	-1.83585	-0.42543	0.515838	-0.249021	0.740666
	26628080	0.0688	0.003308	0.020357	0.050331	0.03831	0.050331		26628080	0.005144	0.002194	0.085692	0	0.046219	0.004163		35871832	0.962023	-2.02192	0.432719	-0.124603	0.876386	-0.124603		35871832	0.672831	-1.25768	0.916989	-0.676555	1.31406	-0.969636
	26690365	0.030849	0	0.055734	0.001786	0.042327	0.001786		26690365	0.014406	0.003215	0.01745	0.003868	0.013682	0.007572		36007223	-1.032	0.0141249	-1.02456	1.3256	-0.608776	1.3256		36007223	-0.5746	0.454916	-0.895109	0.638372	-1.25804	1.63446
	26868043	0.05562	0.003297	0.015104	0.050162	0.063353	0.050162		26868043	0.005127	0	0.089153	0.002768	0.058226	0.007552		36040272	-0.845056	-0.224298	-0.845056	1.37973	-0.845056	1.37973		36040272	-0.447214	-0.447214	-0.447214	-0.447214	-0.447214	2.23607
	26960604	0.165188	0	0	0	0.02959	0		26960604	0	0	0	0	0	0		36059250	0.749682	-2.15268	0.801972	0.282356	0.0363183	0.282356		36059250	0.677481	-1.48079	1.3306	-0.511094	0.803206	-0.819411
	26983443	0	0	0	0	0	0		26983443	0	0	0	0	0	0		36078421	0.733886	-1.34407	-0.959009	1.08792	-0.606657	1.08792		36078421	-0.294229	-1.51837	-0.774743	1.31874	0.152626	1.11597
	27220306	0.05664	0	0.021496	0.019408	0.046581	0.019408		27220306	0.00495	0.007236	0.023758	0.006777	0.054105	0.023384		36087388	0.564487	-1.85601	0.956721	-0.350978	1.03676	-0.350978		36087388	0.720639	-1.53108	1.01283	-0.591593	1.11246	-0.723259
	27269067	0.878346	0.173301	1.71221	0.555574	2.98292	0.555574		27269067	0.621413	0.093344	1.36197	0.222904	2.0807	0.399762		36102644	0.0997198	-1.41465	-0.407455	1.26138	-0.80038	1.26138		36102644	-0.734101	-0.86084	1.05086	-0.267733	1.67369	-0.861875
	27357518	0.143287	0.003186	0.048315	0.053656	0.15709	0.053656		27357518	0.003561	0.003681	0.048196	0.005428	0.121349	0.033627		36137948	0.479191	-1.37659	1.46334	-0.709426	0.852913	-0.709426		36137948	0.755911	-1.48575	0.966964	-0.560783	1.14144	-0.817781
	27438606	0.011792	0.004143	0.031478	0.06357	0.028408	0.06357		27438606	0.027732	0.010879	0.013697	0.007441	0.028008	0.015481		36149644	1.05391	-1.36446	1.24233	-0.756823	0.581865	-0.756823		36149644	0.996917	-1.59126	1.13916	0.0412023	0.415146	-1.00116
	27551995	0.058225	0	0.020875	0.018848	0.045236	0.018848		27551995	0.004806	0.004463	0.023071	0.006582	0.055089	0.017846		36174487	1.744	1.02237	-0.691594	-0.691594	-0.691594	-0.691594		36174487	-0.582358	2.22037	-0.582358	-0.236647	-0.397155	-0.421849
	27610245	0.537181	0.118996	1.17662	0.518145	2.04317	0.518145		27610245	0.343618	0.070469	0.827743	0.15928	1.53694	0.290421		36174925	-0.799665	0.882022	-1.27967	1.04035	-0.88339	1.04035		36174925	-1.12113	0.724095	-0.863903	1.08017	-0.979502	1.16027
	27704437	0.14636	0.003312	0.050217	0.055769	0.167159	0.055769		27704437	0.014646	0.003826	0.047524	0.005641	0.11761	0.034951		36312498	1.37577	-0.974957	0.941546	-0.974957	0.607557	-0.974957		36312498	1.62322	1.16291	-0.776101	-0.638137	-0.862281	-0.509614
	27908292	0.058315	0	0.020875	0.018848	0.045236	0.018848		27908292	0.004806	0.007026	0.019551	0.006582	0.052543	0.022709		36323899	-0.707107	-0.707107	-0.707107	1.41421	-0.707107	1.41421		36323899	-0.473104	-0.965519	1.87311	0.627587	-0.965519	-0.0965519
	27963532	0.776126	0.179028	1.24552	0.679604	2.62876	0.679604		27963532	0.550842	0.109367	1.04327	0.308087	1.94857	0.419732		36346169	-0.121782	-2.02115	-0.113098	0.930329	0.39537	0.930329		36346169	-0.468923	-0.616674	0.814962	-0.697478	1.85893	-0.890819
	28051126	0.139811	0.003246	0.049223	0.054663	0.15982	0.054663		28051126	0.014355	0.005903	0.042939	0.005529	0.253497	0.034258		36346565	-0.228895	0.442655	1.781	-1.12197	0.249176	-1.12197		36346565	0.217239	-1.25504	1.91472	-0.204346	0.13467	-0.807243
	28109077	0	0	0	0	0	0		28109077	0	0	0	0	0	0		36355331	0.863155	-0.482625	1.81867	-0.863641	-0.471921	-0.863641		36355331	0.56175	-2.00653	1.21425	0.276062	-0.253667	0.208135
	28228010	0.064101	0	0.021496	0.019408	0.041963	0.019408		28228010	0.00495	0.007236	0.023758	0.006777	0.056726	0.018377		36390416	0.718036	-1.36	1.08007	-0.779058	1.12001	-0.779058		36390416	0.681319	-0.819916	1.00609	-0.702695	1.21065	-1.37545
	28276744	0.793919	0.173301	1.64339	0.539733	2.74938	0.539733		28276744	0.587245	0.093344	1.11521	0.225072	2.05558	0.356027		36414351	-0.992863	1.23158	-0.992863	0.873486	-0.992827	0.873486		36414351	0.414898	1.83069	0.393492	-0.879634	-0.879725	-0.879725
	28365411	0.148261	0.003297	0.049992	0.055519	0.16641	0.055519		28365411	0.014581	0.003809	0.04987	0.005616	0.123389	0.034795		36420914	-0.605003	-0.817541	1.374	-0.699935	1.44842	-0.699935		36420914	1.7348	-1.30691	-0.267226	0.269579	-0.938244	0.508006
	28559959	0.06225	0	0.020875	0.018848	0.045236	0.018848		28559959	0.004806	0.002563	0.023071	0.006582	0.052125	0.022709		36451241	0.367944	-0.866819	2.07106	-0.521943	-0.5283	-0.521943		36451241	0.695511	-1.76801	0.711275	-0.94253	0.92227	0.381488
	28618025	0.541723	0.118999	1.18625	0.522214	2.08673	0.522214		28618025	0.338421	0.070446	0.823908	0.159276	1.49155	0.292584		36454875	0.888987	-1.32389	0.884913	-0.809098	1.16819	-0.809098		36454875	1.03621	-1.25023	0.971338	-0.936412	0.963274	-0.784182
	28712223	0.137686	0.003196	0.048473	0.053831	0.16135	0.053831		28712223	0.00755	0.005814	0.048468	0.002762	0.119292	0.033737		36472155	-0.0347792	-2.08488	-0.0728798	0.816836	0.558863	0.816836		36472155	1.04431	-1.11667	0.88922	-0.946693	1.05666	-0.926825
	28908540	0.05903	0	0.020875	0.018848	0.045236	0.018848		28908540	0.004806	0.007026	0.023056	0.006582	0.052543	0.022709		36477457	1.04686	-1.32957	1.13736	-0.801163	0.747678	-0.801163		36477457	1.20916	-1.05652	0.860993	-0.999066	0.909814	-0.924381
	28963783	0.771989	0.179028	1.25325	0.688839	2.74166	0.688839		28963783	0.553003	0.109367	1.04138	0.308087	1.91772	0.423931		36508645	1.28699	-1.11955	1.08533	-0.898762	0.544749	-0.898762		36508645	1.24143	-1.01575	0.972718	-0.966047	0.755798	-0.988149
	29200156	0.165188	0	0	0	0.02959	0		29200156	0	0	0	0	0	0		36513572	2.03253	-0.772872	0.27702	-0.772872	0.00906605	-0.772872		36513572	-0.273024	-0.830183	1.52205	1.24149	-0.830143	-0.830183
	29222995	0	0	0	0	0	0		29222995	0	0	0	0	0	0		36528709	1.33293	-1.04554	1.4222	-0.71889	-0.271805	-0.71889		36528709	1.28223	-0.947948	1.48974	-0.826493	-0.3294	-0.66812
	29471370	0.62748	0.121786	1.05903	0.570159	1.86024	0.570159		29471370	0.376407	0.083756	0.922323	0.145296	1.53042	0.283479		36562036	0.186058	-0.638681	2.13881	-0.638681	-0.408825	-0.638681		36562036	-0.496748	-0.802234	2.06544	0.33366	-0.29788	-0.802234
	29530726	0.048593	0	0.01439	0.001726	0.031093	0.001726		29530726	0.006999	0.002955	0.016588	0.00374	0.036925	0.010202		36572513	1.33292	-1.04554	1.42221	-0.718892	-0.271808	-0.718892		36572513	1.63691	-0.979152	1.0834	-0.836677	-0.253583	-0.650906
	29725433	0.223481	0.003368	0.068406	0.07834	0.560275	0.07834		29725433	0.011132	0.006126	0.198746	0.005738	0.244001	0.028471		36593389	1.88334	-0.937362	0.265596	-0.815063	0.418551	-0.815063		36593389	1.50119	-0.968312	0.868802	-0.960164	0.498472	-0.939991
	29820772	0.805004	0.117593	1.19105	0.53628	2.08759	0.53628		29820772	0.48497	0.090617	0.984714	0.142228	1.67591	0.269499		36614147	0.838683	-1.57215	1.49404	-0.511719	0.262857	-0.511719		36614147	1.65004	-0.85158	1.10389	-0.89782	-0.395088	-0.609444
	29871153	0.052292	0	0.012853	0.004406	0.036827	0.004406		29871153	0.017596	0.007236	0.021385	0.003437	0.04555	0.009113		36635133	1.72306	-0.927522	0.406012	-0.904614	0.607679	-0.904614		36635133	1.26521	-0.933521	1.35546	-0.920935	0.140743	-0.906959
	30042425	0	0	0	0	0	0		30042425	0	0	0	0	0	0		36651521	-0.695582	-0.696159	1.69761	-0.696159	1.08644	-0.696159		36651521	0.813663	-0.672906	1.87796	-0.672906	-0.672906	-0.672906
	30078859	0.279691	0.003293	0.066781	0.076588	0.621792	0.076588		30078859	0.046777	0.003805	0.230915	0.00561	0.344049	0.027834		36661990	1.64899	-1.08188	1.0907	-0.524772	-0.608258	-0.524772		36661990	1.78003	-0.896576	0.865833	-0.896576	-0.191212	-0.661497
	30156500	0.408562	0.103136	0.787294	0.41487	1.39417	0.41487		30156500	0.26221	0.051088	0.630731	0.091461	1.03894	0.186424		36675063	1.73792	-1.14037	0.447018	-0.779397	0.514228	-0.779397		36675063	0.77173	-0.939092	0.445439	-0.939092	1.60011	-0.939092
	30380991	0.058315	0	0.020875	0.018848	0.045236	0.018848		30380991	0.004806	0.007026	0.020113	0.003243	0.048305	0.022709		36696038	-0.318078	-1.3012	1.19255	-0.531407	1.48954	-0.531407		36696038	2.01292	-0.856133	-0.362888	-0.856133	0.448598	-0.386368
	30436367	0.801912	0.184372	1.28969	0.71354	2.48092	0.71354		30436367	0.467527	0.116848	1.05019	0.326992	1.8395	0.437453		36711975	1.17423	-1.0807	0.807878	-0.949799	0.998186	-0.949799		36711975	1.03772	-1.01988	1.16176	-1.00781	0.780963	-0.952749
	30519661	0.139811	0.003246	0.04922	0.054663	0.159803	0.054663		30519661	0.014355	0.005903	0.040314	0.005529	0.169987	0.034258		36728628	2.0326	-0.772826	0.276902	-0.772826	0.00897693	-0.772826		36728628	-0.151044	-0.678816	2.14309	-0.678816	0.044403	-0.678816
	30577666	0	0	0	0	0	0		30577666	0	0	0	0	0	0		36739065	0.0130994	-1.18602	1.19812	-0.733831	1.44246	-0.733831		36739065	2.03946	-0.83341	0.253041	-0.889868	-0.0314794	-0.537738
	30768512	0	0	0	0	0	0		30768512	0	0	0	0	0	0		36749381	-0.707122	-0.707122	-0.707122	1.41421	-0.707061	1.41421		36749381
	30809193	0	0	0	0	0	0		30809193	0	0	0	0	0	0		36753074	1.17829	-1.09764	1.2275	-0.906804	0.505457	-0.906804		36753074	1.15777	-0.99505	1.26463	-0.961601	0.487202	-0.952951
	30894126	0	0	0	0	0	0		30894126	0	0	0	0	0	0		36763005	-0.696023	-0.696023	1.69752	-0.696023	1.08657	-0.696023		36763005	1.47707	-0.706627	1.34944	-0.706627	-0.706627	-0.706627
	30905572	0	0	0.126108	0	0	0		30905572	0	0	0.044325	0	0	0		36784548	1.62555	-1.63192	0.662336	-0.355471	0.0549741	-0.355471		36784548	1.6313	-1.00029	0.290846	-1.06205	0.817055	-0.676871
	30987323	0	0	0	0	0	0		30987323	0	0	0	0	0	0		36805084	1.3786	-0.967694	1.01536	-0.967694	0.509115	-0.967694		36805084	-0.137064	-0.51928	2.21418	-0.51928	-0.51928	-0.51928
	31032875	0	0	0	0	0	0		31032875	0	0	0	0	0	0		36820765	1.34719	-0.999059	0.90604	-0.972092	0.690008	-0.972092		36820765	1.72114	-1.01636	0.647859	-0.85675	0.355384	-0.851271
	31191629	0	0	0	0	0	0		31191629	0	0	0	0	0	0		36828154	1.1503	-2.0924	0.0244516	0.252087	0.413479	0.252087		36828154	1.81458	-1.02373	0.45846	-1.02321	0.320868	-0.546977
	31276356	0	0	0	0	0	0		31276356	0.019783	0	0.012858	0.020263	0	0.009605		36839341	2.23607	-0.447214	-0.447214	-0.447214	-0.447214	-0.447214		36839341	0.207314	-0.676837	2.12004	-0.676837	-0.296844	-0.676837
	31336725	0	0	0	0	0	0		31336725	0	0	0	0	0	0		36850650	1.39263	-1.38143	0.90025	-0.725101	0.538748	-0.725101		36850650	1.21663	-1.03326	1.194	-0.84277	0.498657	-1.03326
	31373508	0	0	0	0	0	0		31373508	0	0	0	0	0	0		36857950	0.470581	-1.14521	-0.290058	1.14545	-1.32621	1.14545		36857950	1.60714	-1.52255	0.0279978	-0.217967	-0.67018	0.775566
	31521693	0	0	0	0.00808	0	0.00808		31521693	0	0	0	0	0	0		36891657	0.0962726	-1.68132	1.73915	0.0965918	-0.347282	0.0965918		36891657	1.06764	-1.80382	0.689599	-0.695569	0.802131	-0.059975
	31601837	0	0	0	0	0	0		31601837	0	0	0	0	0	0		36915932	1.38494	-1.73757	-0.08424	0.552253	-0.667627	0.552253		36915932	1.0511	-1.92512	0.813986	-0.537649	0.12728	0.470393
	31608508	0	0	0	0	0	0		31608508	0	0	0	0	0	0		36920563	-0.707107	-0.707107	-0.707107	1.41421	-0.707107	1.41421		36920563	1.10102	0.109208	0.773748	0.720719	-1.35235	-1.35235
	31650770	0	0	0	0	0	0		31650770	0	0	0	0	0	0		36963657	-0.39421	-0.460302	2.23542	-0.460302	-0.460302	-0.460302		36963657	-0.614272	0.37063	-0.614272	2.08646	-0.614272	-0.614272
	31719468	0	0	0	0	0	0		31719468	0	0	0.012351	0	0	0		36987974	1.7703	-1.14392	-0.607593	0.438751	-0.896283	0.438751		36987974	0.634752	-2.11912	0.219539	0.035772	0.226149	1.0029
	31839161	1e-06	0	0	0	0	0		31839161	0	0	0	0	0	0		37029473	0.990294	-0.987836	1.25593	-0.987836	0.717282	-0.987836		37029473	1.04631	-0.999085	0.913696	-0.999085	1.03725	-0.999085
	31878144	1e-06	0	0	0	2e-06	0		31878144	0	0	0	0	0	0		37127076	2.23607	-0.447214	-0.447214	-0.447214	-0.447214	-0.447214		37127076
	31947941	1e-06	0	0	0	0	0		31947941	0.019003	0	0.012351	0.019463	0	0.009228		37155352	1.94942	-1.3689	-0.062892	0.0243512	-0.566332	0.0243512		37155352	1.49377	-0.936336	-0.266784	0.176883	0.923851	-1.39139
	32070822	0	0	0	0	0	0		32070822	0	0	0	0	0	0		37192939								37192939	-0.706601	1.34768	-0.706601	1.47873	-0.706601	-0.706601
	32111078	0	0	0.192575	0.018943	0	0.018943		32111078	0	0	0	0	0	0.039645		37210059	0.50253	-1.98593	-0.376401	0.328699	1.2024	0.328699		37210059	0.140323	-1.33058	0.957098	-0.258801	1.49214	-1.00019
	32160545	0	0	0	0.010167	0.006497	0.010167		32160545	0	0	0	0	0	0		37210521								37210521	-0.707019	1.38668	-0.707019	-0.707019	-0.707019	1.4414
	32236904	0	0	0	0	0	0		32236904	0	0	0	0	0	0		37278670	-0.919412	0.259089	-1.11895	1.27381	-0.768334	1.27381		37278670	-1.02484	-0.197367	-0.859354	1.72268	-0.575613	0.934496
	32411360	0	0	0	0	0	0		32411360	0	0	0	0	0	0		37285450	-1.46127	1.11095	-0.605693	0.890065	-0.824121	0.890065		37285450	-0.70937	-0.286185	-0.747658	1.67091	-0.979071	1.05138
	32450280	0	0	0	0	0	0		32450280	0	0	0	0	0	0		37315795	-0.615325	2.17848	0.0469146	-0.497374	-0.615325	-0.497374		37315795	-0.714623	-0.714623	0.387413	-0.299752	-0.714623	2.05621
	32493749	0.130086	0.161572	0	0	0	0		32493749	0	0	0	0.164887	0.020444	0		37404999	-0.762917	-0.762917	-0.762917	0.116422	2.05591	0.116422		37404999
	32671258	0	0	0	0.011073	0	0.011073		32671258	0	0	0	0	0	0		37488524	0.734944	-1.78989	1.20081	-0.415387	0.684917	-0.415387		37488524	0.770007	-1.29889	0.891182	-0.899451	1.26167	-0.724518
	32750801	0	0	0	0	0	0		32750801	0	0	0	0	0	0		37531550	-0.432224	0.279654	-0.868327	1.21908	-1.41727	1.21908		37531550	-0.0722493	-1.30446	0.135501	-1.04871	0.619055	1.67086
	32789691	0	0	0	0	0.097392	0		32789691	0	0	0	0	0.066294	0		37591000	-0.964279	0.768129	-1.15428	1.10077	-0.851114	1.10077		37591000	-1.16496	0.760298	-0.836369	1.71657	-0.62868	0.153147
	32835980	0	0.013349	0	0.0109	0	0.0109		32835980	0.020135	0	0	0.020623	0.016621	0.009777		37620493	0.187324	-0.74558	2.12968	-0.615442	-0.340536	-0.615442		37620493	1.23705	-1.88693	0.873905	-0.178437	0.214477	-0.260068
	32914445	0	0.012625	0	0.011133	0.035753	0.011133		32914445	0.020564	0	0	0.021062	0	0.009986		37653682	1.11736	0.0730974	-0.234205	0.536284	-2.02882	0.536284		37653682	-0.566332	-0.359731	-0.0183059	-0.790542	2.17505	-0.44014
	32968481	0	0	0	0	0	0		32968481	0	0	0	0	0.115235	0		37719660	0.71082	-1.25793	1.80155	-0.572116	-0.110208	-0.572116		37719660	0.307943	-1.57442	1.31968	-0.421279	1.03245	-0.664373
	33012850	0	0	0	0	0	0		33012850	0	0	0	0	0	0		37724165	-1.59221	0.59563	-1.13435	0.937519	0.255886	0.937519		37724165	-1.12253	-0.46254	0.242556	1.08583	1.40411	-1.14743
	33094603	0	0	1e-06	0	0	0		33094603	0	0	0	0	2e-06	0		37861657	-0.447214	-0.447214	2.23607	-0.447214	-0.447214	-0.447214		37861657
	33138112	0	0	0	0.046568	0	0.046568		33138112	0	0	0	0	0	0		38435143	1.41421	-0.707107	-0.707107	-0.707107	1.41421	-0.707107		38435143	-0.447214	-0.447214	2.23607	-0.447214	-0.447214	-0.447214
	33215291	0	0.016637	0	0	0	0		33215291	0	0	0	0	0	0.078172		40461136								40461136	-0.569133	2.16614	0.110393	-0.569133	-0.569133	-0.569133
	33268302	0	0	0	0.018837	0	0.018837		33268302	0	0	0	0	0	0		40489351	-0.883941	0.207945	-0.938011	1.29378	-0.973554	1.29378		40489351	-0.915119	0.0457162	-0.878035	1.37455	-0.915965	1.28885
	33392137	0	0	0	0	0	0		33392137	0	0	0	0	0	0		40774871	-1.35269	0.14526	0.553832	1.00315	-1.35269	1.00315		40774871	2.17259	-0.760493	-0.343762	-0.23846	-0.113161	-0.716711
	33578966	0	0	0	0	0	0		33578966	0	0	0	0	0	0		40883869	0.873717	-1.34164	1.33014	-0.77381	0.68541	-0.77381		40883869	0.896446	-1.71659	0.829511	-0.23713	0.973951	-0.746184
	33656424	0	0	0	0	0	0		33656424	0	0	0	0	0	0.067453		41148483	0.382664	-1.20548	1.3286	-0.820504	1.13523	-0.820504		41148483	0.543276	-1.39822	1.10959	-0.330507	1.13487	-1.05901
	33716914	0	0	0	0.01889	0	0.01889		33716914	0	0	0	0	0	0		41238172	0.971545	-1.39102	1.60963	-0.495132	-0.199894	-0.495132		41238172	0.484639	-0.479131	0.0155403	1.76321	-0.246143	-1.53812
	33814089	0	0	0	0	0	0		33814089	0	0	0	0	0	0		41449331	-0.447214	2.23607	-0.447214	-0.447214	-0.447214	-0.447214		41449331	-0.447214	-0.447214	-0.447214	-0.447214	-0.447214	2.23607
	33849592	0	0	0	0	0	0		33849592	0	0	0	0	0	0		41466926	-1.15051	0.776057	-0.875895	1.09817	-0.945991	1.09817		41466926	-0.880104	0.0817923	-0.880104	1.72454	-0.880104	0.833981
	33929670	2.8e-05	0	2.5e-05	0.009445	2.7e-05	0.009445		33929670	0	0	0.000118	0	4.5e-05	0.039532		41578222	1.40126	-1.3645	0.809239	-0.744089	0.642185	-0.744089		41578222	1.47587	-1.01642	0.831314	-0.965327	0.583214	-0.90865
	33970202	1e-06	0	0	0	0	0		33970202	0	0	0	0	0.027574	0		41591442	-1.34018	-0.0339149	-1.10454	1.22094	0.0367456	1.22094		41591442	0.749103	0.609598	-0.959199	1.5189	-0.959199	-0.959199
	34085597	0.946134	0.169749	1.15598	0.659421	2.21027	0.659421		34085597	0.478936	0.117224	1.06424	0.272158	1.83543	0.400379		41616743	0.810642	-1.70066	-0.462321	-0.0699951	1.49233	-0.0699951		41616743	-0.267013	-0.0378929	-0.58256	1.69571	-1.49633	0.688081
	34136006	0.047562	0	0.012482	0.004277	0.035765	0.004277		34136006	0.017088	0.007026	0.020768	0.003338	0.035342	0.008851		41770634	1.41421	-0.707107	-0.707107	-0.707107	1.41421	-0.707107		41770634	-0.707107	1.41421	1.41421	-0.707107	-0.707107	-0.707107
	34331037	0.265484	0.003186	0.064704	0.074101	0.579962	0.074101		34331037	0.051824	0.005795	0.223418	0.005428	0.334438	0.02693		41828552	2.23607	-0.447214	-0.447214	-0.447214	-0.447214	-0.447214		41828552
	34426499	0.859298	0.154585	1.60672	0.515391	2.62122	0.515391		34426499	0.561252	0.107933	1.15078	0.151823	2.09281	0.429314		41977260	1.20623	-0.702449	1.60354	-0.702449	-0.702416	-0.702449		41977260	-0.44715	-0.44715	2.23607	-0.447256	-0.447256	-0.447256
	34469989	0.048885	0	0.012853	0.004406	0.036827	0.004406		34469989	0.017596	0.007236	0.021385	0.006777	0.04555	0.009113		42342923	-0.654654	-0.654654	0.654654	-0.654654	1.96396	-0.654654		42342923	1	-1	-1	-1	1	1
	34630855	0	0	0	0	0	0		34630855	0	0	0	0	0	0		43454334	-0.768044	0.339936	-0.553517	1.20915	-1.43668	1.20915		43454334	-0.797493	-0.0317881	-0.771323	0.582872	-0.889424	1.90716
	34667868	0.27687	0.003293	0.066781	0.076588	0.621792	0.076588		34667868	0.053563	0.005989	0.22398	0.00561	0.344049	0.027834		43875444	0.954006	-0.162029	0.68789	-1.29541	1.11096	-1.29541		43875444	1.27721	-0.209715	0.675283	-1.34933	0.795913	-1.18936
	34987310	0.029538	0	0.062337	0.017462	0.035024	0.017462		34987310	0.046537	0	0.066101	0	0.039415	0.025868		44179805	-0.447214	-0.447214	-0.447214	-0.447214	2.23607	-0.447214		44179805
	35101780	0	0	0	0	0	0		35101780	0	0	0	0	0	0		44875115	-0.758008	-0.758008	2.0625	0.105762	-0.758008	0.105762		44875115	0.604675	-0.797182	1.92577	-0.797182	-0.138898	-0.797182
	35150924	32.5868	37.7785	30.9296	30.678	28.5871	30.678		35150924	28.8747	37.1194	30.6689	42.3734	30.7823	34.8883		45356436	2.23607	-0.447214	-0.447214	-0.447214	-0.447214	-0.447214		45356436	-0.447214	-0.447214	2.23607	-0.447214	-0.447214	-0.447214
	35375761	11.3511	2.7656	11.0379	4.49108	11.517	4.49108		35375761	9.25037	3.96688	12.4471	5.05234	13.1115	3.99113		46521920	-0.305142	-0.513741	-0.633585	-0.385548	2.22356	-0.385548		46521920	-0.794582	-0.635877	-0.0214343	-0.879673	2.02366	0.307903
	35401684	0	0.24375	0.00066	0	0	0		35401684	0	0.269354	0	0.163382	0	0		46706104	-0.447214	-0.447214	2.23607	-0.447214	-0.447214	-0.447214		46706104
	35459553	0.657493	14.6798	0.929356	6.2408	0.984509	6.2408		35459553	0.816512	16.1515	1.17683	15.3055	1.20385	12.0149		46898247	-0.855175	1.37071	-1.05833	0.782537	-1.02228	0.782537		46898247	-0.89387	1.01226	-1.01395	1.36418	-1.00159	0.532969
	35477177	4.42521	4.35739	3.76485	4.44132	5.05217	4.44132		35477177	3.29654	3.95579	3.97425	3.60977	4.36565	3.75036		47001289	0.961446	-1.22901	1.12368	-0.871061	0.886001	-0.871061		47001289	0.778383	-1.08753	0.984567	-0.878229	1.20824	-1.00543
	35592011	9.74196	2.85386	8.81858	3.31605	10.2757	3.31605		35592011	9.43334	2.49101	9.35663	3.32767	11.6235	3.67186		47088834	-0.419073	0.190034	2.1233	-0.749593	-0.395074	-0.749593		47088834	-0.171143	-0.633715	-0.696691	-0.411911	2.19838	-0.284923
	35627552	5.38671	1.42252	3.21193	3.36635	10.7679	3.36635		35627552	7.44036	3.9148	4.80727	0.857704	8.8554	2.95005		47114023	1.35274	-1.11289	0.986035	-0.901641	0.577392	-0.901641		47114023	1.52135	-1.18853	0.525578	0.061892	0.425676	-1.34596
	35667130	0	0	0	0	0.341838	0		35667130	0	0	0	0	0	0		47195790	1.28515	-0.982697	0.390946	-0.946394	1.19939	-0.946394		47195790	0.960157	-0.99284	0.750303	-0.987988	1.25696	-0.986587
	35673263	0	0	0	0	0	0		35673263	0	0	0	0	0	0		47235313	0.911255	-0.993465	0.8527	-0.993677	1.21686	-0.993677		47235313	0.576612	-0.970426	0.9146	-0.969552	1.41782	-0.969052
	35686034	2.05511	0.13984	2.4955	0.356083	2.50346	0.356083		35686034	1.5757	0.044051	1.85207	0.206646	1.91282	0.220574		47260844	1.21004	-1.27273	1.17366	-0.803736	0.496506	-0.803736		47260844	1.02562	-1.01289	0.936133	-0.940326	1.03533	-1.04387
	35861846	69.8247	69.8641	76.6908	77.094	66.3489	77.094		35861846	71.1707	61.4582	65.8919	68.8509	66.4465	69.5576		47305029	-0.771911	0.103593	-1.17046	1.30772	-0.776652	1.30772		47305029	0.152376	0.628667	-1.34872	0.726756	-1.34872	1.18965
	35871832	23.2066	13.2249	21.436	19.5717	22.9201	19.5717		35871832	22.5987	13.3121	23.7732	16.1075	25.6832	14.6977		47319163	-0.742393	-0.742393	2.08232	0.0724286	-0.742393	0.0724286		47319163
	35946600	0	0	0	0	0	0		35946600	0	0	0	0	0	0		47345811	0.803951	-0.815426	1.73984	-0.909276	0.0901861	-0.909276		47345811	1.40906	-1.55808	0.967107	-0.199313	0.149125	-0.767899
	36007223	0.409542	9.70802	0.475634	21.3651	4.17135	21.3651		36007223	3.65674	8.04888	2.28937	8.83155	0.741015	13.0811		47365669	0.468793	-0.498925	2.03426	-0.572964	-0.858201	-0.572964		47365669	-0.31683	-0.556117	-0.0098676	-0.514276	2.17331	-0.776217
	36040272	0	0.703557	0	2.52154	0	2.52154		36040272	0	0	0	0	0	1.10072		47430235	0.958765	-1.48737	1.06087	-0.701607	0.870949	-0.701607		47430235	0.788227	-0.900389	0.842068	-1.11517	1.31982	-0.934551
	36059250	278.81	207.296	280.099	267.295	261.233	267.295		36059250	290.283	214.17	313.317	248.367	294.717	237.494		47499926	1.36229	-1.14993	1.03635	-0.868648	0.488582	-0.868648		47499926	1.15552	-1.00534	1.00704	-0.988937	0.823534	-0.991825
	36078421	13.6237	10.8394	11.3554	14.0981	11.8275	14.0981		36078421	12.7447	11.3546	12.199	14.5763	13.2521	14.346		47563821	0.917246	-0.878966	1.64755	-0.909387	0.132939	-0.909387		47563821	1.24787	-0.937007	0.866437	-0.835316	0.843375	-1.18536
	36087388	40.2872	29.3896	42.0531	36.1656	42.4134	36.1656		36087388	37.8165	27.3807	39.1707	31.7348	39.6325	31.1246		47602540	1.46208	-0.430819	0.61515	-1.18057	0.714729	-1.18057		47602540	1.19495	-1.21909	0.601628	-0.352173	1.02192	-1.24724
	36102644	196.527	163.331	185.409	221.991	176.796	221.991		36102644	180.474	175.294	253.432	199.536	278.889	175.252		47630503	0.61312	0.450186	1.1485	-1.3791	0.546389	-1.3791		47630503	-0.309074	0.476449	1.40969	0.588933	-0.376723	-1.78927
	36137948	44.242	34.2849	49.5224	37.8646	46.2472	37.8646		36137948	42.9932	31.6453	44.0617	36.3278	44.9449	35.0268		47712333	1.23088	-0.76431	1.11617	-1.07832	0.573907	-1.07832		47712333	1.11979	-1.65636	0.939914	-0.532372	0.707698	-0.57867
	36149644	32.1424	21.0767	33.0045	23.8571	29.9824	23.8571		36149644	30.2809	22.4804	30.7096	27.4005	28.5275	24.2589		47783881	1.26497	-1.15341	1.30705	-0.812058	0.205503	-0.812058		47783881	0.647005	-0.884812	0.957872	-0.86201	1.32154	-1.1796
	36174487	0.34447	0.242409	0	0	0	0		36174487	0	0.000227	0	2.8e-05	1.5e-05	1.3e-05		47930335	-0.727266	-0.850353	-0.503985	1.4068	-0.731995	1.4068		47930335	-1.1245	0.731884	-0.592669	-1.19795	1.21459	0.968648
	36174925	11.3721	28.6029	6.454	30.2252	10.5143	30.2252		36174925	9.69893	27.8328	12.2268	31.3321	11.0908	32.1193		47973632	0.724747	-0.949833	1.5678	-0.949833	0.556948	-0.949833		47973632	-0.557534	-0.557534	2.1804	-0.557534	0.0497349	-0.557534
	36312498	0.195497	0	0.159385	0	0.131609	0		36312498	0.145444	0.129746	0.06362	0.068325	0.060681	0.072708		48098584	-0.845915	0.153196	-1.23349	1.28791	-0.649617	1.28791		48098584	0.496043	-0.103385	-0.91602	1.02336	-1.616	1.11599
	36323899	0	0	0	0.00035	0	0.00035		36323899	1.7e-05	0	9.8e-05	5.5e-05	0	3e-05		48178641	1.66644	-1.69795	0.410137	-0.269946	0.161265	-0.269946		48178641	-0.043147	-0.886258	1.36708	-1.23446	1.26513	-0.468337
	36346169	488.944	410.52	489.303	532.385	510.297	532.385		36346169	455.519	444.484	551.405	438.449	629.373	424.01		48375793	-0.477765	-0.77822	-0.77822	1.40621	-0.77822	1.40621		48375793	-1.14298	0.0860813	-0.346507	1.36729	1.17909	-1.14298
	36346565	5.24555	7.70115	12.595	1.97992	6.99367	1.97992		36346565	5.0009	3.28752	6.97636	4.51028	4.90481	3.80865		48402198	-0.713564	-0.713564	-0.713564	1.41415	-0.687616	1.41415		48402198	-0.707107	2.12132	0	-0.707107	0	-0.707107
	36355331	54.1345	42.9546	62.0723	39.7894	43.0435	39.7894		36355331	47.5212	37.1441	50.1577	46.3669	44.2266	46.0925		48537237	-0.992691	1.21615	-0.994841	0.882628	-0.993871	0.882628		48537237	-0.482332	0.259385	-0.998636	0.700946	-1.16726	1.68789
	36390416	34.1273	27.6141	35.2621	29.4349	35.3872	29.4349		36390416	33.388	26.833	34.8061	27.3448	35.6993	24.4073		48749754	0.350348	-0.181242	-1.25419	1.16574	-1.2464	1.16574		48749754	1.90011	0.396685	-0.171406	-1.0749	-1.02307	-0.0274274
	36414351	0	0.06179	0	0.051843	1e-06	0.051843		36414351	0.05685	0.119021	0.05591	4e-06	0	0		48871413	-0.971205	1.09968	-1.01204	0.948101	-1.01264	0.948101		48871413	-0.956381	1.20283	-0.996828	1.17377	-0.978997	0.555604
	36420914	0.057761	0.052746	0.104457	0.055521	0.106213	0.055521		36420914	0.105112	0.039207	0.061734	0.073365	0.047195	0.078531		49494690	2.18437	-0.307704	-0.655613	-0.221272	-0.778512	-0.221272		49494690	-1.07029	1.22019	1.06828	-0.18736	-1.4259	0.395085
	36451241	60.1018	53.5787	69.0992	55.4006	55.367	55.4006		36451241	57.3576	50.8247	57.3994	53.0138	57.9589	56.5248		49626266	-0.388406	2.14929	-0.384817	-0.184703	-1.00666	-0.184703		49626266	-1.14795	1.52151	-0.239622	-0.362743	-0.922907	1.15172
	36454875	28.6723	20.1297	28.6566	22.117	29.7501	22.117		36454875	30.444	22.8258	30.2279	23.8714	30.201	24.3786		49631241	-1.13444	-0.374122	0.482354	1.15748	-1.28876	1.15748		49631241	1.75204	-1.51785	0.428781	-0.409965	-0.474757	0.22175
	36472155	3.91275	0.58422	3.85089	5.29544	4.87659	5.29544		36472155	5.93742	0.420389	5.54147	0.854343	5.96894	0.905066		49651997	0.412271	1.64767	0.70279	-0.807552	-1.14762	-0.807552		49651997	0.969054	0.0246469	-0.604731	-0.0315444	-1.70018	1.34276
	36477457	30.5526	1.25569	31.6683	7.76995	26.8642	7.76995		36477457	35.1377	0.311175	29.7859	1.19437	30.5363	2.34237		49930052	-0.863022	1.08249	-1.02174	0.953585	-1.1049	0.953585		49930052	-0.849927	1.08172	-1.03787	1.12658	-1.08486	0.764345
	36508645	11.5322	0.066349	10.5714	1.1183	7.99584	1.1183		36508645	11.7904	0	10.3868	0.259637	9.25371	0.144185		49980044	1.48908	-1.15799	-0.0806398	-0.717818	1.18519	-0.717818		49980044	0.447277	-0.866646	1.96171	-0.662219	-0.00721267	-0.872911
	36513572	0.043889	0	0.016425	0	0.012233	0		36513572	0.01379	0	0.058219	0.051275	1e-06	0		50093163	-1.303	0.342457	-1.0629	1.20526	-0.387088	1.20526		50093163	-1.14628	-0.550583	-0.754549	1.6407	1.03506	-0.224338
	36528709	0.250884	0	0.260301	0.034456	0.081615	0.034456		36528709	0.271595	0	0.296866	0.014791	0.075328	0.034078		50109768	1.98409	-0.792711	0.575936	-0.4873	-0.792711	-0.4873		50109768	-0.10647	-0.872117	-0.872117	1.36432	-0.872117	1.3585
	36562036	0.055224	0	0.185979	0	0.015391	0		36562036	0.017349	0	0.162859	0.064509	0.028643	0		50202371	-0.738141	0.360972	-1.05698	1.24421	-1.05428	1.24421		50202371	-0.616817	0.825914	-1.14131	0.877209	-1.16912	1.22412
	36572513	0.341754	0	0.354583	0.046935	0.111175	0.046935		36572513	0.369968	0	0.29169	0.020149	0.102611	0.046421		50301387	-0.438512	2.23256	-0.329996	-0.488018	-0.488018	-0.488018		50301387	2.1493	0.142947	-0.635308	-0.386318	-0.635308	-0.635308
	36593389	5.04775	0.041671	2.17664	0.258724	2.4481	0.258724		36593389	6.83753	0	5.08657	0.02256	4.06121	0.078413		50476084	-0.956306	0.519604	-0.981538	1.20094	-0.983642	1.20094		50476084	-0.952403	0.495932	-0.95908	1.41194	-0.981445	0.98506
	36614147	0.580511	0.050467	0.724598	0.283612	0.45391	0.283612		36614147	0.477058	0.028507	0.379131	0.020216	0.110358	0.071923		50770701	-0.70714	-0.707087	-0.707061	1.41421	-0.70714	1.41421		50770701	-0.447214	-0.447214	2.23607	-0.447214	-0.447214	-0.447214
	36635133	3.91157	0.153578	2.04427	0.186058	2.33019	0.186058		36635133	4.52025	0	4.70579	0.025875	2.20852	0.054608		50841544	1.26332	0.0879683	-0.972037	0.626739	-1.63273	0.626739		50841544	2.06609	0.0247772	-0.342712	-0.0112082	-1.09716	-0.639785
	36651521	5e-06	0	0.020739	0	0.015444	0		36651521	0.017412	0	0.029878	0	0	0		50933562	-0.447214	-0.447214	2.23607	-0.447214	-0.447214	-0.447214		50933562	-0.447214	-0.447214	2.23607	-0.447214	-0.447214	-0.447214
	36661990	0.491935	0	0.391365	0.100357	0.085318	0.100357		36661990	0.520363	0	0.342633	0	0.137131	0.045702		51057570	1.26463	-1.01206	0.974795	-0.975406	0.723452	-0.975406		51057570	1.46854	-0.975777	0.762122	-0.975777	0.67264	-0.95175
	36675063	1.1721	0	0.646416	0.146997	0.673785	0.146997		36675063	0.852504	0	0.689913	0	1.26528	0		51061718								51061718	2.23607	-0.447214	-0.447214	-0.447214	-0.447214	-0.447214
	36680970	0	0	0	0	0	0		36680970	0	0	0	0	0	0		51139884	1.5451	0.91428	0.324511	-0.806775	-1.17034	-0.806775		51139884	1.05598	-1.1553	1.35445	0.337167	-1.20498	-0.387308
	36696038	0.096004	0	0.24352	0.075172	0.272522	0.075172		36696038	0.427679	0	0.073526	0	0.194491	0.070026		51361303	1.0129	-0.548371	1.3311	-1.15032	0.505011	-1.15032		51361303	1.22594	-0.707481	0.796351	-1.06883	0.923363	-1.16934
	36711975	4.63698	0.107118	3.90103	0.370072	4.28333	0.370072		36711975	4.65861	0	4.93944	0.02731	4.07728	0.151981		51664720	-0.707118	-0.707074	-0.707118	1.41421	-0.707118	1.41421		51664720
	36728628	0.070993	0	0.026564	0	0.019784	0		36728628	0.022302	0	0.119245	0	0.030561	0		51830570	-1.06197	1.09899	-1.04141	0.946304	-0.888213	0.946304		51830570	-0.597491	-0.105612	-0.960764	0.700103	-0.888195	1.85196
	36739065	0.185673	0	0.369164	0.070017	0.406997	0.070017		36739065	0.408406	0.025852	0.170525	0.018334	0.132638	0.065224		51830574	-1.0534	1.10503	-1.02594	0.943946	-0.913574	0.943946		51830574	-0.602695	-0.0835684	-0.968284	0.756682	-0.914253	1.81212
	36749381	0	0	0	0.035045	1e-06	0.035045		36749381	0	0	0	0	0	0		51830715	-1.03922	1.37123	-1.07433	0.780028	-0.817735	0.780028		51830715	-0.874722	-0.406019	-0.390792	0.467232	-0.807426	2.01173
	36753074	2.20087	0	2.24846	0.184539	1.55023	0.184539		36753074	1.84252	0	1.93397	0.028627	1.2686	0.036031		51830731	-1.0318	1.56371	-1.0318	0.639617	-0.779332	0.639617		51830731	-0.997088	-0.264053	-0.455961	0.5778	-0.798802	1.93811
	36763005	0	0	0.020666	0	0.015391	0		36763005	0.01735	0	0.016336	0	0	0		51830860	-0.123022	-0.868468	-0.868468	1.36421	-0.868468	1.36421		51830860	-0.165098	-0.457179	-0.903221	0.445342	-0.903221	1.98338
	36784548	0.478718	0	0.337164	0.187587	0.247906	0.187587		36784548	0.364102	0.027187	0.192487	0.01928	0.259856	0.068593		51830868	-0.177905	-0.856011	-0.856011	1.37297	-0.856011	1.37297		51830868	-0.192999	-0.434328	-0.859979	0.296113	-0.859979	2.05117
	36805084	0.034519	0	0.029175	0	0.021727	0		36805084	0.024494	0	0.175172	0	0	0		51830990	-1	1.00103	-1	0.999483	-1	0.999483		51830990	-1.00516	1.25674	-0.924102	0.575542	-1.00516	1.10214
	36813858	0	0	0	0	0	0		36813858	0	0	0	0	0	0		51830999	-0.998214	1.11769	-0.998214	0.938477	-0.998214	0.938477		51830999	-0.98188	1.33992	-0.98188	0.695218	-0.98188	0.9105
	36820765	1.86846	0.201488	1.55503	0.220647	1.40154	0.220647		36820765	2.32714	0	1.41475	0.135683	1.16612	0.140341		51831208	-0.348043	-0.171816	-1.0723	1.33223	-1.0723	1.33223		51831208	-0.534409	-0.534409	-0.534409	-0.0653966	-0.534409	2.20303
	36828154	0.835742	0.04572	0.561451	0.61691	0.65623	0.61691		36828154	1.10166	0.129125	0.636989	0.129303	0.589844	0.292481		51831219	-0.339754	-0.198337	-1.06681	1.33586	-1.06681	1.33586		51831219	-0.547288	-0.547288	-0.547288	-0.00217238	-0.547288	2.19132
	36839341	0.146112	0	0	0	0	0		36839341	0.052722	0	0.166778	0	0.022659	0		51831380	-0.998918	-0.231579	-0.998918	1.36146	-0.493507	1.36146		51831380	-0.695286	1.70595	-0.695286	-0.695286	-0.695286	1.0752
	36848886	0	0	0	0	0	0		36848886	0	0	0	0	0	0		51831382	-0.973565	-0.229092	-0.973565	1.36744	-0.558653	1.36744		51831382	-0.693793	1.72211	-0.693793	-0.693793	-0.693793	1.05306
	36850650	2.45403	0	2.01846	0.58061	1.69866	0.58061		36850650	1.59688	0	1.58082	0.135201	1.08729	0		51831440	-1.03486	0.687037	-0.807377	1.13344	-1.11168	1.13344		51831440	-0.880273	-0.123171	-0.66829	0.723991	-0.902731	1.85047
	36857950	2.54108	1.68074	2.13607	2.90042	1.58437	2.90042		36857950	2.84763	0.130702	1.47676	1.26323	0.87066	2.12573		51849872	-1.28096	1.15106	-0.896413	0.901798	-0.777286	0.901798		51849872	-0.604772	-0.672796	-0.0296944	2.16641	-0.672796	-0.186351
	36891657	94.0953	73.4849	113.144	94.099	88.9525	94.099		36891657	93.0687	60.1535	88.7353	72.8573	90.0253	80.1431		51861167	0.0948116	-0.869558	-1.11121	1.31355	-0.741138	1.31355		51861167	-1.79531	-0.754405	0.471898	0.332141	0.453874	1.2918
	36905252	0	0	0	0	0	0		36905252	0	0	0	0	0	0		51871571	-0.447214	-0.447214	-0.447214	-0.447214	2.23607	-0.447214		51871571	-0.988291	0.968526	-0.988291	0.734445	-0.988291	1.2619
	36915932	29.7192	7.4207	19.2275	23.7729	15.0614	23.7729		36915932	20.8807	6.791	19.7581	13.3594	16.5072	18.1315		51880045	-0.890256	2.10943	0.0431531	-0.22724	-0.807846	-0.22724		51880045	-0.108522	-1.30526	0.244866	-0.435986	1.97434	-0.369436
	36920563	0	0	0	0.182057	0	0.182057		36920563	0.038816	0.023124	0.033638	0.032799	0	0		51967608								51967608	-0.663977	-0.663977	-0.663977	1.92361	-0.663977	0.732301
	36963657	0.002467	0	0.100623	0	0	0		36963657	0	0.016776	0	0.046002	0	0		52001091	-0.726236	1.57753	-0.761112	0.602652	-1.29549	0.602652		52001091	-1.09375	0.830111	-0.695443	1.62585	-0.951967	0.285203
	36987974	28.7402	9.23165	12.822	19.8265	10.8894	19.8265		36987974	15.248	8.78431	14.2734	13.8421	14.289	16.1121		52076955	0.313427	-0.88423	2.03781	-0.693061	-0.0808899	-0.693061		52076955	1.23003	-1.68874	0.821205	-0.780061	0.572874	-0.155302
	37029473	1.59444	0	1.80856	0	1.37439	0		37029473	1.48854	0	1.39203	0	1.48195	0		52136698	2.23607	-0.447214	-0.447214	-0.447214	-0.447214	-0.447214		52136698	-0.447214	2.23607	-0.447214	-0.447214	-0.447214	-0.447214
	37102050	0	0	0	0	0	0		37102050	0	0	0	0	0	0		52136874	2.23607	-0.447214	-0.447214	-0.447214	-0.447214	-0.447214		52136874
	37127076	0.071921	0	0	0	0	0		37127076	0	0	0	0	0	0		52136885	2.23607	-0.447214	-0.447214	-0.447214	-0.447214	-0.447214		52136885
	37155352	0.660457	0.145269	0.348034	0.361579	0.269872	0.361579		37155352	1.64622	0.382839	0.73093	0.961586	1.34992	0.146265		52140079	-0.99662	1.16092	-0.99662	0.914472	-0.99662	0.914472		52140079	-0.447214	-0.447214	-0.447214	-0.447214	-0.447214	2.23607
	37165475	0	0	0	0	0	0		37165475	0	0	0	0	0	0		52141989	-0.243279	-1.96402	-0.1439	0.59225	1.1667	0.59225		52141989	-0.395641	-1.34497	1.14078	-0.678942	1.49219	-0.213413
	37192939	0	0	0	0	0	0		37192939	0	0.10805	0	0.114943	0	0		52142132	-0.412583	-0.711253	2.00468	-0.711253	0.541666	-0.711253		52142132	-0.505299	-0.566705	2.20051	-0.566705	-0.0547285	-0.507073
	37210059	3.929	1.57978	3.09925	3.76489	4.58971	3.76489		37210059	3.2833	1.40602	4.32573	2.77391	5.0086	1.82769		52142153	-0.66203	-0.66203	1.93258	-0.66203	0.715537	-0.66203		52142153	-0.447214	-0.447214	2.23607	-0.447214	-0.447214	-0.447214
	37210521	0	0	0	0	0	0		37210521	0	0.110189	0	0	0	0.113069		52142861	-0.447214	-0.447214	2.23607	-0.447214	-0.447214	-0.447214		52142861
	37278670	15.18	21.9349	14.0363	27.751	16.046	27.751		37278670	17.4235	20.5684	18.0524	27.8658	19.1308	24.8702		52143132	-0.707107	-0.707107	-0.707107	1.41421	-0.707107	1.41421		52143132	-0.695437	-0.695437	-0.695437	1.70426	-0.695437	1.07749
	37285450	0	0.099284	0.033024	0.090758	0.024593	0.090758		37285450	0.027725	0.071228	0.023789	0.272415	0	0.208728		52143146	-0.707107	-0.707107	-0.707107	1.41421	-0.707107	1.41421		52143146
	37299318	0	0	0	0	0	0		37299318	0	0	0	0	0	0		52152737	-0.702909	-1.75465	1.01798	0.821436	-0.203296	0.821436		52152737	-0.626723	-0.011395	1.63777	0.981003	-0.968572	-1.01208
	37299330	0	0	0	0	0	0		37299330	0	0	0	0	0	0		52158870	-0.48554	-0.570732	-0.912046	1.39944	-0.83056	1.39944		52158870	0.0425107	-0.954607	-0.701388	1.09577	-1.01791	1.53562
	37315795	0	0.023473	0.005564	0.000991	0	0.000991		37315795	0	0	0.00994	0.003742	0	0.024992		52332292	-0.810972	-0.326848	-0.762158	1.39176	-0.883536	1.39176		52332292	0.0781485	-2.12527	0.737956	0.334802	0.0714099	0.902957
	37404999	0	0	0	0.00516	0.016541	0.00516		37404999	0	0	0	0	0	0		52362296								52362296	-0.447214	-0.447214	-0.447214	-0.447214	2.23607	-0.447214
	37488524	56.576	39.2297	59.7766	48.6729	56.2323	48.6729		37488524	50.79	31.0151	51.9483	34.833	55.4895	36.5051		52433471	-0.915118	-0.226628	-1.06088	1.36251	-0.522389	1.36251		52433471	-1.41869	-0.62708	-0.61852	0.987998	0.193782	1.48251
	37531550	0.900143	1.06968	0.796282	1.29341	0.665547	1.29341		37531550	0.690384	0.500721	0.722361	0.540087	0.79679	0.958685		52523795								52523795	1.54013	-0.705115	1.28033	-0.705115	-0.705115	-0.705115
	37591000	2.34713	5.75235	1.97367	6.40619	2.56957	6.40619		37591000	2.59584	6.18577	3.20855	7.96888	3.59581	5.05365		52559670	0.623456	-0.989454	1.37679	-0.96888	0.926966	-0.96888		52559670	0.128175	-0.797983	2.00075	-0.797983	0.265024	-0.797983
	37620493	82.4333	74.7812	98.3653	75.8487	78.1036	75.8487		37620493	80.5093	66.6811	78.9019	74.2437	75.9829	73.8824		52576567	1.77175	-1.0302	0.0364739	-0.775174	0.772327	-0.775174		52576567	1.18204	-1.01115	1.52414	-1.01115	-0.365209	-0.318667
	37653682	51.2734	46.9683	45.7014	48.8779	38.303	48.8779		37653682	46.1063	46.9798	48.4235	45.1583	57.6975	46.6399		52609889	0.270593	-0.557592	-0.801966	1.23643	-1.3839	1.23643		52609889	-0.624779	0.17305	-0.815733	1.73144	-1.18298	0.718993
	37719660	23.5528	20.5226	25.2316	21.5782	22.2891	21.5782		37719660	22.7499	19.0946	24.7145	21.3338	24.1568	20.8618		52644455	-0.290491	-0.283528	-0.889781	1.33737	-1.21095	1.33737		52644455	-0.631645	0.0664338	-0.867488	1.74863	-1.08975	0.773817
	37724165	0	0.561441	0.117496	0.649176	0.474256	0.649176		37724165	0.098644	0.174125	0.254765	0.351208	0.387609	0.095796		52671132	-0.295161	-0.19295	-0.921723	1.32274	-1.23564	1.32274		52671132	-0.648398	0.145054	-0.898999	1.73188	-1.08581	0.756274
	37861657	0	0	1e-06	0	0	0		37861657	0	0	0	0	0	0		52688604	1.629	-1.14229	0.486128	-0.822566	0.672294	-0.822566		52688604	1.78199	-1.04703	0.585243	-0.945548	0.271734	-0.646389
	38208527	0	0	0	0	0	0		38208527	0	0	0	0	0	0		52698889	1.19264	-1.00153	1.30012	-0.933535	0.375842	-0.933535		52698889	1.36483	-1.03813	1.32343	-0.728783	-0.0408356	-0.880506
	38394254	0	0	0	0	0	0		38394254	0	0	0	0	0	0		52726622	1.66128	-1.12979	0.88442	-0.764447	0.112994	-0.764447		52726622	1.30134	-0.963616	1.21768	-0.961543	0.33328	-0.927136
	38435143	1e-06	0	0	0	1e-06	0		38435143	0	0	1e-06	0	0	0		52744868	1.39524	-1.25049	1.20488	-0.717792	0.0859441	-0.717792		52744868	1.17412	-1.07288	1.21739	-0.758981	0.512543	-1.07218
	38951789	0	0	0	0	0	0		38951789	0	0	0	0	0	0		52764755								52764755	2.23607	-0.447214	-0.447214	-0.447214	-0.447214	-0.447214
	40461136	0	0	0	0	0	0		40461136	0	0.349385	0.086798	0	0	0		52774653	-0.326499	-0.510976	-0.76254	1.36975	-1.13948	1.36975		52774653	-0.693754	0.136215	-0.922984	1.51757	-1.10124	1.06419
	40489351	0.778832	6.01432	0.519572	11.2208	0.349149	11.2208		40489351	0.583609	5.05912	0.756345	11.2488	0.579667	10.8496		52774783	2.23607	-0.447214	-0.447214	-0.447214	-0.447214	-0.447214		52774783	2.23607	-0.447214	-0.447214	-0.447214	-0.447214	-0.447214
	40774871	0	0.198161	0.25221	0.311649	0	0.311649		40774871	0.818385	0	0.116276	0.145657	0.180618	0.012216		52779084	1.67064	-0.939342	0.680145	-0.917683	0.423922	-0.917683		52779084	1.11898	-1.08984	1.30384	-0.868556	0.474149	-0.938572
	40883869	38.3514	28.9388	40.2906	31.3514	37.5513	31.3514		40883869	37.0739	23.3766	36.7231	31.1318	37.4802	28.4634		52885450	0.593695	-1.18746	0.191153	-0.697152	1.79691	-0.697152		52885450	-1.78835	0.390796	0.929748	0.0395232	1.13376	-0.705474
	41148483	40.7039	29.9081	47.1341	32.5251	45.8195	32.5251		41148483	40.1573	26.2777	44.2058	33.9107	44.3865	28.7027		52976304	0.81781	-0.903567	0.431522	-0.960703	1.57564	-0.960703		52976304	0.787272	-1.07923	1.6313	-0.725193	0.340931	-0.955078
	41238172	43.5396	35.7459	45.6446	38.7013	39.6752	38.7013		41238172	41.8276	34.2734	38.1508	51.8494	36.0996	25.9728		53238160	2.23607	-0.447214	-0.447214	-0.447214	-0.447214	-0.447214		53238160	2.23607	-0.447214	-0.447214	-0.447214	-0.447214	-0.447214
	41449331	0	0.130318	0	0	0	0		41449331	0	0	0	0	0	0.095829		53351079								53351079	2.23607	-0.447214	-0.447214	-0.447214	-0.447214	-0.447214
	41466926	0	0.135966	0.019381	0.158699	0.014434	0.158699		41466926	0	0.042231	0	0.114354	0	0.075255		53442064	2.23607	-0.447214	-0.447214	-0.447214	-0.447214	-0.447214		53442064	2.23607	-0.447214	-0.447214	-0.447214	-0.447214	-0.447214
	41578222	5.07743	0.638306	4.12723	1.63409	3.8591	1.63409		41578222	5.64661	0.359785	4.27933	0.468159	3.75304	0.588385		53533133								53533133	2.23607	-0.447214	-0.447214	-0.447214	-0.447214	-0.447214
	41591442	0	0.028765	0.005189	0.056398	0.030321	0.056398		41591442	0.024797	0.022772	0	0.035971	0	0		53624136								53624136	2.23607	-0.447214	-0.447214	-0.447214	-0.447214	-0.447214
	41616743	0.388661	0.153921	0.269673	0.306345	0.452381	0.306345		41616743	0.294367	0.320363	0.258565	0.517058	0.154889	0.402732		53715191								53715191	2.23607	-0.447214	-0.447214	-0.447214	-0.447214	-0.447214
	41770634	2e-06	0	0	0	2e-06	0		41770634	0	1e-06	1e-06	0	0	0		53812839	2.23607	-0.447214	-0.447214	-0.447214	-0.447214	-0.447214		53812839	2.23607	-0.447214	-0.447214	-0.447214	-0.447214	-0.447214
	41828552	1e-06	0	0	0	0	0		41828552	0	0	0	0	0	0		54064562	2.23607	-0.447214	-0.447214	-0.447214	-0.447214	-0.447214		54064562	2.23607	-0.447214	-0.447214	-0.447214	-0.447214	-0.447214
	41977260	0.116795	0	0.141107	0	2e-06	0		41977260	1e-06	1e-06	0.025333	0	0	0		54140926								54140926	2.23607	-0.447214	-0.447214	-0.447214	-0.447214	-0.447214
	42342923	0	0	1e-06	0	2e-06	0		42342923	1e-06	0	0	0	1e-06	1e-06		54272236	2.23607	-0.447214	-0.447214	-0.447214	-0.447214	-0.447214		54272236	2.23607	-0.447214	-0.447214	-0.447214	-0.447214	-0.447214
	42678612	0	0	0	0	0	0		42678612	0	0	0	0	0	0		54475588								54475588	1.99798	0.584159	-0.645534	-0.645534	-0.645534	-0.645534
	42679866	0	0	0	0	0	0		42679866	0	0	0	0	0	0		54596956								54596956	2.23607	-0.447214	-0.447214	-0.447214	-0.447214	-0.447214
	43454334	0.170678	0.27419	0.19072	0.355396	0.108211	0.355396		43454334	0.164489	0.237752	0.166993	0.296563	0.155693	0.423271		54843612								54843612	2.23607	-0.447214	-0.447214	-0.447214	-0.447214	-0.447214
	43875444	21.8333	16.1287	20.473	10.3355	22.6355	10.3355		43875444	19.3747	13.6665	17.064	9.29163	17.5271	9.90577		54884612	1.2124	-1.15063	1.34858	-0.817589	0.224825	-0.817589		54884612	0.577775	-1.02492	1.64966	-0.823112	0.566878	-0.946283
	44179805	0	0	0	0	1e-06	0		44179805	0	0	0	0	0	0		54907583								54907583	-0.447214	-0.447214	2.23607	-0.447214	-0.447214	-0.447214
	44241048	0	0	0	0	0	0		44241048	0	0	0	0	0	0		54965340	-0.447214	-0.447214	-0.447214	-0.447214	2.23607	-0.447214		54965340
	44875115	0	0	0.382793	0.117229	0	0.117229		44875115	0.314153	0	0.610207	0	0.14752	0		55017263	-0.447214	-0.447214	-0.447214	-0.447214	2.23607	-0.447214		55017263
	44884238	0	0	0	0	0	0		44884238	0	0	0	0	0	0		55152174	-1	-1	1.66667	-0.333333	1	-0.333333		55152174	1.06904	-1.33631	0.267261	-1.33631	1.06904	0.267261
	45244954	0	0	0	0	0	0		45244954	0	0	0	0	0	0		55235187	0.802257	-1.00194	1.01631	-0.990694	1.16476	-0.990694		55235187	1.00168	-0.995728	1.1526	-0.995728	0.832912	-0.995728
	45356436	6e-06	0	0	0	0	0		45356436	0	0	1e-06	0	0	0		55322445	0.685418	-0.883918	1.02582	-1.03608	1.24485	-1.03608		55322445	1.03417	-0.937404	0.225081	-0.937112	1.51875	-0.903494
	45417884	0	0	0	0	0	0		45417884	0	0	0	0	0	0		55362968	2.07391	-0.61956	-0.61956	-0.61956	0.404334	-0.61956		55362968
	46521920	0.03243	0.015489	0.005756	0.0259	0.237795	0.0259		46521920	0.004227	0.010201	0.03333	0.001024	0.110312	0.045727		55388557	-1.16339	1.69176	-1.07788	0.478129	-0.40674	0.478129		55388557	-0.214095	0.0105898	1.56294	-1.77316	-0.168351	0.582076
	46554668	0	0	0	0	0	0		46554668	0	0	0	0	0	0		55391757	1.32383	-1.70086	0.0842629	-0.371251	1.03527	-0.371251		55391757	0.175088	-1.02839	1.10113	-0.892955	1.48313	-0.838
	46706104	0	0	0.00427	0	0	0		46706104	0	0	0	0	0	0		55416978	-0.952158	1.50241	0.907477	-0.952158	0.446589	-0.952158		55416978	-0.706093	-0.706093	-0.706093	1.50491	-0.706093	1.31946
	46898247	2.35774	8.26761	1.81835	6.70598	1.91408	6.70598		46898247	2.63507	11.9532	2.04806	13.6736	2.10847	9.61018		55419877	-0.360827	-0.235568	-1.51965	1.28449	-0.452934	1.28449		55419877	1.3308	-1.02228	-0.967806	-0.0119398	1.34106	-0.669836
	47001289	27.9452	17.0361	28.7531	18.8188	27.5694	18.8188		47001289	26.5659	15.8873	27.7459	17.0852	29.026	16.3572		55493238	-0.773836	-1.4903	1.1083	-0.115806	1.38745	-0.115806		55493238	-0.967731	-1.45778	0.17259	0.651871	1.57576	0.025294
	47088834	0.139341	0.150483	0.185847	0.133295	0.13978	0.133295		47088834	0.156021	0.137702	0.135208	0.146486	0.24986	0.151515		55500180	-0.163953	-1.08529	1.19634	-0.731042	1.51499	-0.731042		55500180	0.770643	-1.52662	0.990675	-1.07853	0.958042	-0.114215
	47114023	6.43926	0.386362	5.53902	0.904955	4.53584	0.904955		47114023	12.0345	1.58422	8.19444	6.4063	7.80918	0.977119		55589233	1.19281	-0.922209	1.20046	-1.00096	0.530851	-1.00096		55589233	0.0799783	-0.705272	1.63353	-1.27055	0.898979	-0.636665
	47195790	11.3762	0.045474	6.90852	0.226849	10.9477	0.226849		47195790	11.2754	0.060451	10.0703	0.088311	12.9798	0.096355		55630872	-1.07031	0.744706	-0.847522	1.11248	-1.05183	1.11248		55630872	-0.469557	-1.15899	0.95028	1.59448	0.0762769	-0.992495
	47235313	3.70091	0.000412	3.58715	0	4.29465	0		47235313	4.29508	0.037696	5.22521	0.040101	6.61004	0.041478		55633212	0.0711738	1.39003	-1.02243	0.555316	-1.5494	0.555316		55633212	1.01441	-2.10169	0.18275	0.471663	0.536046	-0.103182
	47260844	34.0871	23.4944	33.9319	25.4954	31.0428	25.4954		47260844	35.8109	20.0996	35.1212	20.6589	35.8858	19.8608		55633252	0.518325	1.00951	-0.672791	0.5331	-1.92125	0.5331		55633252	0.521473	-1.64996	0.727417	0.239212	1.1778	-1.01593
	47305029	0.296317	0.947237	0	1.84248	0.292792	1.84248		47305029	0.333447	0.439248	0	0.461037	0	0.563862		55643552	-1.78088	1.22952	-0.239405	-0.154939	1.10065	-0.154939		55643552	-0.991102	-0.219134	0.813846	1.7806	-0.991102	-0.393107
	47319163	0	0	5.2e-05	1.5e-05	0	1.5e-05		47319163	0	0	0	0	0	0		55654921	1.00109	-1.43706	0.863276	-0.737772	1.04824	-0.737772		55654921	0.743531	-1.09442	1.00238	-0.909403	1.22083	-0.962918
	47343213	0	0	0	0	0	0		47343213	0	0	0	0	0	0		55727837	2.23607	-0.447214	-0.447214	-0.447214	-0.447214	-0.447214		55727837	0.124914	-0.760924	-0.760924	2.05852	-0.760924	0.0993363
	47345811	75.7806	61.7926	83.8648	60.9819	69.6152	60.9819		47345811	71.479	61.4008	69.9778	66.016	67.1995	64.0847		55735355	-0.419041	0.190181	2.12325	-0.749659	-0.395068	-0.749659		55735355	-0.995912	-0.995912	-0.995912	1.04883	0.819865	1.11904
	47365669	0.446192	0.178981	0.878457	0.158537	0.079776	0.158537		47365669	0.346664	0.31016	0.393492	0.316543	0.726542	0.276583		55776569	0.966856	-0.890956	1.29847	-1.02905	0.683731	-1.02905		55776569	1.19321	-1.35315	0.886316	-0.873363	0.843598	-0.696611
	47430235	15.3319	1.67602	15.9019	6.06264	14.8416	6.06264		47430235	17.057	5.85343	17.4143	4.42839	20.584	5.62678		55795370	-0.707107	-0.707107	-0.707107	1.41421	-0.707107	1.41421		55795370
	47499926	16.767	2.09841	14.8638	3.74077	11.6655	3.74077		47499926	18.3912	1.14408	17.2061	1.27499	15.7414	1.25195		55840193	-0.976012	0.797387	-0.997811	1.09388	-1.01133	1.09388		55840193	-0.97379	0.637705	-0.987894	1.10504	-0.991451	1.21039
	47563821	72.8265	47.5093	83.12	47.0806	61.7719	47.0806		47563821	71.7601	46.1659	67.2919	47.3572	67.0217	43.2566		55939594	-1.5778	-0.797468	1.63458	0.304445	0.131803	0.304445		55939594	-1.11574	-1.28224	1.08532	-0.512724	0.958352	0.867035
	47602540	9.58386	7.29073	8.55786	6.38246	8.67849	6.38246		47602540	11.4023	4.72656	9.76151	7.1239	10.9238	4.64871		56088434	2.23607	-0.447214	-0.447214	-0.447214	-0.447214	-0.447214		56088434	1.60603	-0.70231	-0.70231	-0.70231	1.20321	-0.70231
	47630503	30.4464	29.327	34.1243	16.7602	29.9879	16.7602		47630503	26.3041	29.451	33.1898	29.9017	26.0331	20.3741		56098930	0.973123	-0.70975	1.47766	-1.05564	0.370246	-1.05564		56098930	0.267938	-1.02503	1.32589	-0.592868	1.18841	-1.16435
	47712333	24.1546	6.86988	23.1609	4.14953	18.4631	4.14953		47712333	22.3447	3.99538	21.1558	11.4245	19.621	11.1185		56133466	-0.346668	-0.600651	-0.949045	1.38706	-0.877762	1.38706		56133466	-0.756689	-0.630336	-0.581954	0.491006	-0.556804	2.03478
	47756856	0	0	0	0	0	0		47756856	0	0	0	0	0	0		56276845	-1.38374	-0.278954	-0.618202	1.32171	-0.362527	1.32171		56276845	0.96676	-0.848597	-1.35129	0.966536	-0.746912	1.01351
	47783881	45.9534	39.6163	46.0637	40.5108	43.1772	40.5108		47783881	43.5609	37.1731	44.8572	37.2682	46.3737	35.9438		56428708	-1.33673	1.70634	0.74986	-0.604657	0.0898422	-0.604657		56428708	-0.409114	0.560864	-0.881883	1.36951	-1.47303	0.833647
	47930335	0.04626	0.038087	0.061086	0.187963	0.045946	0.187963		47930335	0.051285	0.167021	0.084442	0.046706	0.197115	0.181782		56436808	-0.620742	2.07099	-0.620742	-0.620742	0.411979	-0.620742		56436808	2.09617	-0.700823	-0.254316	-0.700823	0.260609	-0.700823
	47973632	0.19168	0	0.28818	0	0.172473	0		47973632	0	0	0.3765	0	0.083507	0		56446127	-0.288543	-0.850097	-0.614606	1.37937	-1.00549	1.37937		56446127	1.17419	-1.58389	0.919116	-0.327794	0.665443	-0.847068
	48098584	13.1946	15.4724	12.311	18.0593	13.6421	18.0593		48098584	14.8157	13.6692	12.1149	15.8244	10.776	16.0015		56542028	-0.828287	0.550986	-1.25201	1.17601	-0.822704	1.17601		56542028	-0.730511	0.826488	-1.03438	1.57691	-1.03438	0.395883
	48178641	0.036987	0.003461	0.024468	0.017691	0.021988	0.017691		48178641	0.012457	0.003641	0.027203	0	0.026137	0.008011		56676951	0.421699	-2.01175	1.25137	-0.0558694	0.450411	-0.0558694		56676951	0.617004	-1.8536	-0.671822	1.03553	0.809838	0.0630466
	48375793	0.006024	0	0	0.043797	0	0.043797		48375793	0	0.029767	0.01929	0.060797	0.056239	0		56754115	-0.707107	-0.707107	-0.707107	1.41421	-0.707107	1.41421		56754115
	48402198	0	0	0	0.000246	3e-06	0.000246		48402198	0	4e-06	1e-06	0	1e-06	0		56902393	-0.447214	2.23607	-0.447214	-0.447214	-0.447214	-0.447214		56902393
	48537237	8.2e-05	0.084351	0	0.071627	3.7e-05	0.071627		48537237	0.020898	0.040358	0.007352	0.051943	0.002928	0.077837		56927671	0.458745	-0.967151	-0.967151	1.22135	-0.967151	1.22135		56927671	2.23607	-0.447214	-0.447214	-0.447214	-0.447214	-0.447214
	48749754	43.3571	41.0257	36.3201	46.9331	36.3542	46.9331		48749754	41.9877	38.7472	37.5227	35.5753	35.687	37.833		57039069	-0.540533	-0.0355988	2.19773	-0.540533	-0.540533	-0.540533		57039069	1.80247	-0.763754	0.908351	-0.41956	-0.763754	-0.763754
	48772381	0	0	0	0	0	0		48772381	0	0	0	0	0	0		57075988	0.866175	-0.961273	1.55731	-0.932337	0.40246	-0.932337		57075988	1.31531	-0.438786	0.751419	0.228841	0.00342801	-1.86022
	48815850	0	0	0	0	0	0		48815850	0	0	0	0	0	0		57145465	-0.707096	-0.540999	-0.834156	1.40896	-0.735663	1.40896		57145465	-0.888245	-0.888245	0.102026	1.69301	-0.888245	0.869698
	48871413	0.67953	18.387	0.330407	17.0909	0.325198	17.0909		48871413	0.825649	17.6901	0.509739	17.4631	0.649005	12.6349		57179106	-0.468153	-0.575389	-0.620874	1.38555	-1.10669	1.38555		57179106	1.03849	-1.04395	-0.424678	1.28084	-1.33336	0.48266
	48974346	0	0	0	0	0	0		48974346	0	0	0	0	0	0		57956821	0.870223	-1.01613	1.06848	-0.988799	1.05503	-0.988799		57956821	0.937832	-0.999287	1.01584	-0.986905	1.04472	-1.0122
	49098183	0	0	0	0	0	0		49098183	0	0	0	0	0	0		58107499	-0.661022	0.351653	-0.673144	1.20922	-1.43592	1.20922		58107499	1.37831	0.813066	-0.430714	-1.42097	-0.936923	0.597233
	49209588	0	0	0	0	0	0		49209588	0	0	0	0	0	0		58352295								58352295	-0.448303	-0.448303	-0.448303	-0.442853	2.23606	-0.448303
	49494690	5.64258	1.59001	1.02425	1.73057	0.824392	1.73057		49494690	1.39361	4.12975	3.9483	2.44834	0.968802	3.14411		59090456	1.53459	-0.592187	0.640746	-1.112	0.640858	-1.112		59090456	1.23789	-0.780176	0.793685	-1.34139	0.889282	-0.799289
	49510325	0	0	0	0	0	0		49510325	0	0	0	0	0	0		59101316	0.899687	-1.21881	1.23129	-0.868508	0.824847	-0.868508		59101316	1.04757	-1.11148	0.875792	-0.948561	1.06611	-0.929428
	49514373	0	0	0	0	0	0		49514373	0	0	0	0	0	0		59268643	0.766649	-1.51228	0.669871	-0.642407	1.36057	-0.642407		59268643	0.631495	-0.862209	0.998366	-1.18685	1.29693	-0.877732
	49626266	1.92385	5.45647	1.92884	2.20741	1.0632	2.20741		49626266	1.19875	3.52932	1.99177	1.88427	1.39523	3.20647		59439649	1	-1	-1	1	-1	1		59439649	1.29249	-0.988372	0.836315	-0.988372	0.836315	-0.988372
	49631241	0.225292	0.531092	0.875568	1.14711	0.163225	1.14711		49631241	0.623873	0	0.371404	0.211377	0.199015	0.331904		59439662	1	-1	-1	1	-1	1		59439662	1.29249	-0.988372	0.836315	-0.988372	0.836315	-0.988372
	49651997	43.672	53.0991	45.8889	34.3637	31.7687	34.3637		49651997	38.5282	35.1193	32.8476	34.9165	28.8935	39.8771		59471238	0.830409	-0.920334	0.980203	-1.03143	1.17257	-1.03143		59471238	1.6713	-0.412382	0.865119	-1.19323	-0.00102765	-0.92978
	49930052	7.54265	28.9619	5.79527	27.5427	4.87966	27.5427		49930052	8.34034	27.4356	6.48246	27.8791	6.01795	24.2981		59529808	1.19998	-0.986364	1.09643	-0.986364	0.662679	-0.986364		59529808	0.888043	-0.914141	1.62899	-0.914141	0.225387	-0.914141
	49980044	3.61429	0.429258	1.72556	0.958887	3.24864	0.958887		49980044	2.23657	0.426327	4.32306	0.707974	1.6104	0.417696		59591614	-0.575743	-0.977741	0.226119	1.26648	-1.2056	1.26648		59591614	0.392114	-0.56324	1.72832	-0.23042	0.233449	-1.56023
	50093163	27.509	34.7702	28.5685	38.5776	31.5508	38.5776		50093163	28.9584	30.2186	29.7871	34.854	33.5728	30.9087		59843042	1.63669	-0.954748	0.309541	-0.90585	0.820215	-0.90585		59843042	0.902595	-0.973774	1.30026	-0.991817	0.757314	-0.994578
	50109768	0.616056	0	0.303646	0.067758	0	0.067758		50109768	0.044987	0	0	0.131406	0	0.131064		59934972	-0.799068	1.39626	-1.0169	0.761616	-1.10352	0.761616		59934972	-0.671004	1.18899	-1.01626	0.781367	-1.24895	0.965848
	50202371	1.73832	6.22016	0.438186	9.82174	0.449219	9.82174		50202371	1.89574	5.88771	0.44449	6.02964	0.367545	6.98954		59937259	-0.898417	1.464	-0.754642	0.704393	-1.21973	0.704393		59937259	-0.700504	0.200521	-1.11965	0.887494	-0.890878	1.62301
	50301387	0.003656	0.200916	0.01167	0	0	0		50301387	0.216559	0.060525	0	0.019364	0	0		60055300	2.23607	-0.447214	-0.447214	-0.447214	-0.447214	-0.447214		60055300	-0.703554	-0.703554	-0.703554	1.58052	-0.703554	1.23369
	50331279	0	0	0	0	0	0		50331279	0	0	0	0	0	0		60159984	-0.447214	2.23607	-0.447214	-0.447214	-0.447214	-0.447214		60159984	-1.09562	0.79565	-1.09562	-0.0996108	-0.211171	1.70636
	50476084	0.625686	12.2098	0.427646	17.5574	0.411131	17.5574		50476084	0.685271	13.7236	0.625161	21.9698	0.423823	18.1269		60331800	-1.57871	1.189	-1.13321	0.429451	0.66402	0.429451		60331800	-0.804437	0.444753	-0.272867	2.00718	-0.455984	-0.918648
	50770701	0	2e-06	3e-06	0.08023	0	0.08023		50770701	0	0	3e-06	0	0	0		60524059	-0.985649	-0.985649	0.648028	1.15446	-0.985649	1.15446		60524059	-0.447214	-0.447214	-0.447214	-0.447214	-0.447214	2.23607
	50841544	22.96	16.6479	10.9552	19.5413	7.40692	19.5413		50841544	21.3143	12.5429	10.9638	12.3883	7.72201	9.68732		60753217	-0.156421	-1.23683	-0.776349	1.33883	-0.508068	1.33883		60753217	0.85856	-1.53529	0.00201584	0.947202	-1.12908	0.85659
	50933562	0	0	3e-06	0	0	0		50933562	0	0	3e-06	0	0	0		60874115	-0.371205	-1.7989	0.788698	-0.0170235	1.41546	-0.0170235		60874115	-0.299397	-1.17365	-0.314433	-0.902606	1.32186	1.36822
	51057570	9.29283	0	8.10981	0.149629	7.0839	0.149629		51057570	12.4832	0	8.87547	0	8.41849	0.122703		60982497	1.35241	-0.998387	0.314243	0.475649	-1.61956	0.475649		60982497	-0.0163511	-0.203445	1.9703	-0.131651	-0.197626	-1.42122
	51061718	0	0	0	0	0	0		51061718	0.091767	0	0	0	0	0		61326566	1.01572	-2.12934	0.174737	0.177662	0.583566	0.177662		61326566	0.768419	-1.16209	1.55823	-1.09819	0.426574	-0.492937
	51139884	62.8166	58.7231	54.896	47.5549	45.1956	47.5549		51139884	61.7206	52.1768	63.0088	58.6183	51.9624	55.4914		61554145	0.435877	-2.03456	-0.463008	0.76819	0.525314	0.76819		61554145	-0.102357	-0.958639	0.901752	-0.871854	1.73327	-0.702168
	51361303	62.0809	43.7511	65.8167	36.684	56.1181	36.684		51361303	61.05	38.7073	56.0856	34.5315	57.5534	33.37		62077800	2.23607	-0.447214	-0.447214	-0.447214	-0.447214	-0.447214		62077800	-0.447214	-0.447214	2.23607	-0.447214	-0.447214	-0.447214
	51466998	0	0	0	0	0	0		51466998	0	0	0	0	0	0		63091160	-0.641385	1.95765	-0.217497	0.100375	-1.29952	0.100375		63091160	1.69248	-0.0208932	0.366039	-0.900519	0.309979	-1.44709
	51467032	0	0	0	0	0	0		51467032	0	0	0	0	0	0		63195011	-0.707107	-0.707107	-0.707107	1.41421	-0.707107	1.41421		63195011	-0.849397	-0.105595	-0.849397	0.937579	-0.849397	1.71621
	51511284	0	0	0	0	0	0		51511284	0	0	0	0	0	0		63217154	-0.782355	-0.184212	-0.899499	1.37304	-0.880011	1.37304		63217154	-1.3453	0.269082	-0.676885	1.29457	-0.739898	1.19843
	51511338	0	0	0	0	0	0		51511338	0	0	0	0	0	0		63308489	-0.983994	0.771431	-0.97948	1.10488	-1.01772	1.10488		63308489	-1.00312	0.663103	-0.961877	1.18514	-0.994586	1.11134
	51664720	0	1e-06	0	0.048599	0	0.048599		51664720	0	0	0	0	0	0		63540190	-0.852065	1.31736	-1.0098	0.816593	-1.08868	0.816593		63540190	-1.05563	0.958604	-1.03549	0.962427	-0.903329	1.07341
	51830570	1.92192	29.2056	2.18149	27.2779	4.11573	27.2779		51830570	4.96024	9.34837	1.71943	16.5363	2.36682	26.8121		64091250	2.23607	-0.447214	-0.447214	-0.447214	-0.447214	-0.447214		64091250	-0.447214	-0.447214	-0.447214	-0.447214	2.23607	-0.447214
	51830574	2.16076	29.6084	2.50995	27.56	3.93891	27.56		51830574	4.9429	9.52868	1.71341	16.9512	2.1907	26.2745		65191092	2.23607	-0.447214	-0.447214	-0.447214	-0.447214	-0.447214		65191092
	51830715	0.157276	10.9555	0	8.30708	1.14948	8.30708		51830715	0.666677	1.72079	1.75504	3.68473	0.818027	7.15831		65692535	-1.05786	0.65633	-0.989348	1.14998	-0.909087	1.14998		65692535	-0.964395	0.598615	-0.965017	1.51627	-0.948328	0.76286
	51830731	0	12.7493	0	8.21011	1.24016	8.21011		51830731	0.559025	2.02054	1.63792	3.69902	0.954365	6.41117		65772021								65772021	2.23607	-0.447214	-0.447214	-0.447214	-0.447214	-0.447214
	51830860	2.04459	0	0	6.12374	0	6.12374		51830860	1.5126	0.914054	0	2.76355	0	5.91538		65822028	0.588928	0.16256	0.700755	-1.3436	1.23497	-1.3436		65822028	0.558079	0.994609	0.111188	-1.39614	1.02843	-1.29617
	51830868	2.04459	0	0	6.7207	0	6.7207		51830868	1.58306	1.01027	0	2.74395	0	6.90953		65894019	-0.972947	-0.972947	-0.972947	1.20398	0.51089	1.20398		65894019	-0.447214	-0.447214	2.23607	-0.447214	-0.447214	-0.447214
	51830990	0	2.80151	0	2.79934	0	2.79934		51830990	0	1.73009	0.061999	1.20905	0	1.61184		66703696	1.62542	-0.939316	-0.939316	0.596264	-0.939316	0.596264		66703696	-0.447214	-0.447214	-0.447214	-0.447214	2.23607	-0.447214
	51830999	0	2.94412	0	2.69476	0	2.69476		51830999	0	1.81849	0	1.31354	0	1.48215		66725827	1.11352	-1.11249	0.320717	-0.85837	1.39498	-0.85837		66725827	0.791967	-0.999622	0.87857	-0.992493	1.29324	-0.971666
	51831208	1.4657	1.82234	0	4.86611	0	4.86611		51831208	0	0	0	0.725108	0	4.23217		66738423	1.07608	-1.05482	0.264534	-0.873316	1.46084	-0.873316		66738423	0.64958	-1.00396	0.982116	-0.995855	1.31235	-0.944233
	51831219	1.49937	1.791	0	4.95487	0	4.95487		51831219	0	0	0	0.835889	0	4.19943		66963470								66963470	-0.447214	-0.447214	2.23607	-0.447214	-0.447214	-0.447214
	51831380	0	0.934191	0	2.87363	0.615309	2.87363		51831380	0	1.50763	0	0	0	1.11161		67711120	-1.73988	-0.111971	0.910311	-0.239348	1.42023	-0.239348		67711120	0.56724	0.563763	-1.50961	-0.608637	-0.560827	1.54807
	51831382	0	0.960037	0	3.01884	0.535051	3.01884		51831382	0	1.53737	0	0	0	1.11161		67722144	0.2039	-1.15875	1.62041	-0.775979	0.886405	-0.775979		67722144	0.951976	-1.13378	1.0192	-0.696031	0.995865	-1.13724
	51831440	0.050335	1.17851	0.199379	1.471	0	1.471		51831440	0.051851	0.389981	0.146525	0.768333	0.041821	1.27143		67805460	0.740073	-1.28704	1.73492	-0.625276	0.0625986	-0.625276		67805460	1.38572	-1.30691	0.704822	-0.682126	0.787266	-0.888776
	51849872	0	0.933081	0.147536	0.837448	0.193241	0.837448		51849872	0.023491	0	0.222085	0.980475	0	0.167986		67935979	0.112348	-1.56438	0.754109	-0.451591	1.60111	-0.451591		67935979	-0.648501	0.561503	1.23256	0.946462	-0.471174	-1.62085
	51861167	233.554	216.534	212.269	255.064	218.801	255.064		51861167	199.338	222.071	248.853	245.801	248.46	266.759		68403796	1.11914	-1.72981	0.836516	-0.491322	0.756798	-0.491322		68403796	1.03055	-1.17959	0.921313	-0.968532	1.03097	-0.834717
	51871571	0	0	0	0	6.3e-05	0		51871571	0	0.181411	0	0.15971	0	0.208609		68972866	0.830568	-1.94961	-0.559061	0.35203	0.974047	0.35203		68972866	1.53059	-0.414867	-1.16831	-1.16831	0.539868	0.681034
	51880045	11.0514	17.7228	13.1273	12.5259	11.2347	12.5259		51880045	15.3397	12.0517	16.3106	14.44	21.0621	14.6228		68988909	1.40882	-0.987869	0.0282051	-0.853435	1.25771	-0.853435		68988909	0.443336	-0.738798	1.4541	-0.596768	0.865632	-1.4275
	51967608	0	0	0	0	0	0		51967608	0	0	0	0.014846	0	0.008011		69386675	0.257411	-1.79865	0.562829	-0.260202	1.49881	-0.260202		69386675	-0.197191	-1.28415	1.28596	-0.425573	1.37923	-0.758283
	52001091	27.0961	33.9266	26.9927	31.0362	25.4084	31.0362		52001091	26.4441	34.6308	28.139	38.0169	27.0475	32.312		69429519	0.128249	-1.52376	-0.032815	1.18092	-0.933522	1.18092		69429519	-0.0814103	-1.97471	0.985	-0.338904	0.790858	0.619164
	52076955	78.7872	68.1634	94.0833	69.8592	75.2894	69.8592		52076955	77.925	65.1672	76.1381	69.139	75.0526	71.8698		69437507								69437507	1.40252	-0.74482	0.564146	0.924953	-1.0734	-1.0734
	52136698	0.098963	0	0	0	0	0		52136698	0	0.195599	0	0	0	0		69479854	-0.447214	2.23607	-0.447214	-0.447214	-0.447214	-0.447214		69479854	-0.447214	-0.447214	-0.447214	-0.447214	-0.447214	2.23607
	52136874	0.374011	0	0	0	0	0		52136874	0	0	0	0	0	0		69503359	0.897617	-1.43568	1.35709	-0.694868	0.570707	-0.694868		69503359	0.932791	-1.36902	1.06428	-0.736394	0.941538	-0.8332
	52136885	0.441445	0	0	0	0	0		52136885	0	0	0	0	0	0		69541017								69541017	-0.447214	-0.447214	-0.447214	-0.447214	-0.447214	2.23607
	52137031	0	0	0	0	0	0		52137031	0	0	0	0	0	0		69589164	-0.557523	2.21785	-0.557523	-0.272638	-0.557523	-0.272638		69589164	-0.699688	-0.699688	-0.699688	-0.699688	1.14914	1.64961
	52137048	0	0	0	0	0	0		52137048	0	0	0	0	0	0		69612953	-0.395293	0.640573	-1.36588	1.09801	-1.07542	1.09801		69612953	-0.00965156	1.32474	-0.366004	-1.08354	-1.14272	1.27717
	52137176	0	0	0	0	0	0		52137176	0	0	0	0	0	0		69643869	-0.447214	2.23607	-0.447214	-0.447214	-0.447214	-0.447214		69643869	-0.447214	2.23607	-0.447214	-0.447214	-0.447214	-0.447214
	52137181	0	0	0	0	0	0		52137181	0	0	0	0	0	0		69814397	-1.13723	0.521058	-1.64967	0.735079	0.795684	0.735079		69814397	-0.785033	-1.08571	-0.876435	1.54536	0.196864	1.00495
	52138280	0	0	0	0	0	0		52138280	0	0	0	0	0	0		70093642	0.112826	-1.01786	1.4855	-0.855836	1.13121	-0.855836		70093642	1.47686	-1.34966	1.18756	-0.520731	-0.413969	-0.380068
	52138292	0	0	0	0	0	0		52138292	0	0	0	0	0	0		70240709	-0.623678	0.432375	-1.4908	-0.0528191	1.78774	-0.0528191		70240709	-1.13447	0.67114	0.739066	-0.129051	1.28477	-1.43145
	52140079	0	0.130348	0	0.115459	0	0.115459		52140079	0	0	0	0	0	0.217861		70254373	0.456516	-1.05948	0.729424	-0.871984	1.61751	-0.871984		70254373	0.927242	-1.10097	0.996224	-1.0956	1.05796	-0.78486
	52141989	1.44515	0.501671	1.49964	1.90327	2.21824	1.90327		52141989	0.906023	0.442521	1.65617	0.767704	1.82774	0.994994		70408332	0.758027	-2.00485	0.650614	-0.180774	0.95776	-0.180774		70408332	0.76467	-1.43301	1.01619	-0.633047	1.11412	-0.828925
	52142132	0.113588	0	1.0329	0	0.476501	0		52142132	0.011562	0	0.521039	0	0.0964	0.011228		70463666	-1.02987	-0.349439	-1.04121	1.35154	-0.282548	1.35154		70463666	0.292739	-1.06938	-0.0322667	-0.616399	2.0115	-0.586194
	52142153	0	0	1.03015	0	0.546941	0		52142153	0	0	0.529054	0	0	0		70599523	0.0620916	-2.18335	0.418827	0.688327	0.325776	0.688327		70599523	0.100847	-1.45838	1.34327	-0.428861	1.16403	-0.72091
	52142861	0	0	0.05761	0	0	0		52142861	0	0	0	0	0	0		70707273	1.4717	-1.04637	0.54457	-0.918989	0.868079	-0.918989		70707273	-1.43864	0.788609	0.152992	1.61418	-0.725026	-0.392123
	52142864	0	0	0	0	0	0		52142864	0	0	0	0	0	0		70856368	-0.277981	-1.52466	0.271522	-0.165763	1.86265	-0.165763		70856368	0.516706	-0.999868	1.1349	-0.629531	1.22355	-1.24575
	52143132	0	0	0	0.566173	0	0.566173		52143132	0	0	0	0.079189	0	0.058506		70976044	1.63062	-1.32334	0.978347	-0.545256	-0.195122	-0.545256		70976044	1.02008	-1.39783	1.26479	-0.521348	0.547624	-0.913304
	52143146	0	0	0	0.500339	0	0.500339		52143146	0	0	0	0	0	0		71005769	-0.517097	0.556232	-1.21184	1.15425	-1.13581	1.15425		71005769	-0.35449	1.24418	-1.06417	0.429753	-1.3476	1.09233
	52152737	0.001127	0.000426	0.002274	0.002143	0.00146	0.002143		52152737	0.000302	0.000599	0.001395	0.001078	0.000137	0.000116		71035455	-0.447214	-0.447214	2.23607	-0.447214	-0.447214	-0.447214		71035455
	52158870	2.05314	1.80382	0.804929	7.56972	1.04341	7.56972		52158870	2.17658	0.98912	1.29068	3.43089	0.913739	3.9547		71262460	1.11593	-1.11585	0.999892	-0.935606	0.871249	-0.935606		71262460	0.886915	-1.0175	1.22194	-0.984844	0.871231	-0.977737
	52332292	24.7627	27.4478	25.0334	36.9797	24.3602	36.9797		52332292	25.5256	20.0584	27.1628	26.1624	25.5089	27.5722		71264599	1.10357	-1.09247	1.09434	-0.943476	0.781509	-0.943476		71264599	1.03154	-1.00539	1.00791	-0.997544	0.959874	-0.996383
	52362296	0	0	0	0	0	0		52362296	0	0	0	0	0.000916	0		71300532	0.578105	1.90965	-0.233596	-0.963808	-0.32654	-0.963808		71300532	1.0881	0.714713	-1.55971	-0.516951	-0.748452	1.0223
	52433471	13.0841	16.5922	12.3414	24.6895	15.0852	24.6895		52433471	12.7343	14.1874	14.2031	17.1521	15.6942	18.0598		71425476	1.24612	-1.03606	0.906405	-0.968911	0.82135	-0.968911		71425476	1.35689	-0.96999	0.900383	-0.926913	0.68097	-1.04134
	52523795	0	0	0	0	0	0		52523795	0.234682	0	0.207527	0	0	0		71476282	-0.84443	1.75168	-0.966153	0.482223	-0.905545	0.482223		71476282	-0.980496	1.00137	-0.987666	1.2956	-0.979193	0.650381
	52559670	0.528773	0	0.775745	0.006745	0.628275	0.006745		52559670	0.202619	0	0.612289	0	0.232558	0		71655413	-0.121268	-0.848875	0.970143	-0.848875	1.69775	-0.848875		71655413
	52576567	0.365205	0	0.13903	0.03324	0.234941	0.03324		52576567	0.221386	0	0.255918	0	0.065203	0.069901		71868769	-0.830851	0.4694	-1.22125	1.20616	-0.829617	1.20616		71868769	-0.867679	1.33611	-0.926644	1.0807	-1.09916	0.47667
	52609889	29.8591	22.2919	20.059	38.6842	14.7417	38.6842		52609889	23.4984	38.4833	19.9119	67.7533	13.0143	48.7373		71957137	-0.449603	0.435056	1.01872	0.505381	-2.01494	0.505381		71957137	-1.42497	-0.0218933	-0.186925	1.95108	-0.354856	0.037567
	52644455	49.0413	49.1819	36.946	81.896	30.4641	81.896		52644455	45.274	71.3611	36.4606	134.225	28.1546	97.7959		71962127	0.572686	-0.788808	1.85658	-0.889821	0.139186	-0.889821		71962127	1.47593	-0.281258	0.219988	0.220841	0.25648	-1.89198
	52671132	47.7888	49.8946	34.88	81.1217	28.4124	81.1217		52671132	41.422	70.2714	32.3103	127.967	25.5179	92.495		72030860	-1.38052	1.39399	-0.958544	0.709663	-0.474251	0.709663		72030860	-1.35378	1.26332	-1.02433	1.09724	-0.389931	0.407489
	52688604	3.50752	0	2.06103	0.404663	2.29665	0.404663		52688604	2.82006	0	1.6271	0.101162	1.31459	0.399373		72035685								72035685	-0.782784	-0.782784	-0.782784	-0.284783	1.87062	0.762516
	52698889	6.36247	0.685304	6.64058	0.861234	4.2491	0.861234		52698889	3.94546	0.321337	3.88302	0.78789	1.82545	0.559062		72035719								72035719	-0.672832	-0.672832	-0.672832	-0.672832	1.87838	0.812952
	52726622	39.3741	1.56325	28.85	6.51264	18.3994	6.51264		52726622	33.1523	0.824868	31.9583	0.854457	19.3353	1.34554		72077587	0.597007	-1.32213	1.49224	-0.751123	0.73512	-0.751123		72077587	1.09249	-1.62427	0.927603	-0.676409	0.777029	-0.496443
	52744868	67.3054	21.5371	64.0124	30.7522	44.656	30.7522		52744868	62.3202	15.0883	63.2298	21.6866	48.414	15.1031		72079626	0.530158	-0.776388	0.0060662	-0.841619	1.9234	-0.841619		72079626	-0.736068	-0.784732	-0.443652	0.254985	2.10362	-0.394149
	52764755	0	0	0	0	0	0		52764755	0.128837	0	0	0	0	0		72108393	0.521486	-1.32506	1.17603	-0.775174	1.17789	-0.775174		72108393	1.0824	-1.6549	0.967099	-0.747262	0.692986	-0.340327
	52774653	4.06571	3.5048	2.73991	9.22321	1.59381	9.22321		52774653	2.73705	5.883	1.86817	11.1189	1.1925	9.40044		72117949	0.678902	-1.45709	1.13801	-0.708404	1.05699	-0.708404		72117949	0.449647	-1.16376	1.12722	-0.939671	1.3004	-0.773835
	52774783	0.029301	0	0	0	0	0		52774783	0.036454	0	0	0	0	0		72129899	0.240451	-1.97077	0.885949	-0.134014	1.1124	-0.134014		72129899	0.538649	-1.36633	1.08655	-0.96289	1.2144	-0.510372
	52779084	2.93648	0.352299	1.95577	0.373744	1.70208	0.373744		52779084	2.43319	0.318255	2.6102	0.530137	1.81577	0.463097		72151227	-1.10803	-1.0617	-0.479551	1.30648	0.0363134	1.30648		72151227	-0.670113	-1.04432	0.410437	-0.563854	1.98975	-0.121901
	52831117	0	0	0	0	0	0		52831117	0	0	0	0	0	0		72160636	0.0538302	-1.34215	0.526473	-0.533988	1.82983	-0.533988		72160636	-0.271921	-0.995201	0.926641	-0.906936	1.73646	-0.489038
	52857036	0	0	0	0	0	0		52857036	0	0	0	0	0	0		72180829	-0.0203155	-1.34578	0.775515	-0.563707	1.718	-0.563707		72180829	0.437168	-1.10943	0.693912	-0.975162	1.63671	-0.683206
	52885450	16.5674	13.3727	15.8454	14.2522	18.7255	14.2522		52885450	11.5378	14.6881	15.4673	14.1803	15.7622	13.1032		72191390	-1.26462	-1.49515	0.733032	0.883226	0.260287	0.883226		72191390	-0.0421141	-0.877667	0.0947577	-0.801744	2.08872	-0.461953
	52976304	2.68991	0.086415	2.10567	0	3.83609	0		52976304	1.93275	0	2.80674	0.366607	1.47057	0.128563		72218908	1.55254	-1.87072	0.180273	0.138326	-0.138749	0.138326		72218908	-1.2277	-0.144849	-0.87901	0.216493	1.90677	0.1283
	53083320	0	0	0	0	0	0		53083320	0	0	0	0	0	0		72235817	0.400591	-2.04078	0.685393	-0.0692681	1.09333	-0.0692681		72235817	0.56187	-1.3589	1.17271	-0.929235	1.127	-0.57344
	53120962	0	0	0	0	0	0		53120962	0	0	0	0	0	0		72257928	0.78591	-1.43527	1.16172	-0.731329	0.9503	-0.731329		72257928	0.423089	-1.10528	1.14498	-0.957361	1.30784	-0.813258
	53136852	0	0	0	0	0	0		53136852	0	0	0	0	0	0		72271912	-1.20761	-0.431641	-0.364942	1.36128	-0.718359	1.36128		72271912	-0.10281	-0.451828	-1.12693	0.707795	-0.843567	1.81734
	53238160	0.002447	0	0	0	0	0		53238160	0.0072	0	0	0	0	0		72277682	0.756182	-1.45174	0.95342	-0.717022	1.17618	-0.717022		72277682	0.469667	-1.09075	0.976278	-0.944905	1.4284	-0.838691
	53351079	0	0	0	0	0	0		53351079	0.009349	0	0	0	0	0		72298144	0.396848	-2.06048	0.702398	-0.043731	1.04869	-0.043731		72298144	0.429398	-1.18709	0.954445	-0.914397	1.45469	-0.73704
	53442064	0.022703	0	0	0	0	0		53442064	0.008596	0	0	0	0	0		72326967	-0.860073	-1.40645	-0.418813	1.23743	0.210465	1.23743		72326967	0.450406	-1.556	0.84594	-1.07125	1.22543	0.105468
	53533133	0	0	0	0	0	0		53533133	0.008746	0	0	0	0	0		72364204	-0.805116	0.903072	1.7946	-0.4884	-0.915752	-0.4884		72364204	-0.842087	0.35862	-1.03054	0.640153	-0.849278	1.72314
	53624136	0	0	0	0	0	0		53624136	0.008746	0	0	0	0	0		72386190	0.679838	-1.40459	1.50062	-0.689213	0.602554	-0.689213		72386190	0.514316	-1.45676	0.711918	-0.218414	1.44062	-0.991681
	53715191	0	0	0	0	0	0		53715191	0.009282	0	0	0	0	0		72438793	0.0877207	-1.95218	1.15495	-0.100047	0.909607	-0.100047		72438793	0.775664	-1.52481	0.928092	-0.871077	1.12505	-0.432921
	53812839	0.013106	0	0	0	0	0		53812839	0.009282	0	0	0	0	0		72454555	-0.910867	1.24698	-1.02794	0.862954	-1.03408	0.862954		72454555	-0.952315	0.754053	-0.964637	1.41227	-1.01023	0.760859
	54064562	0.022793	0	0	0	0	0		54064562	0.00863	0	0	0	0	0		72477311	-0.371402	-1.28637	0.194249	-0.271063	2.00565	-0.271063		72477311	1.74327	-0.946787	0.0814574	-0.946787	0.795742	-0.726891
	54140926	0	0	0	0	0	0		54140926	0.008746	0	0	0	0	0		72480921	0.580016	-0.385793	1.97166	-0.82494	-0.516002	-0.82494		72480921	1.01692	-2.03287	0.257196	0.826394	0.168617	-0.236255
	54272236	0.019721	0	0	0	0	0		54272236	0.008769	0	0	0	0	0		72527207	-1.09478	0.00733213	-0.936463	1.32771	-0.631511	1.32771		72527207	-0.83984	-0.0517227	-1.11633	1.17776	-0.660606	1.49073
	54355087	0	0	0	0	0	0		54355087	0	0	0	0	0	0		72546356	-0.0482521	-0.908349	-1.36884	1.27453	-0.223618	1.27453		72546356	0.782843	-1.3316	0.89777	-1.19397	1.13853	-0.293573
	54475588	0	0	0	0	0	0		54475588	0.009203	0.004281	0	0	0	0		72668086	-1.21611	0.014199	-1.21611	1.23282	-0.0476323	1.23282		72668086	1.73514	-0.891308	0.181872	0.756908	-0.891308	-0.891308
	54596956	0	0	0	0	0	0		54596956	0.010025	0	0	0	0	0		72682995	-1.02294	-0.289644	0.807298	0.998375	-1.49146	0.998375		72682995	0.245612	-0.749046	-0.585223	0.832276	-1.3399	1.59628
	54744774	0	0	0	0	0	0		54744774	0	0	0	0	0	0		72691257	-1.62997	1.18399	-0.347236	0.782583	-0.771952	0.782583		72691257	-0.744305	-0.673556	-0.662813	0.41358	-0.389639	2.05673
	54843612	0	0	0	0	0	0		54843612	0.011411	0	0	0	0	0		72699598	1.24717	-1.2842	-0.16821	-0.608966	1.42317	-0.608966		72699598	0.820255	-0.974447	0.568569	-1.04996	1.49039	-0.854807
	54884612	0.351842	0.011233	0.371471	0.059238	0.209492	0.059238		54884612	0.284477	0.019737	0.461536	0.053073	0.282677	0.032727		72714013	-0.518245	-1.22658	-0.129532	-0.086914	2.04818	-0.086914		72714013	1.1838	-0.420391	0.621968	-1.3584	1.03279	-1.05977
	54907583	0	0	0	0	0	0		54907583	0	0	0.156544	0	0	0		72716739	0.700221	-1.08988	1.5484	-0.882359	0.605978	-0.882359		72716739	1.25876	-1.15941	0.973031	-0.943377	0.718513	-0.847519
	54937073	0	0	0	0	0	0		54937073	0	0	0	0	0	0		72729784	1.27051	-1.12548	1.38025	-0.778775	0.0322663	-0.778775		72729784	1.23877	-1.73455	1.05998	-0.467154	0.186283	-0.283326
	54965340	0	0	0	0	0.109478	0		54965340	0	0	0	0	0	0		72760203	0.798788	-1.65912	1.03389	-0.562879	0.952191	-0.562879		72760203	0.974563	-1.18386	0.986471	-1.03333	1.01549	-0.759336
	54996418	0	0	0	0	0	0		54996418	0	0	0	0	0	0		72796280	-0.447214	-0.447214	-0.447214	-0.447214	2.23607	-0.447214		72796280
	55017263	0	0	0	0	0.19337	0		55017263	0	0	0	0	0	0		72800564	-0.76058	-0.902721	1.0874	-0.551182	1.67826	-0.551182		72800564	0.547501	-0.927954	0.562655	-1.01182	1.67073	-0.841108
	55020420	0	0	0	0	0	0		55020420	0	0	0	0	0	0		72818011	0.740295	-0.607197	0.504704	-1.097	1.55619	-1.097		72818011	0.764333	-1.01329	1.04162	-0.951038	1.17168	-1.01329
	55152174	0	0	4e-06	1e-06	3e-06	1e-06		55152174	3e-06	0	2e-06	0	3e-06	2e-06		72822569	0.320155	-0.431315	1.9728	-0.953289	0.0449397	-0.953289		72822569	1.83495	-0.751293	0.702438	-0.903689	-0.870805	-0.0116037
	55235187	1.26299	0.093601	1.40173	0.10089	1.49794	0.10089		55235187	1.29959	0	1.39779	0	1.18979	0		72830778	0.320532	-0.828012	1.83389	-0.900767	0.475125	-0.900767		72830778	0.621648	-1.892	1.26425	0.0345171	-0.480013	0.451603
	55268510	0	0	0	0	0	0		55268510	0	0	0	0	0	0		72836963	-0.755738	1.00327	-0.904708	0.978429	-1.29968	0.978429		72836963	-0.703038	0.775633	-1.01864	1.03074	-1.22567	1.14097
	55322445	0.445104	0.067645	0.526977	0.031046	0.57966	0.031046		55322445	0.752757	0.023092	0.453318	0.0232	0.932096	0.035642		72897384	-0.9906	0.563179	-1.00013	1.18554	-0.943534	1.18554		72897384	-0.988791	0.769824	-0.970011	0.924557	-1.00774	1.27216
	55362968	0.355093	0	0	0	0.134985	0		55362968	0	0	0	0	0	0		72935371	-0.999258	1.07827	-0.99914	0.959692	-0.999258	0.959692		72935371	-0.883474	-0.883474	-0.883474	1.81247	0.313397	0.524554
	55388557	0	0.393459	0.011784	0.226213	0.104272	0.226213		55388557	0.047136	0.053929	0.100862	0	0.048519	0.071207		72937958	1.893	-0.0355987	0.350001	-1.06961	-0.0681796	-1.06961		72937958	1.05247	-1.52705	0.348736	-0.947941	1.23105	-0.157262
	55391757	16.6275	12.3664	14.8813	14.2395	16.221	14.2395		55391757	15.3522	11.3363	18.4424	11.7882	19.7171	11.9716		72960476	0.0886194	0.280574	1.8924	-1.07721	-0.107177	-1.07721		72960476	1.43848	-0.891164	-1.36402	0.268142	-0.451554	1.00012
	55416978	0	0.093243	0.070643	0	0.053135	0		55416978	0	0	0	0.058469	0	0.053565		72965727	0.930691	-1.17359	1.40506	-0.858571	0.554982	-0.858571		72965727	0.949522	-1.15692	0.812485	-1.19403	1.16069	-0.571753
	55419877	15.7597	15.8703	14.7365	17.2124	15.6783	17.2124		55419877	17.9226	15.7248	15.7757	16.6685	17.9322	16.054		72986400	0.384644	-0.565047	1.90029	-0.968194	0.216503	-0.968194		72986400	2.21412	-0.534348	-0.634344	-0.326976	-0.508834	-0.209615
	55493238	163.985	158.829	177.531	168.721	179.54	168.721		55493238	159.707	153.778	173.503	179.301	190.479	171.721		73050313	0.734255	-1.82148	-0.312898	-0.0149126	1.42994	-0.0149126		73050313	-1.38287	0.250865	1.15723	0.58095	0.737188	-1.34335
	55500180	21.5709	19.6073	24.4701	20.3623	25.1492	20.3623		55500180	22.8121	13.013	23.7507	14.9244	23.6115	19.0377		73057520	0.82228	-0.85022	1.61432	-0.967749	0.349119	-0.967749		73057520	1.26376	-1.47935	0.829075	-0.611879	0.758365	-0.759974
	55589233	0.254398	0.084573	0.255012	0.07825	0.201246	0.07825		55589233	0.120901	0.060548	0.240304	0.017102	0.183848	0.065821		73067134	1.98401	-0.996623	0.130839	-0.698453	0.278682	-0.698453		73067134	1.99541	-0.712987	0.233979	-0.895378	-0.790467	0.169448
	55630872	28.492	32.0602	28.93	32.7832	28.5284	32.7832		55630872	29.9624	29.0096	31.9247	32.8151	30.7168	29.2397		73067140	2.06758	-0.476327	-0.728661	0.0587046	-0.979999	0.0587046		73067140	1.34439	0.0741998	0.0625034	-1.26054	-1.24384	1.02328
	55633212	36.543	42.7948	31.3589	38.838	28.8609	38.838		55633212	38.6281	32.7135	37.0495	37.5979	37.7201	36.5068		73067455	-0.531662	-1.60046	1.73825	0.24866	-0.103445	0.24866		73067455	-0.789889	-0.910422	1.02643	-0.043551	1.63041	-0.912975
	55633252	33.5897	36.2231	27.2037	33.6689	20.5103	33.6689		55633252	32.1053	26.4595	32.6408	31.3714	33.8118	28.108		73067463	-0.349482	-1.79897	1.57924	0.270955	0.0273072	0.270955		73067463	-0.675395	-1.08907	1.11555	0.113669	1.48359	-0.948349
	55643552	0	0.300769	0.154009	0.162448	0.287894	0.162448		55643552	0	0.081047	0.189497	0.290994	0	0.062782		73070198	0.9762	-1.6445	0.892438	-0.579597	0.935058	-0.579597		73070198	0.726888	-1.49714	0.614322	-0.628392	1.42907	-0.644746
	55654921	24.3999	9.95411	23.5833	14.0973	24.6792	14.0973		55654921	22.8407	9.01318	24.7881	10.4051	26.4316	10.0025		73171072	-0.447227	-0.447158	-0.447227	-0.447227	2.23607	-0.447227		73171072	2.23607	-0.447214	-0.447214	-0.447214	-0.447214	-0.447214
	55727837	0.014105	0	0	0	0	0		55727837	0.063172	0	0	0.201064	0	0.061348		73194515	2.23607	-0.447214	-0.447214	-0.447214	-0.447214	-0.447214		73194515	-0.447214	-0.447214	2.23607	-0.447214	-0.447214	-0.447214
	55735355	0.144276	0.155813	0.19242	0.138015	0.14473	0.138015		55735355	0	0	0	0.151673	0.134689	0.156881		73220865	-0.720291	-0.0498994	-0.978396	1.34687	-0.945153	1.34687		73220865	-0.308248	-0.295932	-0.854943	1.12043	-1.20429	1.54299
	55765496	0	0	0	0	0	0		55765496	0	0	0	0	0	0		73267067	-1.06587	1.49442	-0.50378	0.654226	-1.23322	0.654226		73267067	-0.818836	0.726048	-1.16416	1.01955	-0.972047	1.20944
	55770433	0	0	0	0	0	0		55770433	0	0	0	0	0	0		73298297	-0.572572	0.157647	1.01601	0.665145	-1.93137	0.665145		73298297	-0.690605	-0.274851	-0.532822	1.43541	-1.21381	1.27667
	55776569	54.3658	29.5165	58.8012	27.6695	50.5788	27.6695		55776569	54.9244	22.0025	50.9566	28.2056	50.4043	30.4909		73314463	-0.764944	-1.04172	-0.856848	1.34074	-0.0179644	1.34074		73314463	-0.849498	-1.60952	-0.246524	0.914529	1.2011	0.589915
	55795370	0	0	0	3e-06	0	3e-06		55795370	0	0	0	0	0	0		73316098	1.27136	-0.127012	1.32555	-1.1334	-0.203108	-1.1334		73316098	-0.20082	-1.35837	0.417511	1.63051	-1.0067	0.517869
	55840193	0.798655	33.0426	0.402314	38.4335	0.156519	38.4335		55840193	0.504083	32.1978	0.226697	41.3891	0.156731	43.4609		73316823	-0.818061	0.0410589	-1.13869	1.32281	-0.729933	1.32281		73316823	-0.582183	-0.123576	-0.87082	1.71903	-1.0516	0.909151
	55939594	0.01104	0.023845	0.063754	0.041927	0.039094	0.041927		55939594	0.012485	0.009491	0.052063	0.023328	0.04978	0.048138		73317633	-1.69592	0.00567089	1.65071	-0.244515	0.528571	-0.244515		73317633	-0.776446	1.66458	-0.352523	0.81673	-1.35462	0.00228108
	56088434	0.037248	0	0	0	0	0		56088434	0.041707	0	0	0	0.034429	0		73317633	-1.63245	-0.0685456	1.72951	-0.24718	0.465849	-0.24718		73317633	-0.801755	0.497719	-0.602921	1.92964	-1.01108	-0.0116015
	56098930	57.1364	48.2679	59.7952	46.4452	53.9593	46.4452		56098930	51.2449	47.6321	54.2011	48.8396	53.8169	47.2428		73322260	2.11058	-0.603023	0.301511	-0.603023	-0.603023	-0.603023		73322260
	56133466	1.29734	0.900249	0.355549	4.00796	0.466996	4.00796		56133466	0.339863	0.425747	0.458633	1.18794	0.475728	2.23726		73325498	0.623957	-0.582553	1.18807	0.338051	-1.90558	0.338051		73325498	-0.442336	-1.54206	-0.345992	1.52695	-0.169397	0.972836
	56245997	0	0	0	0	0	0		56245997	0	0	0	0	0	0		73340753	0.683585	-1.11604	1.83566	-0.676377	-0.0504566	-0.676377		73340753	0.914335	-2.12051	0.158876	0.459915	-0.0655637	0.652953
	56257448	0	0	0	0	0	0		56257448	0	0	0	0	0	0		73348618	0.134303	-0.206125	2.07437	-0.891026	-0.220493	-0.891026		73348618	1.20661	-1.68185	0.684452	-0.753556	0.787446	-0.243104
	56276845	1.01873	1.39995	1.28289	1.95228	1.37112	1.95228		56276845	1.42648	1.13352	1.05239	1.42644	1.14993	1.43403		73356589	0.423458	-0.736172	1.98887	-0.812569	-0.0510171	-0.812569		73356589	1.50181	-1.79584	0.523421	-0.453794	0.197162	0.0272359
	56428708	35.394	45.034	42.004	37.7131	39.9132	37.7131		56428708	32.9958	42.6372	28.2965	50.6751	22.4206	45.3487		73360968	-0.808309	1.22998	1.56956	-0.753741	-0.483751	-0.753741		73360968	-1.12023	1.03073	1.28763	-0.970323	0.613148	-0.840961
	56436808	0	1.63826	0	0	0.628541	0		56436808	2.10472	0	0.335993	0	0.72347	0		73360973	-0.857122	1.24848	1.53648	-0.776152	-0.37554	-0.776152		73360973	-1.17225	1.10083	1.25139	-0.960411	0.561603	-0.781171
	56446127	30.0557	26.737	28.1287	39.9128	25.8186	39.9128		56446127	34.2142	22.5392	33.1344	27.8563	32.0606	25.6582		73361974	0.810062	-0.21999	1.82582	-0.753255	-0.909386	-0.753255		73361974	-0.485764	-1.2938	0.902572	-0.171429	1.68535	-0.636925
	56542028	0.018896	0.080405	0	0.108278	0.019145	0.108278		56542028	0.020736	0.126984	0	0.178192	0	0.0976		73372644	-1.01509	1.45015	-0.995647	0.730095	-0.899596	0.730095		73372644	-0.802297	0.498397	-1.05997	0.903762	-1.00724	1.46734
	56676951	1.48974	0.979624	1.66367	1.38963	1.49576	1.38963		56676951	1.97056	1.21049	1.57406	2.09931	2.02988	1.80013		73395768	0.360517	-0.831496	2.04232	-0.699163	-0.17301	-0.699163		73395768	0.87005	-1.81284	-0.0854268	1.09534	-0.64483	0.577712
	56754115	0	0	0	0.021717	0	0.021717		56754115	0	0	0	0	0	0		73409324	0.829041	-1.30525	1.52964	-0.738289	0.423149	-0.738289		73409324	0.851706	-1.92723	1.02256	0.0318101	0.517294	-0.496142
	56787758	0	0	0	0	0	0		56787758	0	0	0	0	0	0		73411053	0.306226	-1.4184	1.82986	-0.48899	0.2603	-0.48899		73411053	1.4437	-1.93469	0.407126	0.0832745	0.00307303	-0.0024803
	56902393	0	0.030204	0	0	0	0		56902393	0	0	0	0	0	0		73412823	0.840671	-2.02455	0.882327	-0.153014	0.607579	-0.153014		73412823	0.3082	-2.07852	0.523274	0.408745	1.04864	-0.210342
	56927671	0.002096	0	0	0.003217	0	0.003217		56927671	0.004939	0	0	0	0	0		73427816	0.664478	-1.44447	0.584521	-0.655674	1.50682	-0.655674		73427816	0.948686	-1.64011	0.52171	-0.474618	1.24548	-0.601142
	57034833	0	0	0	0	0	0		57034833	0	0	0	0	0	0		73436883	-0.815582	1.96691	0.340142	-0.178599	-1.13428	-0.178599		73436883	-1.22301	1.53627	-1.0519	0.325217	-0.443822	0.857254
	57039069	0	0.046169	0.250375	0	0	0		57039069	0.276802	0	0.180359	0.037126	0	0		73453089	-0.313097	-0.529479	2.05647	-0.0170391	-1.17982	-0.0170391		73453089	0.594972	-1.14262	-0.973284	1.44288	-0.769737	0.847794
	57075988	44.8087	37.0075	47.7591	37.131	42.8291	37.131		57075988	48.2597	39.3306	45.3893	42.7291	41.5817	32.0949		73475281	1.18237	0.41504	0.477191	-1.37067	0.66675	-1.37067		73475281	0.61757	-1.65057	0.600422	-1.08464	1.0798	0.437414
	57145465	0.043628	0.10066	0	0.770207	0.033819	0.770207		57145465	0	0	0.097177	0.253303	0	0.17251		73523723	0.997197	-1.5477	0.569179	-0.623494	1.22832	-0.623494		73523723	0.718201	-1.05804	0.777525	-1.02364	1.42007	-0.834127
	57179106	0.379591	0.337519	0.319674	1.10685	0.129074	1.10685		57179106	0.76527	0.370052	0.487581	0.811264	0.315126	0.659781		73668032								73668032	2.23607	-0.447214	-0.447214	-0.447214	-0.447214	-0.447214
	57403312	0	0	0	0	0	0		57403312	0	0	0	0	0	0		73682720	-0.285775	-1.58993	1.07068	-0.31305	1.43112	-0.31305		73682720	0.176315	-0.922815	0.393146	-0.864997	1.92682	-0.708465
	57956821	8.58611	0	9.48851	0.124419	9.4273	0.124419		57956821	9.80398	0.064909	10.1962	0.127161	10.3414	0		73757373	-1.28463	1.03359	-1.28463	0.136606	1.26247	0.136606		73757373	-0.799611	1.03915	-0.49825	-1.52602	1.12814	0.656594
	58107499	16.6364	20.06	16.5955	22.9592	14.0167	22.9592		58107499	22.4328	21.3519	18.9735	17.0799	18.0055	20.9392		73769913	0.801707	-1.25962	1.18675	-0.846434	0.964025	-0.846434		73769913	0.157756	-0.872693	0.434528	-0.853056	1.91851	-0.78505
	58143018	0	0	0	0	0	0		58143018	0	0	0	0	0	0		73774294	0.227301	-1.42739	1.31854	-0.640549	1.16265	-0.640549		73774294	0.459561	-1.02794	1.47025	-1.01728	0.932061	-0.816644
	58143029	0	0	0	0	0	0		58143029	0	0	0	0	0	0		73784533	1.53995	-1.05462	0.288257	-0.868019	0.962451	-0.868019		73784533	0.974199	-0.577214	1.38065	-1.13388	0.490116	-1.13388
	58236133	0	0	0	0	0	0		58236133	0	0	0	0	0	0		73819153	0.695698	-1.08994	1.58213	-0.871098	0.554311	-0.871098		73819153	1.38688	-0.958746	0.275862	-0.958736	1.15928	-0.904534
	58352295	0	0	0	0	0	0		58352295	0	0	0	9e-06	0.004433	0		73880362	-0.119348	-1.48557	0.750723	-0.419073	1.69234	-0.419073		73880362	0.47243	-1.03507	0.736258	-0.996935	1.60131	-0.777995
	58634648	0	0	0	0	0	0		58634648	0	0	0	0	0	0		73899783	1.87959	-0.939793	-0.939793	0.341743	-0.683486	0.341743		73899783	2.16492	-0.760238	-0.146006	-0.73003	-0.120833	-0.40781
	59044675	0	0	0	0	0	0		59044675	0	0	0	0	0	0		73907120	0.171256	0.209661	0.900933	-1.29976	1.31768	-1.29976		73907120	-0.651194	-0.410751	-1.0142	1.91181	-0.513694	0.678034
	59090456	10.1871	6.33237	8.56701	5.39023	8.56721	5.39023		59090456	10.1984	5.43811	9.15061	4.11428	9.37611	5.39302		74002023	0.605805	-1.08792	0.960042	-0.917771	1.35762	-0.917771		74002023	0.905699	-0.840724	0.131401	-1.03598	1.65064	-0.811026
	59101316	54.8614	5.51714	62.5852	13.6764	53.1182	13.6764		59101316	50.8054	4.26636	47.1027	7.77818	51.2051	8.19061		74010450	0.882368	-0.915705	0.544535	-0.986823	1.46245	-0.986823		74010450	1.12746	-1.00208	1.11112	-1.00208	0.73674	-0.97116
	59268643	28.5355	16.8604	28.0397	21.3168	31.5783	21.3168		59268643	27.1227	16.2714	29.7879	13.913	31.9569	16.1587		74032151	-0.730888	-0.349313	-0.572806	1.37813	-1.10326	1.37813		74032151	0.243878	-2.11458	0.343105	0.255065	0.148091	1.12444
	59302912	0	0	0	0	0	0		59302912	0	0	0	0	0	0		74139460	0.44086	-0.669841	1.78981	-0.993117	0.425405	-0.993117		74139460	1.01339	-1.75038	0.924386	0.00690404	0.622502	-0.816807
	59439649	4e-06	0	0	4e-06	0	4e-06		59439649	5e-06	0	4e-06	0	4e-06	0		74145015	1.07256	-0.536809	-0.977001	-0.62125	1.68375	-0.62125		74145015	-1.09095	1.87385	0.0858178	-1.12064	0.0835173	0.168408
	59439662	4e-06	0	0	4e-06	0	4e-06		59439662	5e-06	0	4e-06	0	4e-06	0		74153339	0.899014	-1.58616	1.41677	-0.529331	0.329035	-0.529331		74153339	1.24393	-1.41031	0.8567	-0.802407	0.790754	-0.678662
	59471238	9.3698	5.27525	9.72013	5.01543	10.17	5.01543		59471238	10.5759	6.77511	9.10537	5.3508	7.52545	5.83134		74189663	0.104824	-1.17838	1.56409	-0.751423	1.01231	-0.751423		74189663	-0.447214	-0.447214	-0.447214	-0.447214	2.23607	-0.447214
	59481236	0	0	0	0	0	0		59481236	0	0	0	0	0	0		74199258	0.693196	-0.67294	-0.428049	-0.761099	1.92999	-0.761099		74199258	-1.78617	-0.521278	1.18118	1.03227	-0.143619	0.237609
	59529808	4.60899	0	4.39071	0	3.47632	0		59529808	5.78156	0	8.15859	0	3.6557	0		74213950	-0.1969	-0.811406	-0.810258	1.37473	-0.930896	1.37473		74213950	-0.951017	-0.549834	-0.514348	1.22067	-0.769572	1.56411
	59591614	3.58057	3.3979	3.94494	4.41768	3.29436	4.41768		59591614	3.90796	3.3915	4.63032	3.57142	3.82219	2.85253		74426005	-0.806712	0.698698	-1.18371	1.12624	-0.960757	1.12624		74426005	-0.910343	0.771511	-1.01448	1.15795	-1.05256	1.04792
	59843042	6.40209	0.146337	3.19834	0.264376	4.43111	0.264376		59843042	5.39963	0.121975	6.51815	0.071225	4.991	0.063459		74448452	-0.871725	1.03448	-1.22257	0.97253	-0.88524	0.97253		74448452	-1.22625	1.11937	-1.35933	1.15567	0.0786338	0.231909
	59934972	18.6123	56.5364	14.8492	45.573	13.353	45.573		59934972	20.4247	51.0581	14.7386	44.3446	10.9062	47.383		74454048	-0.850273	1.64278	-1.13216	0.571122	-0.802597	0.571122		74454048	-0.942446	0.95337	-1.03887	1.17129	-1.00479	0.861452
	59937259	0.630926	2.16747	0.724439	1.67342	0.421942	1.67342		59937259	0.564538	1.62414	0.071628	2.43202	0.340659	3.29698		74460234	-1.14793	1.53733	-0.752207	-0.412792	1.18839	-0.412792		74460234	-1.70001	0.301113	-0.235511	0.860686	-0.59388	1.36761
	60055300	0.159672	0	0	0	0	0		60055300	0	0	0	0.204707	0	0.173623		74518686	-1.17548	0.886616	-1.0473	1.04263	-0.749104	1.04263		74518686	-1.31936	1.2416	-0.545699	0.976445	-1.01441	0.661425
	60159984	0	0.003145	0	0	0	0		60159984	0	0.00612	0	0.003223	0.002862	0.009067		74557903	-0.0558307	-0.343571	2.15484	-0.771486	-0.212462	-0.771486		74557903	1.50341	-0.840553	1.00464	-0.181712	-0.0768974	-1.40889
	60226838	0	0	0	0	0	0		60226838	0	0	0	0	0	0		74594723	0.324916	-0.746232	1.42109	-1.03858	1.07739	-1.03858		74594723	0.70118	-1.34227	1.10734	0.0657743	0.814411	-1.34643
	60331800	0.041145	0.236078	0.072522	0.182582	0.199103	0.182582		60331800	0.061495	0.164975	0.105529	0.294403	0.09036	0.052034		74615651	-1.0149	1.38626	-0.905244	0.77431	-1.01473	0.77431		74615651	-0.95164	0.951828	-0.949164	1.23162	-1.07155	0.78891
	60524059	0	0	0.001771	0.00232	0	0.00232		60524059	0	0	0	0	0	0.002967		74617058	1.51835	-0.712844	-0.268698	-0.888186	1.23956	-0.888186		74617058	1.54145	-1.45114	0.859731	0.0522133	-0.130999	-0.871255
	60753217	12.308	6.7462	9.11667	20.0053	10.4977	20.0053		60753217	10.396	6.45819	8.98701	10.5418	7.1264	10.3928		74769064	1.27066	-0.602467	1.04386	-1.14162	0.571186	-1.14162		74769064	1.45307	-0.849549	1.11034	-0.814496	0.208424	-1.10778
	60874115	0.268529	0.055117	0.441911	0.321472	0.535599	0.321472		60874115	0.235616	0.135789	0.233899	0.166738	0.420741	0.426034		74829259	1.29707	-1.09136	1.32911	-0.82112	0.107422	-0.82112		74829259	1.15093	-0.911373	1.06284	-0.712072	0.71326	-1.30359
	60982497	1.57644	0.329493	1.02576	1.11137	0	1.11137		60982497	1.19816	1.03859	2.89249	1.09983	1.04356	0		74929689	-0.447214	-0.447214	-0.447214	-0.447214	2.23607	-0.447214		74929689
	61326566	7.1104	0.503299	5.34368	5.34983	6.20254	5.34983		61326566	6.36311	0.35035	8.82306	0.549368	5.2984	2.4345		75030784	-0.0578942	-0.357195	-1.81962	0.359032	1.51665	0.359032		75030784	1.17659	0.474061	-1.47626	-1.26906	0.516372	0.578296
	61490097	0	0	0	0	0	0		61490097	0	0	0	0	0	0		75268117	1.24862	-1.85645	-0.539474	0.17237	0.802556	0.17237		75268117	1.50619	-0.944235	0.960601	-0.944235	-0.944235	0.365914
	61554145	1.37576	0.527897	1.06726	1.48981	1.40646	1.48981		61554145	1.03138	0.34022	1.84186	0.41027	2.51303	0.547234		75307912								75307912	-0.447214	-0.447214	2.23607	-0.447214	-0.447214	-0.447214
	62077800	0.035891	0	0	0	0	0		62077800	0	0	0.074145	0	0	0		75317253	0.607877	-1.09472	0.728707	-0.88494	1.52801	-0.88494		75317253	1.39106	-1.21535	0.753259	-0.868894	0.764852	-0.824925
	63091160	0.333525	1.31985	0.494388	0.615019	0.083765	0.615019		63091160	2.12721	1.17626	1.39102	0.688061	1.3599	0.384709		75321127	0.651221	-1.09181	0.822854	-0.908242	1.43422	-0.908242		75321127	0.691949	-1.08188	1.00209	-0.865947	1.25926	-1.00547
	63195011	0	0	0	0.459824	0	0.459824		63195011	0	0.148864	0	0.357644	0	0.513478		75428929								75428929	-0.447214	-0.447214	-0.447214	-0.447214	2.23607	-0.447214
	63217154	6.4976	10.2209	5.76841	19.9145	5.88972	19.9145		63217154	2.8615	9.17331	5.47482	13.1827	5.22846	12.8068		75626216								75626216	-0.447214	-0.447214	2.23607	-0.447214	-0.447214	-0.447214
	63308489	0.158349	1.12597	0.160837	1.30978	0.13976	1.30978		63308489	0.114316	1.10793	0.138911	1.41923	0.119406	1.37523		75841048	-0.441094	-0.756069	-0.83127	1.40316	-0.777878	1.40316		75841048	-0.392322	-0.482032	-0.321088	2.22923	-0.458664	-0.575128
	63540190	23.9963	102.527	18.2866	84.3998	15.4312	84.3998		63540190	16.3348	100.754	17.1786	100.914	22.7177	105.566		76500089	-0.359603	1.75191	-1.65772	0.159159	-0.0529021	0.159159		76500089	-1.13944	1.90492	-0.478578	0.638362	-0.398003	-0.527258
	63844117	0	0	0	0	0	0		63844117	0	0	0	0	0	0		76553053	0.762708	-0.903737	1.76034	-0.863472	0.107635	-0.863472		76553053	1.33772	-1.56755	0.875061	-0.301221	0.47517	-0.819174
	64091250	0.238575	0	0	0	0	0		64091250	0	0	0	0	0.104679	0		76804578	0.828103	-1.48763	1.14657	-0.69581	0.904581	-0.69581		76804578	0.874696	-1.00207	0.952813	-1.0199	1.16114	-0.966677
	65069107	0	0	0	0	0	0		65069107	0	0	0	0	0	0		76963392								76963392	2.23607	-0.447214	-0.447214	-0.447214	-0.447214	-0.447214
	65191092	0.076051	0	0	0	0	0		65191092	0	0	0	0	0	0		77129111								77129111	2.23607	-0.447214	-0.447214	-0.447214	-0.447214	-0.447214
	65692535	0	0.278033	0.011112	0.358101	0.02413	0.358101		65692535	0.000164	0.412251	0	0.654189	0.0044	0.455554		77230414	0.571357	-0.643812	-0.643812	-0.643812	2.00389	-0.643812		77230414	2.23607	-0.447214	-0.447214	-0.447214	-0.447214	-0.447214
	65713242	0	0	0	0	0	0		65713242	0	0	0	0	0	0		77284068	1.32159	-0.706137	-0.706137	-0.706137	1.50296	-0.706137		77284068	2.23607	-0.447214	-0.447214	-0.447214	-0.447214	-0.447214
	65772021	0	0	0	0	0	0		65772021	3e-06	0	0	0	0	0		77401253								77401253	-0.70675	1.3585	-0.70675	1.4685	-0.70675	-0.70675
	65820363	0	0	0	0	0	0		65820363	0	0	0	0	0	0		77493216	-0.0261637	0.87026	-1.93146	0.793982	-0.500596	0.793982		77493216	-1.2271	0.474908	0.826547	0.0424485	1.27892	-1.39573
	65820366	0	0	0	0	0	0		65820366	0	0	0	0	0	0		78310164	-0.875626	0.295379	-1.01895	1.26964	-0.940097	1.26964		78310164	-0.921506	1.16573	-0.975624	0.88463	-1.08799	0.934757
	65820862	0	0	0	0	0	0		65820862	0	0	0	0	0	0		78666837	0.729727	-2.11232	0.560412	-0.00468843	0.831559	-0.00468843		78666837	0.699956	-1.19687	1.12417	-0.983736	1.12231	-0.765829
	65820872	0	0	0	0	0	0		65820872	0	0	0	0	0	0		80114250	-0.822541	0.830456	-1.07717	1.07433	-1.0794	1.07433		80114250	-0.777948	0.966036	-0.83431	1.29428	-1.29365	0.645594
	65822028	128.424	120.165	130.59	90.9898	140.938	90.9898		65822028	128.027	133.832	122.084	102.04	134.282	103.37		80463181	0.646562	-0.653638	-0.653638	-0.653638	1.96799	-0.653638		80463181	-0.707086	-0.707086	1.40077	-0.707086	1.42757	-0.707086
	65823979	0	0	0	0	0	0		65823979	0	0	0	0	0	0		81444697	2.23607	-0.447214	-0.447214	-0.447214	-0.447214	-0.447214		81444697	2.23607	-0.447214	-0.447214	-0.447214	-0.447214	-0.447214
	65823982	0	0	0	0	0	0		65823982	0	0	0	0	0	0		81858244	0.489182	-1.50296	1.16657	-0.647188	1.14159	-0.647188		81858244	0.529738	-0.99011	1.11272	-1.36344	1.18895	-0.47786
	65824364	0	0	0	0	0	0		65824364	0	0	0	0	0	0		82349092	-0.447214	-0.447214	-0.447214	-0.447214	2.23607	-0.447214		82349092	-0.447214	-0.447214	-0.447214	-0.447214	-0.447214	2.23607
	65824374	0	0	0	0	0	0		65824374	0	0	0	0	0	0		82530280	-1.10549	1.34713	-1.10549	0.786661	-0.709472	0.786661		82530280	-0.941039	1.58733	-0.941042	0.79128	-0.941042	0.444517
	65833496	0	0	0	0	0	0		65833496	0	0	0	0	0	0		82579637	0.579625	-0.542976	-0.563914	1.08483	-1.6424	1.08483		82579637	0.291903	0.141495	-0.245295	-1.63993	1.74849	-0.296657
	65833506	0	0	0	0	0	0		65833506	0	0	0	0	0	0		82912167	-0.693361	1.72658	-0.693361	-0.693361	1.04687	-0.693361		82912167	-0.995489	0.862272	0.94508	-0.995489	-0.995489	1.17912
	65836201	0	0	0	0	0	0		65836201	0	0	0	0	0	0		83106930	-0.680626	0.66764	1.7756	-0.199668	-1.36328	-0.199668		83106930	1.06958	0.553919	1.04492	-0.0646347	-1.47977	-1.12402
	65836205	0	0	0	0	0	0		65836205	0	0	0	0	0	0		84285223	-1.62115	0.817413	1.41367	-0.514554	0.41917	-0.514554		84285223	1.10495	0.518142	0.508381	0.640419	-1.39869	-1.37321
	65840411	0	0	0	0	0	0		65840411	0	0	0	0	0	0		84293283	-0.814288	-0.0668015	-0.92562	1.35364	-0.900568	1.35364		84293283	-0.494087	-0.167611	-0.871058	0.0397557	-0.641473	2.13447
	65840415	0	0	0	0	0	0		65840415	0	0	0	0	0	0		84617466	0.916351	-1.54886	1.16573	-0.644583	0.755939	-0.644583		84617466	0.612149	-1.34604	1.15024	-0.816346	1.1338	-0.733809
	65842829	0	0	0	0	0	0		65842829	0	0	0	0	0	0		84652960								84652960	-0.447214	2.23607	-0.447214	-0.447214	-0.447214	-0.447214
	65842842	0	0	0	0	0	0		65842842	0	0	0	0	0	0		84745543	0.523654	-1.40132	1.10187	-0.724252	1.2243	-0.724252		84745543	0.811073	-1.03796	0.99418	-0.989008	1.17709	-0.955372
	65844136	0	0	0	0	0	0		65844136	0	0	0	0	0	0		84820445	0.876439	1.71135	-0.875887	-0.875887	0.0398664	-0.875887		84820445	-0.801084	-0.801084	-0.614126	0.0561453	0.079298	2.08085
	65844146	0	0	0	0	0	0		65844146	0	0	0	0	0	0		84820645	-0.836532	-0.041541	-0.751236	1.34407	-1.05882	1.34407		84820645	-0.522122	0.424818	-1.10303	-0.17584	-0.606592	1.98277
	65845114	0	0	0	0	0	0		65845114	0	0	0	0	0	0		84837276	-0.73082	0.409067	-1.3606	1.20679	-0.73122	1.20679		84837276	1.52082	-0.0408306	-1.00835	0.989403	-0.172657	-1.28839
	65845124	0	0	0	0	0	0		65845124	0	0	0	0	0	0		84870267								84870267	-0.447214	2.23607	-0.447214	-0.447214	-0.447214	-0.447214
	65845550	0	0	0	0	0	0		65845550	0	0	0	0	0	0		85235381	1.00361	-1.06366	1.21613	-0.953531	0.750992	-0.953531		85235381	1.17289	-1.01979	0.954497	-1.00933	0.859089	-0.957352
	65845560	0	0	0	0	0	0		65845560	0	0	0	0	0	0		85293862	1.1724	-1.09545	0.777547	-0.940258	1.02601	-0.940258		85293862	1.21055	-1.01213	1.08607	-0.978366	0.661359	-0.96748
	65854034	0	0	0	0	0	0		65854034	0	0	0	0	0	0		85389081	2.02428	0.397716	-1.0583	-0.42797	-0.507755	-0.42797		85389081	0.86372	-0.940877	1.62948	-0.902233	0.261552	-0.911643
	65854044	0	0	0	0	0	0		65854044	0	0	0	0	0	0		85755860	2.23607	-0.447214	-0.447214	-0.447214	-0.447214	-0.447214		85755860
	65857557	0	0	0	0	0	0		65857557	0	0	0	0	0	0		87803080	-0.937486	1.88195	-0.722144	0.342513	-0.907344	0.342513		87803080	-0.854854	0.172563	-0.899041	0.685876	-0.886406	1.78186
	65857567	0	0	0	0	0	0		65857567	0	0	0	0	0	0		87803091	-0.872293	1.86626	-0.768658	0.362395	-0.950097	0.362395		87803091	-0.762417	0.221189	-0.918145	0.472864	-0.888158	1.87467
	65866262	0	0	0	0	0	0		65866262	0	0	0	0	0	0		88447454	1.02659	-0.991071	1.12666	-0.998991	0.83581	-0.998991		88447454	0.691707	-0.98543	1.48619	-0.977827	0.718073	-0.932709
	65866262	0	0	0	0	0	0		65866262	0	0	0	0	0	0		89921961	1.3687	-1.99016	0.00768354	0.286529	0.0407188	0.286529		89921961	0.568255	-1.37186	-0.13543	-0.320245	1.82991	-0.570636
	65869561	0	0	0	0	0	0		65869561	0	0	0	0	0	0		90375511	1.384	-0.485241	-0.874872	-0.724842	1.4258	-0.724842		90375511	1.66291	-0.698757	1.13212	-0.698757	-0.698757	-0.698757
	65869571	0	0	0	0	0	0		65869571	0	0	0	0	0	0		90436106	0.894213	-1.09192	1.30412	-0.931436	0.75646	-0.931436		90436106	0.745192	-0.968946	0.953327	-0.998128	1.26668	-0.998128
	65872808	0	0	0	0	0	0		65872808	0	0	0	0	0	0		90522347	1.01576	-1.12589	1.1687	-0.924582	0.790596	-0.924582		90522347	0.678828	-0.926294	1.0801	-1.03754	1.20179	-0.996877
	65872818	0	0	0	0	0	0		65872818	0	0	0	0	0	0		90601111	-0.707107	-0.707107	-0.707107	1.41421	-0.707107	1.41421		90601111
	65876123	0	0	0	0	0	0		65876123	0	0	0	0	0	0		90618816	-0.447214	-0.447214	-0.447214	-0.447214	2.23607	-0.447214		90618816	-0.556344	-0.556344	-0.242535	-0.556344	-0.306273	2.21784
	65876133	0	0	0	0	0	0		65876133	0	0	0	0	0	0		90667849	-0.447214	-0.447214	2.23607	-0.447214	-0.447214	-0.447214		90667849
	65879370	0	0	0	0	0	0		65879370	0	0	0	0	0	0		90668959	1.90238	-0.806064	0.644374	-0.806064	-0.128558	-0.806064		90668959	1.89847	-0.830865	0.569368	-0.830865	0.0247526	-0.830865
	65879380	0	0	0	0	0	0		65879380	0	0	0	0	0	0		90874526	-0.707098	-0.70711	-0.70711	1.41421	-0.70711	1.41421		90874526	1.53223	1.28923	-0.705365	-0.705365	-0.705365	-0.705365
	65882658	0	0	0	0	0	0		65882658	0	0	0	0	0	0		90975116	1.10737	-1.05943	0.213371	-0.859872	1.45844	-0.859872		90975116	1.45757	-0.916448	0.970256	-0.960698	0.438686	-0.989363
	65882669	0	0	0	0	0	0		65882669	0	0	0	0	0	0		91058797	1.91514	-0.708481	-1.00569	0.299393	-0.79975	0.299393		91058797	2.12221	-0.68085	0.186439	-0.68085	-0.68085	-0.266097
	65894019	0	0	0	0.132691	0.090445	0.132691		65894019	0	0	0.135943	0	0	0		91162485	0.76263	-0.901463	1.7109	-0.901463	0.230855	-0.901463		91162485	1.88906	-1.00544	0.558441	-0.183455	-0.253163	-1.00544
	66213219	0	0	0	0	0	0		66213219	0	0	0	0	0	0		91533555								91533555	-0.447214	-0.447214	-0.447214	-0.447214	2.23607	-0.447214
	66638936	0	0	0	0	0	0		66638936	0	0	0	0	0	0		91978542	-0.447214	-0.447214	-0.447214	-0.447214	2.23607	-0.447214		91978542	2.23607	-0.447214	-0.447214	-0.447214	-0.447214	-0.447214
	66703696	0.014312	0	0	0.008569	0	0.008569		66703696	0	0	0	0	0.061079	0		92199827	0.370374	-0.476755	-0.0573589	-0.913519	1.99078	-0.913519		92199827	0.168082	-0.964963	0.118794	-0.964963	1.99317	-0.350123
	66725827	1.14482	0.085719	0.767617	0.206624	1.27874	0.206624		66725827	1.20926	0.040719	1.26575	0.045369	1.53622	0.058953		92226833	-0.528402	-0.094172	-0.528402	-0.528402	2.20778	-0.528402		92226833	0.57081	-1.26841	-0.226883	-1.26841	1.07984	1.11306
	66738423	1.18948	0.148965	0.793201	0.237594	1.37735	0.237594		66738423	0.995844	0.040981	1.18787	0.045659	1.37857	0.075469		92330113	0.144934	-1.3867	0.267474	-0.457126	1.88854	-0.457126		92330113	0.354881	-1.34528	1.74072	-0.165959	0.354308	-0.938673
	66963470	0	0	0	0	0	0		66963470	0	0	0.070259	0	0	0		92348372	0.141106	-0.882799	2.12015	-0.349668	-0.679117	-0.349668		92348372	1.06817	-1.36039	1.07664	-0.926826	0.771221	-0.628819
	67031702	0	0	0	0	0	0		67031702	0	0	0	0	0	0		92444891	1.93373	-0.661776	0.713375	-0.661776	-0.661776	-0.661776		92444891
	67031705	0	0	0	0	0	0		67031705	0	0	0	0	0	0		92698469	0.999553	-1.59687	1.10628	-0.60568	0.702399	-0.60568		92698469	1.12083	-1.44219	1.02913	-0.756468	0.742437	-0.693734
	67031980	0	0	0	0	0	0		67031980	0	0	0	0	0	0		92756658	0.425044	-1.2025	1.66944	-0.766564	0.641145	-0.766564		92756658	1.25975	-1.5869	-0.322155	-0.230234	-0.382181	1.26172
	67031989	0	0	0	0	0	0		67031989	0	0	0	0	0	0		92798923	0.980969	-1.0029	1.65777	-0.800782	-0.0342779	-0.800782		92798923	1.26536	-0.455963	1.23661	0.127716	-1.46299	-0.710729
	67053711	0	0	0	0	0	0		67053711	0	0	0	0	0	0		93012262	0.819818	-1.52058	1.05975	-0.674893	0.990801	-0.674893		93012262	0.85222	-1.18881	0.992208	-0.973155	1.12792	-0.810383
	67053721	0	0	0	0	0	0		67053721	0	0	0	0	0	0		93031848	0.870773	1.03015	-0.723494	-1.1222	1.06698	-1.1222		93031848	-0.703321	-0.703321	-0.703321	1.58562	1.22766	-0.703321
	67606733	0	0	0	0	0	0		67606733	0	0	0	0	0	0		93118237	0.759009	-1.70108	0.985222	-0.524116	1.00508	-0.524116		93118237	0.656064	-1.36933	1.0673	-0.617172	1.16594	-0.902808
	67711120	0.15504	0.297041	0.386214	0.28593	0.430694	0.28593		67711120	0.28043	0.280282	0.192031	0.23038	0.232415	0.322178		93168855	1.74995	-0.715296	-0.715296	-0.66627	1.01318	-0.66627		93168855	-0.649415	-0.637456	0.590887	-0.649415	1.99481	-0.649415
	67722144	56.6714	45.8025	67.9699	48.8556	62.1153	48.8556		67722144	58.93	39.9845	59.5407	43.9607	59.3287	39.953		93232315	0.885269	-1.95414	0.433566	-0.211538	1.05838	-0.211538		93232315	-0.0426032	-1.32992	1.1343	-0.216997	1.40917	-0.953946
	67805460	71.7889	55.1685	79.9458	60.5943	66.2343	60.5943		67805460	72.5709	47.3753	66.1996	53.2216	66.971	51.2879		93275884	0.519306	-1.03337	0.266838	-0.790414	1.82805	-0.790414		93275884	0.282532	-0.896786	0.524328	-0.856491	1.82591	-0.879493
	67935979	0.780378	0.416123	0.919795	0.657867	1.1038	0.657867		67935979	0.548307	0.963998	1.19454	1.09625	0.609227	0.214261		93318180	0.578835	-0.938117	0.208869	-0.838093	1.8266	-0.838093		93318180	0.0126567	-0.459728	1.35099	-1.06061	1.26707	-1.11038
	67993170	0	0	0	0	0	0		67993170	0	0	0	0	0	0		93318180	0.621948	-0.950088	0.223605	-0.846146	1.79683	-0.846146		93318180	-0.0582064	-0.458761	1.42195	-1.04882	1.22384	-1.08
	68403796	0.389545	0.126052	0.363406	0.240597	0.356033	0.240597		68403796	0.400547	0.109149	0.386144	0.136976	0.400602	0.154619		93355500	-1.31841	-0.438499	-1.01957	1.20249	0.371502	1.20249		93355500	0.645775	-1.20069	1.39298	-1.20069	0.770185	-0.407566
	68972866	0.156527	1e-06	0.07829	0.129585	0.164605	0.129585		68972866	0.2078	0.058011	0	0	0.13152	0.142389		93360884								93360884	-0.700474	1.16427	-0.700474	-0.700474	1.63762	-0.700474
	68988909	2.03908	0.376091	1.08111	0.469371	1.93423	0.469371		68988909	1.92126	1.19921	2.53863	1.28597	2.17919	0.778555		93383509	0.529795	-1.81335	1.54135	-0.160281	0.0627712	-0.160281		93383509	-1.83753	-0.770339	0.595116	0.893383	0.914144	0.205224
	69386675	24.1034	18.0777	24.9985	22.5864	27.7416	22.5864		69386675	18.6558	13.8713	25.1843	17.6505	25.5949	16.186		93410615	-0.123974	-1.34198	-0.830275	1.30343	-0.310641	1.30343		93410615	-0.542742	-1.82592	1.26382	-0.00352765	0.271389	0.836985
	69429519	45.4781	40.2401	44.9674	48.8158	42.1116	48.8158		69429519	42.0832	38.4271	44.1425	41.5859	43.7676	43.436		93486338	-1.45306	-0.286918	0.0542538	1.25185	-0.817977	1.25185		93486338	-0.363371	-0.452933	-0.773423	0.843383	-1.05421	1.80055
	69437507	0	0	0	0	0	0		69437507	0.025891	0.003436	0.017124	0.020897	0	0		93579080	0.847222	-0.815183	1.61842	-0.976454	0.302445	-0.976454		93579080	1.50881	-1.14642	0.396666	-0.584812	0.886187	-1.06043
	69479854	0	4e-06	0	0	0	0		69479854	0	0	0	0	0	0.076169		93651711	1.23861	1.57635	-0.703738	-0.703738	-0.703738	-0.703738		93651711
	69503359	42.6275	29.2457	45.2627	33.4944	40.7526	33.4944		69503359	42.3024	28.0001	43.1194	31.9309	42.3568	31.3294		93659406	-1.96691	0.933867	-0.420512	0.735536	-0.0175186	0.735536		93659406	0.224159	0.760733	0.929589	-0.522833	0.58191	-1.97356
	69541017	0	0	0	0	0	0		69541017	0	0	0	0	0	0.076169		93679675	0.769508	-0.947528	1.43823	-0.984601	0.708993	-0.984601		93679675	0.603825	-1.77179	1.3808	-0.290645	0.539928	-0.462119
	69589164	0	0.015334	0	0.001574	0	0.001574		69589164	0	0	0	0	0.025357	0.032221		93768175	-0.44981	-0.369483	-1.29721	1.34909	-0.581667	1.34909		93768175	0.555366	-2.0325	0.276099	-0.349925	0.493454	1.05751
	69612953	0.755887	1.37936	0.171704	1.65469	0.346527	1.65469		69612953	0.618008	1.07955	0.494751	0.246567	0.226097	1.0631		93777758	-1.00433	0.856653	-1.13182	1.06299	-0.846493	1.06299		93777758	0.857521	-1.14634	-0.233657	-1.27449	0.3253	1.47167
	69643869	0	9e-06	0	0	0	0		69643869	0	0.002163	0	0	0	0		93834891	-0.513123	-0.346857	-1.22894	1.36108	-0.633253	1.36108		93834891	0.719387	-2.18159	-0.00392398	0.54841	0.433453	0.484262
	69737082	0	0	0	0	0	0		69737082	0	0	0	0	0	0		94066113	-0.110494	-1.07443	-1.30882	0.413425	1.66689	0.413425		94066113	-0.327171	-0.752674	1.51185	-0.0238879	1.01185	-1.41997
	69814397	0.532146	0.956967	0.400868	1.01179	1.02732	1.01179		69814397	0.773862	0.696636	0.750386	1.3724	1.02605	1.23361		94092536	-0.849747	0.849382	-1.035	1.06715	-1.09893	1.06715		94092536	-0.587805	-0.272648	-0.589323	2.20039	-0.609215	-0.141397
	70064406	0	0	0	0	0	0		70064406	0	0	0	0	0	0		94463919	0.707467	-0.783309	0.233897	0.843872	-1.8458	0.843872		94463919	2.07435	-1.11574	-0.393562	-0.228547	-0.475218	0.138717
	70093642	0.630405	0.109446	1.26286	0.184097	1.09962	0.184097		70093642	0.781709	0.278868	0.730242	0.426335	0.445328	0.451359		94513125	0.11696	1.63275	-1.82161	0.0327852	0.00633015	0.0327852		94513125	-0.964928	1.47729	-0.964928	0.808008	0.609486	-0.964928
	70240709	62.4282	66.7277	58.898	64.7524	72.2458	64.7524		70240709	59.8387	74.8091	75.3723	68.1747	79.8967	57.3764		94682793	0.789417	0.252563	-1.82114	0.806548	-0.833939	0.806548		94682793	0.10945	-1.30699	1.22359	-0.979833	1.30384	-0.350054
	70254373	29.0658	6.87701	33.0602	9.62125	46.0586	9.62125		70254373	38.9413	0.964642	40.2329	1.06513	41.3889	6.88349		94755206	1.15845	-0.311125	-0.768755	0.787048	-1.65267	0.787048		94755206	1.48804	-1.14664	-0.235636	1.12921	-1.05207	-0.1829
	70408332	21.4944	9.85506	21.0419	17.5395	22.3359	17.5395		70408332	21.6002	8.99832	23.0425	13.5854	23.6041	12.4622		94776192								94776192	-0.447214	-0.447214	-0.447214	-0.447214	-0.447214	2.23607
	70463666	9.24802	11.0593	9.21783	15.5872	11.2374	15.5872		70463666	12.9437	10.5015	12.361	11.3136	16.0253	11.3678		94963651	0.603588	-0.841388	1.88717	-0.826534	0.00369725	-0.826534		94963651	1.2589	-1.6656	0.807453	-0.641368	0.644081	-0.403466
	70541978	0	0	0	0	0	0		70541978	0	0	0	0	0	0		95025519								95025519	-0.447214	-0.447214	-0.447214	-0.447214	-0.447214	2.23607
	70599523	83.8742	69.4403	86.1674	87.8997	85.5692	87.8997		70599523	75.6018	66.835	82.5875	72.6235	81.5797	70.9814		95139651	-0.708417	0.235089	1.88034	-0.0130643	-1.38089	-0.0130643		95139651	-0.664043	-0.221274	-1.23765	1.61991	-0.531955	1.03501
	70707273	2.89985	0.581799	2.04637	0.699063	2.34418	0.699063		70707273	0.739917	1.70234	1.42768	2.05908	1.04828	1.19213		95148805	-0.945284	-0.41957	-0.945284	1.3835	-0.456853	1.3835		95148805	-0.86209	-0.401601	-0.603714	1.72722	1.00227	-0.86209
	70856368	22.061	18.1521	23.7839	22.4129	28.7729	22.4129		70856368	24.3623	16.611	27.5219	18.5038	27.975	15.3542		95237707	2.08543	-0.487995	0.273897	-0.455205	-0.960926	-0.455205		95237707	-0.82429	1.2127	1.02141	0.00300272	-1.65735	0.244522
	70976044	2.12169	0.395255	1.74047	0.850003	1.05464	0.850003		70976044	2.1428	0.31277	2.32801	0.976149	1.78521	0.679492		95290807	-0.447214	-0.447214	-0.447214	-0.447214	2.23607	-0.447214		95290807
	71005769	10.2504	15.3469	6.95163	18.1864	7.31265	18.1864		71005769	10.8896	13.7972	9.5988	12.316	9.0833	13.5211		95349781	1.88186	-1.3067	-0.0735886	-0.499319	0.497065	-0.499319		95349781	0.449156	-0.261844	1.2737	-1.28563	1.01665	-1.19204
	71016592	0	0	0	0	0	0		71016592	0	0	0	0	0	0		95499042	-0.964191	1.02527	-1.01438	0.987002	-1.02071	0.987002		95499042	-0.965065	1.2697	-0.97545	1.06138	-1.0022	0.611637
	71035455	0	0	0.000277	0	0	0		71035455	0	0	0	0	0	0		95528167	-2.11718	0.657035	-0.25339	0.486619	0.7403	0.486619		95528167	-0.433734	-1.81589	-0.265736	0.45467	1.26893	0.791765
	71262460	33.6416	0.725514	31.9303	3.38397	30.0329	3.38397		71262460	24.5468	0.269406	28.8177	0.68577	24.3469	0.776366		95757074	-0.208406	2.17316	-0.750449	-0.231929	-0.750449	-0.231929		95757074	-0.5925	0.848028	-1.17193	1.00953	-1.17193	1.0788
	71264599	34.9285	1.34377	34.7873	3.62238	30.003	3.62238		71264599	32.816	0.683796	32.4432	0.80763	31.6855	0.825933		96116202	0.502722	-0.895725	0.56294	-0.933992	1.69805	-0.933992		96116202	-0.0558692	-0.857504	1.31468	-0.787635	1.38442	-0.998093
	71300532	2.57794	3.56007	1.97924	1.44064	1.91068	1.44064		71300532	1.91102	1.81011	1.19547	1.47727	1.41471	1.89324		96375936	1.19474	-1.53635	1.36209	-0.380631	-0.259209	-0.380631		96375936	0.520783	-2.16597	0.920288	0.18783	0.194617	0.342452
	71304637	0	0	0	0	0	0		71304637	0	0	0	0	0	0		97192363	-0.907884	0.338592	-0.951354	1.25802	-0.995392	1.25802		97192363	-0.946664	0.68736	-0.985378	0.960498	-1.01926	1.30344
	71304643	0	0	0	0	0	0		71304643	0	0	0	0	0	0		97597886	-1.28336	0.601634	-1.49884	0.889926	0.400711	0.889926		97597886	0.0810158	0.19564	-2.17263	0.783947	0.524576	0.58745
	71305830	0	0	0	0	0	0		71305830	0	0	0	0	0	0		97858381	-0.447214	2.23607	-0.447214	-0.447214	-0.447214	-0.447214		97858381	0.654654	-0.654654	1.96396	-0.654654	-0.654654	-0.654654
	71305841	0	0	0	0	0	0		71305841	0	0	0	0	0	0		97951058	1.34417	1.48148	-0.739668	-0.707201	-0.671588	-0.707201		97951058	-0.472922	-0.472922	-0.472922	2.2346	-0.370444	-0.445389
	71425476	3.49221	0.060595	2.98139	0.161558	2.8535	0.161558		71425476	4.92031	0.146384	3.98372	0.234762	3.53356	0		97979922	0.676552	-1.46879	1.08097	-0.700212	1.11169	-0.700212		97979922	0.499394	-1.34897	1.08096	-0.550432	1.25692	-0.937862
	71476282	0.271594	3.71737	0.110033	2.03244	0.190477	2.03244		71476282	0.110027	4.45945	0.09429	5.10518	0.112887	3.68917		98046539	0.709282	-1.66285	1.32678	-0.517064	0.660915	-0.517064		98046539	0.996609	-1.17466	1.02238	-1.1338	0.936659	-0.647188
	71633594	0	0	0	0	0	0		71633594	0	0	0	0	0	0		98179667	0.877104	-2.09912	0.317465	0.0273944	0.849762	0.0273944		98179667	0.79536	-1.53769	0.817982	-0.780728	1.21152	-0.506442
	71633656	0	0	0	0	0	0		71633656	0	0	0	0	0	0		98330695	1.21033	-0.702616	-0.702616	-0.702616	1.60014	-0.702616		98330695	1.77097	-0.688589	-0.688589	-0.688589	-0.688589	0.983385
	71635106	0	0	0	0	0	0		71635106	0	0	0	0	0	0		98331825	0.630761	-0.864662	1.82781	-0.864662	0.135417	-0.864662		98331825	1.68635	0.857628	-0.894634	-0.894634	0.139922	-0.894634
	71635153	0	0	0	0	0	0		71635153	0	0	0	0	0	0		98373752	0.0663922	-0.56076	2.17665	-0.56076	-0.56076	-0.56076		98373752	-0.447214	-0.447214	-0.447214	-0.447214	2.23607	-0.447214
	71655413	2e-06	0	5e-06	0	7e-06	0		71655413	0	0	0	0	0	0		98448937	1.00387	-0.690197	-0.690197	-0.690197	1.75692	-0.690197		98448937	0.37086	-0.956211	1.24661	-0.956211	1.25116	-0.956211
	71708910	0	0	0	0	0	0		71708910	0	0	0	0	0	0		98449240	-0.0155835	-0.580589	-0.433645	-0.580589	2.19099	-0.580589		98449240	0.0535705	-0.851051	0.65805	-0.851051	1.84153	-0.851051
	71868769	0.016135	0.069874	0	0.100324	0.016186	0.100324		71868769	0.018066	0.190063	0.013464	0.170129	0	0.122987		98497779	0.736061	0.419769	-1.47971	0.821811	-1.31974	0.821811		98497779	0.33694	1.87774	-1.11906	-0.466363	0.273931	-0.903181
	71957137	50.8214	52.5648	53.715	52.7034	47.7366	52.7034		71957137	46.2555	49.2729	48.918	53.5159	48.5569	49.4008		98502607	-0.88075	-0.617812	-0.674889	1.40913	-0.644819	1.40913		98502607	-0.686445	0.135043	-0.896412	0.584239	-0.98115	1.84473
	71962127	56.3018	48.9896	63.1973	48.447	53.9736	48.447		71962127	55.7787	52.8085	53.6558	53.6572	53.7174	50.0858		98509344	0.542839	-2.13637	1.00785	0.238322	0.109039	0.238322		98509344	1.05056	-1.4419	0.815098	-0.321373	0.959837	-1.06222
	72030860	26.6945	45.5049	29.5554	40.8654	32.8388	40.8654		72030860	28.3648	39.0219	29.7063	38.3456	32.2897	35.5369		98600939	1.0719	-1.06744	1.11604	-0.957672	0.794846	-0.957672		98600939	0.807717	-0.978254	1.39101	-0.978254	0.736038	-0.978254
	72035685	0	0	0	0	0	0		72035685	0	0	0	0.358238	1.90873	1.11161		98863770	-0.701867	1.2135	-1.11291	0.868221	-1.13517	0.868221		98863770	-0.774439	1.15269	-1.01602	1.02833	-1.17138	0.780816
	72035719	0	0	0	0	0	0		72035719	0	0	0	0	1.90873	1.11161		99019212	1.00013	-1.03229	0.927128	-0.982376	1.06978	-0.982376		99019212	0.887456	-1.02094	1.02865	-1.08777	1.0736	-0.880988
	72077587	73.7622	42.1944	88.488	51.5869	76.0341	51.5869		72077587	69.4333	35.3217	67.363	47.2231	65.4724	49.4827		99424703	-0.447214	-0.447214	-0.447214	-0.447214	2.23607	-0.447214		99424703
	72079626	0.469148	0.348391	0.420709	0.342362	0.597918	0.342362		72079626	0.287168	0.28171	0.319964	0.39832	0.605654	0.325516		99424720	-0.447214	-0.447214	-0.447214	-0.447214	2.23607	-0.447214		99424720
	72108393	15.8445	5.7561	19.4206	8.76035	19.4307	8.76035		72108393	13.6974	3.07843	13.2501	6.59947	12.1867	8.17812		99445827	-1.01372	1.42787	-1.14716	0.733976	-0.734945	0.733976		99445827	-0.410166	1.82456	-1.14289	0.671896	-0.85907	-0.0843315
	72117949	51.2918	9.57734	60.2579	24.1987	58.6755	24.1987		72117949	43.3478	6.34828	58.8862	11.4873	62.8578	15.2903		99472514	0.863145	-2.14403	0.567252	0.0712571	0.571121	0.0712571		99472514	1.01479	-1.08547	0.931957	-1.09048	1.03873	-0.809523
	72129899	119.866	49.2143	140.49	107.901	147.725	107.901		72129899	124.624	37.3117	149.737	55.803	155.597	76.5437		99537897	0.470107	-0.943248	2.02007	-0.47295	-0.601029	-0.47295		99537897	1.23014	-1.06129	0.145378	-0.364747	-1.24063	1.29115
	72151227	9.78024	10.6034	20.9473	52.6823	30.1134	52.6823		72151227	9.63953	5.47022	21.6788	10.8234	39.2751	15.7476		99568444	-0.447214	-0.447214	2.23607	-0.447214	-0.447214	-0.447214		99568444
	72160636	8.75006	0.549428	11.5266	5.29696	19.1831	5.29696		72160636	4.08577	0.262887	10.4207	0.729412	14.701	2.9382		99631964	-0.802438	-0.545241	-0.802438	1.40879	-0.667467	1.40879		99631964	-1.16421	1.7101	-1.16421	0.0810583	-0.0583832	0.59565
	72180829	8.69689	0.72622	13.4826	5.42921	19.1502	5.42921		72180829	9.44469	0.431216	10.941	1.2137	16.4356	2.9152		99665949	-0.432897	-0.719655	2.06729	-0.656594	0.398444	-0.656594		99665949	1.22636	-1.90051	0.569308	-0.355109	0.63501	-0.175056
	72191390	5.74782	4.76132	14.2966	14.9393	12.2735	14.9393		72191390	9.92861	1.24603	11.3509	2.03497	32.071	5.56588		99669693	0.681285	-1.29134	1.66697	-0.698022	0.33913	-0.698022		99669693	0.841651	-1.57075	0.940738	-0.8632	1.02649	-0.374927
	72218908	0.199533	0	0.119547	0.117102	0.100952	0.117102		72218908	0.01905	0.099534	0.044967	0.126391	0.252022	0.119836		99708115	1.85276	0.235744	-0.431692	-1.0371	0.417379	-1.0371		99708115	-1.28887	0.44254	0.168381	-1.34647	1.36753	0.656886
	72235817	121.125	32.9104	131.416	104.148	146.156	104.148		72235817	119.532	29.0734	148.3	49.3085	146.147	66.0647		99773442	-1.61955	-0.251123	0.441227	1.11395	-0.798456	1.11395		99773442	-0.937888	-0.0466555	-0.545632	2.07589	-0.698455	0.152743
	72257928	52.3894	9.21876	59.6936	22.9005	55.5844	22.9005		72257928	47.5862	3.67534	68.3265	7.92526	73.0055	12.0654		99782033	-0.707107	-0.707107	-0.707107	1.41421	-0.707107	1.41421		99782033	-0.0778762	0.874722	0.834644	1.015	-1.32324	-1.32324
	72271912	12.3821	13.8014	13.9234	17.0809	13.277	17.0809		72271912	12.4401	11.8482	10.7031	13.815	11.1837	15.697		99811200	-0.958212	0.813247	-1.22456	1.07507	-0.780611	1.07507		99811200	-0.742249	-0.86727	-1.05984	1.48636	0.0150191	1.16798
	72277682	51.9689	8.36415	55.8642	22.8742	60.2635	22.8742		72277682	44.1546	4.50799	57.0264	8.21349	68.5138	10.9121		99882254	-0.810868	0.173767	-0.963158	1.30056	-1.00086	1.30056		99882254	-0.856315	-0.895509	-0.659072	0.972248	1.73182	-0.293171
	72298144	150.774	50.6643	163.222	132.825	177.33	132.825		72298144	148.543	38.6002	184.254	57.1472	218.277	69.2099		100102615	-0.447214	-0.447214	-0.447214	-0.447214	2.23607	-0.447214		100102615	-0.447214	2.23607	-0.447214	-0.447214	-0.447214	-0.447214
	72326967	19.4238	10.3701	26.7357	54.1806	37.1632	54.1806		72326967	24.5825	3.56166	28.7264	8.64026	32.7023	20.9686		100103393	-1.32247	0.358628	-1.33855	1.07399	0.154401	1.07399		100103393	-1.76698	0.556071	-0.364505	1.27223	-0.469376	0.772559
	72353642	0	0	0	0	0	0		72353642	0	0	0	0	0	0		100110430	-0.278323	2.22718	-0.57928	-0.44118	-0.487213	-0.44118		100110430	1.55971	1.25236	-0.819224	-0.616554	-0.671378	-0.704909
	72364204	3.06129	4.04434	4.55741	3.24356	2.99762	3.24356		72364204	3.30989	5.01795	3.0418	5.41844	3.29966	6.95903		100122752	0.17538	-1.60981	1.6013	-0.421759	0.676642	-0.421759		100122752	0.543424	0.404991	-1.57182	0.475107	-1.11608	1.26439
	72386190	34.9119	27.1271	37.9774	29.7989	34.6233	29.7989		72386190	33.6767	24.8714	34.5595	30.4034	37.8148	26.9491		100132973	0.849643	-0.0494461	1.17437	-1.31607	0.657576	-1.31607		100132973	0.141497	-0.460378	-1.16307	1.24158	1.31285	-1.07247
	72438793	48.2657	27.0879	59.3454	46.3164	56.7984	46.3164		72438793	53.3318	20.6653	55.4963	29.9482	58.2931	36.17		100185039	-0.993151	-0.993151	0.759468	1.10999	-0.993151	1.10999		100185039	-0.698963	1.66004	1.13582	-0.698963	-0.698963	-0.698963
	72454555	0.0264	0.488733	0.001317	0.406453	0	0.406453		72454555	0.031092	0.32369	0.028979	0.436557	0.021161	0.324857		100286344	2.23607	-0.447214	-0.447214	-0.447214	-0.447214	-0.447214		100286344	-0.447214	-0.447214	-0.447214	-0.447214	-0.447214	2.23607
	72477311	0.301859	0	0.488474	0.334962	1.08608	0.334962		72477311	1.33845	0	0.51161	0	0.867007	0.109411		100297855	0.917614	-1.6411	1.47949	-0.371269	-0.0134674	-0.371269		100297855	1.38651	-1.6863	0.539928	0.0797159	0.505268	-0.825122
	72480921	59.5936	55.9401	64.858	54.2789	55.4475	54.2789		72480921	57.0806	52.3437	55.9006	56.7846	55.763	55.1342		100304979	1.84056	-0.248788	-0.129833	0.0636162	-1.58918	0.0636162		100304979	0.730348	-1.39862	0.496215	0.978405	0.592278	-1.39862
	72527207	0.544648	2.66666	0.849472	5.20893	1.43663	5.20893		72527207	1.14605	1.98886	0.85038	3.30365	1.33772	3.63834		100307991	1.26628	-1.8744	0.877979	-0.211089	0.152318	-0.211089		100307991	1.07822	-1.42271	0.886284	-0.837308	0.948721	-0.653211
	72546356	0.580367	0.470612	0.41185	0.749164	0.557989	0.749164		72546356	0.82262	0.296673	0.851207	0.330907	0.911094	0.554872		100317697	0.662453	-1.52926	1.69883	-0.410094	-0.0118447	-0.410094		100317697	1.16621	-1.8415	0.366129	-0.683506	0.77463	0.218042
	72668086	0	0.137235	0	0.273167	0.130338	0.273167		72668086	0.30855	0	0.126075	0.193629	0	0		100342785	-0.983463	1.06314	-1.08456	0.966054	-0.927226	0.966054		100342785	-0.942862	0.754263	-1.00527	1.01449	-1.02527	1.20464
	72682995	71.172	76.1111	83.4995	84.7865	68.0163	84.7865		72682995	71.2359	66.411	67.2057	74.0816	63.545	77.7876		100381694	2.23607	-0.447214	-0.447214	-0.447214	-0.447214	-0.447214		100381694
	72691257	0.032756	0.309266	0.158802	0.269822	0.117068	0.269822		72691257	0.033321	0.04017	0.04121	0.145412	0.067655	0.30448		100419982	1.96505	-0.747177	-0.355123	-0.735927	0.609102	-0.735927		100419982	1.73461	-0.79042	-0.37489	-0.79042	0.998433	-0.777308
	72699598	16.2108	7.13951	11.1387	9.55924	16.8415	9.55924		72699598	14.7721	4.38593	13.3156	3.94894	18.6502	5.0783		100447990	0.747279	-1.26351	1.26071	-0.835668	0.926858	-0.835668		100447990	0.974097	-1.28318	1.08441	-0.846344	0.904359	-0.833348
	72714013	1.96199	1.21276	2.37314	2.41822	4.67656	2.41822		72714013	2.33529	1.25049	1.95536	0.616176	2.23318	0.81812		100473295	0.72896	-1.56941	1.21139	-0.622349	0.873763	-0.622349		100473295	0.568796	-1.9236	1.03489	0.264336	0.673485	-0.617906
	72716739	86.7509	46.4294	105.856	51.1037	84.6281	51.1037		72716739	86.8404	39.7144	81.2721	43.9245	76.3119	45.7926		100492694	0.32131	-0.689698	1.20148	-1.06786	1.30264	-1.06786		100492694	1.13941	-0.749461	0.412009	-1.24839	1.29843	-0.851993
	72729784	84.0683	67.4867	84.8278	69.8861	75.499	69.8861		72729784	79.6648	63.1939	78.6744	70.2147	73.8345	71.2331		100576335	0.558298	-0.793146	1.83136	-0.909821	0.223129	-0.909821		100576335	1.20048	-1.48532	0.902676	-0.671632	0.763548	-0.709748
	72760203	35.6391	11.6366	37.935	22.3419	37.1371	22.3419		72760203	33.8651	9.7629	33.998	11.4439	34.3221	14.5034		100683617	0.698397	-0.462482	1.72234	-1.07181	0.185363	-1.07181		100683617	1.48595	-1.33338	0.764242	-0.987826	0.510719	-0.43971
	72796280	0	0	0	0	5e-06	0		72796280	0	0	0	0	0	0		100739442	-0.737587	-0.277284	-0.79344	1.38375	-0.959181	1.38375		100739442	0.753821	-0.764424	-0.488885	-1.33328	0.157685	1.67508
	72800564	0.182014	0.166493	0.383803	0.204879	0.448322	0.204879		72800564	0.30459	0.016382	0.30755	0	0.523995	0.033346		100775141								100775141	1.46957	-0.706736	1.35737	-0.706736	-0.706736	-0.706736
	72818011	0.409125	0.109068	0.356664	0	0.590808	0		72818011	0.324823	0	0.375491	0.011376	0.399256	0		100833938	-0.601902	-0.778775	-1.02848	1.38597	-0.362787	1.38597		100833938	0.87443	-1.39825	0.856298	-1.20864	1.0307	-0.154535
	72822569	98.4673	88.9409	119.418	82.3238	94.9784	82.3238		72822569	94.8686	82.4922	89.449	81.7629	81.9203	86.032		100838161	-0.371534	-1.45717	-0.370597	1.30886	-0.418408	1.30886		100838161	0.791331	-1.26258	0.674818	-1.21245	1.32461	-0.315732
	72830778	89.5618	78.3745	104.303	77.6658	91.0677	77.6658		72830778	83.8282	71.321	87.0256	80.9068	78.3466	82.9821		100861802	0.603928	-1.64037	0.977384	-0.555932	1.17092	-0.555932		100861802	1.64725	-1.20467	0.745151	-0.80706	0.337067	-0.717734
	72836963	35.4165	58.5331	33.4588	58.2067	28.2681	58.2067		72836963	33.0464	54.8743	28.3875	58.6401	25.3315	60.2674		100892942	1.61397	-1.0622	-0.872982	0.602102	-0.88299	0.602102		100892942	1.7815	-0.326222	0.760086	-1.03106	-0.157564	-1.02674
	72853023	0	0	0	0	0	0		72853023	0	0	0	0	0	0		101110148	1.0909	-0.95935	0.689721	-1.0028	1.18433	-1.0028		101110148	0.678345	-1.08216	1.51587	-0.815912	0.676961	-0.973103
	72897384	0.772459	7.77659	0.729494	10.5821	0.984623	10.5821		72897384	0.649579	8.95528	0.738276	9.68606	0.560079	11.3278		101163075	0.149021	-2.06929	1.21594	0.14174	0.420852	0.14174		101163075	0.039472	-2.02536	0.698435	0.0462624	1.18457	0.0566265
	72935371	0	0.052981	3e-06	0.049957	0	0.049957		72935371	0	0	0	0.110924	0.049245	0.057933		101175980	-0.689124	1.16739	-1.63467	0.802682	-0.448955	0.802682		101175980	-1.44805	1.04393	-0.206896	1.43441	-0.844154	0.020753
	72937958	7.9274	6.23818	6.57592	5.33251	6.20965	5.33251		72937958	6.61902	3.8677	5.86841	4.48538	6.80948	5.32872		101186426	0.820007	-1.1503	1.53914	-0.840432	0.472015	-0.840432		101186426	0.740481	-1.82257	1.03809	0.201349	0.628213	-0.785562
	72960476	88.6415	90.4199	105.353	77.8403	86.8275	77.8403		72960476	89.8674	83.5228	82.2351	86.6801	84.7201	88.6736		101221589	-1.31003	-0.607316	-0.163618	1.33198	-0.582988	1.33198		101221589	0.291533	-0.766862	-0.238472	-0.783519	-0.580847	2.07817
	72965727	98.8739	48.8407	110.153	56.331	89.9408	56.331		72965727	87.1128	40.6557	84.0905	39.8373	91.7701	53.5614		101228548	-0.747554	0.0202692	2.17424	-0.533191	-0.380576	-0.533191		101228548	0.998401	-0.175354	-0.125698	-1.25296	1.5491	-0.993491
	72986400	70.3535	62.7512	82.4863	59.524	69.0075	59.524		72986400	71.0523	62.8629	62.5649	63.4808	62.9389	63.8305		101251982	1.92998	-0.29631	-1.47503	-0.0295068	-0.099625	-0.0295068		101251982	1.02868	-0.638858	1.19002	-1.66408	0.457332	-0.373104
	73050313	21.2399	17.9654	19.8983	20.2801	22.1313	20.2801		73050313	18.0784	22.009	24.1897	22.8032	23.1791	18.1735		101290984	0.949069	-1.1989	1.03609	-0.892213	0.99817	-0.892213		101290984	1.0296	-1.05243	0.978313	-0.948965	0.990386	-0.996907
	73057520	59.5303	43.8811	66.9412	42.7814	55.1031	42.7814		73057520	56.3424	38.533	53.5202	44.1649	53.0611	43.2034		101296257	0.547883	-0.840935	0.0851984	-0.840935	1.88972	-0.840935		101296257	0.659382	-0.655243	-0.655243	-0.655243	1.96159	-0.655243
	73067134	9.07107	5.94006	7.12441	6.25328	7.27971	6.25328		73067134	7.19047	4.21183	5.25328	4.01124	4.12662	5.18232		101328244	-1.82635	1.51558	-0.426872	0.271251	0.195133	0.271251		101328244	-1.31762	0.814049	-1.37605	0.980238	0.0359372	0.863444
	73067140	10.5567	5.08729	4.54477	6.23762	4.00439	6.23762		73067140	6.41154	4.3079	4.28853	2.09735	2.12502	5.87972		101339959	0.364063	-1.2756	1.39546	-0.76889	1.05386	-0.76889		101339959	0.222508	-1.01368	0.71784	-0.819033	1.73821	-0.84585
	73067455	4.20535	2.0199	8.84681	5.80093	5.08096	5.80093		73067455	2.28934	2.1009	5.12897	3.45617	6.07323	2.09691		101557581	0.875467	-1.86385	0.9031	-0.367721	0.820726	-0.367721		101557581	0.855794	-1.14547	0.912881	-1.03878	1.19692	-0.781344
	73067463	7.15607	3.31213	12.2709	8.80142	8.15528	8.80142		73067463	3.92459	3.03081	7.79411	5.62944	8.58928	3.33484		101750494	0.911948	-1.77592	-0.937417	0.69535	0.410693	0.69535		101750494	1.71151	-0.843461	0.398788	-0.926533	0.631076	-0.971375
	73070198	16.2053	10.6317	16.0272	12.8965	16.1178	12.8965		73070198	16.1258	9.91067	15.8113	12.3384	18.0881	12.2927		101751487	0.327274	-0.562359	-0.932767	1.2311	-1.29436	1.2311		101751487	1.74983	-0.899055	-0.899055	0.653222	0.294117	-0.899055
	73171072	0	2e-06	0	0	0.07727	0		73171072	0.093759	0	0	0	0	0		101803860	-0.707107	-0.707107	-0.707107	1.41421	-0.707107	1.41421		101803860
	73194515	3.2e-05	0	0	0	0	0		73194515	0	0	4e-05	0	0	0		101834802	1.22614	-0.703262	1.58691	-0.703262	-0.703262	-0.703262		101834802
	73220865	5.42135	8.64067	4.18189	15.3482	4.34153	15.3482		73220865	5.30784	5.32528	4.53355	7.33128	4.03877	7.92976		101841486	1.63908	-1.35421	0.850168	-0.611912	0.0887845	-0.611912		101841486	1.92092	-0.978675	0.353702	-0.987482	0.165512	-0.473975
	73267067	58.6769	93.3121	66.2808	81.9462	56.4131	81.9462		73267067	58.5199	84.6354	52.6824	89.5969	55.9299	92.8069		101891237	1.49261	-1.69029	0.748525	-0.389211	0.227573	-0.389211		101891237	1.67496	-0.98021	0.677025	-0.990811	0.409964	-0.790926
	73298297	104.13	107.684	111.861	110.154	97.5175	110.154		73298297	101.203	104.983	102.638	120.531	96.4469	119.088		101902792	-0.447214	-0.447214	-0.447214	-0.447214	2.23607	-0.447214		101902792	-0.704803	-0.704803	-0.704803	-0.704803	1.26991	1.5493
	73314463	1036.18	1006.03	1026.17	1265.5	1117.53	1265.5		73314463	1080.45	999.003	1145.07	1269.5	1300.21	1234.71		101924113	1.12646	-0.997933	-0.997933	0.933669	-0.997933	0.933669		101924113	-0.447214	-0.447214	-0.447214	-0.447214	-0.447214	2.23607
	73316098	36.6204	27.8407	36.9606	21.5222	27.363	21.5222		73316098	24.3842	19.6337	26.9218	31.8998	21.0769	27.3337		101952511	-0.447214	-0.447214	-0.447214	-0.447214	2.23607	-0.447214		101952511	-0.447214	-0.447214	-0.447214	-0.447214	2.23607	-0.447214
	73316823	4.85769	7.25396	3.96339	10.829	5.1035	10.829		73316823	4.59501	5.7775	3.85077	10.5285	3.38465	8.44033		101971978	-0.329333	-0.926297	2.17392	-0.372543	-0.173207	-0.372543		101971978	1.95059	-0.915359	-0.915359	0.253493	0.252345	-0.625707
	73317633	0	0.377331	0.811156	0.334231	0.506267	0.334231		73317633	0.173874	1.25325	0.33903	2.44263	0	0.830193		101975653	-0.771658	1.6233	-1.05971	0.590896	-0.97372	0.590896		101975653	-1.00485	0.925804	-0.863591	1.31757	-1.07659	0.701664
	73317633	0	0.677481	1.33245	0.577871	0.885671	0.577871		73317633	0.312183	1.63021	0.541079	1.17241	0	0.732655		102057169	-0.963977	-0.271441	-0.68974	1.38175	-0.838351	1.38175		102057169	0.740255	-0.979457	-0.617025	0.173743	-1.046	1.72849
	73322260	0.000999	0	0.000333	0	0	0		73322260	0	0	0	0	0	0		102067702	-0.917425	0.835281	-1.083	1.0758	-0.986444	1.0758		102067702	-0.949109	0.791055	-1.02457	1.24879	-0.997972	0.931801
	73325498	27.0807	22.5867	29.182	26.0158	17.6586	26.0158		73325498	24.7204	20.5571	25.0852	32.1756	25.7537	30.0779		102069946	-1.91634	0.591141	0.525525	0.764696	-0.729714	0.764696		102069946	-1.04346	-0.0285984	-0.822752	0.71402	-0.639751	1.82054
	73340753	73.356	61.4595	80.9718	64.3659	68.5036	64.3659		73340753	66.4539	54.8304	63.5605	64.7135	62.7009	65.4528		102081166	0.568267	1.38191	0.633464	-0.425124	-1.73339	-0.425124		102081166	-1.30218	1.29011	1.18291	0.282693	-0.49831	-0.955225
	73348618	61.7683	60.2749	70.279	57.2703	60.2118	57.2703		73348618	63.486	49.0715	60.8802	53.704	61.3942	56.2514		102108348	-0.925319	-0.493539	-0.550616	1.39857	-0.827665	1.39857		102108348	0.46938	-1.39015	-0.295873	0.0467248	-0.654612	1.82453
	73356589	84.5953	75.0189	97.5228	74.388	80.677	74.388		73356589	82.4449	71.8138	79.2907	76.1404	78.2389	77.6911		102226584	1.06146	-1.34131	0.929578	-0.803854	0.957977	-0.803854		102226584	0.853285	-1.10778	1.00516	-0.962118	1.12708	-0.915639
	73360968	0.135304	0.990392	1.13285	0.158196	0.27146	0.158196		73360968	0.088639	1.08455	1.2035	0.158046	0.891209	0.217942		102227782	-1.07502	1.28991	-1.06668	0.831777	-0.811758	0.831777		102227782	-1.01591	0.979739	-0.912228	1.22412	-1.04323	0.76751
	73360973	0.195758	1.05706	1.17487	0.228879	0.392751	0.228879		73360973	0.126245	1.22522	1.29801	0.228663	0.964517	0.315321		102271264	-0.067171	-0.70391	2.16116	-0.639095	-0.111884	-0.639095		102271264	2.13381	-0.824201	0.0727128	-0.649681	-0.176841	-0.555798
	73361974	0.312103	0.137576	0.484209	0.047222	0.020768	0.047222		73361974	0.123918	0.072387	0.212456	0.143964	0.262376	0.114278		102365004	-0.785458	0.608631	-1.24644	1.15557	-0.887875	1.15557		102365004	-1.09708	1.13377	-0.519448	1.10896	-1.26581	0.639606
	73372644	9.09487	19.4534	9.17657	16.4278	9.58016	16.4278		73372644	9.94065	14.9109	8.95604	16.4599	9.15753	18.6135		102376739	-0.946835	-0.141667	2.04618	-0.00540938	-0.946856	-0.00540938		102376739	2.23607	-0.447214	-0.447214	-0.447214	-0.447214	-0.447214
	73395768	72.1801	63.8261	83.9667	64.7535	68.441	64.7535		73395768	69.468	60.2114	66.1714	70.2453	64.2413	68.4594		102400009	0.491821	-2.11149	0.543499	0.037714	1.00074	0.037714		102400009	0.889176	-1.45762	1.04181	-0.743396	0.974728	-0.704701
	73409324	48.3783	35.5471	52.5903	38.9557	45.9382	38.9557		73409324	44.3943	33.3411	45.0739	41.1332	43.0642	39.0333		102452618	-0.619845	-1.16631	-0.571792	1.37409	-0.390237	1.37409		102452618	-0.11138	-1.74255	0.82489	-0.640181	1.31819	0.351028
	73411053	41.3806	35.2922	46.7594	38.5732	41.2184	38.5732		73411053	40.0934	34.2568	38.3026	37.7431	37.6045	37.5949		102475123	-0.104723	2.14046	-0.0638065	-0.790984	-0.389965	-0.790984		102475123	0.809536	-0.843694	-0.049822	-0.081331	-1.43558	1.60089
	73412823	22.8084	13.8569	22.9385	19.7039	22.0802	19.7039		73412823	19.5265	12.9755	20.1168	19.8025	21.5588	18.1032		102503979	-0.954484	1.61527	-0.945681	0.604618	-0.924346	0.604618		102503979	-1.01353	0.926613	-1.00109	1.1757	-0.972784	0.885094
	73427816	29.4776	23.8594	29.2646	25.9607	31.7216	25.9607		73427816	30.9428	17.8284	28.7798	23.7326	32.4463	23.0916		102528711	-0.744565	0.239253	2.05584	-0.761977	-0.0265691	-0.761977		102528711	-0.728583	-0.668831	-0.37939	0.958507	-0.937023	1.75532
	73436883	9.58183	16.439	12.43	11.1516	8.79644	11.1516		73436883	11.1312	16.0017	11.4333	13.864	12.5066	14.8032		102537164	-0.974256	0.683244	-0.991407	1.14079	-0.999158	1.14079		102537164	-0.932666	1.02688	-1.04618	0.99726	-1.01904	0.973743
	73453089	71.3329	70.5202	80.2325	72.4448	68.0776	72.4448		73453089	70.1459	66.957	67.2677	71.702	67.6413	70.6099		102589106	-0.447214	-0.447214	2.23607	-0.447214	-0.447214	-0.447214		102589106	-0.447214	-0.447214	-0.447214	2.23607	-0.447214	-0.447214
	73475281	1.45059	1.10101	1.12933	0.28747	1.21569	0.28747		73475281	0.573908	0	0.569569	0.143197	0.690866	0.528323		102604516	-0.997813	1.15116	-0.999694	0.919955	-0.993566	0.919955		102604516	-0.887736	1.07428	-0.899779	1.54834	-0.91864	0.0835305
	73523723	4.20097	0.115005	3.51377	1.59887	4.57205	1.59887		73523723	3.51575	0.044726	3.63168	0.11195	4.88731	0.482278		102616527	-0.414937	1.82093	-1.06175	0.35875	-1.06175	0.35875		102616527	-0.0728804	-0.911471	-0.911471	1.3951	-0.812997	1.31372
	73577891	0	0	0	0	0	0		73577891	0	0	0	0	0	0		102616536	-0.382053	1.82017	-1.07086	0.351806	-1.07086	0.351806		102616536	-0.0230389	-0.887884	-0.887884	1.45581	-0.887884	1.23088
	73637934	0	0	0	0	0	0		73637934	0	0	0	0	0	0		102616666	-0.826759	-0.298353	-0.826759	1.38932	-0.826759	1.38932		102616666	-0.638941	-0.638941	-0.638941	0.446181	-0.586571	2.05721
	73668032	0	0	0	0	0	0		73668032	0.118707	0	0	0	0	0		102616681	-0.723077	-0.658457	-0.723077	1.41384	-0.723077	1.41384		102616681	-0.626522	-0.626522	-0.626522	0.450036	-0.626522	2.05605
	73682720	0.894298	0.101045	1.71937	0.877708	1.9386	0.877708		73682720	1.07976	0.144169	1.26432	0.193384	2.5698	0.326625		102674187	-1.04136	0.983946	-1.04136	1.00664	-0.914507	1.00664		102674187	-0.870775	-0.082164	-0.608333	0.45798	-0.870775	1.97407
	73757373	0	0.268232	0	0.164446	0.294715	0.164446		73757373	0.124496	0.439633	0.176145	0	0.454885	0.374069		102738158	-0.983828	1.34206	-0.983828	0.804711	-0.983828	0.804711		102738158	-0.936092	0.536744	-0.936092	0.634184	-0.936092	1.63735
	73769913	13.7081	1.61304	15.9674	4.03744	14.6605	4.03744		73769913	13.063	0.886325	16.3336	1.11837	33.8696	1.92199		102741020	-0.997225	0.920039	-0.998911	1.0388	-1.00151	1.0388		102741020	-0.99728	0.846666	-0.993042	1.12563	-0.999761	1.01779
	73774294	24.4186	2.52203	38.8589	12.9343	36.796	12.9343		73774294	30.3521	2.82931	49.0524	3.02658	39.0946	6.73892		103000770	-1.01341	0.282747	-0.604919	1.25478	-1.17397	1.25478		103000770	-0.883805	0.0965263	-0.828182	1.05668	-0.99556	1.55434
	73784533	0.922184	5.1e-05	0.477321	0.066371	0.716935	0.066371		73784533	0.483167	0.127586	0.576325	0	0.372216	0		103120367	0.892362	-1.33768	1.12677	-0.803043	0.924629	-0.803043		103120367	1.07884	-1.20187	0.960802	-0.867344	0.940999	-0.911433
	73819153	1.0822	0.030634	1.60422	0.159513	0.998936	0.159513		73819153	1.51572	0	0.79779	6e-06	1.36864	0.035031		103159781	-0.447214	-0.447214	-0.447214	-0.447214	2.23607	-0.447214		103159781
	73880362	0.96426	0.136909	1.49116	0.782754	2.06138	0.782754		73880362	1.34258	0.130933	1.55463	0.161585	2.24992	0.337557		103324171	0.689768	-1.54488	1.28522	-0.630553	0.830999	-0.630553		103324171	0.887956	-1.26335	0.901628	-0.702296	1.15897	-0.982908
	73899783	1.1e-05	0	0	5e-06	1e-06	5e-06		73899783	0.000583	2e-06	0.000124	8e-06	0.000129	7.2e-05		103526409	-0.600716	2.08754	-0.891275	0.0493796	-0.694309	0.0493796		103526409	-0.114743	1.58015	-1.0963	1.07875	-0.91916	-0.528697
	73907120	0.414466	0.418411	0.489419	0.263362	0.532227	0.263362		73907120	0.279861	0.301695	0.246897	0.512601	0.292347	0.400565		103580575	0.266296	-1.06904	0.865238	-0.841022	1.61955	-0.841022		103580575	0.147324	-1.06024	0.664177	-0.256309	1.70508	-1.20003
	74002023	0.560307	0	0.677493	0.056289	0.809017	0.056289		74002023	0.466625	0.046925	0.280546	0	0.645648	0.054062		103711065	-1.48241	0.083142	1.91965	-0.231515	-0.0573561	-0.231515		103711065	0.324524	0.374094	-1.41141	-0.166866	1.73365	-0.853989
	74010450	1.06479	0.115005	0.886338	0.077439	1.3712	0.077439		74010450	1.14908	0	1.14026	0	0.938251	0.016683		103860382	-0.707107	-0.707107	-0.707107	1.41421	-0.707107	1.41421		103860382
	74032151	0.902251	1.08641	0.978547	1.92013	0.722533	1.92013		74032151	1.10811	0.379922	1.13875	1.11156	1.07854	1.37999		103898558	0.567447	-0.869279	0.449328	-0.93547	1.72344	-0.93547		103898558	1.04494	-0.825442	0.582789	-0.968406	1.29457	-1.12845
	74041183	0	0	0	0	0	0		74041183	0	0	0	0	0	0		103991361	2.17219	-0.239581	-0.0959951	-0.489318	-0.857975	-0.489318		103991361	-1.27987	-1.36964	0.0168859	0.624472	0.804807	1.20335
	74139460	77.9395	66.0358	92.3966	62.5711	77.7738	62.5711		74139460	75.3207	63.2596	74.9323	70.9284	73.6148	67.3337		104044987	-0.934808	-0.696978	1.89035	-0.50345	0.748334	-0.50345		104044987	-1.31631	0.144094	-0.538685	-0.623171	1.81669	0.517382
	74145015	1.72404	0.542665	0.219536	0.48068	2.1727	0.48068		74145015	0.194013	1.37842	0.664121	0.182155	0.663202	0.697115		104063874								104063874	-0.447214	2.23607	-0.447214	-0.447214	-0.447214	-0.447214
	74153339	52.8892	29.5521	57.7512	39.4763	47.5368	39.4763		74153339	51.3809	27.0264	47.8278	32.6044	47.2227	33.7398		104078626								104078626	-0.447214	-0.447214	2.23607	-0.447214	-0.447214	-0.447214
	74189663	0.226398	0	0.483859	0.075329	0.386507	0.075329		74189663	0	0	0	0	0.265174	0		104084460	1.08248	-1.18595	1.04489	-0.89612	0.850819	-0.89612		104084460	-0.427865	-1.92861	1.31385	0.316807	0.423745	0.302071
	74199258	1.34837	0.763194	0.868091	0.725432	1.87814	0.725432		74199258	0.459908	0.792382	1.23987	1.20073	0.891649	0.991854		104123337	1.14113	-0.832246	1.01428	0.190451	-1.70407	0.190451		104123337	0.797379	-0.063143	-1.56966	0.822571	-1.04706	1.05991
	74213950	0.818774	0.597261	0.597675	1.3853	0.554188	1.3853		74213950	0.440049	0.533636	0.541914	0.946653	0.482376	1.02677		104163984	1.01427	-1.35688	0.96293	-0.794798	0.96927	-0.794798		104163984	0.693693	-2.03953	-0.0706018	0.183667	1.14579	0.0869798
	74426005	12.9572	23.7236	10.2611	26.7812	11.8555	26.7812		74426005	12.4871	20.588	11.9856	22.4494	11.8021	21.9194		104169404	2.23607	-0.447214	-0.447214	-0.447214	-0.447214	-0.447214		104169404	0.447214	1.78885	-0.894427	-0.894427	0.447214	-0.894427
	74448452	8.46299	18.2217	6.66685	17.9046	8.3938	17.9046		74448452	8.36278	15.3176	7.96819	15.4252	12.2318	12.6863		104190548	-1.22861	-1.22861	0.283342	0.254601	1.66467	0.254601		104190548	-0.641568	2.01138	0.55489	-0.641568	-0.641568	-0.641568
	74454048	8.16364	17.2994	7.13069	13.3723	8.33834	13.3723		74454048	8.01967	12.8412	7.77443	13.3955	7.86111	12.6075		104207984	0.47522	-1.00156	0.492552	-0.857457	1.7487	-0.857457		104207984	0.806741	-0.998685	1.13749	-0.925686	1.03907	-1.05893
	74460234	26.2585	33.6702	27.3507	28.2875	32.7071	28.2875		74460234	26.4281	31.9587	30.4756	33.5052	29.4852	34.9062		104330559	-0.609474	2.2039	-0.582683	-0.21435	-0.583047	-0.21435		104330559	-0.961011	1.52106	-0.961011	0.741265	-0.954979	0.614673
	74518686	70.3964	119.751	73.4642	123.486	80.6014	123.486		74518686	76.1574	121.326	89.8028	116.65	81.536	111.094		104416600	-0.510645	2.21939	-0.176811	-0.510645	-0.510645	-0.510645		104416600	-0.733355	2.09201	-0.733355	0.00796043	-0.733355	0.100098
	74543467	0	0	0	0	0	0		74543467	0	0	0	0	0	0		104525561	1.20274	-1.82009	1.08115	-0.150817	-0.162166	-0.150817		104525561	-0.0587139	-0.646269	0.834733	-1.36616	1.67919	-0.442776
	74557903	68.2326	66.6022	80.7588	64.1775	67.3451	64.1775		74557903	69.1961	63.3754	67.9575	65.0115	65.2717	61.964		104543378	-0.707107	-0.707107	-0.707107	1.41421	-0.707107	1.41421		104543378
	74594723	0.503779	0.325789	0.685927	0.27721	0.628816	0.27721		74594723	0.678923	0.245509	0.765068	0.544154	0.702939	0.244627		104808083	1.09014	1.42987	0.31053	-0.943512	-0.943512	-0.943512		104808083	-0.11253	1.95716	-1.40318	0.135735	-0.327101	-0.250082
	74615651	1.55087	15.4404	2.18518	11.9006	1.55184	11.9006		74615651	2.4173	15.9925	2.43496	17.9879	1.56211	14.8306		104841221	0.666106	-1.2046	1.5556	-0.811704	0.606301	-0.811704		104841221	0.956567	-1.39346	0.914171	-0.802307	1.06002	-0.73499
	74617058	3.30161	1.051	1.49901	0.874132	3.0204	0.874132		74617058	2.72675	0.516988	2.22336	1.62708	1.49179	0.945182		104887822	0.72991	-1.03339	1.37731	-0.952078	0.830329	-0.952078		104887822	1.12565	-1.54666	0.493142	-0.968279	1.06389	-0.167741
	74622414	0	0	0	0	0	0		74622414	0	0	0	0	0	0		105011690	0.701584	-1.39459	1.2103	-0.751061	0.984832	-0.751061		105011690	0.589749	-1.16564	0.823549	-0.821506	1.465	-0.89115
	74769064	13.7541	6.49577	12.8752	4.40658	11.0436	4.40658		74769064	10.517	6.20891	9.87575	6.2745	8.18832	5.72578		105059306	0.0389456	-0.532131	2.01176	-0.893371	0.268166	-0.893371		105059306	1.31938	-1.58944	0.452065	-0.922013	0.819804	-0.0797955
	74829259	53.1115	32.5149	53.3878	34.8453	42.8526	34.8453		74829259	51.9991	35.1649	51.28	36.7918	48.4265	31.9633		105070830	1.02298	-1.55019	0.844155	-0.654032	0.991115	-0.654032		105070830	0.74159	-1.04377	0.850721	-0.958273	1.35261	-0.942882
	74929689	0	0	0	0	0.815567	0		74929689	0	0	0	0	0	0		105186881	0.950223	-0.685852	1.79318	-0.685852	-0.685852	-0.685852		105186881	-0.447214	2.23607	-0.447214	-0.447214	-0.447214	-0.447214
	75030784	7.04753	6.85994	5.94337	7.30884	8.03437	7.30884		75030784	8.45959	7.61047	5.25317	5.50361	7.66161	7.73646		105230706	0.0816913	-1.25565	-1.36051	1.11081	0.312843	1.11081		105230706	0.652582	-0.201332	0.605942	-1.34451	1.43158	-1.14426
	75196932	0	0	0	0	0	0		75196932	0	0	0	0	0	0		105250480	-1.2893	-0.923227	0.325177	1.23358	-0.579807	1.23358		105250480	0.112782	-0.997405	-1.02544	1.8073	0.629881	-0.527116
	75239714	0	0	0	0	0	0		75239714	0	0	0	0	0	0		105278852	-0.991893	1.15977	-0.991322	0.915097	-1.00675	0.915097		105278852	-0.987746	1.24267	-0.990341	1.03772	-0.980849	0.678545
	75268117	0.151106	0.028551	0.080531	0.108627	0.1335	0.108627		75268117	0.179622	0	0.139629	0	0	0.096037		105463647	-0.978492	1.28338	-0.992783	0.841964	-0.996029	0.841964		105463647	-0.988072	1.08002	-0.999222	1.1172	-0.996214	0.786291
	75307912	0	0	0	0	0	0		75307912	0	0	0.032738	0	0	0		105617952	-0.98451	0.613915	-0.98451	1.1673	-0.979495	1.1673		105617952	-0.987439	0.763228	-0.993566	1.2131	-0.993566	0.998239
	75317253	19.1773	1.44651	20.4356	3.63115	28.7596	3.63115		75317253	20.3715	2.54224	16.0086	4.91219	16.0879	5.21296		105626774	1.00472	-0.999939	-1.00003	0.997638	-1.00003	0.997638		105626774	-0.957759	1.41138	-0.957759	1.03717	-0.957759	0.424732
	75321127	54.9441	6.33824	59.7302	11.4571	76.7786	11.4571		75321127	44.9823	12.8401	50.6021	16.7529	55.2621	14.2248		105655595	-0.855848	1.8903	-0.855848	0.33862	-0.855848	0.33862		105655595	2.23607	-0.447214	-0.447214	-0.447214	-0.447214	-0.447214
	75428929	0	0	0	0	0	0		75428929	0	0	0	0	1e-06	0		105880688								105880688	-0.664249	-0.664249	0.734665	-0.664249	-0.664249	1.92233
	75626216	0	0	0	0	0	0		75626216	0	0	0.098901	0	0	0		105964231	-0.847486	0.325561	-1.10745	1.25778	-0.88618	1.25778		105964231	-0.950078	0.275429	-0.764799	1.50198	-1.07498	1.01244
	75841048	0.02018	0.009868	0.007406	0.080559	0.009154	0.080559		75841048	0.008291	0.005669	0.010373	0.084913	0.006352	0.002948		106132098	-0.996901	1.15422	-0.996901	0.918241	-0.996901	0.918241		106132098	-0.639084	2.0194	-0.639084	0.536929	-0.639084	-0.639084
	75873641	0	0	0	0	0	0		75873641	0	0	0	0	0	0		106192533	-0.707107	-0.707107	-0.707107	1.41421	-0.707107	1.41421		106192533	-0.45159	2.236	-0.429635	-0.45159	-0.45159	-0.45159
	76500089	74.1101	85.2265	67.2759	76.8412	75.7248	76.8412		76500089	65.7386	102.535	73.7264	87.2267	74.7003	73.138		106299484	-1.57672	1.06918	0.891375	-0.632448	0.881058	-0.632448		106299484	-0.846082	-0.849306	0.144183	0.30182	-0.730014	1.9794
	76553053	64.4572	52.9099	71.37	53.1889	59.918	53.1889		76553053	63.8781	51.1175	61.846	56.6795	60.0896	54.4045		106440801	-0.931375	0.61634	-1.00579	1.16594	-1.01105	1.16594		106440801	-0.980428	0.408995	-0.933457	1.2517	-0.969155	1.22235
	76657813	0	0	0	0	0	0		76657813	0	0	0	0	0	0		106586188	0.302931	-2.12076	1.11172	0.197773	0.310571	0.197773		106586188	1.71488	-1.28598	-0.326902	0.779359	-0.829763	-0.0515878
	76718275	0	0	0	0	0	0		76718275	0	0	0	0	0	0		106711570	-0.961295	1.94317	-0.961295	-0.257119	0.493661	-0.257119		106711570	0.0901454	-0.06289	-1.16628	0.600274	-1.16628	1.70504
	76804578	31.9257	25.0979	32.8647	27.4325	32.1512	27.4325		76804578	31.1473	23.5905	31.4619	23.5187	32.3007	23.733		106826357	-0.990363	0.602089	-0.994546	1.17159	-0.960362	1.17159		106826357	-1.04729	0.874349	-0.957338	0.983057	-0.985861	1.13308
	76881504	0	0	0	0	0	0		76881504	0	0	0	0	0	0		106836196	-0.922769	-0.109948	-0.922769	1.36014	-0.764802	1.36014		106836196	-0.998959	0.963624	-0.996611	0.915274	-0.998959	1.11563
	76908364	0	0	0	0	0	0		76908364	0	0	0	0	0	0		107449400	-0.447214	-0.447214	2.23607	-0.447214	-0.447214	-0.447214		107449400	-0.654277	-0.654277	1.96546	-0.654277	0.651642	-0.654277
	76963392	0	0	0	0	0	0		76963392	0.273975	0	0	0	0	0		107470330								107470330	-0.479877	-0.312372	2.23188	-0.479877	-0.479877	-0.479877
	77129111	0	0	0	0	0	0		77129111	0.151211	0	0	0	0	0		107779451	0.0265684	-2.12052	1.07544	0.331966	0.354572	0.331966		107779451	0.55415	-1.14509	1.10541	-0.628387	1.23135	-1.11744
	77169073	0	0	0	0	0	0		77169073	0	0	0	0	0	0		107878084	-0.980623	1.19073	-1.58281	0.742505	-0.112313	0.742505		107878084	-1.27926	0.526123	-0.664933	1.85163	-0.463789	0.0302226
	77230414	0.066392	0	0	0	0.14466	0		77230414	0.057553	0	0	0	0	0		108045091	-0.873917	1.31588	-0.994142	0.818457	-1.08474	0.818457		108045091	-0.986414	0.662282	-0.805705	0.275388	-0.895335	1.74978
	77284068	0.062631	0	0	0	0.068233	0		77284068	0.054293	0	0	0	0	0		108048143	-0.810875	0.288567	-1.03927	1.26956	-0.977532	1.26956		108048143	-1.23887	0.440832	-0.748507	1.23561	-0.877857	1.1888
	77401253	0	0	0	0	0	0		77401253	0	0.14251	0	0.1501	0	0		108053287								108053287	0.622786	-0.650607	-0.650607	1.97964	-0.650607	-0.650607
	77413249	0	0	0	0	0	0		77413249	0	0	0	0	0	0		108139013	-0.913912	0.724767	-1.04151	1.12318	-1.0157	1.12318		108139013	-0.889653	0.855495	-0.999815	1.0867	-1.09751	1.04478
	77493216	1.52695	2.19315	0.110982	2.13646	1.17437	2.13646		77493216	0.401868	1.7051	1.97435	1.37397	2.32074	0.272747		109857985	-0.468568	1.54948	-1.25414	0.60496	-1.03669	0.60496		109857985	-0.886784	1.16443	-1.04418	0.938205	-1.05342	0.881748
	77781369	0	0	0	0	0	0		77781369	0	0	0	0	0	0		110154024								110154024	-0.447214	-0.447214	-0.447214	-0.447214	-0.447214	2.23607
	78310164	0.209446	0.95531	0.118159	1.57586	0.168382	1.57586		78310164	0.193531	0.74845	0.179143	0.673716	0.14927	0.687043		110297534	0.784304	1.11916	0.501896	-1.37215	0.338939	-1.37215		110297534	-0.22157	1.36901	-0.925369	1.36826	-0.999734	-0.590598
	78666837	91.5683	25.977	87.6607	74.6188	93.9185	74.6188		78666837	87.7766	17.7709	103.433	25.6369	103.364	33.6792		110481332	0.0109177	1.68553	0.886625	-0.70362	-1.17584	-0.70362		110481332	0.546481	1.17719	-2.03427	0.323074	-0.197092	0.184618
	79406155	0	0	0	0	0	0		79406155	0	0	0	0	0	0		110484901	-0.75429	1.04288	-1.1218	0.967376	-1.10154	0.967376		110484901	-1.01655	1.34767	-0.92562	1.12011	-0.933939	0.408324
	80114250	17.9127	34.2751	15.3922	36.6891	15.3702	36.6891		80114250	19.9535	31.1498	19.5917	33.2572	16.6427	29.0926		110804655	0.176841	2.04234	-0.478378	-0.275142	-1.19052	-0.275142		110804655	-0.764162	1.22116	-0.963892	1.37464	-1.03786	0.170106
	80376109	0	0	0	0	0	0		80376109	0	0	0	0	0	0		111221049	-0.861079	0.588582	-0.509643	1.12177	-1.46139	1.12177		111221049	-1.43802	-0.23484	-0.973643	0.926734	1.40364	0.316124
	80463181	0.03865	0	0	0	0.077931	0		80463181	0	0	0.035629	0	0.036082	0		111404971	2.23607	-0.447214	-0.447214	-0.447214	-0.447214	-0.447214		111404971	2.17633	-0.561023	0.0677593	-0.561023	-0.561023	-0.561023
	81231288	0	0	0	0	0	0		81231288	0	0	0	0	0	0		111510259	1.69605	-0.905727	0.685357	-0.921519	0.367353	-0.921519		111510259	-0.54406	1.06837	-0.0876482	1.54394	-0.666456	-1.31415
	81444697	0.716353	0	0	0	0	0		81444697	0.075197	0	0	0	0	0		111548124	0.928455	-1.16266	1.14222	-0.909122	0.910232	-0.909122		111548124	0.635876	-1.31126	1.30717	-0.568815	0.928205	-0.991183
	81735845	0	0	0	0	0	0		81735845	0	0	0	0	0	0		111890561	0.562835	-0.849273	1.87265	-0.849273	0.11234	-0.849273		111890561	0.11678	-0.846892	0.542228	-0.846892	1.88167	-0.846892
	81858244	34.8185	15.6006	41.353	23.8561	41.1121	23.8561		81858244	28.6467	14.0418	34.2488	10.4544	34.9813	18.9643		111950289	0.85441	-1.3063	1.1091	-0.82315	0.98909	-0.82315		111950289	0.605418	-1.1613	0.965864	-0.804784	1.34334	-0.94854
	82349092	0	0	0	0	0.001998	0		82349092	0	0	0	0	0	1e-06		112207177	1.66084	-0.328594	0.702195	-1.13657	0.238692	-1.13657		112207177	1.26701	-0.852544	0.549651	-1.38206	1.03611	-0.61817
	82530280	1e-06	0.573609	1e-06	0.442529	0.09262	0.442529		82530280	1e-06	0.721486	0	0.494329	0	0.395378		113107706								113107706	1.15359	-0.752805	1.6384	-0.752805	-0.752805	-0.533582
	82579637	2.57419	1.64368	1.62633	2.99295	0.732383	2.99295		82579637	1.94929	1.8472	1.58469	0.63816	2.93786	1.54983		113384030	-0.888913	0.884944	-1.05099	1.05298	-1.05099	1.05298		113384030	-0.928398	0.244301	-0.834783	1.736	-0.928398	0.71128
	82912167	0	0.058773	0	0	0.042265	0		82912167	0	0.054359	0.056782	0	0	0.06363		113684016	1.03469	-0.692494	1.73529	-0.692494	-0.692494	-0.692494		113684016	-0.390163	-0.461288	-0.461288	-0.461288	2.23531	-0.461288
	83106930	3.77927	4.40965	4.92768	4.00415	3.4601	4.00415		83106930	5.23439	4.96584	5.22155	4.64369	3.9067	4.09197		113814709	1.07493	-1.02413	0.821231	-0.982029	1.09202	-0.982029		113814709	1.1638	-1.01057	0.887053	-1.029	0.937376	-0.948655
	84285223	0.051673	0.152334	0.176947	0.097352	0.135895	0.097352		84285223	0.129792	0.099371	0.098865	0.10571	0	0.001321		113817279	1.4969	-0.963403	0.742522	-0.963403	0.650788	-0.963403		113817279	0.265278	-0.939567	1.37988	-0.939567	1.17354	-0.939567
	84293283	0.921215	5.0389	0.307921	12.8637	0.445926	12.8637		84293283	1.13438	1.8253	0.336604	2.26415	0.82247	6.69717		113890622	-0.682098	-1.70531	-0.251168	1.08072	0.477149	1.08072		113890622	-0.545289	0.238258	-1.80363	-0.0158979	1.31963	0.806927
	84617466	35.9945	19.8744	37.6252	25.7875	34.9455	25.7875		84617466	30.6807	17.8787	34.1985	21.3416	34.091	21.8812		114484518	-0.530711	2.20601	-0.530711	-0.530711	-0.0831648	-0.530711		114484518	1.27369	-0.74096	1.54379	-0.74096	-0.715368	-0.620189
	84652960	0	0	0	0	0	0		84652960	0	0.015878	0	0	0	0		116796144	-0.911577	-0.911577	-0.911577	1.32271	0.0893187	1.32271		116796144	-0.447214	-0.447214	-0.447214	-0.447214	-0.447214	2.23607
	84745543	20.672	14.5503	22.5108	16.7035	22.9001	16.7035		84745543	22.2482	13.294	23.1349	13.5311	24.0207	13.6939		118323033	-0.447214	-0.447214	2.23607	-0.447214	-0.447214	-0.447214		118323033
	84820445	0.004227	0.006241	0	0	0.002209	0		84820445	0	0	0.000323	0.001481	0.001521	0.004979		118836893	-0.991008	0.190658	-0.991008	1.2959	-0.800449	1.2959		118836893	-0.712928	-0.271001	-0.752713	1.2096	-1.01118	1.53821
	84820645	0.039131	0.179077	0.054146	0.422992	0	0.422992		84820645	0.054769	0.144048	0	0.087417	0.046805	0.290934		119190587	-0.767116	2.05013	-0.767116	0.125607	-0.767116	0.125607		119190587	-0.826687	1.95199	-0.826687	0.257966	-0.826687	0.270108
	84837276	0.154138	0.390455	0.023575	0.555835	0.154055	0.555835		84837276	0.625717	0.376531	0.222148	0.540921	0.355496	0.177464		119199954	-0.895851	1.27816	-1.03462	0.843469	-1.03462	0.843469		119199954	-0.949306	1.29011	-0.945829	1.24571	-0.945968	0.305284
	84870267	0	0	0	0	0	0		84870267	0	0.000811	0	0	0	0		121304257	-0.833756	0.0137273	-1.25898	1.30929	-0.539581	1.30929		121304257	-1.25927	0.098831	-1.14421	1.5648	-0.0619044	0.801753
	84971189	0	0	0	0	0	0		84971189	0	0	0	0	0	0		122013220	-0.659488	-0.466643	-0.767578	1.40182	-0.909925	1.40182		122013220	-0.670138	1.67557	-0.786423	1.10698	-0.76399	-0.561997
	85087805	0	0	0	0	0	0		85087805	0	0	0	0	0	0		122120117	-0.569024	0.109812	-0.569024	-0.569024	2.16628	-0.569024		122120117	-0.447214	-0.447214	-0.447214	-0.447214	-0.447214	2.23607
	85235381	67.8919	1.57835	74.7091	5.11117	59.7886	5.11117		85235381	60.6281	0.931562	54.6824	1.21645	52.0848	2.6315		122130682	-0.569024	0.109812	-0.569024	-0.569024	2.16628	-0.569024		122130682	-0.447214	-0.447214	-0.447214	-0.447214	-0.447214	2.23607
	85293862	1.99605	0.085758	1.66345	0.216482	1.87274	0.216482		85293862	2.32764	0	2.19728	0.035361	1.75252	0.046761		122194679	1.39648	-0.197434	-1.40057	0.649661	-1.09779	0.649661		122194679	-1.00715	-0.476932	0.777154	-0.00167097	-1.04269	1.75129
	85389081	0.752764	0.596724	0.457045	0.517514	0.50986	0.517514		85389081	0.851497	0.190258	1.13209	0.204418	0.630851	0.20097		122256469	0.108955	0.868448	-1.71896	0.838201	-0.93484	0.838201		122256469	-0.802678	0.940645	-1.29265	0.642766	-0.806068	1.31798
	85755860	0.026777	0	0	0	0	0		85755860	0	0	0	0	0	0		122424090	1.60495	-0.12664	-1.27361	0.475216	-1.15514	0.475216		122424090	-0.661015	-0.890559	0.431651	-0.837724	-0.0125551	1.9702
	85784543	0	0	0	0	0	0		85784543	0	0	0	0	0	0		122485983	-0.613002	0.191849	-0.836063	1.27167	-1.28613	1.27167		122485983	-0.643443	1.14634	-1.17235	1.15394	-1.09328	0.608798
	87236223	0	0	0	0	0	0		87236223	0	0	0	0	0	0		122697896	-0.196051	0.445714	-1.08049	1.12991	-1.429	1.12991		122697896	-1.17538	1.52063	-0.929738	0.318931	-0.674927	0.940483
	87803080	22.5097	119.07	29.8847	66.3472	23.542	66.3472		87803080	18.372	53.8763	16.845	71.6148	17.2817	109.489		122800222	-0.447214	-0.447214	-0.447214	-0.447214	2.23607	-0.447214		122800222
	87803091	16.5194	72.1141	18.6232	41.5845	14.9399	41.5845		87803091	13.0857	31.8005	10.1227	36.5891	10.6932	63.261		122866937	1.64709	-0.076214	-1.22223	0.42337	-1.19539	0.42337		122866937	-0.611903	-0.307181	0.575021	-0.394958	-1.17508	1.9141
	88045630	0	0	0	0	0	0		88045630	0	0	0	0	0	0		122925702	-0.824597	1.05598	-1.02084	0.964946	-1.14044	0.964946		122925702	-0.985326	1.06263	-0.991939	0.845	-1.01389	1.08352
	88447454	3.27797	0.0792	3.43662	0.066645	2.97551	0.066645		88447454	1.78498	0.024399	2.61898	0.03238	1.81265	0.079743		123037036	-0.707107	-0.707107	-0.707107	1.41421	-0.707107	1.41421		123037036
	88795874	0	0	0	0	0	0		88795874	0	0	0	0	0	0		123379643	-0.598081	0.0744639	-1.2169	1.30429	-0.868069	1.30429		123379643	-1.87493	0.772035	-0.630485	1.07849	0.565674	0.0892229
	88973703	0	0	0	0	0	0		88973703	0	0	0	0	0	0		123509048	-0.612546	0.117943	-1.27449	1.29009	-0.811096	1.29009		123509048	-1.8719	0.786025	-0.611911	1.06199	0.612668	0.0231309
	89921961	1.63031	0.369645	1.11949	1.22415	1.13189	1.22415		89921961	1.18016	0	0.75211	0.639688	1.94761	0.487377		123912856	-0.46314	0.219456	-1.416	1.23808	-0.816467	1.23808		123912856	-1.73121	1.10087	-0.54309	0.849946	0.76229	-0.438808
	90198774	0	0	0	0	0	0		90198774	0	0	0	0	0	0		124030675	-0.553373	0.095908	-1.27889	1.29106	-0.845771	1.29106		124030675	-1.86765	0.79281	-0.60768	1.07665	0.595642	0.0102283
	90287778	0	0	0	0	0	0		90287778	0	0	0	0	0	0		124362569	-0.542039	0.0570566	-1.31362	1.29464	-0.790679	1.29464		124362569	-1.84946	0.80068	-0.665731	1.06372	0.601016	0.0497745
	90375511	0.154425	0.063374	0.044395	0.051703	0.156461	0.051703		90375511	0.273393	0	0.211948	0	0	0		124582443	-0.563301	0.112705	-1.29396	1.2864	-0.828247	1.2864		124582443	-1.84962	0.766133	-0.664206	1.0965	0.586758	0.0644354
	90436106	1.39934	0	1.68814	0.113069	1.30229	0.113069		90436106	1.12734	0.018871	1.26194	0	1.46457	0		124765293	-0.599437	0.104412	-1.2428	1.29558	-0.853329	1.29558		124765293	-1.86079	0.788344	-0.653978	1.05194	0.614972	0.0595124
	90522347	1.26921	0	1.35985	0.119302	1.13577	0.119302		90522347	0.917188	0.05945	1.13162	0	1.19664	0.021732		124894576	-0.551899	0.0998061	-1.28757	1.28921	-0.838745	1.28921		124894576	-1.83954	0.79146	-0.682524	1.08643	0.582868	0.0613068
	90601111	0	0	0	0.047152	0	0.047152		90601111	0	0	0	0	0	0		125519488	-0.267522	-0.454848	0.202472	-0.791968	2.10384	-0.791968		125519488	-1.80143	-0.14047	-0.170545	1.55746	0.528836	0.0261538
	90618816	0	0	0	0	0.18529	0		90618816	0	0	0.05856	0	0.046666	0.517692		125720085	-0.447214	2.23607	-0.447214	-0.447214	-0.447214	-0.447214		125720085
	90667849	0	0	0.015179	0	0	0		90667849	0	0	0	0	0	0		125813162								125813162	-0.447214	-0.447214	-0.447214	-0.447214	2.23607	-0.447214
	90668959	0.710609	0	0.380549	0	0.177756	0		90668959	0.508742	0	0.261	0	0.159485	0		125947595	2.23607	-0.447214	-0.447214	-0.447214	-0.447214	-0.447214		125947595
	90823214	0	0	0	0	0	0		90823214	0	0	0	0	0	0		126628798	-0.447214	2.23607	-0.447214	-0.447214	-0.447214	-0.447214		126628798	2.23607	-0.447214	-0.447214	-0.447214	-0.447214	-0.447214
	90874526	1e-06	0	0	0.178238	0	0.178238		90874526	0.139086	0.123981	0	0	0	0		127158313	2.23607	-0.447214	-0.447214	-0.447214	-0.447214	-0.447214		127158313
	90975116	1.55692	0	0.91455	0.143392	1.80917	0.143392		90975116	1.2875	0.05945	1.03542	0.03656	0.760443	0.021732		128057503	-0.707107	-0.707107	-0.707107	1.41421	-0.707107	1.41421		128057503
	91058797	0.13416	0.048296	0.038569	0.081281	0.045309	0.081281		91058797	0.328647	0	0.101686	0	0	0.048628		128650409	0.659642	-2.11228	0.85181	-0.00677802	0.614384	-0.00677802		128650409	0.748869	-1.49903	0.702501	-0.917245	1.31664	-0.351733
	91162485	0.189787	0	0.297936	0	0.129139	0		91162485	0.171701	0	0.092769	0.04876	0.044625	0		128812660	0.0854214	-1.20941	1.98883	-0.521117	0.177399	-0.521117		128812660	0.443806	-1.76584	-0.491515	0.988946	1.16239	-0.33779
	91533555	0	0	0	0	0	0		91533555	0	0	0	0	0.139747	0		129079819	-0.0795772	-2.14724	0.792886	0.585202	0.263525	0.585202		129079819	0.879005	-1.55614	0.926103	-1.02398	0.934889	-0.159875
	91813347	0	0	0	0	0	0		91813347	0	0	0	0	0	0		129404100	-0.848958	0.270287	-0.998213	1.27629	-0.975689	1.27629		129404100	-1.09008	0.350936	0.112409	-0.790176	1.94291	-0.52599
	91926057	0	0	0	0	0	0		91926057	0	0	0	0	0	0		132483609	0.840274	-1.00514	1.0925	-0.992737	1.05784	-0.992737		132483609	0.840166	-0.989989	0.99346	-0.965143	1.1535	-1.03199
	91978542	0	0	0	0	0.083105	0		91978542	0.093689	0	0	0	0	0		132588529	-0.707112	-0.707092	-0.707112	1.41421	-0.707112	1.41421		132588529	-0.669918	-0.669918	1.89415	-0.669918	0.785523	-0.669918
	92199827	0.4009	0.136381	0.267339	0	0.906877	0		92199827	0.270457	0	0.258692	0	0.706105	0.146762		132751757	2.23607	-0.447214	-0.447214	-0.447214	-0.447214	-0.447214		132751757
	92208508	0	0	0	0	0	0		92208508	0	0	0	0	0	0		132791817	-0.806504	1.10823	-1.09695	0.936801	-1.07838	0.936801		132791817	-1.17878	0.845069	-0.770259	1.32758	-0.982316	0.758702
	92226833	0	0.070797	0	0	0.446108	0		92226833	0.100184	0	0.056733	0	0.127911	0.129721		132809155	-0.447214	-0.447214	2.23607	-0.447214	-0.447214	-0.447214		132809155	-0.447214	-0.447214	-0.447214	-0.447214	2.23607	-0.447214
	92295080	0	0	0	0	0	0		92295080	0	0	0	0	0	0		132837134	1.97293	-0.871484	0.568081	-0.429871	-0.809788	-0.429871		132837134	-0.531408	0.458751	-0.756303	1.62502	-1.39242	0.596352
	92330113	0.180594	0.062703	0.190026	0.134253	0.314801	0.134253		92330113	0.160334	0	0.291026	0.111216	0.16028	0.038345		132954364	-0.700003	1.1854	-0.0667655	-0.96031	1.50199	-0.96031		132954364	-0.479357	-0.0213337	0.261389	0.808887	1.27805	-1.84763
	92348372	50.779	47.3253	57.4545	49.1236	48.0123	49.1236		92348372	50.2564	43.0372	50.2816	44.326	49.3737	45.2119		132959925	0.70764	-1.44644	1.74518	-0.398441	-0.209498	-0.398441		132959925	1.15804	-1.1138	1.22667	-0.0144011	0.121431	-1.37794
	92444891	0.002448	0	0.001297	0	0	0		92444891	0	0	0	0	0	0		132976065	1.80009	-0.327437	0.789471	-0.986221	-0.289685	-0.986221		132976065	-0.883836	-0.129606	1.02677	0.578492	1.0528	-1.64461
	92617337	0	0	0	0	0	0		92617337	0	0	0	0	0	0		132976079	1.76308	-0.261868	0.751691	-1.05813	-0.136651	-1.05813		132976079	-0.877718	-0.130005	1.16342	0.516174	0.961571	-1.63344
	92698469	44.0518	22.6512	44.9315	30.8209	41.6026	30.8209		92698469	42.4138	23.8886	41.7509	28.8449	39.6788	29.2983		132987170	1.85942	-0.974962	0.477396	-0.806533	0.25121	-0.806533		132987170	1.02481	-1.38927	1.56209	-0.398318	-0.174448	-0.624875
	92756658	0.067986	0	0.119967	0.01821	0.077013	0.01821		92756658	0.046143	0	0.020501	0.021991	0.019528	0.046175		132993887	-0.616819	-0.616819	2.08052	-0.616819	0.386757	-0.616819		132993887	1.8599	0.302971	0.438878	-0.86725	-0.86725	-0.86725
	92798923	58.0198	47.1639	61.7233	48.2699	52.4643	48.2699		92798923	57.5336	47.6211	57.368	50.9823	41.822	46.154		133049786	1.49413	-0.961547	-0.553075	-0.643422	1.30734	-0.643422		133049786	-0.457801	-0.863049	1.55535	-0.692152	1.23943	-0.781781
	93012262	40.5766	3.6128	44.3661	16.9695	43.2771	16.9695		93012262	37.9825	3.09277	40.3754	6.7793	42.6954	9.56174		133088250	-1.24897	-0.217242	1.40541	0.654891	-1.24897	0.654891		133088250	-0.94746	-0.94746	-0.94746	1.5719	0.514773	0.755708
	93031848	0.149023	0.16094	0.029813	0	0.163694	0		93031848	0	0	0	0.156664	0.132164	0		133123704	0.668019	-1.4642	0.949979	-0.696705	1.23961	-0.696705		133123704	0.610909	-0.979112	0.94483	-0.973666	1.37082	-0.973782
	93118237	31.0816	18.6284	32.2267	24.5863	32.3272	24.5863		93118237	28.9564	18.1856	31.1433	22.1855	31.6678	20.6665		133195974	0.951299	-1.79317	1.2226	-0.363732	0.346737	-0.363732		133195974	0.251635	-1.67543	1.2222	-0.253553	1.0843	-0.629159
	93168855	0.053653	0	0	0.001067	0.037618	0.001067		93168855	0	0.000475	0.049263	0	0.105025	0		133206777	1.04107	-1.73451	1.12612	-0.454366	0.476049	-0.454366		133206777	1.0054	-1.17491	-0.0864885	-0.664704	1.62988	-0.709181
	93232315	324.095	233.156	309.629	288.967	329.64	288.967		93232315	304.944	255.862	349.817	298.295	360.297	270.197		133304868	0.612338	-0.956865	1.32861	-0.989017	0.993956	-0.989017		133304868	0.795442	-1.15274	1.264	-0.962982	0.897576	-0.841296
	93275884	12.6018	2.64672	10.9831	4.20444	20.993	4.20444		93275884	8.47482	2.77531	9.64339	2.97005	15.9338	2.85889		133360865	-0.756603	-0.316751	-0.900381	1.39026	-0.806781	1.39026		133360865	-0.857899	-0.127743	-0.841689	0.763851	-0.770237	1.83372
	93318180	9.37636	3.31213	7.83973	3.71309	13.9085	3.71309		93318180	5.95587	4.05686	12.9732	1.25943	12.0339	1.11161		133397559	-0.447214	2.23607	-0.447214	-0.447214	-0.447214	-0.447214		133397559
	93318180	9.10979	3.31213	7.69581	3.69441	13.8786	3.69441		93318180	6.20666	4.06353	12.2785	1.33742	11.8977	1.11161		133409343								133409343	2.23607	-0.447214	-0.447214	-0.447214	-0.447214	-0.447214
	93355500	0.147741	0.211176	0.169285	0.329479	0.269571	0.329479		93355500	0.233031	0	0.327331	0	0.248732	0.100095		133438005	0.251443	-2.16316	0.113376	0.766117	0.266103	0.766117		133438005	0.245607	-1.57279	1.35763	-0.186958	0.965851	-0.809333
	93360884	0	0	0	0	0	0		93360884	0	0.047329	0	0	0.059343	0		133443083	0.709787	-0.972873	0.705425	-0.962602	1.48287	-0.962602		133443083	0.246736	-0.950843	1.2395	-0.932145	1.32777	-0.931017
	93383509	0.078514	0	0.112409	0.055391	0.062865	0.055391		93383509	0	0.027604	0.062923	0.070638	0.071175	0.052838		133486403	1.11079	-1.84081	0.898447	-0.361893	0.555363	-0.361893		133486403	0.0276141	-0.918074	1.11871	-0.937191	1.53244	-0.823502
	93410615	56.8133	41.726	48.0644	74.4946	54.5011	74.4946		93410615	41.5376	32.5887	54.1364	45.298	47.2153	51.1597		133488912	0.568238	-1.97368	1.24341	-0.140443	0.442912	-0.140443		133488912	0.365044	-1.25385	0.820041	-0.92636	1.56266	-0.567534
	93486338	0.475075	0.826513	0.929331	1.29025	0.666469	1.29025		93486338	0.504523	0.474883	0.36882	0.903887	0.275897	1.22065		133501928	0.538563	-1.17304	1.08507	-0.867703	1.28481	-0.867703		133501928	0.982677	-1.29058	1.06524	-0.561242	0.876575	-1.07267
	93498614	0	0	0	0	0	0		93498614	0	0	0	0	0	0		133582254	1.20612	0.0777207	-1.79793	-0.279296	1.07269	-0.279296		133582254	1.0174	0.712749	-1.14865	-1.49573	0.948216	-0.0339809
	93579080	83.3897	65.9443	91.4827	64.252	77.6728	64.252		93579080	82.5518	60.8274	73.4525	65.4223	77.4577	61.5309		133585311	0.547694	1.96331	-0.925802	-0.686901	-0.211394	-0.686901		133585311	-0.20834	0.0915816	-0.430822	2.11486	-0.959366	-0.607918
	93651711	0.174491	0.204832	0	0	0	0		93651711	0	0	0	0	0	0		133586399	1.34828	-0.788316	1.42328	-0.854246	-0.274755	-0.854246		133586399	1.47482	-0.911022	0.961955	-0.610667	0.341829	-1.25691
	93659406	3.98085	7.81737	6.02609	7.55506	6.55908	7.55506		93659406	5.9624	6.71582	6.95292	4.91352	6.46473	2.87649		133618615	0.686899	-1.10688	1.72717	-0.789357	0.271525	-0.789357		133618615	1.41444	-0.517233	0.873249	-0.664954	0.426027	-1.53153
	93679675	31.4538	24.3239	34.2307	24.17	31.2025	24.17		93679675	28.2005	21.0423	30.5417	25.5053	28.008	24.9886		133649204	-0.809016	1.02494	-1.1119	0.9807	-1.06542	0.9807		133649204	-0.944451	0.957926	-1.03013	0.888271	-1.01562	1.144
	93768175	4.4029	4.50466	3.32948	6.6816	4.23588	6.6816		93768175	5.20605	3.92038	5.06731	4.7563	5.17529	5.45552		133657301	-0.960099	1.28849	-0.989348	0.838591	-1.01623	0.838591		133657301	-0.962002	1.18401	-1.06354	0.866649	-0.95864	0.933527
	93777758	0.052535	0.21641	0.041309	0.23458	0.066434	0.23458		93777758	0.118223	0.02858	0.069409	0.022847	0.094414	0.145697		133658380	-0.833912	1.93771	-0.833912	0.282014	-0.833912	0.282014		133658380	0.675956	1.95043	-0.69129	-0.552513	-0.69129	-0.69129
	93834891	3.14823	3.30086	2.49112	4.86873	3.03795	4.86873		93834891	3.91723	3.0854	3.70982	3.8682	3.83524	3.84981		133658385	-0.906524	1.75083	-0.906524	0.484371	-0.906524	0.484371		133658385	1.23334	1.57956	-0.725116	-0.637554	-0.725116	-0.725116
	93871374	0	0	0	0	0	0		93871374	0	0	0	0	0	0		133704891	-0.818192	1.14729	-1.05038	0.915899	-1.11052	0.915899		133704891	-0.809223	0.868132	-1.05085	1.17282	-1.114	0.933121
	94066113	3.78758	3.4118	3.32043	3.99183	4.48049	3.99183		94066113	3.96167	3.74351	4.90454	4.11716	4.64819	3.40139		133845275	-0.642145	-0.681234	-0.658741	1.41127	-0.84041	1.41127		133845275	-0.34442	-1.13892	-0.159018	0.483318	-0.772086	1.93112
	94092536	0.061685	0.455754	0.018721	0.506259	0.003893	0.506259		94092536	0.027427	0.27423	0.026238	2.21089	0.01066	0.377014		133872121	-0.903977	-0.0746519	-0.796285	1.35464	-0.934376	1.35464		133872121	-1.42444	0.195677	-0.367988	1.00851	-0.847626	1.43586
	94463919	20.7359	18.9304	20.1623	20.9011	17.6436	20.9011		94463919	19.8396	16.8989	17.5646	17.7167	17.4894	18.0553		133923159	-0.739933	-1.06091	0.0410516	1.32743	-0.895066	1.32743		133923159	1.07149	-1.19167	1.47772	-0.710046	0.193164	-0.840652
	94513125	0.042721	0.076125	0	0.040866	0.040283	0.040866		94513125	0	0.062482	0	0.045359	0.04028	0		134068277	1.44973	-1.25959	0.459943	-0.78814	0.926192	-0.78814		134068277	1.20728	-1.07212	0.993118	-0.969085	0.773329	-0.932518
	94682793	19.0566	18.5697	16.689	19.0722	17.5843	19.0722		94682793	19.747	18.7134	20.56	18.9521	20.6186	19.4117		134109435	-0.990392	1.00742	-0.949033	0.995509	-1.05901	0.995509		134109435	-1.01287	1.08792	-0.935391	1.18594	-1.01606	0.690464
	94727357	0	0	0	0	0	0		94727357	0	0	0	0	0	0		134134000	2.23607	-0.447214	-0.447214	-0.447214	-0.447214	-0.447214		134134000
	94755206	0.900672	0.746752	0.698821	0.861772	0.606242	0.861772		94755206	1.07727	0.634325	0.787485	1.01695	0.650224	0.796351		134171599								134171599	-0.447214	2.23607	-0.447214	-0.447214	-0.447214	-0.447214
	94776192	0	0	0	0	0	0		94776192	0	0	0	0	0	0.219254		134203039	1.20916	-1.28015	0.866168	-0.833411	0.871641	-0.833411		134203039	1.17347	-1.03879	1.16119	-0.976591	0.611987	-0.931271
	94963651	76.3093	61.9552	89.0602	62.1027	70.3501	62.1027		94963651	71.994	57.8097	69.8044	62.7774	69.012	63.9312		134274006	1.35135	-1.18982	0.434384	-0.837791	1.07967	-0.837791		134274006	1.41428	-0.989995	0.780085	-0.988793	0.731929	-0.947504
	95025519	0	0	0	0	0	0		95025519	0	0	0	0	0	0.145119		134334557	1.35641	-1.18129	0.377507	-0.832332	1.11204	-0.832332		134334557	1.43775	-0.984184	0.730098	-0.987353	0.749506	-0.945821
	95139651	68.6574	71.95	77.6916	71.084	66.3106	71.084		95139651	67.5855	69.0537	65.6836	75.1587	68.0235	73.2193		134395314	1.47458	-1.24308	0.458903	-0.794478	0.898552	-0.794478		134395314	1.10605	-1.05512	1.03602	-1.0208	0.846081	-0.912222
	95148805	0	0.007558	0	0.03348	0.007022	0.03348		95148805	0	0.012105	0.006792	0.068066	0.049009	0		134480304	-0.176046	-1.27269	-0.795697	1.33081	-0.417178	1.33081		134480304	-0.255537	-1.12807	0.107983	-0.724069	2.03107	-0.0313717
	95194443	0	0	0	0	0	0		95194443	0	0	0	0	0	0		134513662	-0.660628	-0.286272	-1.13936	1.37028	-0.654308	1.37028		134513662	0.802368	-0.671719	-0.671719	-0.671719	-0.671719	1.88451
	95237707	0.921919	0.451958	0.591095	0.457946	0.365591	0.457946		95237707	0.197118	0.679109	0.633846	0.392871	0	0.450019		134555447	-0.619623	1.56046	-1.29091	0.612292	-0.874517	0.612292		134555447	-0.965768	0.167455	-0.528614	2.09002	-0.605677	-0.157419
	95283532	0	0	0	0	0	0		95283532	0	0	0	0	0	0		134619416	0.547912	-2.07166	0.947589	-0.0659675	0.708093	-0.0659675		134619416	0.717738	-0.714673	0.809567	-0.879061	1.36433	-1.2979
	95286423	0	0	0	0	0	0		95286423	0	0	0	0	0	0		134643441	-0.73444	0.024027	-0.862784	1.32966	-1.08612	1.32966		134643441	-0.771273	-0.244829	-1.2508	1.18397	-0.405256	1.48818
	95286448	0	0	0	0	0	0		95286448	0	0	0	0	0	0		134643482	-1.80431	0.525052	-0.525873	1.03106	-0.256991	1.03106		134643482	-1.793	0.542212	-0.379877	1.2057	-0.421104	0.846061
	95290807	0	0	0	0	0.060072	0		95290807	0	0	0	0	0	0		134647465	-0.904119	-1.45927	1.70479	0.20039	0.257825	0.20039		134647465	-0.795509	0.238065	0.0576938	1.63915	0.423085	-1.56248
	95349781	0.535092	0.108895	0.273718	0.216813	0.349994	0.216813		95349781	0.229468	0.147852	0.324118	0.030331	0.294611	0.041075		134647465	-0.874692	-1.71891	1.20143	0.285738	0.820692	0.285738		134647465	-0.850938	0.18698	0.00145254	1.69277	0.44527	-1.47554
	95499042	0.802662	15.5974	0.429435	15.3128	0.382392	15.3128		95499042	0.738295	16.4828	0.665134	15.0151	0.476699	11.8466		134739786	-0.563205	-0.578102	-0.988782	1.40026	-0.670424	1.40026		134739786	-0.751187	-0.618173	-1.40315	0.367294	1.03333	1.37189
	95528167	309.781	625.07	521.6	605.702	634.533	605.702		95528167	503.165	384.516	517.587	579.429	649.328	608.367		134742388	-0.69406	0.39662	0.101656	1.00847	-1.82116	1.00847		134742388	-0.681544	-0.929239	-0.0981137	2.01504	-0.679919	0.373775
	95757074	0.032007	0.172636	0	0.030618	0	0.030618		95757074	0.035839	0.124939	0	0.134928	0	0.139213		134820647	0.749067	-1.02914	1.24262	-0.969799	0.97705	-0.969799		134820647	0.818744	-1.44967	0.982984	-0.970946	1.06032	-0.441432
	96010438	0	0	0	0	0	0		96010438	0	0	0	0	0	0		134894569	-0.283322	-1.2565	-0.447843	1.34854	-0.709414	1.34854		134894569	1.46169	-1.43472	0.705339	-0.522023	0.606512	-0.816797
	96116202	1.53753	0.082716	1.60017	0.042906	2.78103	0.042906		96116202	0.395176	0.091843	0.913784	0.118281	0.94017	0.038645		134934116	-0.857916	-1.64165	0.253551	1.11907	0.00787318	1.11907		134934116	1.56153	-1.29311	0.758575	-0.793303	0.456482	-0.69018
	96375936	56.8662	43.5627	57.6814	49.1924	49.7838	49.1924		96375936	48.3786	27.9542	51.4156	45.8475	45.8991	47.023		134941995	-0.293512	1.99004	-0.744815	-0.744815	0.537919	-0.744815		134941995	1.23409	-0.968658	0.472257	-0.968658	1.19963	-0.968658
	96716074	0	0	0	0	0	0		96716074	0	0	0	0	0	0		134967314	1.12322	-0.545594	1.65502	-0.825909	-0.580829	-0.825909		134967314	2.01924	-0.743597	-1.15048	0.0206416	-0.205355	0.0595492
	97192363	1.01539	4.52824	0.892876	7.11941	0.768768	7.11941		97192363	0.879974	4.6321	0.791078	5.25929	0.713284	6.04677		134972272	1.92765	-0.924306	0.442772	-0.781123	0.116135	-0.781123		134972272	1.7175	-0.988	0.799962	-0.700487	0.133154	-0.96213
	97597886	1.15777	3.83764	0.851427	4.2475	3.55199	4.2475		97597886	4.09908	4.24634	1.20378	5.00215	4.66893	4.74971		135005352								135005352	-0.43964	-0.449104	2.23605	-0.449104	-0.449104	-0.449104
	97858381	0	1e-06	0	0	0	0		97858381	1e-06	0	2e-06	0	0	0		135039745	0.771779	-2.09699	0.600945	-0.0387536	0.801776	-0.0387536		135039745	0.46789	-0.700425	1.03507	-0.699392	1.3131	-1.41624
	97951058	0.074195	0.079084	0	0.001156	0.002424	0.001156		97951058	0	0	0	0.077491	0.002933	0.000788		135069733	-0.243406	-0.457907	2.15941	-0.730756	0.00341443	-0.730756		135069733	0.129346	-0.569233	-0.564449	2.16073	-0.618642	-0.537751
	97979922	27.8748	18.6551	29.6128	21.9581	29.7449	21.9581		97979922	25.9409	18.0749	28.4159	21.4732	29.1647	19.8245		135083994	-0.924226	-0.924226	0.0251149	1.33611	-0.848882	1.33611		135083994	2.1614	-0.664872	-0.232142	-0.664872	0.0247918	-0.624303
	98015989	0	0	0	0	0	0		98015989	0	0	0	0	0	0		135084011	-0.924226	-0.924226	0.0251149	1.33611	-0.848882	1.33611		135084011	2.1614	-0.664872	-0.232142	-0.664872	0.0247918	-0.624303
	98046539	20.6058	3.47713	25.0646	11.7506	20.2565	11.7506		98046539	23.6416	0.599914	23.915	1.03343	23.0054	6.19745		135090649	-0.949391	1.57533	-0.950058	0.637086	-0.950058	0.637086		135090649	-0.988442	0.436924	-0.989124	0.954117	-0.883888	1.47041
	98138258	0	0	0	0	0	0		98138258	0	0	0	0	0	0		135096481	-0.705373	1.52684	-0.705575	-0.705575	1.29526	-0.705575		135096481	1.08746	-1.28197	1.15344	-1.28197	-0.110427	0.433477
	98179667	20.8472	3.85889	17.6527	15.997	20.6911	15.997		98179667	21.37	3.97279	21.5387	9.61738	24.4733	11.6627		135101697	-1.11342	1.08888	-0.961572	0.951316	-0.916523	0.951316		135101697	-1.0178	1.13051	-0.968463	1.10992	-0.988442	0.73428
	98330695	0.05562	0	0	0	0.066954	0		98330695	0.05605	0	0	0	0	0.038102		135114721	1.01289	-1.37971	0.940029	-0.779468	0.98573	-0.779468		135114721	1.00016	-0.514676	0.582325	-0.857845	1.24368	-1.45364
	98331825	0.086149	0	0.155109	0	0.057613	0		98331825	0.0836	0.056757	0	0	0.03351	0		135115668	1.48063	-0.879873	1.33451	-0.671706	-0.591847	-0.671706		135115668	1.00362	-0.00985514	1.1587	-1.19847	0.46073	-1.41473
	98373752	0.212844	0	0.929026	0	0	0		98373752	0	0	0	0	0.114404	0		135124790	-1.39271	0.481346	-1.08568	1.13482	-0.272606	1.13482		135124790	-1.91639	0.259959	0.532003	1.36483	-0.326577	0.0861757
	98448937	0.113969	0	0	0	0.164631	0		98448937	0.128249	0	0.212882	0	0.213322	0		135143579	-0.993479	1.98923	-0.215165	0.106445	-0.993479	0.106445		135143579	-0.865677	0.597142	-0.865677	1.83524	-0.865677	0.164646
	98449240	0.131654	0	0.03424	0	0.645817	0		98449240	0.147414	0	0.245918	0	0.438774	0		135145829	-0.785616	-0.214761	2.17466	-0.548427	-0.0774276	-0.548427		135145829	1.47843	-1.23062	-0.175727	-0.0304203	1.04386	-1.08553
	98497779	0.338224	0.29599	0.042356	0.349674	0.063716	0.349674		98497779	0.169976	0.252018	0.092449	0.127203	0.166621	0.103944		135171002	0.170437	-0.503657	2.03731	-0.883906	0.0637192	-0.883906		135171002	2.14128	-0.869494	-0.0510963	-0.731628	-0.27114	-0.217922
	98502607	0.304966	0.412511	0.389166	1.24156	0.401465	1.24156		98502607	0.11458	0.178224	0.098313	0.213025	0.091748	0.31068		135240865	0.114957	0.159723	-0.630733	-0.840585	2.03722	-0.840585		135240865	-1.36392	-1.04695	-0.160088	1.31609	1.12671	0.128151
	98509344	46.3964	37.9028	47.8706	45.431	45.0212	45.431		98509344	49.5492	37.5115	48.412	42.9232	49.1111	39.3452		135268470								135268470	-0.447214	-0.447214	2.23607	-0.447214	-0.447214	-0.447214
	98600939	1.53753	0	1.56925	0.078891	1.33841	0.078891		98600939	1.00936	0	1.33901	0	0.968848	0		135348676	-0.447214	-0.447214	2.23607	-0.447214	-0.447214	-0.447214		135348676
	98731087	0	0	0	0	0	0		98731087	0	0	0	0	0	0		135491586	-0.870388	1.88962	-0.80481	0.338552	-0.891524	0.338552		135491586	-0.824545	0.350006	-0.84781	1.92341	-0.847659	0.246599
	98754912	0	0	0	0	0	0		98754912	0	0	0	0	0	0		135601862	-0.447214	-0.447214	2.23607	-0.447214	-0.447214	-0.447214		135601862
	98863770	6.16359	16.2981	3.98872	14.4712	3.87091	14.4712		98863770	6.12669	15.7452	4.92095	15.1245	4.14553	13.8891		135604284	1.66701	-0.929533	-0.929533	0.560794	-0.929533	0.560794		135604284	2.23607	-0.447214	-0.447214	-0.447214	-0.447214	-0.447214
	99019212	17.3713	4.70002	16.9162	5.0112	17.8055	5.0112		99019212	17.431	4.00041	18.4246	3.53005	18.741	4.98533		135608731	-0.920922	0.234502	-1.22416	1.26688	-0.623186	1.26688		135608731	-1.05215	0.745022	-0.438093	1.81907	-0.176084	-0.897766
	99424703	0	0	0	0	4e-06	0		99424703	0	0	0	0	0	0		135633691	0.764409	-1.05713	1.39633	-0.936849	0.770093	-0.936849		135633691	0.710413	-1.22789	0.712025	-0.75043	1.45331	-0.897429
	99424720	0	0	0	0	4e-06	0		99424720	0	0	0	0	0	0		135643706	0.960484	-0.757786	1.27254	-1.09153	0.707812	-1.09153		135643706	0.812135	-1.70053	0.925039	-0.720077	0.990127	-0.306691
	99445827	1.65071	5.04728	1.46508	4.08198	2.03852	4.08198		99445827	2.72417	5.38774	1.85084	4.01388	2.18912	3.11253		135655107	0.59389	-0.994872	-0.0545751	-0.722349	1.90026	-0.722349		135655107	1.36729	-1.43777	0.624866	-0.254447	0.734098	-1.03404
	99472514	22.9716	7.3297	21.4325	18.8526	21.4526	18.8526		99472514	27.7663	3.51786	26.81	3.46007	28.0427	6.7038		135665980	0.00841911	0.181311	-1.62694	1.14134	-0.845473	1.14134		135665980	-1.72322	-0.6907	0.482591	0.661483	1.36866	-0.0988079
	99537897	69.1948	61.3915	77.7524	63.9881	63.2809	63.9881		99537897	65.7541	60.1869	63.1186	61.8792	59.7512	65.9023		135720897	0.298934	-1.0105	1.23548	-0.91306	1.30221	-0.91306		135720897	0.253073	-1.03833	1.16172	-0.802374	1.39061	-0.964696
	99568444	0	0	0.083146	0	0	0		99568444	0	0	0	0	0	0		135758896	-0.562695	0.397562	1.86204	-0.993481	0.290059	-0.993481		135758896	0.614809	-0.626926	1.41551	-0.52655	0.693753	-1.57059
	99615853	0	0	0	0	0	0		99615853	0	0	0	0	0	0		135791007	-0.447214	2.23607	-0.447214	-0.447214	-0.447214	-0.447214		135791007	-0.584694	-0.584694	2.14345	-0.584694	-0.584694	0.195323
	99631964	0	0.031078	0	0.267191	0.016309	0.267191		99631964	0	0.07969	0	0.034525	0.030659	0.048792		135828074	1.50249	-1.0167	0.79584	-0.931852	0.582073	-0.931852		135828074	0.6674	-0.906392	1.65672	-0.983528	0.463608	-0.897806
	99649086	0	0	0	0	0	0		99649086	0	0	0	0	0	0		135855737	-0.301894	-0.387273	-0.795518	1.35039	-1.2161	1.35039		135855737	-1.82757	-0.570889	0.9416	0.475604	1.09884	-0.117581
	99665949	62.8294	61.3686	75.5658	61.6899	67.0644	61.6899		99665949	67.2057	53.9167	64.4133	60.4846	64.6925	61.2498		135855737	-0.275573	-0.224706	-0.267094	1.22239	-1.67742	1.22239		135855737	-2.00525	0.865146	0.714417	-0.25405	0.80059	-0.12085
	99669693	54.7322	43.0009	60.5942	46.5294	52.6974	46.5294		99669693	50.8612	39.6348	51.3223	42.9275	51.7214	45.1997		135874771	0.120084	-1.8434	-0.561772	1.05927	0.16654	1.05927		135874771	-0.599723	-1.91046	0.717954	0.186315	0.528331	1.07758
	99708115	0.05597	0.033865	0.024741	0.016465	0.036348	0.016465		99708115	0.023438	0.038317	0.035961	0.022943	0.046266	0.040159		135881865	-1.02573	1.34435	-0.940239	0.802713	-0.983801	0.802713		135881865	-0.960736	1.18433	-1.04319	0.912626	-0.981635	0.888603
	99773442	0.275109	0.412606	0.482172	0.549766	0.357611	0.549766		99773442	0.143134	0.414926	0.262757	1.06222	0.216152	0.475735		135893128	-0.976484	1.05925	-0.983826	0.969423	-1.03778	0.969423		135893128	-0.880886	0.834637	-1.00922	1.15371	-1.09148	0.993237
	99782033	0	0	0	0.004353	0	0.004353		99782033	0.002548	0.004497	0.004415	0.004784	0	0		135897290	-0.447214	2.23607	-0.447214	-0.447214	-0.447214	-0.447214		135897290	-0.676163	1.8591	-0.676163	0.845553	-0.676163	-0.676163
	99784601	0	0	0	0	0	0		99784601	0	0	0	0	0	0		135950343	-0.885142	0.921139	-1.02964	1.03581	-1.07798	1.03581		135950343	-1.25289	0.994868	-0.787254	1.37271	-0.828098	0.500656
	99811200	28.0496	34.9939	27.0055	36.0202	28.7459	36.0202		99811200	29.4484	29.1116	28.5927	35.4532	31.4888	34.5953		136007995	2.16327	0.121834	-0.571276	-0.571276	-0.571276	-0.571276		136007995	-1.08801	0.38209	-0.507498	0.611892	1.68953	-1.08801
	99882254	2.87285	6.81674	2.26286	11.33	2.11185	11.33		99882254	2.45553	2.40622	2.70367	4.75596	5.71154	3.16399		136009354	2.1602	0.13382	-0.573505	-0.573505	-0.573505	-0.573505		136009354	-1.08803	0.382091	-0.507449	0.611904	1.68951	-1.08803
	100049427	0	0	0	0	0	0		100049427	0	0	0	0	0	0		136010722	2.16327	0.121815	-0.571272	-0.571272	-0.571272	-0.571272		136010722	-1.08802	0.382114	-0.507489	0.611904	1.68951	-1.08802
	100049502	0	0	0	0	0	0		100049502	0	0	0	0	0	0		136012089	1.29424	-0.601206	-0.565896	-0.821039	1.51494	-0.821039		136012089	-0.0668199	-0.0766501	-1.08392	1.65613	0.780638	-1.20938
	100102615	0	0	0	0	4e-06	0		100102615	0	2e-06	0	0	0	0		136016146	-0.444049	-0.191143	-1.1106	1.34754	-0.949283	1.34754		136016146	0.391093	-0.0623879	-1.05543	0.727635	-1.44955	1.44864
	100103393	8.501	11.8345	8.46911	13.2531	11.4296	13.2531		100103393	9.52873	13.0015	11.6253	14.0722	11.4686	13.3252		136104235	1.64903	-0.971488	-1.31974	-0.0621388	0.766467	-0.0621388		136104235	-1.3722	-0.370815	-0.842918	1.30122	1.25499	0.0297205
	100110430	0.016606	0.154853	0	0.00762	0.00508	0.00762		100110430	0.160552	0.139809	0	0.013678	0.009978	0.007715		136471503								136471503	-0.447214	-0.447214	-0.447214	2.23607	-0.447214	-0.447214
	100122752	72.6023	55.3281	86.4001	66.8241	77.4527	66.8241		100122752	83.7034	82.8117	70.0789	83.2633	73.0144	88.3471		137108907	-0.447214	-0.447214	-0.447214	-0.447214	2.23607	-0.447214		137108907	-0.707107	-0.707107	1.41421	1.41421	-0.707107	-0.707107
	100132973	55.0462	49.5886	57.0174	41.8999	53.8804	41.8999		100132973	53.8849	48.474	42.1567	63.7747	64.4155	42.9712		137323464	0.301511	-0.603023	-0.603023	-0.603023	2.11058	-0.603023		137323464	-0.707107	-0.707107	1.41421	-0.707107	1.41421	-0.707107
	100185039	0	0	1e-05	1.2e-05	0	1.2e-05		100185039	0	2.7e-05	2.1e-05	0	0	0		137814980	-0.814773	-0.290053	-0.836083	1.38828	-0.835657	1.38828		137814980	-0.854594	0.303536	-0.870522	0.285817	-0.790989	1.92675
	100286344	2e-05	0	0	0	0	0		100286344	0	0	0	0	0	0.431373		137979998	-1.07106	0.0285362	-0.740865	1.32965	-0.875911	1.32965		137979998	-0.655324	-0.43361	-0.911191	0.985223	-0.730812	1.74571
	100297855	52.3901	42.9075	54.4725	47.6135	48.9395	47.6135		100297855	51.706	41.0079	48.7586	47.1564	48.6379	44.0061		138079977	1.38264	-1.22631	-1.22631	0.0153457	1.0393	0.0153457		138079977	0.340668	-0.882414	-0.882414	1.81956	-0.882414	0.487016
	100304979	0.234194	0.171929	0.175474	0.181239	0.131984	0.181239		100304979	0.109016	0	0.097027	0.121718	0.101946	0		138110726	-1.04535	0.644238	-1.04748	1.15313	-0.857655	1.15313		138110726	-0.827624	1.00241	-1.08709	1.01615	-1.0743	0.970453
	100307991	7.55441	2.14834	6.88603	5.0114	5.63694	5.0114		100307991	8.4897	3.15353	8.08017	4.40258	8.21339	4.79538		138140975	-0.685075	-0.27879	0.821613	0.939153	-1.73605	0.939153		138140975	-0.00271351	-1.21515	0.399808	0.900428	-1.37336	1.29099
	100317697	36.4598	29.2805	39.8547	32.9465	34.2511	32.9465		100317697	33.6385	24.0476	31.0872	27.7402	32.3898	30.615		138234432	0.75866	-1.71269	1.34771	-0.453497	0.513318	-0.453497		138234432	1.20243	-1.3867	0.872621	-0.955397	0.81224	-0.545197
	100342785	0.693995	4.72609	0.494823	4.53482	0.80479	4.53482		100342785	0.874643	4.00596	0.759502	4.48609	0.722594	4.83694		138381116	-0.8745	0.0465652	-0.913938	1.33189	-0.921912	1.33189		138381116	-0.687022	0.512119	-0.946481	0.628021	-1.14145	1.63481
	100381694	2e-05	0	0	0	0	0		100381694	0	0	0	0	0	0		138464089	-0.640812	0.66953	-1.61119	1.06141	-0.540353	1.06141		138464089	-1.02797	0.121923	-0.991912	1.06462	-0.693261	1.5266
	100419982	5.48012	0	0.792155	0.022732	2.74039	0.022732		100419982	5.10283	0	0.839745	0	3.6151	0.026499		138585730	1.16778	-1.1491	0.623851	-0.89597	1.14941	-0.89597		138585730	0.568579	-1.16623	0.95133	-0.753804	1.3755	-0.975383
	100447990	48.0047	11.0389	57.4434	18.9042	51.3061	18.9042		100447990	48.5055	6.57399	50.5548	14.6887	47.21	14.9301		138680430	1.70313	-1.15704	0.789563	-0.74592	0.156182	-0.74592		138680430	2.01649	-0.809081	0.52246	-0.50367	-0.63237	-0.593827
	100473295	254.914	187.58	269.047	215.325	259.156	215.325		100473295	256.441	189.478	268.963	248.261	259.253	224.558		138701552	-0.515971	-0.950644	-0.32178	1.3772	-0.966	1.3772		138701552	-0.0500365	-1.25764	1.12608	-1.25764	1.2346	0.204651
	100492694	0.506476	0.351723	0.641201	0.293838	0.656686	0.293838		100492694	0.707978	0.330764	0.562714	0.231125	0.739736	0.310288		138722384	-0.16993	-0.519331	-1.33028	1.32794	-0.636339	1.32794		138722384	0.244391	-1.3605	0.455843	-0.220274	1.75277	-0.872233
	100576335	52.3539	38.6382	65.2741	37.454	48.9523	37.454		100576335	51.098	37.0793	49.5436	41.3264	48.8174	41.1274		138788610								138788610	-0.508592	-0.508592	-0.343196	-0.508592	2.23057	-0.361603
	100683617	69.357	57.0171	80.2413	50.5401	63.9036	50.5401		100683617	65.879	48.5887	61.4529	50.7079	59.8981	54.0693		138790260	0.135865	-0.792276	1.78375	0.164042	-1.45542	0.164042		138790260	0.489211	-0.442721	1.03381	-1.84839	1.01029	-0.242205
	100739442	14.9763	18.8568	14.5054	32.8601	13.1081	32.8601		100739442	14.6956	11.7809	12.3099	10.6888	13.5512	16.4642		138907551	1.03603	-1.22315	1.2328	-0.856214	0.666755	-0.856214		138907551	1.14595	-1.06797	0.931131	-0.971205	0.912518	-0.950419
	100775141	0	0	0	0	0	0		100775141	0.128056	0	0.121454	0	0	0		138963628	1.72808	-0.894506	0.757801	-0.894506	0.197638	-0.894506		138963628	1.37785	-0.486673	-0.17082	-1.02141	1.32247	-1.02141
	100833938	16.8696	15.8536	14.4192	28.2884	18.2431	28.2884		100833938	20.7617	9.15543	20.6691	10.1237	21.5598	15.5069		139028478								139028478	-0.447214	-0.447214	2.23607	-0.447214	-0.447214	-0.447214
	100838161	13.7457	9.65209	13.7492	20.0818	13.5689	20.0818		100838161	14.0569	5.04217	13.5455	5.26222	16.3975	9.19793		139177867	1.13702	-1.17791	1.01524	-0.898155	0.821956	-0.898155		139177867	0.58267	-1.23655	0.634172	-0.809671	1.58297	-0.75359
	100861802	1.41508	0.281373	1.60373	0.829177	1.7015	0.829177		100861802	2.01342	0.222983	1.44708	0.472602	1.19089	0.528681		139194549	-0.447214	-0.447214	-0.447214	-0.447214	2.23607	-0.447214		139194549	-0.447214	2.23607	-0.447214	-0.447214	-0.447214	-0.447214
	100892942	7.04105	0.154222	0.641162	4.43712	0.615408	4.43712		100892942	6.15759	1.69185	3.99347	0.198479	2.0492	0.207634		139357352	0.639085	-0.683088	1.69834	-1.02196	0.38959	-1.02196		139357352	1.32968	-1.12925	0.839387	-0.867241	0.775452	-0.948027
	100956236	0	0	0	0	0	0		100956236	0	0	0	0	0	0		139422314	-0.980593	0.964056	1.32498	-0.981246	0.654052	-0.981246		139422314	-0.973294	-0.966592	-0.199002	1.60912	1.08622	-0.556457
	101110148	2.68112	0.121379	2.18025	0.067128	2.79777	0.067128		101110148	2.09029	0.046539	3.06257	0.355624	2.08869	0.173143		139440277	-1.00964	0.947819	-1.00399	1.02555	-0.985283	1.02555		139440277	-1.04841	0.810112	-1.02512	1.34877	-0.870586	0.785233
	101163075	98.9954	82.4866	106.935	98.9412	101.018	98.9412		101163075	96.2463	80.9111	101.14	96.2967	104.751	96.3737		139565326	-0.831051	0.142835	-1.05076	1.30731	-0.875645	1.30731		139565326	-0.890482	-0.00209701	-1.02284	1.51888	-0.743864	1.1404
	101175980	5.09343	6.43679	4.40923	6.17289	5.26721	6.17289		101175980	4.86639	7.51393	6.18503	7.9288	5.50798	6.42689		139676948	0.0848892	-0.0737689	-1.22623	1.22067	-1.22623	1.22067		139676948	-0.705927	-0.566844	0.261508	-0.252018	-0.826186	2.08947
	101186426	54.0489	38.267	59.8091	40.749	51.2616	40.749		101186426	49.4644	39.2258	50.6532	47.3107	49.0159	43.3683		139709056	1.06175	-1.13133	1.24029	-0.906246	0.641782	-0.906246		139709056	1.01218	-1.02905	1.2627	-0.895695	0.678919	-1.02905
	101221589	0.169425	0.602326	0.87566	1.797	0.617313	1.797		101221589	0.513536	0.164061	0.338532	0.158561	0.225482	1.10347		139808357	-0.284739	1.26784	1.50134	-0.828147	-0.828147	-0.828147		139808357	1.59404	1.21764	-0.70292	-0.70292	-0.70292	-0.70292
	101228548	343.633	388.317	513.67	356.108	364.99	356.108		101228548	487.864	416.926	419.927	351.799	521.146	367.481		139849174	0.915856	-1.59915	1.47633	-0.453529	0.11403	-0.453529		139849174	0.788676	-1.28226	0.980319	-0.600143	1.15356	-1.04015
	101251982	2.65747	1.68213	1.16573	1.79902	1.7683	1.79902		101251982	2.52278	1.73235	2.59925	1.24638	2.25195	1.85831		139854594	0.478864	-2.23	0.488608	0.35284	0.556844	0.35284		139854594	0.292677	-1.26746	0.835913	-0.672493	1.59474	-0.783385
	101290984	58.0163	9.33492	59.9884	16.2856	59.1291	16.2856		101290984	61.4851	10.0955	60.2192	12.6492	60.5172	11.4659		139948399	-0.730922	1.92227	-0.900928	0.297069	-0.88456	0.297069		139948399	-0.918535	1.11103	-1.05351	1.11217	-1.00409	0.752938
	101296257	0.116302	0	0.077556	0	0.22867	0		101296257	0.10418	0	0	0	0.207376	0		140258367	-0.876772	1.10798	-1.05176	0.940975	-1.0614	0.940975		140258367	-0.892226	1.22385	-0.906532	0.845062	-1.16796	0.89781
	101328244	13.0483	24.4973	17.8427	20.2344	19.9736	20.2344		101328244	12.8415	20.5814	12.6294	21.1848	17.7562	20.7608		140493994	-0.951063	0.678133	-0.971955	1.14232	-1.03976	1.14232		140493994	-0.879342	0.709684	-0.861116	0.237378	-0.946898	1.74029
	101339959	0.085884	0.005899	0.136197	0.030617	0.119533	0.030617		101339959	0.086591	0.003615	0.119839	0.01668	0.188329	0.01488		140505868	-0.968369	1.4452	-0.976661	0.73472	-0.969615	0.73472		140505868	-0.749283	0.313504	-0.73857	-0.149706	-0.733649	2.05771
	101557581	25.7037	10.0105	25.862	18.5816	25.3901	18.5816		101557581	24.2917	8.19626	24.7509	9.05431	27.0353	11.1248		140806281	-0.975934	0.382885	-1.27248	1.2165	-0.567458	1.2165		140806281	0.897252	-1.1604	-0.219141	1.41006	-1.29507	0.367295
	101750494	2.4383	0.488001	1.09641	2.28114	2.07459	2.28114		101750494	4.08024	0.194538	2.0838	0.068198	2.43708	0		140843848	-0.447214	-0.447214	-0.447214	-0.447214	2.23607	-0.447214		140843848	-0.67896	2.05348	-0.67896	0.438984	-0.455584	-0.67896
	101751487	0.357841	0.161528	0.079791	0.557287	0	0.557287		101751487	0.249534	0	0	0.14623	0.112401	0		140862282	1.3816	-0.706983	-0.706983	-0.706983	1.44633	-0.706983		140862282	0.0832052	-0.400304	2.10143	-0.838211	-0.107906	-0.838211
	101803860	0	0	0	0.099662	0	0.099662		101803860	0	0	0	0	0	0		141009766	-0.741172	0.474921	-1.10748	1.20731	-1.04088	1.20731		141009766	-0.289955	0.547403	-0.404821	0.708258	-1.82858	1.2677
	101834802	0.114865	0	0.136343	0	0	0		101834802	0	0	0	0	0	0		141080501	-1.10798	1.18897	-1.16637	0.879096	-0.672808	0.879096		141080501	-1.63846	1.31077	-0.281	1.16099	-0.370885	-0.181413
	101841486	23.9273	3.99938	18.6751	8.94123	13.6061	8.94123		101841486	24.6173	0.832082	11.7615	0.75984	10.2178	4.97211		141087749	-0.823201	-0.474487	-0.895562	1.40087	-0.608499	1.40087		141087749	-0.902289	0.729666	-0.854734	0.600192	-1.10388	1.53105
	101891237	23.2127	5.1349	18.9865	12.5246	16.0277	12.5246		101891237	26.9279	1.95653	17.5425	1.85683	15.0309	3.73671		141100989	-0.904004	1.14217	-1.02544	0.923245	-1.05921	0.923245		141100989	-1.04071	0.988764	-1.02593	1.35612	-0.849398	0.571144
	101902792	0	0	0	0	0.018084	0		101902792	0	0	0	0	0.070122	0.080043		141316435	-1.49759	-0.394896	-0.925717	1.06649	0.685215	1.06649		141316435	-0.899937	-0.440245	0.380645	1.29179	1.08437	-1.41662
	101924113	0.102841	0	0	0.093508	0	0.093508		101924113	0	0	0	0	0	0.179365		141463343	-0.04749	-1.31917	1.9058	0.117091	-0.773328	0.117091		141463343	2.05523	-0.841619	-0.445161	0.271804	-0.87693	-0.163318
	101946822	0	0	0	0	0	0		101946822	0	0	0	0	0	0		141521996	-0.526321	2.20933	-0.104042	-0.526321	-0.526321	-0.526321		141521996
	101952511	0	0	0	0	0.891221	0		101952511	0	0	0	0	0.099981	0		141634142	-2.17096	-0.0306146	0.37349	0.682982	0.462123	0.682982		141634142	0.463485	-1.2901	0.206731	0.30655	1.55935	-1.24602
	101971978	0.084551	0	0.4391	0.078431	0.106664	0.078431		101971978	0.317008	0	0	0.129289	0.129162	0.032039		141841655	-0.0142331	-0.849324	-1.40486	1.27085	-0.273282	1.27085		141841655	-0.635114	0.366872	-0.754886	1.73449	-1.25865	0.547295
	101975653	0.230568	1.28839	0.103337	0.83239	0.14132	0.83239		101975653	0.149328	0.817451	0.198213	0.953025	0.124502	0.739885		142068670	-0.879609	1.73954	-0.924809	0.494843	-0.924809	0.494843		142068670	-0.984354	1.30366	-0.982808	0.963454	-0.984354	0.684398
	102057169	2.54067	3.78446	3.0332	6.75358	2.76629	6.75358		102057169	3.75976	2.73243	2.94894	3.42134	2.69267	4.35012		142301370	-0.964979	0.636407	-0.986775	1.15879	-1.00224	1.15879		142301370	-0.776472	-0.395456	-0.811594	1.37586	-0.815187	1.42284
	102067702	0.557943	4.28608	0.205749	4.79767	0.411134	4.79767		102067702	0.504968	3.28966	0.384216	4.02216	0.426776	3.51489		142585232	1.62328	-1.16187	0.238976	-0.780333	0.860276	-0.780333		142585232	0.843617	-0.987168	0.549406	-0.922953	1.48868	-0.971578
	102069946	0.005731	0.066874	0.065274	0.071106	0.034666	0.071106		102069946	0	0.051142	0.011122	0.088565	0.020344	0.144326		142638838	-0.996978	0.841601	-0.996978	1.07467	-0.996978	1.07467		142638838	-0.841865	0.789164	-0.844223	1.79989	-0.844223	-0.058743
	102081166	0.563531	0.639795	0.569642	0.470419	0.347793	0.470419		102081166	0.43726	0.55836	0.553352	0.511298	0.474813	0.453468		142936691	-0.767719	0.046718	-1.20336	1.31549	-0.706618	1.31549		142936691	-0.291293	0.352846	-1.07756	-0.316763	-0.682877	2.01565
	102108348	2.47052	3.32871	3.21526	7.08937	2.66461	7.08937		102108348	3.37344	2.41397	2.97859	3.15536	2.79349	4.07267		143019875	-0.691849	-0.691849	1.74156	-0.691849	1.02584	-0.691849		143019875	-0.631572	-0.631572	0.484235	-0.631572	2.04205	-0.631572
	102226584	17.6527	1.72663	16.7786	5.289	16.9668	5.289		102226584	12.4889	1.34037	13.3523	2.16842	14.0454	2.43265		143051035	-1.30449	-0.591518	-0.537247	1.34121	-0.249173	1.34121		143051035	0.813468	0.0695962	-0.627915	-1.85047	1.14579	0.449528
	102227782	4.48812	12.1284	4.51506	10.6484	5.33864	10.6484		102227782	4.48214	11.7359	4.85901	12.6242	4.38284	10.9645		143097442	0.508504	1.23695	-0.996555	0.461151	-1.67121	0.461151		143097442	0.307703	-1.45129	0.24449	-0.174897	-0.714395	1.78839
	102271264	4.13777	0	18.6183	0.42119	3.8472	0.42119		102271264	13.1898	1.01627	4.70747	1.7345	3.68045	2.12087		143100962	0.577418	-1.30426	1.76929	-0.628219	0.21398	-0.628219		143100962	0.927498	-1.64945	1.34737	-0.719429	0.249044	-0.155035
	102365004	2.38365	3.73437	1.93701	4.26429	2.28442	4.26429		102365004	1.59752	3.63761	2.12575	3.61492	1.44321	3.1857		143103877	-1.85129	1.03053	-0.255415	0.778932	-0.481692	0.778932		143103877	1.71873	-0.845992	-0.00045896	-0.835232	-0.92184	0.88479
	102376739	6e-06	0.23243	0.863985	0.271763	0	0.271763		102376739	0.240983	0	0	0	0	0		143160323	-0.707107	-0.707107	-0.707107	1.41421	-0.707107	1.41421		143160323	0.774298	-0.810352	-0.809946	-0.186557	-0.810352	1.84291
	102400009	16.0672	11.6466	16.155	15.2961	16.9314	15.2961		102400009	15.2914	7.76958	15.7807	10.0588	15.5656	10.1828		143238872	0.222886	-0.98357	1.3379	-0.909096	1.24098	-0.909096		143238872	1.00847	-1.03555	1.31037	-0.781334	0.602576	-1.10453
	102452618	6.54194	3.16607	6.8388	18.8597	7.96037	18.8597		102452618	4.63183	1.6294	6.35519	3.65849	7.26319	5.48297		143335754	1.22095	-2.03889	0.113143	0.0647186	0.575357	0.0647186		143335754	0.79962	-1.19661	1.07015	-0.947278	1.09847	-0.824343
	102475123	8.48296	12.4624	8.55548	7.26661	7.97739	7.26661		102475123	6.01976	3.48574	4.70256	4.65426	2.57851	7.23272		143471147	0.801837	-1.41206	-1.41206	0.705795	0.610691	0.705795		143471147	1.29203	1.02561	-0.981065	0.625553	-0.981065	-0.981065
	102503979	0.503901	49.1473	0.67053	30.0164	1.07439	30.0164		102503979	0.294249	41.503	0.558603	46.7935	1.15975	40.6211		143560844	-0.497519	-0.497519	-0.79603	-0.199007	2.18908	-0.199007		143560844	-0.728831	-0.728831	0.83295	1.85926	-0.505719	-0.728831
	102528711	0.518498	0.908947	1.6299	0.511588	0.80345	0.511588		102528711	0.419825	0.448312	0.586304	1.22415	0.32045	1.60404		143822340	-0.447214	-0.447214	-0.447214	-0.447214	2.23607	-0.447214		143822340	-0.43363	2.23603	-0.450599	-0.450599	-0.450599	-0.450599
	102537164	0.053777	1.81984	0.035502	2.30736	0.027243	2.30736		102537164	0.088214	1.61106	0	1.58804	0.021086	1.56977		143822386	-0.447214	-0.447214	-0.447214	-0.447214	2.23607	-0.447214		143822386	-0.442433	2.23606	-0.448407	-0.448407	-0.448407	-0.448407
	102589106	0	0	1e-06	0	0	0		102589106	0	0	0	0.048851	0	0		144073355	-0.747538	-0.454807	-0.80315	1.40432	-0.80315	1.40432		144073355	-0.819615	-0.243969	-0.848362	1.28109	-0.848362	1.47921
	102604516	0.39784	11.5422	0.388086	10.3431	0.419865	10.3431		102604516	0.469718	7.78068	0.424841	9.54714	0.354562	4.08889		144229420	-0.937621	1.07666	-1.01701	0.959791	-1.04161	0.959791		144229420	-0.860831	-0.0141424	-0.886705	1.5594	-0.903932	1.10621
	102616527	0.95504	4.25638	0	2.09741	0	2.09741		102616527	1.06936	0	0	2.94132	0.125574	2.83754		144616313	0.0535007	-1.24684	1.67156	-0.671299	0.864379	-0.671299		144616313	-1.51157	-0.938638	-0.313696	1.25466	0.861034	0.648213
	102616536	1.02229	4.29071	0	2.11145	0	2.11145		102616536	1.14467	0	0	3.10202	0	2.8043		145437671	-0.447214	2.23607	-0.447214	-0.447214	-0.447214	-0.447214		145437671
	102616666	0	0.569453	0	2.38822	0	2.38822		102616666	0	0	0	1.04078	0.05023	2.58597		145745509	-0.996318	1.16757	-0.996328	0.910707	-0.996337	0.910707		145745509	-0.76119	2.05794	-0.76119	0.0884587	-0.76119	0.137167
	102616681	0	0.075276	0	2.48929	0	2.48929		102616681	0	0	0	1.07471	0	2.67798		145941206	0.866025	-0.866025	1.73205	-0.866025	0	-0.866025		145941206	0.707107	-1.41421	0.707107	-1.41421	0.707107	0.707107
	102616691	0	0	0	0	0	0		102616691	0	0	0	0	0	0		145941217	0.866025	-0.866025	1.73205	-0.866025	0	-0.866025		145941217	0.707107	-1.41421	0.707107	-1.41421	0.707107	0.707107
	102616692	0	0	0	0	0	0		102616692	0	0	0	0	0	0		146166474								146166474	-0.447214	-0.447214	2.23607	-0.447214	-0.447214	-0.447214
	102674187	0	1.50073	0	1.51755	0.093998	1.51755		102674187	0	0.275949	0.091833	0.464955	0	0.995461		146253376	0.850098	0.0925165	-1.82559	0.822862	-0.762746	0.822862		146253376	-0.557287	-0.166201	-0.689752	2.20292	-0.291439	-0.498243
	102738158	0	1.1618	0	0.893389	0	0.893389		102738158	0	0.749358	0	0.798934	0	1.30933		146267289	-0.447214	2.23607	-0.447214	-0.447214	-0.447214	-0.447214		146267289	-0.447214	-0.447214	-0.447214	-0.447214	-0.447214	2.23607
	102741020	0.088194	17.7821	0.072634	18.8781	0.048652	18.8781		102741020	0.060222	16.525	0.098067	19.0159	0.038069	18.0529		146525078	1.73505	-1.22591	0.783966	-0.201996	-0.889119	-0.201996		146525078	2.15329	-0.668231	-0.344146	-0.838195	0.00673193	-0.309449
	103000770	44.2741	57.3349	48.3903	67.1297	42.6562	67.1297		103000770	40.0395	47.9747	40.4897	55.7466	39.1349	59.7748		146572649	1.619	-1.62405	-0.649681	0.389666	-0.124604	0.389666		146572649	2.06031	-0.846746	0.108362	-0.702201	0.10323	-0.722954
	103044979	0	0	0	0	0	0		103044979	0	0	0	0	0	0		146775989	0.937628	-1.45324	-0.830567	0.983367	-0.620557	0.983367		146775989	1.82227	-1.31252	0.122426	-0.329806	0.476178	-0.778543
	103113796	0	0	0	0	0	0		103113796	0	0	0	0	0	0		146839677	0.438567	-0.964768	-0.964768	1.22787	-0.964768	1.22787		146839677	-0.447214	-0.447214	-0.447214	2.23607	-0.447214	-0.447214
	103120367	28.3241	5.21682	30.753	10.7566	28.6584	10.7566		103120367	23.9326	5.27361	22.9668	8.0104	22.8048	7.6497		146963671	1.41608	-1.52879	-0.747222	0.663627	-0.467316	0.663627		146963671	1.98686	-0.870576	0.389244	-0.76802	0.00619645	-0.743702
	103159781	0	0	0	0	0.123062	0		103159781	0	0	0	0	0	0		147097463	1.13789	-1.19181	-0.722551	0.912244	-1.04801	0.912244		147097463	1.91198	-1.1789	0.353244	-0.534144	0.166619	-0.718799
	103159798	0	0	0	0	0	0		103159798	0	0	0	0	0	0		147158990	1.03595	-0.999837	-0.999837	0.981782	-0.999837	0.981782		147158990	-0.447214	-0.447214	-0.447214	2.23607	-0.447214	-0.447214
	103324171	45.0597	33.6385	48.1031	38.3116	45.7816	38.3116		103324171	44.2469	30.2638	44.3358	33.9105	46.0084	32.0866		147271945	1.51361	-1.17567	-0.444116	0.630618	-1.15507	0.630618		147271945	1.64367	-1.22557	0.69848	-0.551755	0.367404	-0.932225
	103526409	8.0912	15.2797	7.31423	9.82958	7.84093	9.82958		103526409	9.36897	11.3551	8.21876	10.7675	8.42634	8.88389		147327930	1.03595	-0.999837	-0.999837	0.981782	-0.999837	0.981782		147327930	-0.447214	-0.447214	-0.447214	2.23607	-0.447214	-0.447214
	103580575	16.6061	13.601	17.9539	14.1142	19.6515	14.1142		103580575	16.9148	13.3622	18.4354	15.7273	21.4977	12.9509		147446584	1.01766	-1.98563	-0.0628448	0.676143	-0.321468	0.676143		147446584	1.55535	-0.948772	0.930822	-1.20688	0.224045	-0.55456
	103660471	0	0	0	0	0	0		103660471	0	0	0	0	0	0		147508406								147508406	-0.447214	-0.447214	2.23607	-0.447214	-0.447214	-0.447214
	103711065	0.011663	0.019151	0.027935	0.017646	0.018479	0.017646		103711065	0.008862	0.009115	2e-06	0.006354	0.016054	0.002847		147510964	-0.707107	-0.707107	-0.707107	1.41421	-0.707107	1.41421		147510964	2.23607	-0.447214	-0.447214	-0.447214	-0.447214	-0.447214
	103860382	0	0	0	2e-06	0	2e-06		103860382	0	0	0	0	0	0		147640690	0.756052	-1.53501	-0.384447	1.02982	-0.896248	1.02982		147640690	1.49235	-0.894225	0.850795	-1.12867	0.519657	-0.839914
	103898558	4.16643	2.05888	3.99316	1.96178	5.86217	1.96178		103898558	5.67887	2.3634	4.85966	2.10998	6.12137	1.82629		147730666	-0.707107	-0.707107	-0.707107	1.41421	-0.707107	1.41421		147730666	2.23607	-0.447244	-0.447244	-0.447094	-0.447244	-0.447244
	103991361	55.7812	39.5246	40.4925	37.8413	35.3563	37.8413		103991361	39.1285	38.899	42.4439	43.9974	44.4584	45.4774		147880948	1.12155	-1.15946	-0.78584	0.927022	-1.03029	0.927022		147880948	1.96154	-1.07017	0.386131	-0.518921	0.00865971	-0.767235
	104044987	0	0.015026	0.178492	0.027253	0.10634	0.027253		104044987	0	0.115901	0.061714	0.055009	0.248642	0.145526		147942414	1.03595	-0.999837	-0.999837	0.981782	-0.999837	0.981782		147942414	-0.447214	-0.447214	-0.447214	2.23607	-0.447214	-0.447214
	104063874	0	0	0	0	0	0		104063874	0	1e-05	0	0	0	0		148055373	1.08866	-1.11734	-0.86464	0.950045	-1.00677	0.950045		148055373	1.90621	-1.14494	0.414818	-0.636425	0.138064	-0.677726
	104078626	0	0	0	0	0	0		104078626	0	0	6e-06	0	0	0		148111513	1.03595	-0.999837	-0.999837	0.981782	-0.999837	0.981782		148111513	-0.447214	-0.447214	-0.447214	2.23607	-0.447214	-0.447214
	104084460	8.40504	6.63314	8.37568	6.85953	8.22409	6.85953		104084460	6.70128	5.7472	7.80856	7.17469	7.24268	7.16533		148230613	1.15406	-1.22001	-0.67905	0.898154	-1.05131	0.898154		148230613	1.5935	-1.22833	0.442979	-0.847608	0.739629	-0.700171
	104123337	44.8773	40.0793	44.5689	42.5658	37.9596	42.5658		104123337	44.2954	40.5268	33.929	44.4057	36.2178	45.4452		148377597	0.954371	-1.42446	-0.834045	0.982059	-0.659982	0.982059		148377597	1.77343	-1.30772	0.134047	-1.01686	0.262514	0.154588
	104163984	7.15521	5.17643	7.11236	5.6455	7.11766	5.6455		104163984	8.04496	4.92478	7.17246	7.46272	8.56106	7.35235		148567421	1.11324	-1.25745	-0.815653	0.926465	-0.893064	0.926465		148567421	1.95537	-0.865422	0.467175	-0.876341	-0.0166489	-0.664132
	104169404	2.5e-05	0	0	0	0	0		104169404	7e-06	1.4e-05	0	0	7e-06	0		148614281								148614281	-0.447214	-0.447214	2.23607	-0.447214	-0.447214	-0.447214
	104190548	0	0	0.028197	0.027661	0.053958	0.027661		104190548	0	0.052848	0.023834	0	0	0		148636347	-0.707107	-0.707107	-0.707107	1.41421	-0.707107	1.41421		148636347	1.25815	-0.704425	-0.704425	-0.704425	1.55955	-0.704425
	104207984	1.79309	0.030994	1.81377	0.202942	3.31262	0.202942		104207984	2.31116	0.074636	2.7209	0.165065	2.59897	0		148724614	1.28358	-1.43946	-0.658958	0.792003	-0.769161	0.792003		148724614	1.38355	-1.31404	0.712016	-1.23861	0.555256	-0.0981672
	104330559	0	0.09262	0.000882	0.013008	0.00087	0.013008		104330559	0	0.128366	0	0.088037	0.000312	0.08149		148940422	1.41086	-0.707105	-0.707105	-0.707105	1.41756	-0.707105		148940422	0.379358	1.42174	1.05565	-0.95225	-0.95225	-0.95225
	104387888	0	0	0	0	0	0		104387888	0	0	0	0	0	0		149003712	0.137252	-1.09171	0.291057	-0.650447	1.96429	-0.650447		149003712	1.08036	-0.828656	1.1041	-0.967006	0.784488	-1.17328
	104387898	0	0	0	0	0	0		104387898	0	0	0	0	0	0		149094920	0.497465	-0.828279	1.19198	-1.03966	1.21815	-1.03966		149094920	0.592299	-0.834525	1.55175	-1.00998	0.71043	-1.00998
	104416600	0	0.064662	0.007907	0	0	0		104416600	0	0.109258	0	0.028667	0	0.03223		149180771	-0.383287	0.584192	-0.638538	1.06241	-1.6872	1.06241		149180771	-1.17558	-0.0464705	0.414228	1.5714	0.535665	-1.29924
	104422688	0	0	0	0	0	0		104422688	0	0	0	0	0	0		149286625	0.871955	-0.509503	1.46771	-1.14382	0.45747	-1.14382		149286625	0.735694	-0.145802	0.620805	-2.14287	0.352616	0.579553
	104422711	0	0	0	0	0	0		104422711	0	0	0	0	0	0		149330381	-0.447214	-0.447214	2.23607	-0.447214	-0.447214	-0.447214		149330381	-0.447214	2.23607	-0.447214	-0.447214	-0.447214	-0.447214
	104525561	1.24482	0.190353	1.20241	0.772653	0.768694	0.772653		104525561	0.721833	0.584389	0.930833	0.415988	1.12837	0.631991		149330381	-0.447214	-0.447214	2.23607	-0.447214	-0.447214	-0.447214		149330381	-0.447214	2.23607	-0.447214	-0.447214	-0.447214	-0.447214
	104543378	0	0	0	0.272195	0	0.272195		104543378	0	0	0	0	0	0		149330443	-0.707071	-0.707119	-0.707119	1.41421	-0.707119	1.41421		149330443	2.05838	-0.0266952	-0.0431318	-0.934381	-0.119794	-0.934381
	104808083	0.062548	0.072997	0.03857	0	0	0		104808083	0.037654	0.098036	0	0.044897	0.031394	0.033641		149370441	1.10816	-1.94634	0.964916	-0.131069	0.135405	-0.131069		149370441	0.82526	-1.13031	1.03577	-1.3733	0.983155	-0.340571
	104841221	63.8625	45.0179	72.8229	48.9758	63.2601	48.9758		104841221	59.4632	39.8197	59.1088	44.761	60.3279	45.3237		149427706	-0.911478	1.01382	-1.05164	0.991595	-1.03388	0.991595		149427706	-0.836032	0.870704	-1.08957	1.16128	-1.05357	0.947195
	104863489	0	0	0	0	0	0		104863489	0	0	0	0	0	0		149589417	0.444986	-2.17749	-0.0491338	0.595997	0.589646	0.595997		149589417	0.185446	-1.19422	0.920846	-1.14753	1.51536	-0.279904
	104887822	16.4514	10.9807	18.46	11.2329	16.763	11.2329		104887822	14.6025	9.42888	13.378	10.5486	14.4829	12.0985		149590855	2.23607	-0.447214	-0.447214	-0.447214	-0.447214	-0.447214		149590855
	104917430	0	0	0	0	0	0		104917430	0	0	0	0	0	0		149609892	-0.447214	-0.447214	-0.447214	-0.447214	2.23607	-0.447214		149609892	-0.989255	-0.989255	0.998156	-0.989255	0.731693	1.23792
	105011690	37.2903	26.1847	39.9854	29.5941	38.7909	29.5941		105011690	36.3414	25.149	37.8322	27.3432	41.9221	26.8992		149610031	-0.992597	-0.992562	-0.992597	0.871036	1.23568	0.871036		149610031	0.697247	-1.10565	0.0891216	-1.10565	1.72384	-0.298906
	105059306	45.3267	42.0557	56.6267	39.9865	46.6396	39.9865		105059306	48.4461	37.3729	45.1444	39.9137	46.5443	43.1198		149766129	0.662407	-0.638737	1.86046	-0.919188	-0.0457567	-0.919188		149766129	1.38543	-1.17908	0.888297	-0.567094	0.584903	-1.11246
	105070830	21.5304	10.9835	20.7974	14.6567	21.3998	14.6567		105070830	19.0937	8.74267	19.7264	9.23833	22.6363	9.32757		149824238	1.5859	0.629185	-0.477452	-1.13518	0.532728	-1.13518		149824238	-0.771447	-1.25208	1.41002	-0.271127	1.27424	-0.389605
	105186881	0.022417	0	0.033967	0	0	0		105186881	0	2e-06	0	0	0	0		149829141	0.799873	-1.35615	1.55839	-0.689412	0.376707	-0.689412		149829141	1.41917	-1.30631	0.801621	-0.933881	0.627995	-0.608602
	105230706	372.828	343.533	341.236	395.371	377.891	395.371		105230706	442.733	370.743	438.801	274.367	508.407	291.249		149870090	0.684763	-0.937988	1.30637	-1.00615	0.959158	-1.00615		149870090	0.427925	-1.23843	1.12794	-0.629462	1.28871	-0.976687
	105250480	2.23494	2.4748	3.29278	3.88798	2.69982	3.88798		105250480	3.47966	2.8857	2.8707	4.38623	3.75631	3.13731		149951774	1.16585	-0.417904	1.53551	-1.00958	-0.264282	-1.00958		149951774	-0.546329	-0.676879	2.12792	-0.418206	0.216121	-0.702632
	105278852	0.045328	4.80245	0.046591	4.2615	0.012475	4.2615		105278852	0.019793	5.26215	0.013694	4.78044	0.036004	3.93623		150044914	2.0651	0.287485	-0.737879	-0.737879	-0.138951	-0.737879		150044914	1.14981	-0.792319	1.62394	-0.396794	-0.792319	-0.792319
	105353432	0	0	0	0	0	0		105353432	0	0	0	0	0	0		150096331	2.00391	-1.31079	-0.00607943	-0.363672	0.0402992	-0.363672		150096331	-1.03701	-0.784127	-0.641513	-0.255047	1.62364	1.09405
	105353515	0	0	0	0	0	0		105353515	0	0	0	0	0	0		150125515	1.22081	-1.92661	0.121585	-0.139233	0.86269	-0.139233		150125515	1.02047	-1.27765	0.991839	-0.943406	0.950154	-0.741408
	105463647	0.538483	43.9752	0.264031	35.4983	0.2017	35.4983		105463647	0.4604	45.9187	0.215311	46.736	0.281423	39.4624		150303621	1.11339	-1.47398	1.2002	-0.669806	0.500001	-0.669806		150303621	0.932638	-1.42743	1.03633	-0.84511	0.945002	-0.64143
	105617952	0	12.6689	0	17.0549	0.039747	17.0549		105617952	0.044144	12.6575	0	15.8988	0	14.3507		150560667	2.23607	-0.447214	-0.447214	-0.447214	-0.447214	-0.447214		150560667	-0.447214	-0.447214	-0.447214	-0.447214	2.23607	-0.447214
	105626774	0.046162	2e-06	0	0.045999	0	0.045999		105626774	0	0.1801	0	0.151653	0	0.105096		150583779	0.133172	-0.863982	2.10263	-0.634022	-0.103779	-0.634022		150583779	1.65359	-1.3438	0.102312	-0.892879	0.75836	-0.277581
	105631085	0	0	0	0	0	0		105631085	0	0	0	0	0	0		150642558	1.77729	-1.59344	-0.443197	-0.0314087	0.322165	-0.0314087		150642558	1.29541	-1.32063	0.745388	-0.769909	0.869936	-0.820196
	105655595	0	0.115822	0	0.050378	0	0.050378		105655595	0.010444	0	0	0	0	0		150642571	1.78547	-1.58469	-0.439825	-0.0416657	0.322374	-0.0416657		150642571	1.36216	-1.31764	0.720705	-0.700815	0.803177	-0.867581
	105693519	0	0	0	0	0	0		105693519	0	0	0	0	0	0		150696210								150696210	-0.447214	-0.447214	-0.447214	-0.447214	-0.447214	2.23607
	105798939	0	0	0	0	0	0		105798939	0	0	0	0	0	0		150696225								150696225	-0.447214	-0.447214	-0.447214	-0.447214	-0.447214	2.23607
	105865546	0	0	0	0	0	0		105865546	0	0	0	0	0	0		150784892	1.01164	-0.638804	1.61334	-0.991369	-0.00344069	-0.991369		150784892	1.71791	-1.05944	0.325763	-0.77999	0.669572	-0.873817
	105880688	0	0	0	0	0	0		105880688	0	0	0.034892	0	0	0.064515		150787576	-1.29819	0.697436	-0.716292	1.11442	-0.911787	1.11442		150787576	-1.27103	1.03446	-0.312065	0.820132	-1.25547	0.983965
	105964231	7.62342	15.5392	5.86916	21.8299	7.36231	21.8299		105964231	7.82413	14.4986	8.83321	21.1787	7.14388	18.5126		150792637	0.187377	0.316332	1.84454	-1.10535	-0.137546	-1.10535		150792637	0.616125	-0.294161	0.918636	-0.794868	1.18405	-1.62978
	106132098	0	0.075058	0	0.066824	0	0.066824		106132098	0	0.070786	0	0.031313	0	0		150799386	0.643697	-0.349451	1.80408	-1.05091	0.00350514	-1.05091		150799386	1.61285	-1.16624	0.681062	-0.352167	0.370537	-1.14605
	106192533	0	0	0	0.000262	0	0.000262		106192533	0	0.004162	3.4e-05	0	0	0		150826001	-1.01188	-0.883804	-0.533109	1.37887	-0.328945	1.37887		150826001	-1.22179	-0.599324	-0.49856	1.28958	-0.408511	1.43861
	106299484	0	0.00436	0.004067	0.001556	0.00405	0.001556		106299484	0.00024	0.000212	0.00884	0.010209	0.001248	0.024778		150893428	-0.707107	-0.707107	-0.707107	1.41421	-0.707107	1.41421		150893428
	106440801	10.5124	31.9381	9.4822	39.5465	9.40935	39.5465		106440801	9.25556	27.6085	9.876	38.7397	9.40447	38.3521		150927179	0.0763925	0.0315583	-1.26784	1.1967	-1.23351	1.1967		150927179	-1.08804	-0.306074	0.461938	-0.175381	-0.83637	1.94392
	106586188	0.084702	0	0.112967	0.081027	0.084969	0.081027		106586188	0.094842	0.076247	0.08219	0.089045	0.079074	0.083896		150971839	-0.447214	-0.447214	2.23607	-0.447214	-0.447214	-0.447214		150971839	-0.447214	-0.447214	-0.447214	2.23607	-0.447214	-0.447214
	106711570	0	0.071422	0	0.017316	0.035778	0.017316		106711570	0.040336	0.035423	0	0.056713	0	0.09218		150983744	-0.706075	-0.706075	1.31864	-0.706075	1.50566	-0.706075		150983744	1.5428	-0.784686	-0.443931	-0.784686	1.25519	-0.784686
	106826357	2.27488	11.8145	2.24982	15.2261	2.4546	15.2261		106826357	2.70591	9.65688	3.03129	10.0501	2.92811	10.5928		151015698	0.104013	-0.812991	1.98779	-0.798603	0.318392	-0.798603		151015698	1.99314	-0.445332	0.0972609	-0.815385	0.221779	-1.05146
	106836196	0	0.042718	0	0.119979	0.008302	0.119979		106836196	0	0.066893	8e-05	0.065245	0	0.072074		151077820	-1.11917	0.4679	-1.30147	1.16141	-0.370081	1.16141		151077820	-0.225695	-0.594098	0.724696	-0.751688	1.86342	-1.01664
	106989341	0	0	0	0	0	0		106989341	0	0	0	0	0	0		151119847	0.857364	-0.815192	1.33737	-1.06227	0.744988	-1.06227		151119847	1.16073	-1.08578	0.920502	-1.04202	0.900664	-0.854098
	107449400	0	0	0.045206	0	0	0		107449400	0	0	0.253914	0	0.126574	0		151126594	-1.23142	0.532937	-0.743867	1.1823	-0.922264	1.1823		151126594	-1.72802	0.0608581	0.0547147	1.72539	0.052847	-0.165783
	107470330	0	0	0	0	0	0		107470330	0	0.002338	0.03785	0	0	0		151151568	-1.00497	1.47445	-0.546617	0.673176	-1.26921	0.673176		151151568	-0.85247	0.412582	-0.710067	-0.263262	-0.622108	2.03533
	107779451	21.6241	18.8195	22.9942	22.023	22.0526	22.023		107779451	23.3635	17.3588	25.3115	19.1847	25.7565	17.4565		151215473	-1.0759	0.323914	-0.990912	1.25711	-0.77133	1.25711		151215473	-0.766896	-0.406955	-0.868552	0.932857	-0.671218	1.78076
	107878084	1.67331	3.18689	1.25354	2.87445	2.27858	2.87445		107878084	1.2449	2.93531	1.82011	4.17641	2.00844	2.47099		151289549	-0.740426	0.294017	-1.16948	1.26058	-0.905276	1.26058		151289549	-0.654399	0.582392	-0.340748	-0.914594	-0.639986	1.96734
	108045091	0.230394	1.3379	0.169589	1.08633	0.123769	1.08633		108045091	0.27348	1.08865	0.362829	0.897359	0.318513	1.62635		151320524	0.878642	-1.07372	0.197575	-0.821001	1.63951	-0.821001		151320524	1.97584	-0.932652	-0.385712	-0.270715	0.488289	-0.875053
	108048143	19.3877	36.5582	15.8207	51.8788	16.7849	51.8788		108048143	19.1494	32.8325	23.144	39.3068	22.0903	38.9255		151392505	-0.882597	0.920037	-1.07723	1.03625	-1.03271	1.03625		151392505	-1.11339	0.767623	-1.01578	1.06218	-0.841848	1.14122
	108053287	0	0	0	0	0	0		108053287	0.548346	0	0	1.13263	0	0		151564917	0.749999	-2.06212	0.739444	-0.106056	0.784788	-0.106056		151564917	0.555289	-1.30701	0.932098	-1.08057	1.32809	-0.427898
	108066962	0	0	0	0	0	0		108066962	0	0	0	0	0	0		151789433	1.59214	0.680378	0.0558398	-0.330407	-1.66755	-0.330407		151789433	-0.245171	2.07409	-0.119938	-0.559799	-0.00451705	-1.14467
	108139013	3.3859	35.9648	0.84902	43.8858	1.36217	43.8858		108139013	3.55249	26.5499	2.10078	29.5967	0.813364	29.0443		151819162	-1.1852	-0.95966	1.11161	-0.244767	1.52279	-0.244767		151819162	-0.710965	-0.656815	-0.710238	1.05908	1.71734	-0.698405
	108229527	0	0	0	0	0	0		108229527	0	0	0	0	0	0		151820625	-1.43056	1.20362	-1.02144	0.812351	-0.376314	0.812351		151820625	-0.279523	0.994087	-1.15633	0.346616	-1.26998	1.36513
	108240362	0	0	0	0	0	0		108240362	0	0	0	0	0	0		151895892	0.90097	-0.919423	-1.11506	1.04508	-0.956644	1.04508		151895892	-1.06333	0.0222907	0.473669	-0.666433	1.92824	-0.694436
	108489035	0	0	0	0	0	0		108489035	0	0	0	0	0	0		151897577	-0.939731	0.587302	-0.988927	1.17676	-1.01216	1.17676		151897577	-0.932514	0.942695	-0.986752	1.20872	-1.0595	0.827357
	109416359	0	0	0	0	0	0		109416359	0	0	0	0	0	0		151920640	-0.705155	1.17723	-0.626351	0.838471	-1.52266	0.838471		151920640	-0.315408	1.26552	-1.23387	0.724161	-1.25826	0.817858
	109666438	0	0	0	0	0	0		109666438	0	0	0	0	0	0		152008335	1.1543	-1.16078	0.947427	-0.909111	0.877276	-0.909111		152008335	0.876617	-1.05917	1.29109	-0.89175	0.792737	-1.00952
	109857985	0.161233	0.501371	0.028826	0.342174	0.065477	0.342174		109857985	0.121485	0.879274	0.063336	0.795698	0.059926	0.774841		152281228	0.0119495	0.399412	1.84119	-1.10652	-0.0395069	-1.10652		152281228	1.82278	-0.581939	0.401152	-0.529137	0.243154	-1.35601
	110154024	0	0	0	0	0	0		110154024	0	0	0	0	0	0.035003		152341589	-1.28838	0.588984	-0.5861	1.14716	-1.00882	1.14716		152341589	-0.965969	1.31422	-0.756244	1.08922	-1.16201	0.480794
	110286914	0	0	0	0	0	0		110286914	0	0	0	0	0	0		152439603	-0.883995	-0.883995	-0.0509978	1.35149	-0.883995	1.35149		152439603	-0.248737	0.161323	-0.679941	-0.679941	2.12724	-0.679941
	110297534	38.3607	41.1402	36.0165	20.4605	34.6638	20.4605		110297534	38.8015	41.8105	37.4701	41.8091	37.3295	38.1034		152468150	-0.962554	1.59017	-0.926759	0.625097	-0.951045	0.625097		152468150	-0.971677	1.32756	-0.927016	1.00519	-1.03234	0.598272
	110481332	0.174234	0.27419	0.226504	0.131584	0.103398	0.131584		110481332	0.241913	0.283289	0.07261	0.227257	0.193133	0.218174		152496528	-0.423615	0.234288	-0.0075414	1.0448	-1.89272	1.0448		152496528	-0.398374	0.143991	-1.25082	1.73698	-0.894372	0.662592
	110484901	2.06858	6.004	1.26382	5.83867	1.30816	5.83867		110484901	1.90246	5.95928	2.05849	5.56881	2.04422	4.34743		152506550	1.11598	-0.757448	1.17677	-1.09061	0.645914	-1.09061		152506550	1.0153	-0.840739	0.933092	-0.787555	1.00618	-1.32628
	110669982	0	0	0	0	0	0		110669982	0	0	0	0	0	0		152615246	-0.655489	0.168097	-0.925535	1.28951	-1.1661	1.28951		152615246	-0.886012	0.607474	-0.823375	1.15227	-1.21661	1.16625
	110804655	0.08931	0.167313	0.061913	0.070411	0.032136	0.070411		110804655	0.059286	0.211071	0.044016	0.222805	0.038361	0.130714		152892629	-0.707107	-0.707107	-0.707107	1.41421	-0.707107	1.41421		152892629
	111221049	38.2126	42.3357	39.2121	43.8521	36.5052	43.8521		111221049	37.0127	38.7549	37.6851	40.4368	41.1274	39.5527		153264998								153264998	-0.447214	2.23607	-0.447214	-0.447214	-0.447214	-0.447214
	111294002	0	0	0	0	0	0		111294002	0	0	0	0	0	0		153557455	-0.211805	2.15467	-0.951651	-0.445421	-0.100376	-0.445421		153557455	-1.86962	-0.602924	0.0714015	0.920308	0.430155	1.05068
	111404971	0.067517	0	0	0	0	0		111404971	0.073821	0	0.016957	0	0	0		153669798	1.39052	-0.95084	1.10879	-0.95084	0.353217	-0.95084		153669798	1.38821	-1.02661	1.32075	-1.02661	-0.381055	-0.274689
	111510259	1.79802	1.04343	1.50489	1.03885	1.41266	1.03885		111510259	1.51221	2.11789	1.68366	2.29653	1.46624	1.22294		153706891	1.46311	-0.996479	0.821825	-0.951911	0.615365	-0.951911		153706891	1.58475	-0.94427	0.755945	-0.94427	0.492114	-0.94427
	111548124	2.02864	0.33338	2.20194	0.538923	2.01387	0.538923		111548124	1.6159	0.562843	1.97896	0.964376	1.774	0.735948		153731176	0.927912	-1.01462	1.19503	-0.984798	0.861275	-0.984798		153731176	1.326	-1.00028	0.948972	-1.00028	0.669766	-0.944175
	111890561	0.053435	0	0.102999	0	0.036388	0		111890561	0.04411	0	0.063584	0	0.124894	0		153768771	1.12642	-1.00142	0.919167	-0.996134	0.948102	-0.996134		153768771	1.27723	-0.98867	1.0264	-0.987922	0.645268	-0.972301
	111950289	38.7833	20.733	40.911	24.7692	39.9084	24.7692		111950289	34.4194	18.8654	37.5927	22.0041	40.916	20.7385		153810197	1.1459	-1.00876	0.848129	-0.990036	0.994804	-0.990036		153810197	1.22754	-0.993253	1.17472	-0.951433	0.518445	-0.976019
	111984521	0	0	0	0	0	0		111984521	0	0	0	0	0	0		153836057	0.980476	-1.00472	0.848857	-0.991577	1.15854	-0.991577		153836057	1.15915	-0.989639	1.03964	-0.997758	0.782642	-0.99403
	111984524	0	0	0	0	0	0		111984524	0	0	0	0	0	0		153871515	1.33041	-0.982484	0.432078	-0.952249	1.1245	-0.952249		153871515	1.31221	-1.00181	0.941889	-0.984249	0.697442	-0.965477
	112207177	0.05492	0.042786	0.049073	0.037858	0.046246	0.037858		112207177	0.054166	0.035853	0.047968	0.031278	0.052171	0.037878		153907913	1.07152	-0.695044	1.70866	-0.695044	-0.695044	-0.695044		153907913	2.04089	-0.631977	0.487015	-0.631977	-0.631977	-0.631977
	112241797	0	0	0	0	0	0		112241797	0	0	0	0	0	0		153996128	0.896132	-0.830127	1.25212	-1.06666	0.815185	-1.06666		153996128	0.893929	-1.23134	0.919466	-0.792698	1.15144	-0.940799
	112788028	0	0	0	0	0	0		112788028	0	0	0	0	0	0		154045439	0.726206	-1.107	1.5453	-0.872454	0.580398	-0.872454		154045439	0.888692	-0.782973	0.878387	-0.970388	1.19395	-1.20766
	113107706	0	0	0	0	0	0		113107706	0.058386	0	0.073234	0	0	0.006714		154106914	-0.1022	0.353461	2.02367	-0.672408	-0.930115	-0.672408		154106914	0.75773	-0.813421	-1.56407	1.00018	-0.440399	1.05998
	113384030	0.026321	0.314385	0	0.341673	0	0.341673		113384030	0	0.319935	0.02554	0.726899	0	0.447336		154138280	1.43289	-0.885183	0.808185	0.110366	-1.57663	0.110366		154138280	-0.790554	-0.790554	1.82281	-0.790554	0.845308	-0.296459
	113684016	0.359831	0	0.505789	0	0	0		113684016	0.004872	0	0	0	0.184715	0		154170309								154170309	-0.447214	-0.447214	2.23607	-0.447214	-0.447214	-0.447214
	113814709	23.6263	0	20.7708	0.473831	23.8187	0.473831		113814709	16.332	0.137331	14.2708	0	14.6456	0.598447		154352732	-0.941251	1.63069	-0.936066	0.591851	-0.937073	0.591851		154352732	-0.955293	1.12292	-1.0242	0.771459	-1.00116	1.08628
	113817279	1.8155	0	1.25883	0	1.19114	0		113817279	0.43137	0	0.830431	0	0.756555	0		154407532	-0.54127	1.43669	-1.82152	0.389458	0.147178	0.389458		154407532	-1.25724	-1.34447	-0.0722616	1.24227	0.854472	0.577229
	113836686	0	0	0	0	0	0		113836686	0	0	0	0	0	0		155945071	1.2733	-0.859856	0.45681	-1.01789	1.16553	-1.01789		155945071	0.732412	-1.4189	1.63291	-0.0329175	-0.0292065	-0.884299
	113890622	27.2192	16.1405	31.885	46.3057	39.7707	46.3057		113890622	32.8821	37.6845	25.1695	36.1268	44.3124	41.17		156226847	-0.746143	-0.246476	2.19202	-0.27195	-0.655496	-0.27195		156226847	-0.197922	-1.26446	1.10783	1.54503	-0.455684	-0.734797
	114308512	0	0	0	0	0	0		114308512	0	0	0	0	0	0		156323800	0.870623	1.32075	0.458658	-1.28049	-0.0890459	-1.28049		156323800	0.525857	0.0837769	1.51232	0.378257	-0.966618	-1.53359
	114455039	0	0	0	0	0	0		114455039	0	0	0	0	0	0		156330818	0.288254	-2.08888	0.712699	0.69204	-0.29615	0.69204		156330818	0.733389	-1.17842	1.03791	-0.933836	1.18686	-0.845895
	114484518	0	0.127252	0	0	0.02081	0		114484518	0.150517	0	0.170697	0	0.001912	0.009023		156349115	0.306809	-1.66781	1.20039	-0.474786	1.11018	-0.474786		156349115	0.935295	-1.47935	0.999072	-0.362823	0.9033	-0.995493
	115107886	0	0	0	0	0	0		115107886	0	0	0	0	0	0		156395685	-1.78442	1.58727	0.493712	-0.0364555	-0.223654	-0.0364555		156395685	-0.834502	-0.141208	0.369705	-1.54881	1.53924	0.615572
	115255429	0	0	0	0	0	0		115255429	0	0	0	0	0	0		156433700	0.866493	0.157756	-0.773698	-0.959566	1.66858	-0.959566		156433700	0.308608	1.26491	-0.513827	1.08905	-1.59694	-0.551809
	115358641	0	0	0	0	0	0		115358641	0	0	0	0	0	0		156600919	0.629811	-0.999383	1.14361	-0.976462	1.17889	-0.976462		156600919	0.710022	-0.901298	1.09524	-0.919133	1.15629	-1.14112
	115568771	0	0	0	0	0	0		115568771	0	0	0	0	0	0		156604426	0.206736	2.00723	-0.639984	-0.184834	-1.20432	-0.184834		156604426	0.256927	1.34642	-1.34048	0.767169	0.261261	-1.2913
	115590875	0	0	0	0	0	0		115590875	0	0	0	0	0	0		157031778	1.07444	1.10571	-1.82003	-0.331087	0.302047	-0.331087		157031778	0.5994	-0.525894	0.0480512	-0.95278	1.84889	-1.01767
	115781517	0	0	0	0	0	0		115781517	0	0	0	0	0	0		158038652	0.710788	-1.32481	0.991657	-0.797781	1.21793	-0.797781		158038652	0.837014	-1.1015	0.977131	-0.787697	1.15736	-1.0823
	115924454	0	0	0	0	0	0		115924454	0	0	0	0	0	0		158155174	-0.398362	-0.0325	2.18768	-0.520395	-0.716027	-0.520395		158155174	-0.98186	-0.269025	-0.255586	2.15841	-0.442177	-0.209763
	116796144	0	0	0	0.111795	0.050081	0.111795		116796144	0	0	0	0	0	0.156686		158197488	1.74027	-0.932863	0.882434	-0.811835	-0.0661716	-0.811835		158197488	1.16101	-1.15121	1.24896	-0.82944	0.487759	-0.917069
	117336924	0	0	0	0	0	0		117336924	0	0	0	0	0	0		158290545	1.37143	-0.94518	0.848634	-0.997072	0.719264	-0.997072		158290545	0.857666	-0.972961	1.51911	-0.912061	0.481209	-0.972961
	117389405	0	0	0	0	0	0		117389405	0	0	0	0	0	0		158315639	0.89663	-1.12428	1.2775	-0.917493	0.785136	-0.917493		158315639	0.553974	-1.1771	1.26259	-0.813881	1.09612	-0.921705
	118323033	0	0	0.32478	0	0	0		118323033	0	0	0	0	0	0		158409888	-0.240001	-1.21129	-1.23424	1.19733	0.290875	1.19733		158409888	-0.351897	0.790359	0.220588	1.07036	0.267054	-1.99646
	118436233	0	0	0	0	0	0		118436233	0	0	0	0	0	0		158771200	-0.920957	0.984957	-0.998479	1.00595	-1.07743	1.00595		158771200	-0.934498	1.07501	-0.968504	0.983049	-1.0911	0.936044
	118836893	0	0.522538	0	1.01128	0.084266	1.01128		118836893	0.047498	0.117878	0.041162	0.353675	0	0.406008		158905215	0.396474	-0.510302	1.92998	-0.960841	0.105529	-0.960841		158905215	1.55941	-1.31618	1.03208	-0.581698	-0.0371113	-0.656489
	119190587	0	0.182607	0	0.057864	0	0.057864		119190587	0	0.298187	0	0.116397	0	0.1177		158917581	0.818499	-0.719054	1.28215	-1.11026	0.838916	-1.11026		158917581	1.21237	-1.80033	0.923518	-0.200603	0.372265	-0.507224
	119199954	0.007062	0.117681	1e-06	0.095563	1e-06	0.095563		119199954	0	0.257646	0.0004	0.252537	0.000384	0.144341		159052603	-0.9555	0.36552	-0.9555	1.25049	-0.9555	1.25049		159052603	-0.736843	-0.736843	0.215278	2.07798	-0.736843	-0.0827281
	119222279	0	0	0	0	0	0		119222279	0	0	0	0	0	0		159173315	0.819229	-1.02257	0.639993	-0.942425	1.4482	-0.942425		159173315	0.440503	-1.13172	0.688224	-0.741284	1.64199	-0.897708
	119921532	0	0	0	0	0	0		119921532	0	0	0	0	0	0		159277534	-0.447214	2.23607	-0.447214	-0.447214	-0.447214	-0.447214		159277534	-0.531242	-0.531242	-0.531242	-0.531242	-0.0806198	2.20559
	120621786	0	0	0	0	0	0		120621786	0	0	0	0	0	0		159284900	-0.846623	0.0645738	1.26413	-0.935674	1.38927	-0.935674		159284900	0.742776	-0.432476	1.12068	-1.30374	1.00817	-1.13542
	121304257	3.53245	4.93611	2.82818	7.0819	4.01968	7.0819		121304257	3.80301	4.67205	3.87664	5.61011	4.5692	5.12185		159404997	2.16708	-0.881025	-0.0327232	-0.439685	-0.373962	-0.439685		159404997	1.95057	-1.18007	-0.00156498	-0.545074	0.378243	-0.602109
	122013220	0.238393	0.332227	0.185799	1.24138	0.116536	1.24138		122013220	0.145699	1.58758	0.07422	1.23807	0.088009	0.212172		159548815	0.834607	-1.14084	1.66229	-0.129082	-1.0979	-0.129082		159548815	0.636155	0.0860673	-0.45073	-0.787378	1.77974	-1.26385
	122120117	0	0.000102	0	0	0.000411	0		122120117	0	0	0	0	0	0.000126		159549106								159549106	1.54678	-0.704891	-0.704891	1.27278	-0.704891	-0.704891
	122130682	0	0.000102	0	0	0.000411	0		122130682	0	0	0	0	0	0.000126		159567241	0.704028	-1.12672	1.57117	-0.85304	0.557605	-0.85304		159567241	0.836743	-0.617265	0.648255	-0.845356	1.36426	-1.38664
	122194679	3.48364	2.69595	2.10136	3.11457	2.251	3.11457		122194679	2.5737	2.67825	2.92554	2.77197	2.56669	3.11763		159685112	-0.764366	-0.167012	-1.05868	1.36418	-0.738302	1.36418		159685112	-1.63767	1.15219	-0.0723911	-0.92536	0.621287	0.86195
	122256469	0.225061	0.289317	0.070412	0.286758	0.136752	0.286758		122256469	0.086701	0.228108	0.046958	0.203946	0.086426	0.258715		159865521	1.08043	-1.18982	-0.967885	0.949761	-0.822246	0.949761		159865521	2.08356	-1.15756	0.0304356	-0.278594	-0.266181	-0.411661
	122424090	3.68571	2.80754	2.22586	3.11277	2.28594	3.11277		122424090	2.47992	2.39302	2.89357	2.41303	2.72541	3.47603		159918130								159918130	-0.447214	-0.447214	2.23607	-0.447214	-0.447214	-0.447214
	122485983	0.376194	0.650728	0.300108	1.01906	0.146591	1.01906		122485983	0.212541	0.488412	0.131017	0.489583	0.143204	0.405557		160080852	0.971813	-0.176716	-0.253735	0.719757	-1.98088	0.719757		160080852	0.849904	-0.156466	-1.30158	0.810938	-1.30158	1.09879
	122697896	0.223597	0.29545	0.124574	0.372054	0.085554	0.372054		122697896	0.046185	0.337317	0.072711	0.20755	0.100227	0.274669		160140877	-0.16529	-1.26779	-1.26779	1.13358	0.433697	1.13358		160140877	1.03334	-0.692397	1.73624	-0.692397	-0.692397	-0.692397
	122800222	0	0	0	0	1e-06	0		122800222	0	0	0	0	0	0		160500032	-0.92028	0.140357	-0.921657	1.31092	-0.920268	1.31092		160500032	-0.698719	-0.679534	-0.698438	1.047	-0.696739	1.72643
	122866937	3.79835	2.99639	2.46308	3.22888	2.47557	3.22888		122866937	2.77696	2.8715	3.14521	2.84427	2.60224	3.56066		160597689	1.4003	-0.707084	-0.707084	-0.707084	1.42804	-0.707084		160597689	0.529818	-0.762442	1.98123	-0.762442	-0.223727	-0.762442
	122925702	0.223269	1.13132	0.128512	1.08736	0.070764	1.08736		122925702	0.076086	0.31207	0.075324	0.286993	0.072795	0.314478		160616286	-0.981554	1.33299	-1.0006	0.81053	-0.971889	0.81053		160616286	-0.983148	0.782655	-0.995136	1.25557	-0.992343	0.932398
	123037036	0	0	0	0.019482	0	0.019482		123037036	0	0	0	0	0	0		160852453	0.270081	-0.181983	-0.385754	1.07523	-1.85281	1.07523		160852453	-0.729573	0.33673	2.02526	-0.395913	-0.211177	-1.02533
	123379643	108.375	119.085	98.5204	138.671	104.076	138.671		123379643	98.7942	137.82	117.142	142.339	134.778	127.753		160897234								160897234	-0.447214	-0.447214	2.23607	-0.447214	-0.447214	-0.447214
	123509048	105.585	116.607	95.5976	134.292	102.589	134.292		123509048	96.4657	134.633	114.559	138.596	132.144	123.678		161194949	-0.325114	-1.18258	-0.63931	1.36766	-0.588316	1.36766		161194949	-0.258584	-1.45612	0.572713	-0.687245	0.096242	1.733
	123912856	121.869	131.97	107.769	147.044	116.641	147.044		123912856	108.221	151.083	126.203	147.286	145.959	127.781		161518074	1.72208	-1.58816	-0.106532	-0.297975	0.568566	-0.297975		161518074	1.72278	-1.12384	0.577731	-0.819762	0.412955	-0.769862
	124030675	109.054	119.213	97.7029	137.912	104.479	137.912		124030675	98.6624	137.802	117.198	141.977	134.901	126.289		161531552								161531552	-0.447214	-0.447214	-0.447214	-0.447214	2.23607	-0.447214
	124362569	106.947	116.029	95.2506	134.791	103.178	134.791		124362569	97.1306	134.916	114.008	138.667	132.07	124.21		161543368	0.233377	-1.61168	1.77121	0.0320194	-0.456949	0.0320194		161543368	1.58205	-1.78623	0.5022	-0.208934	0.0131556	-0.102242
	124582443	108.861	119.269	97.6116	137.339	104.782	137.339		124582443	98.745	137.695	116.397	142.615	135.024	127.247		161561913	1.19014	-1.01785	-1.65228	0.614024	0.251948	0.614024		161561913	1.78269	-1.51755	0.204177	-0.06324	0.239085	-0.645163
	124765293	105.984	116.885	96.0193	135.335	102.052	135.335		124765293	96.4403	134.942	113.98	138.773	132.422	124.349		161639839	0.244705	-2.08901	0.356777	0.151539	1.18445	0.151539		161639839	0.463516	-1.32389	0.783143	-0.931724	1.51494	-0.505981
	124894576	109.177	119.445	97.5855	138.185	104.657	138.185		124894576	99.4848	137.999	116.422	142.317	134.945	127.311		161657914	-0.646028	0.587862	-0.646028	-0.646028	1.99625	-0.646028		161657914	2.23607	-0.447214	-0.447214	-0.447214	-0.447214	-0.447214
	125519488	0.153212	0.144068	0.176154	0.127612	0.268966	0.127612		125519488	0	0.131831	0.129444	0.266596	0.184954	0.145056		161657916	-0.447214	-0.447214	-0.447214	-0.447214	2.23607	-0.447214		161657916	2.23607	-0.447214	-0.447214	-0.447214	-0.447214	-0.447214
	125720085	0	0.020052	0	0	0	0		125720085	0	0	0	0	0	0		161677692	0.848116	1.39172	0.349271	-1.26869	-0.0517249	-1.26869		161677692	-0.360424	1.48142	0.554196	-1.43746	-0.916931	0.679194
	125808519	0	0	0	0	0	0		125808519	0	0	0	0	0	0		161684264	-0.663068	-0.0192287	-0.895107	1.33506	-1.09271	1.33506		161684264	-0.891578	-0.0106707	-0.837343	1.1901	-0.936972	1.48647
	125813162	0	0	0	0	0	0		125813162	0	0	0	0	0.040213	0		161744988	0.944614	-1.31544	1.55484	-0.681173	0.178333	-0.681173		161744988	0.549016	-0.63983	1.91518	-0.900198	-0.023968	-0.900198
	125947595	0.005024	0	0	0	0	0		125947595	0	0	0	0	0	0		162028937	-0.819334	-0.968514	0.135569	1.3104	-0.968514	1.3104		162028937	-0.285699	-0.634955	-0.169374	2.20429	-0.615564	-0.498699
	126235113	0	0	0	0	0	0		126235113	0	0	0	0	0	0		162296900	0.142449	-0.743203	0.00807804	-0.743203	2.07908	-0.743203		162296900	0.151971	-0.923042	1.18094	-0.915291	1.42847	-0.923042
	126301916	0	0	0	0	0	0		126301916	0	0	0	0	0	0		162543135	1.14025	-0.906884	0.215531	-0.941652	1.4344	-0.941652		162543135	1.47261	-1.10256	1.14465	-0.255915	-0.156219	-1.10256
	126628798	0	0.134476	0	0	0	0		126628798	0.139424	0	0	0	0	0		162691106	1.9017	-0.881288	0.388613	-0.833465	0.257904	-0.833465		162691106	1.63895	-0.994043	0.407963	-0.862526	0.740664	-0.931003
	126809255	0	0	0	0	0	0		126809255	0	0	0	0	0	0		162691427	0.850526	-0.980721	1.03795	-1.00529	1.10283	-1.00529		162691427	0.906902	-0.991959	1.0427	-0.934811	1.04504	-1.06787
	127158313	1e-06	0	0	0	0	0		127158313	0	0	0	0	0	0		162719268	0.712095	-1.47386	1.56426	-0.598928	0.395362	-0.598928		162719268	1.29929	-1.40353	0.460505	-0.395016	1.01263	-0.973876
	127601295	0	0	0	0	0	0		127601295	0	0	0	0	0	0		162740989	-0.433099	0.665414	-0.923454	1.0826	-1.47406	1.0826		162740989	-0.744535	0.617434	-0.516233	0.797686	-1.51762	1.36326
	127952273	0	0	0	0	0	0		127952273	0	0	0	0	0	0		162759818	-0.461722	-0.290291	-1.21811	1.35491	-0.739706	1.35491		162759818	-1.25352	-0.308337	-0.91075	1.23887	-0.160401	1.39414
	128057503	0	0	0	1e-06	0	1e-06		128057503	0	0	0	0	0	0		162853699	0.651539	-1.16162	1.49148	-0.856377	0.731352	-0.856377		162853699	1.40206	-1.33393	0.75099	-0.888595	0.705133	-0.635652
	128650409	29.3779	21.3074	29.9374	27.4376	29.2461	27.4376		128650409	25.9364	17.438	25.7611	19.6375	28.0828	21.7755		162873183	-0.67625	-0.67625	0.846423	-0.67625	1.85858	-0.67625		162873183	-0.704333	-0.704333	1.2554	-0.704333	1.56193	-0.704333
	128812660	0.036034	0.015002	0.066951	0.026182	0.037528	0.026182		128812660	0.046508	8e-06	0.026825	0.05798	0.06163	0.03006		162922338	-0.531742	-1.3324	-0.264583	1.33693	-0.54514	1.33693		162922338	-1.23919	-1.23919	0.473549	1.50749	0.641338	-0.143991
	129079819	1.48405	0.820662	1.76396	1.69733	1.59413	1.69733		129079819	1.3472	0.294557	1.36756	0.524594	1.37136	0.898122		162975838	-0.916083	1.13	-1.30439	0.909093	-0.727707	0.909093		162975838	-0.609498	0.31358	-0.692426	2.10342	-0.605836	-0.509238
	129404100	0.964057	1.06622	0.950433	1.15805	0.952489	1.15805		129404100	0.595909	0.958551	0.898524	0.671383	1.35918	0.737867		163052427	1.12257	-0.943992	1.58259	-0.359671	-1.04183	-0.359671		163052427	1.55334	-0.859662	1.11409	-1.00311	-0.0302103	-0.774447
	129816048	0	0	0	0	0	0		129816048	0	0	0	0	0	0		163059013								163059013	-0.447214	-0.447214	-0.447214	-0.447214	2.23607	-0.447214
	130603561	0	0	0	0	0	0		130603561	0	0	0	0	0	0		163063485	-0.447214	2.23607	-0.447214	-0.447214	-0.447214	-0.447214		163063485	-0.706604	-0.706604	-0.706604	1.34792	1.4785	-0.706604
	131407880	0	0	0	0	0	0		131407880	0	0	0	0	0	0		163066092	-0.752046	1.82736	-0.260718	-0.820169	0.82574	-0.820169		163066092	0.224371	1.30372	-1.31405	-0.742842	1.22137	-0.69257
	131454463	0	0	0	0	0	0		131454463	0	0	0	0	0	0		163156282	-0.734454	0.287774	0.944221	0.690861	-1.87926	0.690861		163156282	0.384412	-1.61824	-0.490148	0.265373	-0.234828	1.69343
	132483609	12.4871	0.72064	14.0953	0.799725	13.8743	0.799725		132483609	12.3491	1.06832	13.294	1.22147	14.2805	0.809409		163202814	1.30957	-1.20499	0.779332	-0.866945	0.849985	-0.866945		163202814	-0.914872	-0.679839	1.60738	-0.620169	1.18353	-0.576029
	132588529	0	1e-06	0	0.106528	0	0.106528		132588529	0	0	0.108058	0	0.061337	0		163219976	2.08066	-0.729436	0.183189	-0.742555	-0.0493052	-0.742555		163219976	-0.0748354	-0.701311	0.082496	-0.711772	2.1172	-0.711772
	132751757	0.15508	0	0	0	0	0		132751757	0	0	0	0	0	0		163245906	-0.447214	2.23607	-0.447214	-0.447214	-0.447214	-0.447214		163245906	-0.697646	-0.697646	1.11291	-0.697646	-0.697646	1.67767
	132791817	13.1585	30.2214	10.5703	28.6938	10.7357	28.6938		132791817	7.15495	33.0057	12.373	39.1688	9.66436	31.9025		163280899	0.596207	-0.916804	0.702066	-0.970029	1.55859	-0.970029		163280899	0.428226	-0.918979	1.69896	-0.918979	0.629746	-0.918979
	132809155	0	0	0.009269	0	0	0		132809155	0	0	0	0	0.010056	0		163646603	2.23607	-0.447214	-0.447214	-0.447214	-0.447214	-0.447214		163646603	-0.93803	1.2823	-1.01139	-1.01139	0.735999	0.9425
	132837134	0.275514	0.211845	0.244068	0.22173	0.213226	0.22173		132837134	0.273361	0.401908	0.244164	0.553319	0.161581	0.419772		163719165	-0.577608	-0.56834	-1.00805	1.39876	-0.643528	1.39876		163719165	-0.273914	-0.570863	1.53472	-1.04222	1.19972	-0.847449
	132954364	0.260234	0.425852	0.315859	0.237368	0.453662	0.237368		132954364	0.29183	0.321075	0.339127	0.374085	0.404041	0.204465		163763678	1.31618	-1.26866	0.833484	-0.826705	0.772408	-0.826705		163763678	0.48971	-1.17477	1.21635	-0.586376	1.15786	-1.10277
	132959925	71.7108	54.5112	79.9952	62.8791	64.3877	62.8791		132959925	71.6393	52.3768	72.2212	61.6984	62.8501	50.1372		163912013	1.63704	-0.987204	-1.06829	-0.297534	1.01352	-0.297534		163912013	-0.658564	1.34477	-0.470684	0.91994	-1.57902	0.443563
	132976065	29.285	24.2351	26.8862	22.6714	24.3247	22.6714		132976065	19.7107	22.9898	28.0173	26.0684	28.1305	16.4031		164953412	-0.538804	0.167637	-1.41129	1.25632	-0.730179	1.25632		164953412	0.663814	-1.26952	-0.896325	-0.758842	1.20995	1.05093
	132976079	29.89	24.4467	27.1712	22.3062	24.7833	22.3062		132976079	19.6774	23.0678	28.9327	25.9978	28.0174	16.2507		165021911	-0.547254	2.21584	-0.567067	-0.263444	-0.57463	-0.263444		165021911	-0.906586	1.52163	-0.966219	0.93981	-0.95488	0.366249
	132987170	0.646514	0.031218	0.3465	0.067781	0.297399	0.067781		132987170	0.222619	0.034837	0.264412	0.111919	0.129333	0.094296		165171503	0.890653	-1.95232	1.12441	-0.167867	0.272995	-0.167867		165171503	0.105006	-1.5666	1.08701	-0.0454199	1.27369	-0.853689
	132993887	0	0	0.303826	0	0.113042	0		132993887	0.082151	0.035251	0.039345	0	0	0		165223747	0.659065	-1.71896	0.830517	-0.486796	1.20297	-0.486796		165223747	0.447924	-1.24073	1.00468	-0.61287	1.38257	-0.98157
	133049786	2.95117	0.288432	0.731346	0.633381	2.74863	0.633381		133049786	0.84652	0.439129	2.87031	0.61093	2.55273	0.520827		165240247	0.531603	-0.969998	1.898	-0.764609	0.0696131	-0.764609		165240247	0.915436	-1.33341	1.09312	-0.867958	0.938176	-0.745368
	133088250	0	0.030422	0.078268	0.056138	0	0.056138		133088250	0	0	0	0.094392	0.054785	0.063812		165268613	0.337347	-0.862911	2.06197	-0.643169	-0.250066	-0.643169		165268613	1.99138	-0.470863	0.390436	-0.202564	-0.571392	-1.13699
	133123704	15.5478	6.15884	16.7894	9.5384	18.0648	9.5384		133123704	17.1575	5.73665	19.5561	5.77577	22.6159	5.77494		165282806	1.47212	0.113969	0.645024	-1.28292	0.334727	-1.28292		165282806	0.577822	-0.34814	0.928852	-1.93561	0.951406	-0.174329
	133195974	12.2734	5.21571	12.9711	8.89166	10.7187	8.89166		133195974	13.0187	6.84382	16.1287	11.3999	15.6868	10.1964		165306003	0.94533	-1.17117	1.07074	-0.907501	0.970103	-0.907501		165306003	0.865827	-1.03461	1.09518	-1.00796	1.03103	-0.949466
	133206777	40.2644	16.2354	41.0007	27.318	35.3729	27.318		133206777	34.008	22.8625	28.4264	25.4706	37.2003	25.2432		165445021	2.05797	-0.763368	-0.506882	-0.608568	0.429418	-0.608568		165445021	1.73763	-1.30193	-0.626849	0.0256658	0.745439	-0.579955
	133304868	3.15348	0.859604	4.20053	0.812604	3.71134	0.812604		133304868	3.07773	0.484892	3.70134	0.737445	3.21366	0.899396		165585171								165585171	-0.447214	-0.447214	2.23607	-0.447214	-0.447214	-0.447214
	133360865	3.43465	9.06408	1.59451	30.9112	2.79245	30.9112		133360865	2.93474	7.55611	3.03733	13.1993	3.48957	19.9708		165624652	2.23607	-0.447214	-0.447214	-0.447214	-0.447214	-0.447214		165624652
	133397559	0	4e-06	0	0	0	0		133397559	0	0	0	0	0	0		165651854	-0.707107	-0.707107	-0.707107	1.41421	-0.707107	1.41421		165651854
	133409343	0	0	0	0	0	0		133409343	0.175026	0	0	0	0	0		165846227	1.19957	-0.994742	-0.994742	0.892326	-0.994742	0.892326		165846227	1.90345	-0.668114	-0.668114	-0.668114	0.769007	-0.668114
	133438005	177.404	129.266	174.652	187.665	177.696	187.665		133438005	179.613	134.178	207.397	168.805	197.608	153.254		165990089	-0.527759	-0.129055	2.20517	-0.431551	-0.685252	-0.431551		165990089	1.05135	0.501845	-1.74649	0.652459	-0.958092	0.498931
	133443083	5.00315	0.113372	4.99048	0.14322	7.24971	0.14322		133443083	4.92658	0.068581	8.95376	0.144431	9.31179	0.149006		166024119								166024119	-0.447214	-0.447214	-0.447214	-0.447214	2.23607	-0.447214
	133486403	550.691	351.734	536.378	451.422	513.251	451.422		133486403	509.784	381.317	658.003	378.72	714.207	394.164		166086376	0.646229	-1.19976	-0.929076	1.14575	-0.808887	1.14575		166086376	0.440635	0.087052	0.835822	1.15552	-1.80344	-0.71559
	133488912	21.4936	15.392	23.1143	19.7925	21.1928	19.7925		133488912	19.908	14.4412	21.4444	15.5471	23.9521	16.7588		166129316	-0.466189	0.864131	-0.787911	0.982872	-1.57578	0.982872		166129316	-0.471254	0.624929	-0.754254	1.2081	-1.56361	0.956085
	133501928	90.5128	65.9717	98.3486	70.3496	101.213	70.3496		133501928	86.466	63.0113	87.3179	70.5364	85.3713	65.2596		166147176	-0.676134	0.845262	-0.676134	-0.676134	1.85927	-0.676134		166147176	-0.706307	-0.706307	1.49499	1.33024	-0.706307	-0.706307
	133582254	70.6296	63.2683	51.032	60.9392	69.7592	60.9392		133582254	59.5047	57.9581	48.5084	46.7464	59.1535	54.1672		166254297	-0.142666	2.04026	-0.174867	-0.209751	-1.30323	-0.209751		166254297	-0.922067	1.27474	-0.689383	1.30349	-1.14791	0.181128
	133585311	0.500184	0.846922	0.139268	0.197784	0.314254	0.197784		133585311	0.37649	0.412776	0.349573	0.657563	0.285627	0.328147		167232153	0.169519	-0.213684	1.56355	0.165777	-1.85094	0.165777		167232153	1.37067	-0.53687	0.250488	0.499551	-1.85646	0.272622
	133586399	31.0698	23.7376	31.3272	23.5113	25.5	23.5113		133586399	29.5131	23.1457	28.1444	23.9473	26.4893	22.2226		167434263	-0.433918	0.993782	-1.7213	0.872188	-0.582944	0.872188		167434263	-1.2395	-0.307502	-0.748791	1.81825	-0.201868	0.679412
	133618615	46.9808	34.481	54.2298	36.6936	44.0863	36.6936		133618615	51.217	39.004	47.7953	38.0701	44.9677	32.5912		167578091	-0.783617	0.575149	-0.948216	1.17191	-1.18714	1.17191		167578091	-1.01414	0.655487	-0.915388	1.18635	-1.02682	1.11451
	133649204	1.53262	7.21966	0.593376	7.08248	0.737526	7.08248		133649204	1.81576	10.6944	1.4159	10.3693	1.48363	11.5628		167959110	-0.707107	-0.707107	-0.707107	1.41421	-0.707107	1.41421		167959110	2.23603	-0.451801	-0.451801	-0.444144	-0.436486	-0.451801
	133657301	1.03827	17.426	0.825105	14.1471	0.62921	14.1471		133657301	2.19109	16.2657	1.52513	14.1843	2.21314	14.6229		168094526	0.309516	-1.29367	0.963163	-0.734934	1.49086	-0.734934		168094526	0.832951	-1.10181	1.06949	-0.790299	1.07274	-1.08307
	133658380	0	1.68339	0	0.677777	0	0.677777		133658380	0.419335	0.810216	0	0.042563	0	0		168103391	-1.01013	1.24475	-1.2564	0.841204	-0.660639	0.841204		168103391	-0.185106	-0.0388885	-0.824317	1.0412	-1.44569	1.4528
	133658385	0	1.12972	0	0.59131	0	0.59131		133658385	0.559025	0.657851	0	0.024994	0	0		168230826	-0.447214	2.23607	-0.447214	-0.447214	-0.447214	-0.447214		168230826
	133704891	11.6647	44.9621	7.73119	41.0421	6.71239	41.0421		133704891	14.9627	44.9125	10.6483	50.3528	9.52088	46.0729		168468178	-0.996575	1.01769	-0.997645	0.991088	-1.00565	0.991088		168468178	-0.36471	0.975125	-1.20118	1.35141	-1.20424	0.44359
	133845275	1.65168	1.61479	1.63601	3.58954	1.46457	3.58954		133845275	1.25155	1.02162	1.30521	1.49111	1.12779	1.91012		168559374	-0.999988	1.00964	-0.999988	0.995162	-0.999988	0.995162		168559374	-1.26078	0.366856	-0.728054	1.61922	-0.74826	0.751017
	133872121	0.482556	1.66268	0.635801	3.69656	0.439298	3.69656		133872121	0.444605	1.24756	0.968196	1.65041	0.730481	1.86221		168758039	-1.80083	0.660619	-0.932496	0.634603	0.8035	0.634603		168758039	-1.22672	1.31221	0.381227	0.227359	-1.42764	0.733559
	133923159	0.130055	0.101258	0.200122	0.315531	0.116137	0.315531		133923159	0.243082	0.08037	0.272288	0.114997	0.179934	0.105607		168768788	-0.213104	1.281	-0.286352	0.55884	-1.89922	0.55884		168768788	-0.782343	0.922294	-0.991318	0.930892	-1.1984	1.11887
	134066597	0	0	0	0	0	0		134066597	0	0	0	0	0	0		168793522	0.195102	2.13385	-0.384834	-0.637579	-0.668959	-0.637579		168793522	0.478699	0.071346	-0.871745	0.696151	-1.67905	1.3046
	134068277	3.16786	0.137627	2.06083	0.664919	2.58231	0.664919		134068277	3.11567	0.033543	2.82609	0.172866	2.5289	0.22231		168856332	0.366941	-2.08731	0.034185	0.256661	1.17286	0.256661		168856332	1.23716	-1.39675	-0.0505298	-1.2192	0.651263	0.778058
	134109435	0.342293	4.41254	0.426556	4.38829	0.202497	4.38829		134109435	0.560017	7.01737	0.798178	7.31865	0.550222	5.79568		169066267	-1.25313	0.836263	-0.833702	1.06415	-0.877733	1.06415		169066267	-0.88049	0.735327	-1.03354	1.10272	-1.05675	1.13274
	134134000	0.686296	0	0	0	0	0		134134000	0	0	0	0	0	0		169090871	0.900282	-0.709518	1.03855	-1.129	1.02869	-1.129		169090871	1.71957	-1.09864	-1.02249	-0.407556	0.0191182	0.790002
	134171599	0	0	0	0	0	0		134171599	0	0.066258	0	0	0	0		169098201	-0.146299	-1.05078	-0.340917	-0.300741	2.13947	-0.300741		169098201	0.83217	1.39081	0.245583	-1.49223	0.0638685	-1.0402
	134203039	2.15668	0.075831	1.86997	0.449264	1.87454	0.449264		134203039	2.40057	0.043699	2.38749	0.10996	1.80238	0.158243		169106379	-1.61783	-0.378101	-0.318178	1.24631	-0.178502	1.24631		169106379	0.172431	0.0110516	0.513583	-0.240485	1.43669	-1.89327
	134215065	0	0	0	0	0	0		134215065	0	0	0	0	0	0
	134274006	2.46367	0.113991	1.6158	0.439496	2.21247	0.439496		134274006	2.92322	0.045156	2.16406	0.046595	2.10641	0.096021
	134285664	0	0	0	0	0	0		134285664	0	0	0	0	0	0
	134334557	2.50037	0.113991	1.57984	0.442143	2.27057	0.442143		134334557	2.9326	0.050366	2.09045	0.046595	2.11355	0.096021
	134346268	0	0	0	0	0	0		134346268	0	0	0	0	0	0
	134395314	2.60994	0.186159	1.70409	0.586248	2.0962	0.586248		134395314	2.67079	0.079548	2.58683	0.120696	2.35909	0.250886
	134407006	0	0	0	0	0	0		134407006	0	0	0	0	0	0
	134480304	2.93815	0.693859	1.67003	6.02193	2.44467	6.02193		134480304	2.18213	0.544053	2.86459	1.30252	6.47493	2.60297
	134513662	0.043706	0.077883	0	0.229119	0.044283	0.229119		134513662	0.027406	0	0	0	0	0.047525
	134555447	0.370698	0.652106	0.284048	0.529715	0.337796	0.529715		134555447	0.371889	0.907878	0.578653	1.81721	0.542204	0.75422
	134619416	5.5597	2.36395	6.04729	4.8108	5.75511	4.8108		134619416	7.68421	2.58312	8.01123	1.9977	9.98685	0.506131
	134643441	36.8116	40.3339	36.2155	46.3972	35.1784	46.3972		134643441	34.303	35.8648	32.8804	40.1037	35.3889	41.0062
	134643482	22.6571	25.2633	24.0874	25.8294	24.3883	25.8294		134643482	19.6464	24.0743	22.3259	25.3324	22.2477	24.6504
	134647465	15.0883	13.7597	18.3558	16.9147	17.7566	16.9147		134647465	11.9131	14.7425	14.2367	18.8473	15.4466	10.2104
	134647465	15.3582	14.1728	20.9287	17.7166	17.8392	17.7166		134647465	12.6446	15.436	14.9489	19.2199	15.9357	10.5733
	134686863	0	0	0	0	0	0		134686863	0	0	0	0	0	0
	134686923	0	0	0	0	0	0		134686923	0	0	0	0	0	0
	134739786	17.9687	17.9188	16.545	24.537	17.61	24.537		134739786	16.5528	16.6595	16.0296	17.4504	17.9849	18.2566
	134742388	39.2296	41.2764	40.7228	42.4245	37.1146	42.4245		134742388	38.3251	37.9837	39.1292	42.0418	38.3273	39.7796
	134820647	2.4686	0.408643	3.04036	0.47739	2.73271	0.47739		134820647	0.983021	0.294363	1.03288	0.439696	1.05636	0.600449
	134894569	59.9676	56.5213	59.385	65.7465	58.4587	65.7465		134894569	70.6084	53.813	66.2225	59.1054	65.6494	57.3961
	134934116	55.158	53.0325	58.1723	60.5197	57.5061	60.5197		134934116	67.4316	50.7801	62.7479	53.6956	60.9857	54.2971
	134941995	0.019029	0.115314	0	0	0.054086	0		134941995	0.183479	0	0.120022	0	0.180609	0
	134967314	79.246	68.9672	82.5216	67.2406	68.7502	67.2406		134967314	78.771	60.7075	58.0473	65.7041	64.2265	65.9585
	134972272	13.3913	3.72112	8.35652	4.20662	7.24898	4.20662		134972272	13.5823	2.30144	9.75655	3.50026	6.97622	2.40931
	135005352	0	0	0	0	0	0		135005352	9.2e-05	0	0.026105	0	0	0
	135039745	265.205	167.421	259.382	237.577	266.227	237.577		135039745	271.853	205.123	304.248	205.182	320.128	164.239
	135069733	34.3764	33.8744	39.9994	33.2359	34.954	33.2359		135069733	35.1588	33.7505	33.7601	39.2541	33.6508	33.8139
	135083994	0	0	6.3e-05	0.00015	5e-06	0.00015		135083994	0.000209	0	3.2e-05	0	5.1e-05	3e-06
	135084011	0	0	6.3e-05	0.00015	5e-06	0.00015		135084011	0.000209	0	3.2e-05	0	5.1e-05	3e-06
	135090649	7.8e-05	0.295643	0	0.185804	0	0.185804		135090649	0.000111	0.219544	6e-06	0.299165	0.016207	0.378648
	135096481	7.8e-05	0.862061	0	0	0.772632	0		135096481	0.925436	0	0.951205	0	0.457574	0.670008
	135101697	3.08281	21.5614	4.35689	20.4071	4.73488	20.4071		135101697	5.81529	25.7491	6.2731	25.558	6.08772	22.0726
	135114721	320.531	192.657	316.637	224.738	319.08	224.738		135114721	325.371	228.091	298.539	206.053	341.01	167.793
	135115668	15.939	9.6693	15.5509	10.2222	10.4343	10.2222		135115668	12.5889	10.9036	12.8468	8.92708	11.6861	8.56747
	135124790	4.27761	7.89085	4.86956	9.15078	6.4372	9.15078		135124790	5.5032	6.50589	6.63123	7.01493	6.23566	6.42582
	135143579	0	0.431506	0.112598	0.159125	0	0.159125		135143579	0	0.259383	0	0.47892	0	0.182694
	135145829	77.825	81.2772	95.7268	79.2594	82.1077	79.2594		135145829	83.2653	71.1461	75.8653	76.5153	81.3212	71.7952
	135171002	111.97	102.268	138.837	96.7961	110.434	96.7961		135171002	123.673	96.1818	103.655	97.4406	101.645	102.131
	135178254	0	0	0	0	0	0		135178254	0	0	0	0	0	0
	135240865	1.6412	1.67614	1.05914	0.895335	3.14166	0.895335		135240865	0.955539	0.99283	1.09717	1.27084	1.24856	1.13108
	135258351	0	0	0	0	0	0		135258351	0	0	0	0	0	0
	135268470	0	0	0	0	0	0		135268470	0	0	0.206662	0	0	0
	135280115	0	0	0	0	0	0		135280115	0	0	0	0	0	0
	135281496	0	0	0	0	0	0		135281496	0	0	0	0	0	0
	135296271	0	0	0	0	0	0		135296271	0	0	0	0	0	0
	135297653	0	0	0	0	0	0		135297653	0	0	0	0	0	0
	135302617	0	0	0	0	0	0		135302617	0	0	0	0	0	0
	135331114	0	0	0	0	0	0		135331114	0	0	0	0	0	0
	135339743	0	0	0	0	0	0		135339743	0	0	0	0	0	0
	135348676	0	0	0.065612	0	0	0		135348676	0	0	0	0	0	0
	135418748	0	0	0	0	0	0		135418748	0	0	0	0	0	0
	135454474	0	0	0	0	0	0		135454474	0	0	0	0	0	0
	135468614	0	0	0	0	0	0		135468614	0	0	0	0	0	0
	135469995	0	0	0	0	0	0		135469995	0	0	0	0	0	0
	135470512	0	0	0	0	0	0		135470512	0	0	0	0	0	0
	135491114	0	0	0	0	0	0		135491114	0	0	0	0	0	0
	135491586	0.191803	5.68543	0.322333	2.59813	0.149734	2.59813		135491586	0.386981	3.86455	0.318099	8.52303	0.318546	3.55839
	135601862	0	0	0.014936	0	0	0		135601862	0	0	0	0	0	0
	135604284	0.106489	0	0	0.061121	0	0.061121		135604284	0.112083	0	0	0	0	0
[truncated: 395 more rows]

## Sheet: Figure4D_TPMratio
DOX	Mean TPM values										Ratios sorted by increasing value, quartiles removed (plotted values)					EpiLC	Mean TPM values						Ratios sorted by increasing value, quartiles removed
[truncated: 1,469 more rows]
